# Supplementary material for: Physiological and Proteomic Analysis of Different Molecular Mechanisms of Sugar Beet Response to Acidic and Alkaline pH Environment
Source: Front Plant Sci. 2021 Jun 9;12:682799. doi: 10.3389/fpls.2021.682799 (PMC8220161; doi:10.3389/fpls.2021.682799)
Supplement: Supplementary Table 2 — Peptide information identified by mass spectrometry in leaves. [file Table_2.XLSX]

## Sheet: Leaf
Table S2. Peptide information identified by mass spectrometry in leaves.
Checked	Confidence	Annotated Sequence	Modifications	Modifications in Master Proteins	Qvality PEP	Qvality q-value	# Protein Groups	# Proteins	# PSMs	Master Protein Accessions	Positions in Master Proteins	# Missed Cleavages	Theo. MH+ [Da]	Abundance Ratio: (F1, 127N) / (F1, 126)	Abundance Ratio: (F1, 127C) / (F1, 126)	Abundance Ratio: (F1, 128N) / (F1, 126)	Abundance Ratio: (F1, 128C) / (F1, 126)	Abundance Ratio: (F1, 129N) / (F1, 126)	Abundance Ratio: (F1, 130N) / (F1, 126)	Abundance Ratio: (F1, 130C) / (F1, 126)	Abundance Ratio: (F1, 131) / (F1, 126)	Abundances (Scaled): F1: 126, Control	Abundances (Scaled): F1: 127N, Sample	Abundances (Scaled): F1: 127C, Sample	Abundances (Scaled): F1: 128N, Sample	Abundances (Scaled): F1: 128C, Sample	Abundances (Scaled): F1: 129N, Sample	Abundances (Scaled): F1: 130N, Sample	Abundances (Scaled): F1: 130C, Sample	Abundances (Scaled): F1: 131, Sample	Abundances Count: F1: 126, Control	Abundances Count: F1: 127N, Sample	Abundances Count: F1: 127C, Sample	Abundances Count: F1: 128N, Sample	Abundances Count: F1: 128C, Sample	Abundances Count: F1: 129N, Sample	Abundances Count: F1: 130N, Sample	Abundances Count: F1: 130C, Sample	Abundances Count: F1: 131, Sample	Quan Info	Found in Sample: [S1] F1: 126, Control	Found in Sample: [S2] F1: 127N, Sample	Found in Sample: [S3] F1: 127C, Sample	Found in Sample: [S4] F1: 128N, Sample	Found in Sample: [S5] F1: 128C, Sample	Found in Sample: [S6] F1: 129N, Sample	Found in Sample: [S7] F1: 130N, Sample	Found in Sample: [S8] F1: 130C, Sample	Found in Sample: [S9] F1: 131, Sample
FALSE	High	[K].AAAAAAADVAK.[A]	1xTMT6plex [K11]; 1xTMT6plex [N-Term]		9.46166e-06	0	1	2	2	XP_010678760.1	XP_010678760.1 [219-229]	0	1387.83	0.928	1.063	1.033	1.038	1.071	1.165	1.033	0.989	96.6	89.6	102.6	99.8	100.2	103.4	112.5	99.8	95.5	2	2	2	2	2	2	2	2	2		High	High	High	High	High	High	High	High	High
FALSE	High	[K].LFEIDPDGTVLAFADMMK.[K]	2xOxidation [M16; M17]; 1xTMT6plex [K18]; 1xTMT6plex [N-Term]		2.87854e-05	0	1	1	1	XP_010672439.1	XP_010672439.1 [279-296]	0	2503.29	1.1	0.884	0.91	1.009	0.877	0.838	0.932	0.742	108.6	119.4	96	98.8	109.5	95.2	90.9	101.1	80.5	1	1	1	1	1	1	1	1	1		High	High	High	High	High	High	High	High	High
FALSE	High	[K].LFEGSPEEMLTSLR.[K]	1xTMT6plex [N-Term]		2.92211e-06	0	1	1	1	XP_010672257.1	XP_010672257.1 [214-227]	0	1837.96	0.991	1.087	0.989	0.987	1.004	0.975	1.008	0.94	100.2	99.4	108.9	99.1	98.9	100.7	97.7	101	94.2	1	1	1	1	1	1	1	1	1		High	High	High	High	High	High	High	High	High
FALSE	High	[K].IFEGEGFNYIK.[E]	1xTMT6plex [K11]; 1xTMT6plex [N-Term]		3.26525e-05	0	2	2	2	XP_010672020.1; XP_010683420.1	XP_010672020.1 [110-120]; XP_010683420.1 [110-120]	0	1774.98	0.905	0.953	0.965	0.954	0.945	1.063	0.976	0.973	103	93.3	98.2	99.4	98.3	97.4	109.5	100.6	100.2	2	2	2	2	2	2	2	2	2	Shared	High	High	High	High	High	High	High	High	High
FALSE	High	[K].LFEEDLEILK.[E]	1xTMT6plex [K10]; 1xTMT6plex [N-Term]		5.18635e-05	0	1	2	1	XP_010670525.1	XP_010670525.1 [1026-1035]	0	1707	0.919	0.952	0.986	0.951	0.942	1.102	1.061	1.029	100.6	92.5	95.8	99.3	95.7	94.8	110.9	106.8	103.6	1	1	1	1	1	1	1	1	1		High	High	High	High	High	High	High	High	High
FALSE	High	[K].LFEASLENFK.[A]	1xTMT6plex [K10]; 1xTMT6plex [N-Term]		5.40531e-05	0	2	2	3	XP_010677204.1; XP_010689000.1	XP_010677204.1 [299-308]; XP_010689000.1 [299-308]	0	1655.94	1	1.024	1.057	1.017	1.021	1.038	1.043	1	97.8	97.8	100.2	103.4	99.5	99.9	101.6	102	97.8	3	3	3	3	3	3	3	3	3	Shared	High	High	High	High	High	High	High	High	High
FALSE	High	[R].LFDSPTANLRPPQVSSSPVSQDGQE.[-]	1xTMT6plex [N-Term]		9.62192e-07	0	1	1	2	XP_010685530.1	XP_010685530.1 [68-92]	0	2885.45																											No Quan Values	High	High	High	High	High	High	High	High	High
FALSE	High	[K].LFDSINNLDHAAK.[I]	1xTMT6plex [K13]; 1xTMT6plex [N-Term]		3.66638e-07	0	1	1	34	XP_010686934.1	XP_010686934.1 [195-207]	0	1916.06	0.984	0.994	1.037	1.037	1.008	0.96	0.996	1.011	99.7	98.1	99.1	103.3	103.4	100.5	95.7	99.3	100.8	33	33	33	33	33	33	33	33	33		High	High	High	High	High	High	High	High	High
FALSE	High	[K].LFDPVGGEHFNIFAGGLR.[A]	1xTMT6plex [N-Term]		2.15834e-07	0	1	1	1	XP_010693244.1	XP_010693244.1 [506-523]	0	2175.15	0.959	0.923	0.913	0.877	0.911	0.926	0.918	0.962	107.3	102.8	99	97.9	94.1	97.8	99.3	98.5	103.3	1	1	1	1	1	1	1	1	1		High	High	High	High	High	High	High	High	High
FALSE	High	[R].IFDNMQKPAFVFDGR.[N]	1xTMT6plex [K7]; 1xTMT6plex [N-Term]		4.76821e-06	0	1	1	2	XP_010688887.1	XP_010688887.1 [433-447]	0	2243.2	1.025	1.063	1.012	0.906	0.968	1.039	1.051	0.985	99.4	102	105.7	100.6	90.1	96.3	103.3	104.6	98	2	2	2	2	2	2	2	2	2		High	High	High	High	High	High	High	High	High
FALSE	High	[R].LFDHQLGLDSLTPIASIQTR.[I]	1xTMT6plex [N-Term]		5.53836e-07	0	1	1	1	XP_010669397.1	XP_010669397.1 [126-145]	0	2454.36	1.213	1.013	1.139	1.03	1.16	1.115	1.03	1.138	91.5	111	92.6	104.2	94.2	106.1	102	94.2	104.2	1	1	1	1	1	1	1	1	1		High	High	High	High	High	High	High	High	High
FALSE	High	[R].LFDELPQFFPQQNPLDVR.[N]	1xTMT6plex [N-Term]		4.34777e-05	0	1	1	3	XP_010669808.1	XP_010669808.1 [58-75]	0	2432.28	0.896	1.01	0.989	0.918	1.038	0.938	0.993	1.027	102.2	91.5	103.2	101.1	93.8	106	95.8	101.5	104.9	3	3	3	3	3	3	3	3	3		High	High	High	High	High	High	High	High	High
FALSE	High	[R].LFDEALYEAAK.[I]	1xTMT6plex [K11]; 1xTMT6plex [N-Term]		8.98071e-06	0	1	1	2	XP_010689491.1	XP_010689491.1 [1219-1229]	0	1727.96	0.988	0.948	0.926	1.003	0.947	1.044	0.907	1.059	102	100.8	96.7	94.4	102.3	96.6	106.5	92.6	108	2	2	2	2	2	2	2	2	2		High	High	High	High	High	High	High	High	High
FALSE	High	[K].LFDAPSKSETEDDEEMSK.[L]	2xTMT6plex [K7; K18]; 1xTMT6plex [N-Term]		5.56085e-05	0	1	1	2	XP_010691269.1	XP_010691269.1 [573-590]	1	2745.37	0.902	0.934	1.031	0.955	1.071	0.969	1.02	1.232	98.7	89.1	92.2	101.9	94.3	105.7	95.7	100.7	121.6	2	2	2	2	2	2	2	2	2		High	High	High	High	High	High	High	High	High
FALSE	High	[K].LFDANIGCEVYNLGTGK.[G]	1xCarbamidomethyl [C8]; 1xTMT6plex [K17]; 1xTMT6plex [N-Term]		5.88248e-05	0	1	1	1	XP_010676282.1	XP_010676282.1 [254-270]	0	2329.23	1.078	0.981	1.09	1.053	1.029	1.086	1.078	0.912	96.7	104.2	94.9	105.4	101.8	99.5	105	104.2	88.2	1	1	1	1	1	1	1	1	1		High	High	High	High	High	High	High	High	High
FALSE	High	[R].LFDALGQTYEDKEFEELCFR.[F]	1xCarbamidomethyl [C18]; 1xTMT6plex [K12]; 1xTMT6plex [N-Term]		4.61193e-09	0	1	1	2	XP_010681993.1	XP_010681993.1 [11-30]	1	2968.48	0.827	1.042	0.989	1.009	0.872	0.834	0.99	0.842	107.1	88.6	111.6	105.9	108	93.4	89.3	106	90.2	2	2	2	2	2	2	2	2	2		High	High	High	High	High	High	High	High	High
FALSE	High	[K].IFDAGQPTAASHPELLK.[E]	1xTMT6plex [K17]; 1xTMT6plex [N-Term]		5.0549e-05	0	1	2	1	XP_019104531.1	XP_019104531.1 [28-44]	0	2253.26	0.944	0.84	0.881	1.03	0.983	0.724	0.948	1.09	106.6	100.7	89.6	93.9	109.8	104.8	77.2	101	116.3	1	1	1	1	1	1	1	1	1		High	High	High	High	High	High	High	High	High
FALSE	High	[K].LFDAFSSSATSFLDK.[A]	1xTMT6plex [K15]; 1xTMT6plex [N-Term]		3.57246e-05	0	1	1	1	XP_010690971.1	XP_010690971.1 [308-322]	0	2094.12	0.945	0.971	0.956	0.857	0.943	0.935	0.813	1.041	106.4	100.5	103.3	101.7	91.1	100.3	99.4	86.5	110.8	1	1	1	1	1	1	1	1	1		High	High	High	High	High	High	High	High	High
FALSE	High	[K].IFENHVVVGELLEEK.[A]	1xTMT6plex [K15]; 1xTMT6plex [N-Term]		4.05233e-05	0	1	1	1	XP_010691960.1	XP_010691960.1 [444-458]	0	2213.26	1.01	1.009	0.932	0.973	1.047	1.054	0.881	1.08	100.1	101.1	101.1	93.4	97.4	104.9	105.6	88.2	108.2	1	1	1	1	1	1	1	1	1		High	High	High	High	High	High	High	High	High
FALSE	High	[K].LFEPIYDQTDAGDGYVSVEVSPR.[L]	1xTMT6plex [N-Term]		5.11529e-07	0	1	1	1	XP_010682632.1	XP_010682632.1 [160-182]	0	2786.37	1.105	1.312	1.071	1.173	1.117	1.049	1.033	1.273	88.8	98.1	116.5	95.2	104.2	99.2	93.2	91.7	113.1	1	1	1	1	1	1	1	1	1		High	High	High	High	High	High	High	High	High
FALSE	High	[K].IFEVGDIALLDDTK.[D]	1xTMT6plex [K14]; 1xTMT6plex [N-Term]		4.99011e-05	0	1	1	1	XP_010681993.1	XP_010681993.1 [476-489]	0	2007.14	0.999	0.759	0.903	1.018	0.935	1.208	0.961	1.024	102.2	102.1	77.5	92.3	104	95.6	123.5	98.2	104.6	1	1	1	1	1	1	1	1	1		High	High	High	High	High	High	High	High	High
FALSE	High	[R].IFFIAWAPDTAK.[V]	1xTMT6plex [K12]; 1xTMT6plex [N-Term]		4.79953e-05	0	1	1	3	XP_010669849.1	XP_010669849.1 [85-96]	0	1838.06	0.907	0.91	0.847	0.85	0.903	0.912	0.858	0.925	111	100.6	100.9	94	94.3	100.2	101.2	95.1	102.7	3	3	3	3	3	3	3	3	3		High	High	High	High	High	High	High	High	High
FALSE	High	[R].LFKEDWFDFQAAK.[D]	2xTMT6plex [K3; K13]; 1xTMT6plex [N-Term]		1.54942e-06	0	1	1	1	XP_010678192.1	XP_010678192.1 [282-294]	1	2332.29	1.052	1.002	0.991	0.951	1.034	1.018	1.076	1.022	98.4	103.5	98.6	97.5	93.6	101.8	100.2	105.9	100.5	1	1	1	1	1	1	1	1	1		High	High	High	High	High	High	High	High	High
FALSE	High	[R].LFHYYAGWADK.[I]	1xTMT6plex [K11]; 1xTMT6plex [N-Term]		2.98162e-05	0	1	1	1	XP_010678738.1	XP_010678738.1 [161-171]	0	1828.98	0.681	0.878	0.876	0.781	0.864	0.929	0.775	0.832	118.2	80.5	103.8	103.5	92.3	102.1	109.8	91.6	98.3	1	1	1	1	1	1	1	1	1		High	High	High	High	High	High	High	High	High
FALSE	High	[K].LFHNAGLEDLASDDLSNSMGLFLQK.[I]	1xTMT6plex [K25]; 1xTMT6plex [N-Term]		2.74283e-08	0	1	2	1	XP_010690774.1	XP_010690774.1 [183-207]	0	3193.66	1.131	1.01	1.116	0.944	0.9	0.947	1.178	1.144	96.1	108.7	97	107.2	90.6	86.5	91	113.1	109.9	1	1	1	1	1	1	1	1	1		High	High	High	High	High	High	High	High	High
FALSE	High	[K].IFHEELKDFFNAGSLVEQLDSIK.[E]	2xTMT6plex [K7; K23]; 1xTMT6plex [N-Term]		7.36664e-08	0	1	1	1	XP_010673297.1	XP_010673297.1 [433-455]	1	3366.86	1.174	1.098	1.054	1.068	1.137	1.016	1.078	1.031	93.2	109.4	102.3	98.2	99.6	106	94.7	100.5	96.1	1	1	1	1	1	1	1	1	1		High	High	High	High	High	High	High	High	High
FALSE	High	[R].LFHDNSLANEDIYEPFVR.[L]	1xTMT6plex [N-Term]		3.17525e-07	0	1	1	3	XP_010673864.1	XP_010673864.1 [96-113]	0	2408.21	1.088	0.894	1.023	0.981	0.93	0.848	0.912	0.929	104.6	113.8	93.5	107	102.6	97.2	88.7	95.4	97.2	3	3	3	3	3	3	3	3	3		High	High	High	High	High	High	High	High	High
FALSE	High	[K].LFHAAEYVHK.[H]	1xTMT6plex [K10]; 1xTMT6plex [N-Term]		3.46338e-05	0	1	1	2	XP_010685517.1	XP_010685517.1 [528-537]	0	1672.96	0.912	0.936	0.984	1.002	0.968	0.927	0.845	1.06	104.3	95.1	97.5	102.6	104.5	100.9	96.7	88.1	110.5	2	2	2	2	2	2	2	2	2		High	High	High	High	High	High	High	High	High
FALSE	High	[K].LFGWLSEGLGLEK.[E]	1xTMT6plex [K13]; 1xTMT6plex [N-Term]		3.66374e-06	0	1	1	2	XP_010669755.1	XP_010669755.1 [182-194]	0	1907.1	0.918	1.015	0.994	1.058	1.012	1.142	1.006	1.024	98.2	90.2	99.6	97.6	103.8	99.3	112.1	98.8	100.5	2	2	2	2	2	2	2	2	2		High	High	High	High	High	High	High	High	High
FALSE	High	[KR].LFGVTTLDVVR.[A]	1xTMT6plex [N-Term]		2.37567e-05	0	3	3	5	XP_010678514.1; XP_010675402.1; XP_010695345.1	XP_010678514.1 [235-245]; XP_010675402.1 [179-189]; XP_010695345.1 [238-248]	0	1448.87	1.032	0.969	0.966	0.974	0.953	1.22	1.025	1.006	98.4	101.6	95.3	95.1	95.9	93.8	120.1	100.8	99	5	5	5	5	5	5	5	5	5	Shared	High	High	High	High	High	High	High	High	High
FALSE	High	[K].LFASQGGPIILSQIENEYGSEVK.[E]	1xTMT6plex [K23]; 1xTMT6plex [N-Term]		3.82709e-08	0	1	1	4	XP_010672619.1	XP_010672619.1 [169-191]	0	2937.6	0.937	0.854	0.972	0.929	0.874	0.873	0.843	0.966	109.1	102.2	93.2	106	101.4	95.4	95.2	91.9	105.4	4	4	4	4	4	4	4	4	4		High	High	High	High	High	High	High	High	High
FALSE	High	[R].LFGVEDDFGEDAILGR.[L]	1xTMT6plex [N-Term]		2.29308e-07	0	1	1	3	XP_010692360.1	XP_010692360.1 [186-201]	0	1982.01	1.009	1.099	1.137	1.085	1.079	1.084	1.212	1.082	92	92.8	101.1	104.5	99.8	99.3	99.6	111.5	99.5	3	3	3	3	3	3	3	3	3		High	High	High	High	High	High	High	High	High
FALSE	High	[R].LFGSNVLVSGMQGLGAEIAK.[N]	1xTMT6plex [K20]; 1xTMT6plex [N-Term]		9.82211e-08	0	1	1	1	XP_010685926.1	XP_010685926.1 [96-115]	0	2449.39	0.952	0.963	0.918	0.91	1.005	1.003	0.881	0.97	104.6	99.6	100.8	96	95.2	105.1	105	92.2	101.5	1	1	1	1	1	1	1	1	1		High	High	High	High	High	High	High	High	High
FALSE	High	[R].LFGQQQWGNLR.[S]	1xTMT6plex [N-Term]		4.67562e-05	0	1	1	3	XP_010692198.1	XP_010692198.1 [364-374]	0	1575.86	0.911	0.937	0.91	0.861	0.908	0.907	0.864	0.862	110.3	100.4	103.4	100.4	95	100.1	100	95.3	95.1	3	3	3	3	3	3	3	3	3		High	High	High	High	High	High	High	High	High
FALSE	High	[K].LFGIDIEPANGLAPVWNK.[D]	1xTMT6plex [K18]; 1xTMT6plex [N-Term]		5.25259e-07	0	1	1	2	XP_010683049.1	XP_010683049.1 [494-511]	0	2412.37	0.988	1.051	1.051	1.02	1.095	1.054	1.062	1.073	95.8	94.6	100.7	100.6	97.7	104.9	101	101.8	102.8	2	2	2	2	2	2	2	2	2		High	High	High	High	High	High	High	High	High
FALSE	High	[K].IFGGTTPSTVSNK.[E]	1xTMT6plex [K13]; 1xTMT6plex [N-Term]		1.04227e-05	0	1	1	2	XP_010673661.1	XP_010673661.1 [29-41]	0	1767.01	0.853	0.869	0.818	0.853	0.885	0.929	0.908	0.863	112.8	96.2	98.1	92.3	96.2	99.9	104.7	102.5	97.4	2	2	2	2	2	2	2	2	2		High	High	High	High	High	High	High	High	High
FALSE	High	[K].LFGEQDEEQLQVCK.[G]	1xCarbamidomethyl [C13]; 1xTMT6plex [K14]; 1xTMT6plex [N-Term]		3.37226e-06	0	1	1	2	XP_010673722.1	XP_010673722.1 [123-136]	0	2181.13	0.984	1.041	1.108	1.086	1.053	1.097	1.079	1.089	94.4	92.9	98.2	104.5	102.5	99.4	103.5	101.9	102.7	2	2	2	2	2	2	2	2	2		High	High	High	High	High	High	High	High	High
FALSE	High	[K].LFGEHNMIYLYGQEHK.[D]	1xTMT6plex [K16]; 1xTMT6plex [N-Term]		1.00423e-05	0	1	1	1	XP_010666372.1	XP_010666372.1 [160-175]	0	2437.27	1.127	0.993	1.285	0.878	1.12	0.853	1.423	1.193	91.2	102.7	90.5	117.2	80.1	102.1	77.8	129.7	108.7	1	1	1	1	1	1	1	1	1		High	High	High	High	High	High	High	High	High
FALSE	High	[K].LFGDHLLVLEQNLPMNDAFK.[S]	1xTMT6plex [K20]; 1xTMT6plex [N-Term]		8.08529e-07	0	1	1	3	XP_010687318.1	XP_010687318.1 [488-507]	0	2772.52	0.978	1.042	1.024	0.932	1.01	1.04	0.991	0.981	100	97.8	104.2	102.4	93.2	101	104.1	99.2	98.1	3	3	3	3	3	3	3	3	3		High	High	High	High	High	High	High	High	High
FALSE	High	[R].IFFIAWSPDTAK.[V]	1xTMT6plex [K12]; 1xTMT6plex [N-Term]		3.23135e-05	0	1	1	2	XP_010669850.1	XP_010669850.1 [85-96]	0	1854.06	0.919	0.867	0.861	0.848	0.881	0.924	0.876	0.927	111.1	102.1	96.3	95.6	94.2	97.8	102.6	97.3	102.9	2	2	2	2	2	2	2	2	2		High	High	High	High	High	High	High	High	High
FALSE	High	[K].IFGVDQIQGNTSR.[V]	1xTMT6plex [N-Term]		5.08752e-05	0	1	1	4	XP_010686954.1	XP_010686954.1 [487-499]	0	1663.9	0.934	0.993	1.019	1.041	0.978	1	1.091	0.982	99.6	93	98.8	101.5	103.7	97.4	99.6	108.6	97.8	4	4	4	4	4	4	4	4	4		High	High	High	High	High	High	High	High	High
FALSE	High	[R].IFALGDSSALR.[D]	1xTMT6plex [N-Term]		4.69097e-05	0	1	1	2	XP_010674367.1	XP_010674367.1 [409-419]	0	1378.79	0.992	0.995	0.959	0.927	0.964	1.017	1.003	1.064	100.9	100.1	100.4	96.8	93.6	97.2	102.6	101.2	107.3	2	2	2	2	2	2	2	2	2		High	High	High	High	High	High	High	High	High
FALSE	High	[R].LFAEDQVAENMSLQR.[G]	1xTMT6plex [N-Term]		4.01151e-05	0	1	1	2	XP_010685116.1	XP_010685116.1 [224-238]	0	1980.01	1.027	0.998	1.057	1.01	1.035	1.034	1.096	1.048	96.7	99.3	96.5	102.2	97.7	100.1	100	106	101.4	2	2	2	2	2	2	2	2	2		High	High	High	High	High	High	High	High	High
FALSE	High	[R].IEYYATTAEPSCELNVVR.[S]	1xCarbamidomethyl [C12]; 1xTMT6plex [N-Term]		2.66916e-06	0	1	1	1	XP_010680586.1	XP_010680586.1 [89-106]	0	2344.17	1.025	1.095	1.009	1.119	1.11	0.955	1.121	1.107	94.3	96.7	103.3	95.2	105.5	104.7	90.1	105.7	104.4	1	1	1	1	1	1	1	1	1		High	High	High	High	High	High	High	High	High
FALSE	High	[K].LESIEVPVDITPTFTVAEEILHVK.[R]	1xTMT6plex [K24]; 1xTMT6plex [N-Term]		4.40712e-09	0	1	1	2	XP_010687318.1	XP_010687318.1 [753-776]	0	3137.77	1.024	0.998	1.256	1.17	1.027	1.137	1.106	1.071	91.9	94.1	91.8	115.5	107.6	94.4	104.5	101.7	98.5	2	2	2	2	2	2	2	2	2		High	High	High	High	High	High	High	High	High
FALSE	High	[K].IESLDPALLRPGR.[I]	1xTMT6plex [N-Term]		3.45144e-05	0	1	2	2	XP_010684990.1	XP_010684990.1 [339-351]	0	1665.98	0.991	1.068	1.074	1	1.05	1.124	1.13	1.059	94.8	93.9	101.2	101.8	94.8	99.5	106.5	107.1	100.4	2	2	2	2	2	2	2	2	2		High	High	High	High	High	High	High	High	High
FALSE	High	[K].LESFLDELVEK.[R]	1xTMT6plex [K11]; 1xTMT6plex [N-Term]		3.04505e-05	0	1	1	2	XP_010680495.1	XP_010680495.1 [447-457]	0	1780.01	0.963	1.037	0.992	0.991	0.99	1.014	0.938	0.985	101	97.3	104.8	100.2	100.1	100	102.4	94.8	99.5	2	2	2	2	2	2	2	2	2		High	High	High	High	High	High	High	High	High
FALSE	High	[K].LESFASGDNVK.[G]	1xTMT6plex [K11]; 1xTMT6plex [N-Term]		3.40404e-05	0	1	1	3	XP_010673285.1	XP_010673285.1 [304-314]	0	1624.89	1.077	1.103	1.139	1.168	1.2	1.497	1.398	1.393	82	88.3	90.5	93.4	95.8	98.4	122.7	114.6	114.2	3	3	3	3	3	3	3	3	3		High	High	High	High	High	High	High	High	High
FALSE	High	[R].LESDLSDSDLFFLLAHDSDEFNR.[W]	1xTMT6plex [N-Term]		2.2466e-09	0	1	2	1	XP_010676464.1	XP_010676464.1 [650-672]	0	2914.39																											No Quan Values	High	High	High	High	High	High	High	High	High
FALSE	High	[R].LESANNTITGLGR.[E]	1xTMT6plex [N-Term]		5.29738e-06	0	1	1	2	XP_010691285.1	XP_010691285.1 [199-211]	0	1574.87	1.052	1.041	1.166	1.143	1.006	1.16	1.21	1.192	90.3	95	94	105.2	103.2	90.8	104.7	109.2	107.7	2	2	2	2	2	2	2	2	2		High	High	High	High	High	High	High	High	High
FALSE	High	[K].LEQYIYCSSAGVYLK.[S]	1xCarbamidomethyl [C7]; 1xTMT6plex [K15]; 1xTMT6plex [N-Term]		1.53775e-06	0	1	1	34	XP_010674555.1	XP_010674555.1 [159-173]	0	2252.2	0.945	0.98	0.921	0.93	0.968	0.939	0.952	0.978	104.5	98.8	102.5	96.2	97.2	101.1	98.1	99.5	102.2	29	29	29	29	29	29	29	29	29		High	High	High	High	High	High	High	High	High
FALSE	High	[K].IEQPPASFLQAMEDYVK.[E]	1xTMT6plex [K17]; 1xTMT6plex [N-Term]		3.06646e-05	0	1	1	1	XP_010687911.1	XP_010687911.1 [284-300]	0	2424.29	0.972	1.014	1.041	1.164	0.911	0.984	1.038	1.161	96.9	94.3	98.3	100.9	112.9	88.3	95.3	100.6	112.5	1	1	1	1	1	1	1	1	1		High	High	High	High	High	High	High	High	High
FALSE	High	[R].IESIGYQVGHQLSER.[Y]	1xTMT6plex [N-Term]		1.40146e-05	0	1	1	1	XP_010674953.1	XP_010674953.1 [37-51]	0	1945.03	0.904	0.933	0.904	0.895	0.89	0.952	0.974	0.968	106.9	96.6	99.7	96.6	95.7	95.1	101.7	104.2	103.5	1	1	1	1	1	1	1	1	1		High	High	High	High	High	High	High	High	High
FALSE	High	[K].LEQLLVGNVGLIFTK.[G]	1xTMT6plex [K15]; 1xTMT6plex [N-Term]		1.81594e-06	0	1	1	2	XP_010689885.1	XP_010689885.1 [81-95]	0	2102.3	0.897	0.94	0.957	0.903	0.946	0.956	0.874	0.977	106.5	95.6	100.1	101.9	96.1	100.7	101.8	93.1	104.1	2	2	2	2	2	2	2	2	2		High	High	High	High	High	High	High	High	High
FALSE	High	[K].IEQLGTQLSGLTLEEAR.[V]	1xTMT6plex [N-Term]		6.70868e-09	0	1	1	21	XP_010693759.1	XP_010693759.1 [62-78]	0	2087.15	0.978	1.001	1.11	1.065	1.042	0.927	1.087	1.014	97.6	95.4	97.7	108.3	103.9	101.6	90.5	106.1	98.9	12	12	12	12	12	12	12	12	12		High	High	High	High	High	High	High	High	High
FALSE	High	[R].LEQLFSEHGK.[V]	1xTMT6plex [K10]; 1xTMT6plex [N-Term]		4.84047e-06	0	1	1	7	XP_010695994.1	XP_010695994.1 [232-241]	0	1645.93	1.106	0.84	0.949	1.298	0.9	0.69	1	0.854	104.2	115.3	87.5	98.9	135.2	93.8	71.9	104.2	89	7	7	7	7	7	7	7	7	7		High	High	High	High	High	High	High	High	High
FALSE	High	[K].LEQELLENPAPSEADVEAAK.[L]	1xTMT6plex [K20]; 1xTMT6plex [N-Term]		5.58043e-07	0	1	1	5	XP_010672177.1	XP_010672177.1 [231-250]	0	2611.39	1.038	1.042	1.112	1.167	1.003	0.991	1.018	1.071	95.3	98.9	99.3	106	111.3	95.6	94.5	97.1	102.1	4	4	4	4	4	4	4	4	4		High	High	High	High	High	High	High	High	High
FALSE	High	[K].LEQEAAMLDASGESDVAEYHK.[L]	1xTMT6plex [K21]; 1xTMT6plex [N-Term]		1.96933e-05	0	1	4	2	XP_010669583.1	XP_010669583.1 [619-639]	0	2751.35	1.361	1.16	1.282	1.199	0.901	1.068	1.146	1.04	88.6	120.6	102.8	113.6	106.3	79.8	94.6	101.6	92.1	1	1	1	1	1	1	1	1	1		High	High	High	High	High	High	High	High	High
FALSE	High	[K].LEQDIECGGGYIK.[L]	1xCarbamidomethyl [C7]; 1xTMT6plex [K13]; 1xTMT6plex [N-Term]		4.97402e-05	0	1	1	1	XP_010673893.1	XP_010673893.1 [112-124]	0	1940.02	0.996	0.892	0.924	0.877	1.166	1.163	0.869	0.928	102.1	101.7	91.1	94.3	89.5	119.1	118.7	88.8	94.8	1	1	1	1	1	1	1	1	1		High	High	High	High	High	High	High	High	High
FALSE	High	[R].LEQAYCGSIGFEYMHIADR.[E]	1xCarbamidomethyl [C6]; 1xTMT6plex [N-Term]		3.44221e-08	0	1	1	3	XP_010690901.1	XP_010690901.1 [201-219]	0	2489.18	1.23	1.137	1.25	1.179	1.079	1.046	1.139	1.236	87.4	107.5	99.4	109.3	103	94.4	91.5	99.6	108	2	2	2	2	2	2	2	2	2		High	High	High	High	High	High	High	High	High
FALSE	High	[K].LEQAENQMAHTR.[F]	1xTMT6plex [N-Term]		6.53606e-06	0	1	1	1	XP_010669282.1	XP_010669282.1 [296-307]	0	1656.83	0.962	1.081	0.938	0.963	1.043	0.828	1.047	0.83	103.5	99.6	111.9	97.1	99.7	108	85.7	108.4	85.9	1	1	1	1	1	1	1	1	1		High	High	High	High	High	High	High	High	High
FALSE	High	[K].LEPQHGDEEVGWFTFDPELHIER.[E]	1xTMT6plex [N-Term]		4.1541e-07	0	1	3	1	XP_010674430.1	XP_010674430.1 [282-304]	0	3009.46	1.058	1.105	1.052	1.135	1.093	1.101	1.007	0.971	94.5	100	104.4	99.4	107.2	103.3	104.1	95.2	91.8	1	1	1	1	1	1	1	1	1		High	High	High	High	High	High	High	High	High
FALSE	High	[R].LEQLGYFFEGK.[E]	1xTMT6plex [K11]; 1xTMT6plex [N-Term]		2.76886e-05	0	2	2	2	XP_010672456.1; XP_010672455.1	XP_010672456.1 [428-438]; XP_010672455.1 [435-445]	0	1788.99	0.93	0.962	0.966	0.952	0.955	0.938	0.863	0.889	106.4	99	102.4	102.8	101.3	101.7	99.8	91.9	94.6	2	2	2	2	2	2	2	2	2	Shared	High	High	High	High	High	High	High	High	High
FALSE	High	[R].IFLDTLMEETGCQK.[V]	1xCarbamidomethyl [C12]; 1xTMT6plex [K14]; 1xTMT6plex [N-Term]		3.02377e-05	0	1	1	1	XP_010674754.1	XP_010674754.1 [150-163]	0	2143.12	1.002	1.048	1.029	1.087	1.025	1.035	0.965	0.889	99.1	99.3	103.9	102	107.7	101.6	102.6	95.6	88.1	1	1	1	1	1	1	1	1	1		High	High	High	High	High	High	High	High	High
FALSE	High	[K].IESILDEDLGEDLANAAYMK.[G]	1xTMT6plex [K20]; 1xTMT6plex [N-Term]		4.11248e-08	0	1	1	2	XP_010690123.1	XP_010690123.1 [177-196]	0	2668.38	1.055	1.109	1.165	1.176	1.035	1.051	1.042	0.976	93.6	98.8	103.9	109.1	110.1	97	98.4	97.6	91.4	2	2	2	2	2	2	2	2	2		High	High	High	High	High	High	High	High	High
FALSE	High	[R].IESSLLSIGDGLTLCR.[R]	1xCarbamidomethyl [C15]; 1xTMT6plex [N-Term]		3.01319e-05	0	1	1	1	XP_010682786.1	XP_010682786.1 [224-239]	0	1963.07	1.29	1.054	0.959	1.217	1.669	1.115	1.138	1.363	83.3	107.4	87.8	79.9	101.4	139	92.9	94.8	113.5	1	1	1	1	1	1	1	1	1		High	High	High	High	High	High	High	High	High
FALSE	High	[R].LEYVIAAEGVVR.[L]	1xTMT6plex [N-Term]		3.5971e-05	0	1	1	2	XP_010691962.1	XP_010691962.1 [152-163]	0	1547.9	1.079	0.917	1.023	1.08	0.999	0.902	1.018	0.981	100	107.9	91.7	102.3	108	99.9	90.2	101.8	98.1	2	2	2	2	2	2	2	2	2		High	High	High	High	High	High	High	High	High
FALSE	High	[K].LEYLEEAFTTSNWIVR.[I]	1xTMT6plex [N-Term]		5.07119e-05	0	1	1	1	XP_010687248.1	XP_010687248.1 [714-729]	0	2200.15	1.327	0.984	1.198	1.051	0.907	0.899	1.099	0.954	95.6	126.8	94	114.5	100.4	86.7	85.9	105	91.2	1	1	1	1	1	1	1	1	1		High	High	High	High	High	High	High	High	High
FALSE	High	[K].LEWTEGSSSIQINGVDYILR.[Q]	1xTMT6plex [N-Term]		5.81761e-07	0	1	1	1	XP_010696309.1	XP_010696309.1 [105-124]	0	2509.31	1.22	1.26	1.377	1.171	1.273	1.125	1.182	1.335	82.2	100.3	103.6	113.2	96.3	104.7	92.6	97.3	109.8	1	1	1	1	1	1	1	1	1		High	High	High	High	High	High	High	High	High
FALSE	High	[R].LEVVGEYHLGEFINR.[F]	1xTMT6plex [N-Term]		1.30704e-06	0	1	1	2	XP_010687033.1	XP_010687033.1 [952-966]	0	2004.08	0.958	0.979	1.06	1.037	0.97	1.014	0.977	0.999	100.1	95.8	97.9	106.1	103.8	97.1	101.4	97.8	100	2	2	2	2	2	2	2	2	2		High	High	High	High	High	High	High	High	High
FALSE	High	[K].IEVVDLVSEETSGDK.[L]	1xTMT6plex [K15]; 1xTMT6plex [N-Term]		1.27797e-05	0	1	1	2	XP_019105614.1	XP_019105614.1 [145-159]	0	2078.13	1.091	1.125	1.035	1.118	1.078	1.071	1.056	1.095	93.1	101.6	104.7	96.3	104.1	100.4	99.7	98.3	101.9	2	2	2	2	2	2	2	2	2		High	High	High	High	High	High	High	High	High
FALSE	High	[R].IEVRPEEFIPLER.[D]	1xTMT6plex [N-Term]		2.17142e-05	0	1	1	2	XP_010667028.1	XP_010667028.1 [62-74]	0	1856.05	0.945	0.94	0.907	0.912	0.999	0.982	0.778	0.962	106.8	101	100.4	96.9	97.4	106.7	104.9	83.1	102.7	2	2	2	2	2	2	2	2	2		High	High	High	High	High	High	High	High	High
FALSE	High	[K].IEVLWNSVVLEAFGDVEK.[E]	1xTMT6plex [K18]; 1xTMT6plex [N-Term]		4.48971e-06	0	1	1	2	XP_010680645.1	XP_010680645.1 [264-281]	0	2505.4	1.221	0.992	1.241	1.076	1.058	0.896	0.933	0.874	96.9	118.3	96	120.2	104.3	102.5	86.8	90.4	84.7	2	2	2	2	2	2	2	2	2		High	High	High	High	High	High	High	High	High
FALSE	High	[K].IEVAVVDISVSR.[I]	1xTMT6plex [N-Term]		2.46224e-05	0	1	1	8	XP_010688887.1	XP_010688887.1 [27-38]	0	1515.89	1.022	1.009	0.994	1.046	1.031	1.019	1.047	1.015	98	100.1	98.9	97.4	102.5	101.1	99.9	102.6	99.5	8	8	8	8	8	8	8	8	8		High	High	High	High	High	High	High	High	High
FALSE	High	[K].LESQTLESILVHGEK.[D]	1xTMT6plex [K15]; 1xTMT6plex [N-Term]		4.50664e-06	0	1	1	1	XP_010682544.1	XP_010682544.1 [331-345]	0	2141.22	1.288	0.813	0.995	0.948	0.978	0.793	0.93	0.891	104.2	134.3	84.7	103.7	98.8	101.9	82.7	96.9	92.8	1	1	1	1	1	1	1	1	1		High	High	High	High	High	High	High	High	High
FALSE	High	[R].LETISGSDVK.[Y]	1xTMT6plex [K10]; 1xTMT6plex [N-Term]		3.20892e-05	0	1	2	1	XP_010670423.1	XP_010670423.1 [66-75]	0	1506.88	1.049	0.915	1.047	1.163	1.049	0.956	1.025	1.054	97.2	102	88.9	101.8	113.1	102	92.9	99.7	102.5	1	1	1	1	1	1	1	1	1		High	High	High	High	High	High	High	High	High
FALSE	High	[K].LETGMDELQQIVEDR.[N]	1xOxidation [M5]; 1xTMT6plex [N-Term]		1.54207e-05	0	1	1	4	XP_010694916.1	XP_010694916.1 [195-209]	0	2021.01	1.063	1.072	1.128	1.084	1.073	1.059	1.079	1.091	93.3	99.1	100	105.2	101.1	100.1	98.7	100.7	101.8	4	4	4	4	4	4	4	4	4		High	High	High	High	High	High	High	High	High
FALSE	High	[K].LETGMDELQQIVEDR.[N]	1xTMT6plex [N-Term]		3.92985e-08	0	1	1	3	XP_010694916.1	XP_010694916.1 [195-209]	0	2005.01	0.999	1.164	1.158	1.232	1.175	1.024	1.071	1.082	90.9	90.8	105.7	105.2	111.9	106.8	93	97.3	98.3	3	3	3	3	3	3	3	3	3		High	High	High	High	High	High	High	High	High
FALSE	High	[K].IETGHSDVVHDVQMDYYGK.[R]	1xTMT6plex [K19]; 1xTMT6plex [N-Term]		1.15582e-07	0	1	1	2	XP_010687900.1	XP_010687900.1 [6-24]	0	2651.32	1.023	0.956	0.985	0.992	1.03	0.882	0.921	0.869	103.9	106.3	99.4	102.4	103.1	107.1	91.7	95.8	90.3	2	2	2	2	2	2	2	2	2		High	High	High	High	High	High	High	High	High
FALSE	High	[R].IETEDIQPTPFQPYAEVFGIQR.[F]	1xTMT6plex [N-Term]		1.33968e-07	0	1	1	15	XP_010677168.1	XP_010677168.1 [114-135]	0	2807.45	0.975	0.983	0.962	0.942	0.954	1.004	0.955	1.08	101.6	99.2	99.9	97.8	95.7	97	102	97.1	109.7	4	4	4	4	4	4	4	4	4		High	High	High	High	High	High	High	High	High
FALSE	High	[K].IESYAPTLSYAPASNK.[I]	1xTMT6plex [K16]; 1xTMT6plex [N-Term]		8.84776e-06	0	1	1	3	XP_010685277.1	XP_010685277.1 [185-200]	0	2170.18	1.115	1.008	1.102	1.099	1.071	0.955	1.062	1.049	95.1	106.1	95.9	104.9	104.5	101.9	90.9	101	99.8	3	3	3	3	3	3	3	3	3		High	High	High	High	High	High	High	High	High
FALSE	High	[R].LESVPEMGYDALSSTPR.[G]	1xTMT6plex [N-Term]		3.7225e-05	0	1	1	2	XP_010690967.1	XP_010690967.1 [447-463]	0	2081.04	1.019	0.991	1.017	0.998	1.03	1.034	0.997	0.971	99.4	101.3	98.5	101	99.2	102.4	102.8	99.1	96.5	2	2	2	2	2	2	2	2	2		High	High	High	High	High	High	High	High	High
FALSE	High	[K].IESVPELPLVVSDSIESVEK.[T]	1xTMT6plex [K20]; 1xTMT6plex [N-Term]		1.84111e-07	0	2	2	5	XP_010667056.1; XP_010678858.1	XP_010667056.1 [151-170]; XP_010678858.1 [151-170]	0	2627.48	0.984	1.127	1.222	1.181	1.122	1.118	1.196	1.014	90.3	88.9	101.8	110.3	106.7	101.4	101	108	91.6	5	5	5	5	5	5	5	5	5	Shared	High	High	High	High	High	High	High	High	High
FALSE	High	[R].IESTVGEFLSTIGR.[L]	1xTMT6plex [N-Term]		2.3477e-06	0	1	1	2	XP_010684932.1	XP_010684932.1 [96-109]	0	1737.96	1.088	1.03	1.051	1.055	1.023	1.083	1.068	1.135	94.4	102.7	97.3	99.3	99.6	96.6	102.3	100.8	107.2	1	1	1	1	1	1	1	1	1		High	High	High	High	High	High	High	High	High
FALSE	High	[R].IETGVLKPGMVVTFGPTGLTTEVK.[S]	2xTMT6plex [K7; K24]; 1xTMT6plex [N-Term]		1.54691e-07	0	1	1	3	XP_010669658.1	XP_010669658.1 [255-278]	0	3161.85	1.058	1.113	1.017	0.97	1.02	1.215	1.157	1.125	93	98.4	103.6	94.6	90.2	94.9	113	107.6	104.6	3	3	3	3	3	3	3	3	3		High	High	High	High	High	High	High	High	High
FALSE	High	[K].LEPLVAKPHSPDNR.[A]	1xTMT6plex [K7]; 1xTMT6plex [N-Term]		3.89108e-05	0	1	1	3	XP_010667095.1	XP_010667095.1 [348-361]	0	2031.18	1.089	1.119	1.093	1.114	1.109	1.087	1.265	1.078	90.4	98.5	101.2	98.8	100.7	100.3	98.3	114.4	97.5	3	3	3	3	3	3	3	3	3		High	High	High	High	High	High	High	High	High
FALSE	High	[K].LFIENGISELASLSMEQVDQSK.[D]	1xTMT6plex [K22]; 1xTMT6plex [N-Term]		1.12684e-08	0	1	1	4	XP_010675576.1	XP_010675576.1 [98-119]	0	2896.54	1.108	1.119	1.042	1.106	1.014	1.02	0.977	0.943	96.5	106.9	107.9	100.6	106.7	97.8	98.4	94.2	91	4	4	4	4	4	4	4	4	4		High	High	High	High	High	High	High	High	High
FALSE	High	[R].LFLFPANTTNTGEEDSR.[T]	1xTMT6plex [N-Term]		5.57834e-05	0	1	1	2	XP_010667684.1	XP_010667684.1 [132-148]	0	2141.07	1.307	1.028	1.097	1.018	0.978	1.275	1.141	1.141	90.1	117.8	92.6	98.9	91.8	88.2	114.9	102.8	102.8	2	2	2	2	2	2	2	2	2		High	High	High	High	High	High	High	High	High
FALSE	High	[K].LGACVDLLGGLVHIGLGDPAVNK.[C]	1xCarbamidomethyl [C4]; 1xTMT6plex [K23]; 1xTMT6plex [N-Term]		1.43032e-08	0	1	1	1	XP_010687917.1	XP_010687917.1 [198-220]	0	2746.57	0.98	0.996	1.28	1.257	1.029	1.05	1.245	1.081	90.8	89	90.4	116.2	114.1	93.3	95.3	113	98.1	1	1	1	1	1	1	1	1	1		High	High	High	High	High	High	High	High	High
FALSE	High	[R].LGAAYSGLNNHSEAITAYK.[K]	1xTMT6plex [K19]; 1xTMT6plex [N-Term]		9.82056e-06	0	1	1	2	XP_010676185.1	XP_010676185.1 [76-94]	0	2438.31	1	1.123	0.941	1.131	0.963	0.814	0.932	0.844	102.9	102.9	115.5	96.8	116.3	99.1	83.8	95.8	86.9	1	1	1	1	1	1	1	1	1		High	High	High	High	High	High	High	High	High
FALSE	High	[R].LGAAAVDMCHVAIGVADAYWEYR.[L]	1xCarbamidomethyl [C9]; 1xTMT6plex [N-Term]		1.04615e-05	0	1	1	2	XP_010695784.1	XP_010695784.1 [280-302]	0	2767.35	1.573	0.971	1.928	1.294	1.602	1.035	1.51	1.252	74	116.4	71.8	142.6	95.7	118.5	76.6	111.7	92.6	1	1	1	1	1	1	1	1	1		High	High	High	High	High	High	High	High	High
FALSE	High	[R].IFVVDPMLATGGTIVK.[A]	1xTMT6plex [K16]; 1xTMT6plex [N-Term]		3.23529e-06	0	1	1	1	XP_010692326.1	XP_010692326.1 [188-203]	0	2119.26	2.012	0.996	1.34	1.167	0.992	1.024	1.094	1.181	83.3	167.6	83	111.6	97.2	82.6	85.3	91.1	98.3	1	1	1	1	1	1	1	1	1		High	High	High	High	High	High	High	High	High
FALSE	High	[K].LFVGNLPYDVDSEK.[L]	1xTMT6plex [K14]; 1xTMT6plex [N-Term]		1.9859e-07	0	1	1	16	XP_010695994.1	XP_010695994.1 [124-137]	0	2054.12	0.938	0.943	0.937	0.953	0.971	0.887	0.941	0.943	105.7	99.1	99.7	99.1	100.7	102.6	93.8	99.5	99.7	16	16	16	16	16	16	16	16	16		High	High	High	High	High	High	High	High	High
FALSE	High	[K].LFVGGISWETTEETLK.[D]	1xTMT6plex [K16]; 1xTMT6plex [N-Term]		3.68449e-05	0	1	1	3	XP_010670957.1	XP_010670957.1 [8-23]	0	2268.25	0.971	1.004	1.031	1.08	0.97	1.05	1.047	0.961	98.7	95.9	99.1	101.8	106.7	95.8	103.7	103.4	94.9	3	3	3	3	3	3	3	3	3		High	High	High	High	High	High	High	High	High
FALSE	High	[K].LFVGGLSFGTDDGSLK.[D]	1xTMT6plex [K16]; 1xTMT6plex [N-Term]		1.92161e-08	0	1	1	5	XP_010673390.1	XP_010673390.1 [35-50]	0	2071.15	1.014	1.019	1.055	1.008	1.004	1.014	1.024	0.993	98.6	99.9	100.5	104	99.3	99	99.9	101	97.9	5	5	5	5	5	5	5	5	5		High	High	High	High	High	High	High	High	High
FALSE	High	[K].IFVGGIPTTVTEDELK.[E]	1xTMT6plex [K16]; 1xTMT6plex [N-Term]		2.30016e-05	0	1	1	2	XP_010689212.1	XP_010689212.1 [107-122]	0	2177.25	0.998	1.061	1.07	1.067	1.038	1.079	1.161	1.103	94	93.8	99.7	100.6	100.2	97.5	101.4	109.1	103.6	2	2	2	2	2	2	2	2	2		High	High	High	High	High	High	High	High	High
FALSE	High	[K].IFVGGIPSSVSEEEFR.[G]	1xTMT6plex [N-Term]		4.94194e-05	0	1	1	5	XP_010676082.1	XP_010676082.1 [108-123]	0	1982.04	1.022	1.002	0.986	1.026	1.046	0.989	1.005	1.035	98.8	101	99	97.4	101.3	103.4	97.7	99.3	102.3	4	4	4	4	4	4	4	4	4		High	High	High	High	High	High	High	High	High
FALSE	High	[K].IFVGGLPPTLTDEGFR.[Q]	1xTMT6plex [N-Term]		3.09218e-06	0	1	1	8	XP_010670957.1	XP_010670957.1 [112-127]	0	1948.07	1.009	1.005	1.036	1.036	1.025	1.027	1.018	1.039	97.9	98.8	98.4	101.4	101.4	100.3	100.6	99.6	101.7	8	8	8	8	8	8	8	8	8		High	High	High	High	High	High	High	High	High
FALSE	High	[K].IFVGGLPPTLSDEGFR.[Q]	1xTMT6plex [N-Term]		7.76396e-06	0	1	1	7	XP_010670958.1	XP_010670958.1 [111-126]	0	1934.06	1.085	1.066	1.069	1.08	1.019	1.04	1.082	1.048	94.8	102.9	101.1	101.4	102.4	96.7	98.6	102.6	99.4	7	7	7	7	7	7	7	7	7		High	High	High	High	High	High	High	High	High
FALSE	High	[R].LFVGDPVWTPHNRPNDELPAR.[K]	1xTMT6plex [N-Term]		1.1737e-05	0	1	1	3	XP_010693775.1	XP_010693775.1 [188-208]	0	2659.39	1.148	0.857	0.96	1.069	0.832	0.933	0.943	0.957	103.5	118.7	88.7	99.3	110.6	86.1	96.6	97.5	99	3	3	3	3	3	3	3	3	3		High	High	High	High	High	High	High	High	High
FALSE	High	[R].IFVEETGISDSLSAEDFLVER.[E]	1xTMT6plex [N-Term]		2.54138e-06	0	1	1	2	XP_010688486.1	XP_010688486.1 [66-86]	0	2585.32	0.913	0.986	1.126	0.961	1.005	0.84	1.003	0.917	102.9	93.9	101.4	115.8	98.9	103.3	86.4	103.2	94.3	2	2	2	2	2	2	2	2	2		High	High	High	High	High	High	High	High	High
FALSE	High	[R].IFVEELGAEESSLLNCTPK.[E]	1xCarbamidomethyl [C16]; 1xTMT6plex [K19]; 1xTMT6plex [N-Term]		2.61112e-08	0	1	1	4	XP_010681915.1	XP_010681915.1 [241-259]	0	2594.38	0.956	0.959	0.96	0.994	0.984	0.968	1.019	1.026	101.5	97.1	97.3	97.4	100.9	99.9	98.2	103.4	104.2	4	4	4	4	4	4	4	4	4		High	High	High	High	High	High	High	High	High
FALSE	High	[R].LFVAMFDHLNENCK.[A]	1xCarbamidomethyl [C13]; 1xTMT6plex [K14]; 1xTMT6plex [N-Term]		5.5434e-05	0	1	1	2	XP_010672510.1	XP_010672510.1 [352-365]	0	2196.13	0.975	1.005	0.979	0.951	1.016	1.011	1.013	1.016	100.4	97.9	100.9	98.3	95.5	102	101.5	101.7	102	2	2	2	2	2	2	2	2	2		High	High	High	High	High	High	High	High	High
FALSE	High	[R].IFTQFFDPDGISNAQK.[S]	1xTMT6plex [K16]; 1xTMT6plex [N-Term]		6.60994e-06	0	1	1	1	XP_010688682.1	XP_010688682.1 [111-126]	0	2286.22	0.933	0.96	1.022	0.991	0.998	0.945	1.051	1.094	100.1	93.4	96.1	102.2	99.2	99.9	94.5	105.1	109.5	1	1	1	1	1	1	1	1	1		High	High	High	High	High	High	High	High	High
FALSE	High	[R].LFTLQIWDTAGQER.[F]	1xTMT6plex [N-Term]		1.32696e-06	0	3	3	2	XP_010688212.1; XP_010667858.1; XP_010690900.1	XP_010688212.1 [56-69]; XP_010667858.1 [56-69]; XP_010690900.1 [56-69]	0	1907.02	1.21	0.995	1	0.905	0.833	0.866	1.062	0.952	102	123.4	101.5	102	92.3	84.9	88.4	108.3	97.1	2	2	2	2	2	2	2	2	2	Shared	High	High	High	High	High	High	High	High	High
FALSE	High	[K].IGADVMQEWR.[I]	1xTMT6plex [N-Term]		4.91002e-05	0	1	1	2	XP_010670040.1	XP_010670040.1 [208-217]	0	1433.74	0.886	0.937	0.992	0.965	0.973	1.021	0.851	0.865	106	93.9	99.3	105.1	102.3	103.1	108.3	90.2	91.7	2	2	2	2	2	2	2	2	2		High	High	High	High	High	High	High	High	High
FALSE	High	[R].LGAEADNINITVGAR.[S]	1xTMT6plex [N-Term]		5.23276e-07	0	1	1	2	XP_010687287.1	XP_010687287.1 [104-118]	0	1742.96	0.897	0.97	0.897	0.882	0.925	0.933	0.855	0.904	108.9	97.7	105.6	97.7	96.1	100.7	101.6	93.1	98.5	2	2	2	2	2	2	2	2	2		High	High	High	High	High	High	High	High	High
FALSE	High	[K].IGAGQAGEDAFSTFFSETGNQK.[Y]	1xTMT6plex [K22]; 1xTMT6plex [N-Term]		8.11593e-07	0	1	1	2	XP_010695478.1	XP_010695478.1 [42-63]	0	2720.36	0.951	0.967	1.045	1.032	1.052	0.937	1.004	1.066	99.4	94.5	96.1	103.9	102.6	104.5	93.1	99.8	106	2	2	2	2	2	2	2	2	2		High	High	High	High	High	High	High	High	High
FALSE	High	[R].LGALAIIQCLSQK.[S]	1xCarbamidomethyl [C9]; 1xTMT6plex [K13]; 1xTMT6plex [N-Term]		5.42243e-05	0	1	1	1	XP_010674246.1	XP_010674246.1 [303-315]	0	1873.13	0.916	0.889	0.82	0.913	0.905	1.023	0.852	0.98	108.5	99.3	96.4	88.9	99	98.2	111	92.4	106.3	1	1	1	1	1	1	1	1	1		High	High	High	High	High	High	High	High	High
FALSE	High	[K].IGDLIDELVK.[N]	1xTMT6plex [K10]; 1xTMT6plex [N-Term]		5.47403e-05	0	1	1	3	XP_010688181.1	XP_010688181.1 [294-303]	0	1572.96	1.029	1.064	1.016	1.082	1.077	1.075	1.098	1.039	94.9	97.7	101	96.4	102.8	102.3	102.1	104.3	98.6	3	3	3	3	3	3	3	3	3		High	High	High	High	High	High	High	High	High
FALSE	High	[R].LGDLALLEQPYIKDDK.[V]	2xTMT6plex [K13; K16]; 1xTMT6plex [N-Term]		2.49387e-06	0	1	2	2	XP_010688263.1	XP_010688263.1 [798-813]	1	2518.47	0.975	1.285	1.233	1.225	1.635	1.281	1.169	1.438	80.1	78.1	102.9	98.7	98	130.9	102.5	93.6	115.1	2	2	2	2	2	2	2	2	2		High	High	High	High	High	High	High	High	High
FALSE	High	[K].IGDFDLSNQAPDMAAR.[L]	1xTMT6plex [N-Term]		2.76886e-05	0	1	1	1	XP_010676586.1	XP_010676586.1 [215-230]	0	1949.96	0.924	0.982	0.917	0.882	0.986	0.99	1.006	0.98	103.8	96	102	95.2	91.5	102.4	102.8	104.5	101.8	1	1	1	1	1	1	1	1	1		High	High	High	High	High	High	High	High	High
FALSE	High	[K].LGDDEFGHMLAGILK.[K]	1xTMT6plex [K15]; 1xTMT6plex [N-Term]		3.41583e-05	0	1	1	1	XP_010672224.1	XP_010672224.1 [67-81]	0	2074.14	0.962	1.172	1.061	0.829	1.104	1.014	1.227	1.057	95.5	91.9	111.9	101.3	79.1	105.4	96.8	117.2	101	1	1	1	1	1	1	1	1	1		High	High	High	High	High	High	High	High	High
FALSE	High	[K].LGCTSQAILSDNNLDASK.[G]	1xCarbamidomethyl [C3]; 1xTMT6plex [K18]; 1xTMT6plex [N-Term]		1.25145e-07	0	1	2	3	XP_010675604.1	XP_010675604.1 [314-331]	0	2365.24	1.007	1.03	0.932	1.124	1.187	0.926	1.133	1.163	94.7	95.4	97.6	88.3	106.5	112.5	87.7	107.3	110.1	3	3	3	3	3	3	3	3	3		High	High	High	High	High	High	High	High	High
FALSE	High	[R].IGCSLADAASTTEYMK.[Y]	1xCarbamidomethyl [C3]; 1xTMT6plex [K16]; 1xTMT6plex [N-Term]		1.60303e-06	0	1	1	3	XP_010667503.1	XP_010667503.1 [348-363]	0	2176.1	1.005	1.02	1.17	1.276	1.084	1.333	1.28	1.285	86.1	86.6	87.8	100.8	109.8	93.3	114.8	110.2	110.7	3	3	3	3	3	3	3	3	3		High	High	High	High	High	High	High	High	High
FALSE	High	[K].LGCILDCAEILDVVAK.[K]	2xCarbamidomethyl [C3; C7]; 1xTMT6plex [K16]; 1xTMT6plex [N-Term]		1.10608e-05	0	1	2	1	XP_010694854.1	XP_010694854.1 [331-346]	0	2247.25	1.029	0.863	1.074	0.861	1.008	0.894	1.064	0.965	102.8	105.8	88.6	110.4	88.5	103.6	91.9	109.3	99.2	1	1	1	1	1	1	1	1	1		High	High	High	High	High	High	High	High	High
FALSE	High	[K].IGCGVDYITIGYHPQFQDSR.[C]	1xCarbamidomethyl [C3]; 1xTMT6plex [N-Term]		3.16716e-08	0	1	1	3	XP_010688879.1	XP_010688879.1 [163-182]	0	2555.26	1.132	1.024	1.199	1.192	0.944	0.932	1.051	1.079	94.2	106.7	96.5	113	112.2	88.9	87.8	99	101.7	3	3	3	3	3	3	3	3	3		High	High	High	High	High	High	High	High	High
FALSE	High	[K].LFTDEVFLASWSK.[L]	1xTMT6plex [K13]; 1xTMT6plex [N-Term]		2.93316e-06	0	1	1	3	XP_010688171.1	XP_010688171.1 [137-149]	0	2001.11	0.824	1.115	0.943	1.1	0.898	1.421	1.468	1.178	90.5	74.6	100.9	85.3	99.5	81.2	128.6	132.8	106.6	3	3	3	3	3	3	3	3	3		High	High	High	High	High	High	High	High	High
FALSE	High	[R].LGCGQVEELIEEAQDELK.[L]	1xCarbamidomethyl [C3]; 1xTMT6plex [K18]; 1xTMT6plex [N-Term]		4.62689e-06	0	1	1	3	XP_010693294.1	XP_010693294.1 [81-98]	0	2518.31	0.891	0.925	1.083	1.007	0.966	1.007	0.949	0.955	102.5	91.3	94.8	110.9	103.2	99	103.2	97.2	97.8	3	3	3	3	3	3	3	3	3		High	High	High	High	High	High	High	High	High
FALSE	High	[K].LGAVLQHEVIPK.[S]	1xTMT6plex [K12]; 1xTMT6plex [N-Term]		1.63361e-06	0	1	1	5	XP_010679633.1	XP_010679633.1 [237-248]	0	1762.1	1.039	1.029	1.04	1.036	1.025	1.002	1.016	1.003	97.9	101.8	100.7	101.8	101.4	100.4	98.1	99.5	98.2	5	5	5	5	5	5	5	5	5		High	High	High	High	High	High	High	High	High
FALSE	High	[R].LGATVVLVGDAYDEAQAYAK.[K]	1xTMT6plex [K20]; 1xTMT6plex [N-Term]		7.66822e-07	0	1	1	2	XP_010683961.1	XP_010683961.1 [220-239]	0	2512.37	1.225	1.163	1.077	1.078	1.081	0.989	1.102	1.052	92.1	112.9	107.2	99.2	99.3	99.6	91.1	101.6	96.9	2	2	2	2	2	2	2	2	2		High	High	High	High	High	High	High	High	High
FALSE	High	[K].LGATVEEGSDYCVITPPEK.[L]	1xCarbamidomethyl [C12]; 1xTMT6plex [K19]; 1xTMT6plex [N-Term]		9.74773e-06	0	1	1	1	XP_010692222.1	XP_010692222.1 [446-464]	0	2523.31	1.453	1.512	1.141	1.566	1.43	1.624	1.605	1.155	72.1	104.7	109	82.2	112.9	103.1	117	115.7	83.3	1	1	1	1	1	1	1	1	1		High	High	High	High	High	High	High	High	High
FALSE	High	[K].LGASPESITNGVPLEDFGHGHPDPNLTYAK.[D]	1xTMT6plex [K30]; 1xTMT6plex [N-Term]		7.90384e-07	0	1	1	3	XP_010693439.1	XP_010693439.1 [304-333]	0	3591.85	0.754	0.921	0.825	0.807	0.85	0.885	0.815	0.872	116.5	87.8	107.2	96.1	94	99	103.1	94.9	101.6	3	3	3	3	3	3	3	3	3		High	High	High	High	High	High	High	High	High
FALSE	High	[K].LGASISEETK.[I]	1xTMT6plex [K10]; 1xTMT6plex [N-Term]		4.16288e-05	0	1	1	1	XP_010677900.1	XP_010677900.1 [100-109]	0	1492.86	0.964	1.105	1.167	1.045	1.103	1.295	1.215	0.913	91.8	88.5	101.4	107.1	95.9	101.2	118.9	111.5	83.8	1	1	1	1	1	1	1	1	1		High	High	High	High	High	High	High	High	High
FALSE	High	[R].LGANSLLDIVVFGR.[A]	1xTMT6plex [N-Term]		9.88006e-07	0	1	1	2	XP_010679713.1	XP_010679713.1 [443-456]	0	1703.01	0.986	0.892	0.925	0.864	0.909	0.911	0.897	0.942	108.1	106.6	96.4	100	93.4	98.3	98.5	96.9	101.8	2	2	2	2	2	2	2	2	2		High	High	High	High	High	High	High	High	High
FALSE	High	[R].LGAIIVPNKEEALQAAK.[R]	2xTMT6plex [K9; K17]; 1xTMT6plex [N-Term]		5.41403e-07	0	1	1	3	XP_010673322.1	XP_010673322.1 [646-662]	1	2452.51	1.004	1.069	1.013	1.028	0.995	0.994	1	0.991	99	99.3	105.8	100.3	101.7	98.4	98.4	98.9	98.1	3	3	3	3	3	3	3	3	3		High	High	High	High	High	High	High	High	High
FALSE	High	[R].LGALLDTMNALK.[N]	1xTMT6plex [K12]; 1xTMT6plex [N-Term]		6.46299e-06	0	1	1	2	XP_010687282.1	XP_010687282.1 [101-112]	0	1718.03	0.868	0.858	0.809	0.732	0.915	0.872	0.819	0.902	115.7	100.4	99.3	93.6	84.7	105.9	101	94.8	104.4	2	2	2	2	2	2	2	2	2		High	High	High	High	High	High	High	High	High
FALSE	High	[R].LGAVTIATNMAGR.[G]	1xTMT6plex [N-Term]		3.8767e-06	0	1	1	2	XP_010679492.1	XP_010679492.1 [561-573]	0	1503.85	0.878	0.878	0.906	0.885	0.877	1.08	0.91	1.065	106.2	93.2	93.2	96.2	93.9	93.1	114.7	96.6	113	2	2	2	2	2	2	2	2	2		High	High	High	High	High	High	High	High	High
FALSE	High	[K].IFTDCFNCLPVAALIDEK.[I]	2xCarbamidomethyl [C5; C8]; 1xTMT6plex [K18]; 1xTMT6plex [N-Term]		4.01151e-05	0	1	1	1	XP_010674072.1	XP_010674072.1 [153-170]	0	2584.36	1.159	1.088	1.063	0.987	1.067	1.058	1.201	1.087	92.7	107.5	100.8	98.5	91.5	98.9	98.1	111.3	100.8	1	1	1	1	1	1	1	1	1		High	High	High	High	High	High	High	High	High
FALSE	High	[K].IFTAEYTLICK.[I]	1xCarbamidomethyl [C10]; 1xTMT6plex [K11]; 1xTMT6plex [N-Term]		1.1102e-05	0	1	1	3	XP_010688152.1	XP_010688152.1 [133-143]	0	1817.03	0.885	0.964	1	0.977	1.045	1.037	0.962	0.998	101.5	89.9	97.9	101.5	99.2	106.1	105.2	97.6	101.3	3	3	3	3	3	3	3	3	3		High	High	High	High	High	High	High	High	High
FALSE	High	[R].LFSTEEALLAR.[A]	1xTMT6plex [N-Term]		1.99087e-05	0	1	1	1	XP_010692135.1	XP_010692135.1 [145-155]	0	1478.84	0.974	1.031	1.024	1.088	0.99	1.109	1.076	1.007	96.8	94.2	99.8	99.1	105.3	95.9	107.3	104.2	97.4	1	1	1	1	1	1	1	1	1		High	High	High	High	High	High	High	High	High
FALSE	High	[K].LFNAVAAEDLIVK.[E]	1xTMT6plex [K13]; 1xTMT6plex [N-Term]		1.54357e-06	0	1	3	8	XP_010670817.1	XP_010670817.1 [186-198]	0	1861.12	0.932	0.946	0.958	0.984	0.909	0.893	0.904	0.873	107.1	99.9	101.4	102.7	105.5	97.4	95.6	96.9	93.6	8	8	8	8	8	8	8	8	8		High	High	High	High	High	High	High	High	High
FALSE	High	[K].LFMGLPAATQAAGSGFLPPNVLTSQVLPIIK.[R]	1xTMT6plex [K31]; 1xTMT6plex [N-Term]		2.24159e-07	0	1	1	1	XP_010671561.1	XP_010671561.1 [244-274]	0	3610.08	1.582	1.073	1.061	0.966	0.815	1.099	0.879	0.901	96	151.8	103	101.9	92.7	78.2	105.5	84.3	86.5	1	1	1	1	1	1	1	1	1		High	High	High	High	High	High	High	High	High
FALSE	High	[K].IFIYPGTAKPDQDIELFLNR.[S]	1xTMT6plex [K9]; 1xTMT6plex [N-Term]		1.70296e-06	0	1	1	2	XP_010686837.1	XP_010686837.1 [402-421]	0	2808.57	0.896	0.964	0.88	0.925	0.862	0.864	0.853	0.889	110.7	99.2	106.7	97.4	102.3	95.4	95.7	94.4	98.4	2	2	2	2	2	2	2	2	2		High	High	High	High	High	High	High	High	High
FALSE	High	[R].IFITSQAEIISSLENIPSEK.[I]	1xTMT6plex [K20]; 1xTMT6plex [N-Term]		8.42882e-07	0	1	3	3	XP_010689126.1	XP_010689126.1 [985-1004]	0	2677.51	1.001	0.981	0.972	0.963	0.91	0.827	0.91	0.916	106.1	106.2	104.1	103.1	102.2	96.5	87.8	96.6	97.2	3	3	3	3	3	3	3	3	3		High	High	High	High	High	High	High	High	High
FALSE	High	[R].LFISNPDLVQR.[F]	1xTMT6plex [N-Term]		5.88248e-05	0	1	1	1	XP_010666265.1	XP_010666265.1 [344-354]	0	1530.88	0.904	0.941	0.825	0.847	0.865	0.985	0.876	0.912	110.4	99.8	103.9	91	93.4	95.5	108.7	96.7	100.6	1	1	1	1	1	1	1	1	1		High	High	High	High	High	High	High	High	High
FALSE	High	[R].LFLSIEDPDHVAK.[F]	1xTMT6plex [K13]; 1xTMT6plex [N-Term]		1.64724e-05	0	1	1	2	XP_010696134.1	XP_010696134.1 [187-199]	0	1942.1	0.963	0.953	0.972	0.989	0.878	0.977	0.936	1.004	103.8	99.9	98.9	100.9	102.7	91.1	101.4	97.1	104.2	2	2	2	2	2	2	2	2	2		High	High	High	High	High	High	High	High	High
FALSE	High	[K].LFLSLDVPGSEPGVDAEEVAAPAK.[E]	1xTMT6plex [K24]; 1xTMT6plex [N-Term]		2.8083e-05	0	1	1	1	XP_010676931.1	XP_010676931.1 [581-604]	0	2869.56	1.021	1.097	0.955	1.112	1.115	1.124	1.084	0.935	95.3	97.3	104.5	91	105.9	106.3	107.2	103.3	89.1	1	1	1	1	1	1	1	1	1		High	High	High	High	High	High	High	High	High
FALSE	High	[K].LFIQIIDQADEDKFDFDPLDVTK.[T]	2xTMT6plex [K13; K23]; 1xTMT6plex [N-Term]		4.98157e-07	0	1	1	3	XP_010692546.1	XP_010692546.1 [269-291]	1	3412.85	0.956	1.011	0.896	0.888	0.923	0.859	0.917	0.904	107.7	103	108.9	96.6	95.7	99.4	92.6	98.8	97.3	3	3	3	3	3	3	3	3	3		High	High	High	High	High	High	High	High	High
FALSE	High	[K].IFNLSGDDISNLK.[A]	1xTMT6plex [K13]; 1xTMT6plex [N-Term]		1.09837e-06	0	1	1	2	XP_010673872.1	XP_010673872.1 [251-263]	0	1894.07	0.875	1.066	1.221	1.149	0.884	1.004	0.985	1.001	98	85.7	104.4	119.7	112.5	86.6	98.4	96.5	98.1	2	2	2	2	2	2	2	2	2		High	High	High	High	High	High	High	High	High
FALSE	High	[K].LFINSPGGSVTAGMGIYDAMK.[Q]	1xTMT6plex [K21]; 1xTMT6plex [N-Term]		9.54941e-07	0	1	1	1	XP_010693678.1	XP_010693678.1 [128-148]	0	2587.37	0.935	0.873	0.898	0.909	0.907	0.942	0.909	0.896	108.8	101.8	95.1	97.8	98.9	98.7	102.6	98.9	97.6	1	1	1	1	1	1	1	1	1		High	High	High	High	High	High	High	High	High
FALSE	High	[K].IFLLTHPDVQDIEK.[V]	1xTMT6plex [K14]; 1xTMT6plex [N-Term]		1.06182e-05	0	1	1	4	XP_010696184.1	XP_010696184.1 [18-31]	0	2126.23	0.929	0.96	0.972	0.908	0.959	0.939	0.896	1.001	105.1	97.6	100.9	102.1	95.4	100.8	98.7	94.2	105.2	4	4	4	4	4	4	4	4	4		High	High	High	High	High	High	High	High	High
FALSE	High	[K].LFLLINPEDDKPVAVVVPR.[R]	1xTMT6plex [K11]; 1xTMT6plex [N-Term]		1.0879e-07	0	1	1	2	XP_010689476.1	XP_010689476.1 [222-240]	0	2592.55	1.063	0.995	1.024	0.981	1.082	1.041	1.03	1.065	97	103.1	96.5	99.3	95.1	104.9	101	99.9	103.2	2	2	2	2	2	2	2	2	2		High	High	High	High	High	High	High	High	High
FALSE	High	[R].LFLIGDEEEYK.[L]	1xTMT6plex [K11]; 1xTMT6plex [N-Term]		1.85809e-05	0	1	1	2	XP_010670039.1	XP_010670039.1 [329-339]	0	1814	0.915	0.989	1.059	0.919	0.949	1.087	0.98	1.014	101	92.4	99.9	106.9	92.8	95.9	109.8	98.9	102.4	2	2	2	2	2	2	2	2	2		High	High	High	High	High	High	High	High	High
FALSE	High	[K].LFIIDYHDLLLPFVNK.[I]	1xTMT6plex [K16]; 1xTMT6plex [N-Term]		4.75277e-05	0	1	1	1	XP_010682845.1	XP_010682845.1 [484-499]	0	2418.42	1.076	0.938	0.986	0.901	0.969	1.091	0.926	1.088	100.3	107.9	94.1	98.8	90.3	97.2	109.4	92.8	109.1	1	1	1	1	1	1	1	1	1		High	High	High	High	High	High	High	High	High
FALSE	High	[K].LFLLDSGAQYIDGTTDITR.[T]	1xTMT6plex [N-Term]		7.96386e-07	0	1	1	1	XP_010674747.1	XP_010674747.1 [498-516]	0	2328.23	1.106	1.026	1.107	1.108	1.084	0.984	0.999	0.991	95.7	105.8	98.2	105.9	106	103.7	94.2	95.6	94.9	1	1	1	1	1	1	1	1	1		High	High	High	High	High	High	High	High	High
FALSE	High	[R].IFILCDHDKDGALSDAELNDFQVK.[C]	1xCarbamidomethyl [C5]; 2xTMT6plex [K9; K24]; 1xTMT6plex [N-Term]		3.43792e-07	0	1	1	2	XP_010674761.1	XP_010674761.1 [200-223]	1	3450.82	1.232	0.937	1.011	0.982	1.044	1.121	0.96	0.946	97.5	120	91.3	98.6	95.7	101.8	109.3	93.6	92.2	2	2	2	2	2	2	2	2	2		High	High	High	High	High	High	High	High	High
FALSE	High	[R].LFIGLSGLGTDAQTLYQR.[L]	1xTMT6plex [N-Term]		1.52617e-06	0	1	1	1	XP_010670575.1	XP_010670575.1 [49-66]	0	2182.21	0.971	0.986	1.02	0.993	0.949	0.993	0.886	0.972	102.6	99.7	101.2	104.7	101.8	97.4	101.9	90.9	99.8	1	1	1	1	1	1	1	1	1		High	High	High	High	High	High	High	High	High
FALSE	High	[K].LFIGGISWDTDESR.[L]	1xTMT6plex [N-Term]		4.21908e-05	0	1	3	4	XP_010675870.1	XP_010675870.1 [8-21]	0	1824.93	0.968	1.048	1.069	1.045	1.023	0.959	1.062	1.082	97.2	94.1	101.9	104	101.6	99.5	93.3	103.3	105.2	4	4	4	4	4	4	4	4	4		High	High	High	High	High	High	High	High	High
FALSE	High	[R].LFINSPGGSLSATMAIFDVVR.[L]	1xTMT6plex [N-Term]		1.67152e-05	0	1	1	1	XP_010677485.1	XP_010677485.1 [144-164]	0	2424.32	1.055	1.064	1.022	0.996	1.013	1.032	0.981	1.085	97.3	102.7	103.5	99.5	96.9	98.6	100.4	95.5	105.6	1	1	1	1	1	1	1	1	1		High	High	High	High	High	High	High	High	High
FALSE	High	[K].LFIENGISELASLSMEQVDQSK.[D]	1xOxidation [M15]; 1xTMT6plex [K22]; 1xTMT6plex [N-Term]		4.28179e-07	0	1	1	8	XP_010675576.1	XP_010675576.1 [98-119]	0	2912.53	1.342	1.062	1.024	1.063	0.993	0.959	0.945	0.949	96.4	129.3	102.4	98.7	102.5	95.7	92.4	91.1	91.5	6	6	6	6	6	6	6	6	6		High	High	High	High	High	High	High	High	High
FALSE	High	[K].IFNTNNLWVNLNAIK.[R]	1xTMT6plex [K15]; 1xTMT6plex [N-Term]		3.46241e-06	0	1	1	2	XP_010694971.1	XP_010694971.1 [298-312]	0	2232.29	0.883	0.888	0.947	0.911	0.902	0.848	1.048	0.997	106.8	94.3	94.9	101.2	97.3	96.4	90.6	112	106.5	2	2	2	2	2	2	2	2	2		High	High	High	High	High	High	High	High	High
FALSE	High	[K].LFPDEIAADGSK.[A]	1xTMT6plex [K12]; 1xTMT6plex [N-Term]		5.84601e-05	0	1	1	2	XP_010685188.1	XP_010685188.1 [472-483]	0	1720.95	0.935	0.984	0.983	0.948	0.934	0.969	0.902	0.888	105.4	98.5	103.7	103.5	99.9	98.4	102.1	95	93.6	2	2	2	2	2	2	2	2	2		High	High	High	High	High	High	High	High	High
FALSE	High	[K].IFSSIQDIDTEIVVATAR.[G]	1xTMT6plex [N-Term]		3.00029e-06	0	1	1	3	XP_010670055.1	XP_010670055.1 [440-457]	0	2207.21	0.981	0.8	1.12	0.894	0.885	0.807	0.896	0.792	110.1	108	88	123.3	98.4	97.4	88.9	98.7	87.2	3	3	3	3	3	3	3	3	3		High	High	High	High	High	High	High	High	High
FALSE	High	[R].LFSPNLAIVDELLTR.[N]	1xTMT6plex [N-Term]		5.56244e-06	0	1	1	2	XP_010682098.1	XP_010682098.1 [462-476]	0	1930.12	1.444	0.921	1.044	0.975	1.017	1.042	0.991	1.029	95.1	137.3	87.6	99.3	92.8	96.7	99.1	94.3	97.8	2	2	2	2	2	2	2	2	2		High	High	High	High	High	High	High	High	High
FALSE	High	[K].LFSMQETAEHNTK.[E]	1xTMT6plex [K13]; 1xTMT6plex [N-Term]		1.36074e-05	0	1	1	1	XP_010680659.1	XP_010680659.1 [7-19]	0	1994.04	1.108	1.053	1.09	1.328	0.994	0.927	1.253	0.882	93.4	103.5	98.4	101.8	124.1	92.9	86.6	117	82.4	1	1	1	1	1	1	1	1	1		High	High	High	High	High	High	High	High	High
FALSE	High	[R].LFSMINELPTVFEVVTEK.[K]	1xOxidation [M4]; 1xTMT6plex [K18]; 1xTMT6plex [N-Term]		4.50934e-05	0	1	1	1	XP_010676746.1	XP_010676746.1 [118-135]	0	2570.42	0.95	0.944	1.051	1.012	0.953	0.925	1.012	1.065	101	96	95.3	106.2	102.2	96.2	93.4	102.2	107.5	1	1	1	1	1	1	1	1	1		High	High	High	High	High	High	High	High	High
FALSE	High	[K].LFSMDPEASIK.[F]	1xTMT6plex [K11]; 1xTMT6plex [N-Term]		1.70859e-05	0	1	2	3	XP_010675264.1	XP_010675264.1 [268-278]	0	1695.94	0.961	1.019	1.087	1.034	0.96	1.124	1.044	0.99	97.6	93.8	99.5	106.1	101	93.7	109.7	101.9	96.7	3	3	3	3	3	3	3	3	3		High	High	High	High	High	High	High	High	High
FALSE	High	[K].LFSILMPPSEFEHVEK.[G]	1xTMT6plex [K16]; 1xTMT6plex [N-Term]		4.12114e-05	0	1	1	1	XP_010676813.1	XP_010676813.1 [163-178]	0	2361.29	1.113	1.026	1.096	1.054	1.129	0.884	1.084	1.076	95.1	105.8	97.6	104.3	100.2	107.3	84.1	103.1	102.4	1	1	1	1	1	1	1	1	1		High	High	High	High	High	High	High	High	High
FALSE	High	[K].IFSHPDVVAEEPWYGIEQEYTLLQK.[D]	1xTMT6plex [K25]; 1xTMT6plex [N-Term]		6.02756e-08	0	1	1	1	XP_010688706.1	XP_010688706.1 [113-137]	0	3449.8	0.849	0.928	0.83	0.812	0.8	0.885	0.832	0.808	116.2	98.6	107.8	96.5	94.4	92.9	102.8	96.7	93.9	1	1	1	1	1	1	1	1	1		High	High	High	High	High	High	High	High	High
FALSE	High	[R].LFSESADSISVLK.[V]	1xTMT6plex [K13]; 1xTMT6plex [N-Term]		3.98448e-05	0	1	1	2	XP_010691960.1	XP_010691960.1 [86-98]	0	1854.06	1.034	1.046	1.063	1.075	1.071	1.107	1.126	1.111	93.4	96.6	97.7	99.3	100.4	100	103.5	105.2	103.8	2	2	2	2	2	2	2	2	2		High	High	High	High	High	High	High	High	High
FALSE	High	[R].IFPAVLDVENPEFK.[R]	1xTMT6plex [K14]; 1xTMT6plex [N-Term]		3.02281e-07	0	1	1	4	XP_010673208.1	XP_010673208.1 [327-340]	0	2076.18	0.937	1.012	1.045	1.108	0.968	0.951	0.965	0.942	100.8	94.5	102	105.3	111.7	97.6	95.9	97.2	95	4	4	4	4	4	4	4	4	4		High	High	High	High	High	High	High	High	High
FALSE	High	[R].IFQYGQGGGISR.[R]	1xTMT6plex [N-Term]		2.6068e-05	0	1	1	3	XP_010692659.1	XP_010692659.1 [199-210]	0	1511.82	0.915	0.933	0.904	0.9	0.957	0.95	0.927	0.967	106.5	97.4	99.3	96.3	95.9	101.9	101.1	98.7	103	3	3	3	3	3	3	3	3	3		High	High	High	High	High	High	High	High	High
FALSE	High	[R].LFQVEYAIEAIK.[L]	1xTMT6plex [K12]; 1xTMT6plex [N-Term]		3.47548e-06	0	2	2	4	XP_010692534.1; XP_010693691.1	XP_010692534.1 [21-32]; XP_010693691.1 [21-32]	0	1882.11	0.966	1.079	1.059	1.052	1.039	1.039	1.073	0.972	97	93.7	104.7	102.7	102.1	100.8	100.7	104.1	94.3	4	4	4	4	4	4	4	4	4	Shared	High	High	High	High	High	High	High	High	High
FALSE	High	[K].LFQTGGHVPETNYIFMGDFVDR.[G]	1xTMT6plex [N-Term]		9.84277e-07	0	1	1	2	XP_010688614.1	XP_010688614.1 [61-82]	0	2772.37	0.725	0.855	0.812	0.946	1.089	1.176	0.697	1.304	104.6	75.9	89.4	84.9	99	113.9	123	72.9	136.4	2	2	2	2	2	2	2	2	2		High	High	High	High	High	High	High	High	High
FALSE	High	[R].LFQENTPSVVYITNLATK.[Q]	1xTMT6plex [K18]; 1xTMT6plex [N-Term]		1.21185e-06	0	1	1	2	XP_010667674.1	XP_010667674.1 [122-139]	0	2496.41	0.946	0.973	0.89	0.888	1.002	0.923	0.91	0.991	105.6	99.9	102.7	93.9	93.7	105.8	97.5	96.1	104.7	2	2	2	2	2	2	2	2	2		High	High	High	High	High	High	High	High	High
FALSE	High	[K].IFQAVDQDNDGYLSK.[G]	1xTMT6plex [K15]; 1xTMT6plex [N-Term]		9.88006e-07	0	1	1	2	XP_010675392.1	XP_010675392.1 [299-313]	0	2171.14	0.97	0.992	0.942	0.93	0.968	1.023	0.986	1.003	102.1	99	101.3	96.2	95	98.8	104.5	100.7	102.4	2	2	2	2	2	2	2	2	2		High	High	High	High	High	High	High	High	High
FALSE	High	[K].LFPVADATTFFTDLHHILR.[V]	1xTMT6plex [N-Term]		2.10419e-06	0	1	1	1	XP_010676770.1	XP_010676770.1 [328-346]	0	2443.33	1.022	0.992	0.948	0.91	0.897	0.985	0.932	0.998	103.6	105.9	102.8	98.3	94.4	93	102.1	96.6	103.4	1	1	1	1	1	1	1	1	1		High	High	High	High	High	High	High	High	High
FALSE	High	[K].LFPSLYGQPSSVMVPSDSEGLSSSQK.[L]	1xTMT6plex [K26]; 1xTMT6plex [N-Term]		8.397e-07	0	1	1	2	XP_010686769.1	XP_010686769.1 [69-94]	0	3185.64	0.742	0.818	0.794	0.842	0.733	0.821	0.819	0.852	121.3	90	99.2	96.3	102.1	88.9	99.6	99.3	103.3	2	2	2	2	2	2	2	2	2		High	High	High	High	High	High	High	High	High
FALSE	High	[K].IFPSLEDAAEFGK.[I]	1xTMT6plex [K13]; 1xTMT6plex [N-Term]		1.52041e-06	0	1	1	3	XP_010675087.1	XP_010675087.1 [352-364]	0	1882.04	0.887	0.945	0.928	0.922	0.889	0.839	0.903	0.896	109.6	97.3	103.6	101.7	101.1	97.5	92	99	98.3	3	3	3	3	3	3	3	3	3		High	High	High	High	High	High	High	High	High
FALSE	High	[R].LFPFETSEGPDGYILIHLK.[Y]	1xTMT6plex [K19]; 1xTMT6plex [N-Term]		5.35419e-05	0	1	1	1	XP_010665569.1	XP_010665569.1 [86-104]	0	2634.46	1.042	1.058	1.112	1.051	1.124	0.905	1.013	1.04	96.3	100.3	101.9	107.1	101.2	108.3	87.2	97.6	100.1	1	1	1	1	1	1	1	1	1		High	High	High	High	High	High	High	High	High
FALSE	High	[R].LFQVEYAMEAVK.[Q]	1xTMT6plex [K12]; 1xTMT6plex [N-Term]		2.41057e-06	0	1	1	4	XP_010684086.1	XP_010684086.1 [19-30]	0	1886.05	0.918	1.088	1.097	1.048	1.072	1.087	1.121	1.118	94.2	86.5	102.6	103.4	98.8	101	102.4	105.7	105.4	4	4	4	4	4	4	4	4	4		High	High	High	High	High	High	High	High	High
FALSE	High	[K].LEPLEVQHDREPSYAE.[-]	1xTMT6plex [N-Term]		7.34047e-06	0	1	1	2	XP_010666127.1	XP_010666127.1 [285-300]	1	2141.07	1.271	1.151	1.349	1.208	1.409	1.378	1.044	1.244	81.4	103.5	93.7	109.8	98.4	114.7	112.2	85	101.3	2	2	2	2	2	2	2	2	2		High	High	High	High	High	High	High	High	High
FALSE	High	[R].LEPGYPLIIGGIDIPHDR.[G]	1xTMT6plex [N-Term]		3.98981e-08	0	1	1	5	XP_010676414.1	XP_010676414.1 [84-101]	0	2204.23	1.178	1.181	1.102	1.121	1.051	1.084	1.115	1.096	90.6	106.8	107.1	99.9	101.6	95.3	98.3	101.1	99.3	3	3	3	3	3	3	3	3	3		High	High	High	High	High	High	High	High	High
FALSE	High	[R].LEPGYLGAALALAELHVVEGR.[N]	1xTMT6plex [N-Term]		4.18566e-07	0	1	1	1	XP_010666682.1	XP_010666682.1 [447-467]	0	2407.35	1.177	0.998	1.12	0.941	0.938	1.077	1.006	1.062	96.6	113.7	96.3	108.2	90.9	90.5	104	97.1	102.6	1	1	1	1	1	1	1	1	1		High	High	High	High	High	High	High	High	High
FALSE	High	[K].LDVVPGAVEYALPFSTFEDACK.[V]	1xCarbamidomethyl [C21]; 1xTMT6plex [K22]; 1xTMT6plex [N-Term]		2.33886e-06	0	1	1	2	XP_010674367.1	XP_010674367.1 [208-229]	0	2886.5	1.391	0.957	1.173	1.176	0.994	0.924	0.948	1.021	93.9	130.6	89.9	110.2	110.5	93.4	86.7	89	95.9	1	1	1	1	1	1	1	1	1		High	High	High	High	High	High	High	High	High
FALSE	High	[K].LDVVLAGATWLEPEPINR.[C]	1xTMT6plex [N-Term]		2.68938e-06	0	1	1	2	XP_010675223.1	XP_010675223.1 [341-358]	0	2222.24	1.074	1.043	1.129	1.153	1.031	0.959	1.051	1.034	95	102	99.1	107.3	109.5	97.9	91.1	99.8	98.2	2	2	2	2	2	2	2	2	2		High	High	High	High	High	High	High	High	High
FALSE	High	[K].IDVVGIDDVDR.[L]	1xTMT6plex [N-Term]		1.14363e-05	0	1	1	1	XP_010685326.1	XP_010685326.1 [248-258]	0	1444.78	1.078	1.007	1.186	1.149	1.128	1.091	1.172	1.094	90.9	97.9	91.5	107.8	104.4	102.4	99.2	106.5	99.4	1	1	1	1	1	1	1	1	1		High	High	High	High	High	High	High	High	High
FALSE	High	[K].LDVTVESTIEAAATFVR.[E]	1xTMT6plex [N-Term]		3.23135e-05	0	1	1	2	XP_010689483.1	XP_010689483.1 [95-111]	0	2051.12	1.429	1.158	1.085	1.195	1.114	1.101	1.27	1.116	86	122.9	99.5	93.3	102.7	95.8	94.6	109.2	96	2	2	2	2	2	2	2	2	2		High	High	High	High	High	High	High	High	High
FALSE	High	[K].LDVTIGPYETYEDMLFGYK.[A]	1xTMT6plex [K19]; 1xTMT6plex [N-Term]		4.49445e-05	0	1	1	1	XP_010687318.1	XP_010687318.1 [450-468]	0	2712.39	1.067	0.942	1.134	1.18	1.113	1.326	1.525	1.206	85.8	91.5	80.8	97.3	101.2	95.4	113.8	130.8	103.4	1	1	1	1	1	1	1	1	1		High	High	High	High	High	High	High	High	High
FALSE	High	[K].LDVSQEPESNSEFLTQVSR.[V]	1xTMT6plex [N-Term]		1.19564e-05	0	1	2	1	XP_010695320.1	XP_010695320.1 [138-156]	0	2394.2	1.247	1.17	1.333	1.238	1.33	0.911	1.104	1.417	83.7	104.4	98	111.6	103.6	111.3	76.3	92.4	118.6	1	1	1	1	1	1	1	1	1		High	High	High	High	High	High	High	High	High
FALSE	High	[K].IDVNSTGFITR.[D]	1xTMT6plex [N-Term]		2.0944e-05	0	1	2	3	XP_010694949.1	XP_010694949.1 [191-201]	0	1451.81	0.858	0.968	1.018	1.103	1	1.148	1.121	0.984	97.8	83.9	94.7	99.6	107.9	97.9	112.3	109.7	96.2	3	3	3	3	3	3	3	3	3		High	High	High	High	High	High	High	High	High
FALSE	High	[K].IDVNSIATYLDSFK.[Y]	1xTMT6plex [K14]; 1xTMT6plex [N-Term]		4.81476e-07	0	1	1	2	XP_010672510.1	XP_010672510.1 [490-503]	0	2044.14	0.913	0.98	0.905	0.915	1	0.953	0.981	0.908	105.2	96	103.1	95.2	96.2	105.2	100.3	103.2	95.5	2	2	2	2	2	2	2	2	2		High	High	High	High	High	High	High	High	High
FALSE	High	[K].IDVMELDLSSLASVEK.[F]	1xTMT6plex [K16]; 1xTMT6plex [N-Term]		4.1799e-06	0	1	2	1	XP_010676470.1	XP_010676470.1 [85-100]	0	2207.22	1.283	1.086	1.418	1.571	1.42	1.252	1.584	1.315	75.4	96.8	81.9	107	118.5	107.1	94.4	119.5	99.2	1	1	1	1	1	1	1	1	1		High	High	High	High	High	High	High	High	High
FALSE	High	[K].LDVLSDLPEIQLGVAYK.[D]	1xTMT6plex [K17]; 1xTMT6plex [N-Term]		9.71151e-06	0	1	1	3	XP_010672767.1	XP_010672767.1 [398-414]	0	2331.36	1.08	1.086	1.129	1.092	1.03	1.044	1.131	1.098	92.9	100.3	100.9	104.8	101.5	95.6	97	105	102	3	3	3	3	3	3	3	3	3		High	High	High	High	High	High	High	High	High
FALSE	High	[R].IDVGSLLSSEK.[L]	1xTMT6plex [K11]; 1xTMT6plex [N-Term]		7.8515e-06	0	1	1	3	XP_010671869.1	XP_010671869.1 [885-895]	0	1605.95	0.882	0.98	0.98	0.934	0.925	0.977	1.06	0.96	103.5	91.3	101.4	101.4	96.6	95.7	101.1	109.7	99.4	1	1	1	1	1	1	1	1	1		High	High	High	High	High	High	High	High	High
FALSE	High	[K].LDVGNAVNPKPSEDDKK.[L]	3xTMT6plex [K10; K16; K17]; 1xTMT6plex [N-Term]		5.50013e-06	0	1	1	4	XP_010676714.1	XP_010676714.1 [232-248]	1	2742.58	0.984	0.9	1.015	1.063	1.128	0.766	0.782	0.757	107.2	105.5	96.5	108.9	114	120.9	82.1	83.8	81.2	4	4	4	4	4	4	4	4	4		High	High	High	High	High	High	High	High	High
FALSE	High	[K].LDVELTVEER.[N]	1xTMT6plex [N-Term]		4.95796e-05	0	2	2	53	XP_010689898.1; XP_010680716.1	XP_010689898.1 [36-45]; XP_010680716.1 [36-45]	0	1431.79	1.052	1.054	1.11	1.135	1.061	0.99	1.134	1.038	94	98.9	99	104.4	106.7	99.7	93.1	106.6	97.6	49	49	49	49	49	49	49	49	49	Shared	High	High	High	High	High	High	High	High	High
FALSE	High	[K].IDVDELPDVAR.[Q]	1xTMT6plex [N-Term]		5.0549e-05	0	1	1	3	XP_010670327.1	XP_010670327.1 [83-93]	0	1470.8	1.109	1.155	1.228	1.16	1.234	1.116	1.249	1.115	86.8	96.3	100.3	106.6	100.7	107.1	96.9	108.5	96.8	3	3	3	3	3	3	3	3	3		High	High	High	High	High	High	High	High	High
FALSE	High	[K].IDVATVGAMTNMDSSPVEK.[T]	1xTMT6plex [K19]; 1xTMT6plex [N-Term]		2.89954e-07	0	1	1	1	XP_010692700.1	XP_010692700.1 [661-679]	0	2423.26	0.861	0.923	1.026	1.01	1.069	1.072	1.053	1.148	98.2	84.6	90.6	100.8	99.2	105.1	105.3	103.4	112.8	1	1	1	1	1	1	1	1	1		High	High	High	High	High	High	High	High	High
FALSE	High	[R].LDVAQNPNDTEESIWCFLCEAR.[L]	2xCarbamidomethyl [C16; C19]; 1xTMT6plex [N-Term]		1.0879e-07	0	1	1	2	XP_010674087.1	XP_010674087.1 [132-153]	0	2896.34	1.033	1.133	1.062	1.034	0.988	1.075	1.058	1.073	95.2	98.3	107.8	101.1	98.4	94	102.4	100.7	102.1	2	2	2	2	2	2	2	2	2		High	High	High	High	High	High	High	High	High
FALSE	High	[K].LDVAPSSNYTMDPITR.[S]	1xOxidation [M11]; 1xTMT6plex [N-Term]		9.71151e-06	0	2	2	5	XP_010671701.1; XP_010671703.1	XP_010671701.1 [157-172]; XP_010671703.1 [157-172]	0	2025.02	1.033	1.002	1.052	0.967	1.004	0.976	1.046	1.011	99	102.3	99.2	104.1	95.7	99.4	96.7	103.5	100.1	4	4	4	4	4	4	4	4	4	Shared	High	High	High	High	High	High	High	High	High
FALSE	High	[K].LDVVSNEVFSNCLR.[S]	1xCarbamidomethyl [C12]; 1xTMT6plex [N-Term]		9.54941e-07	0	1	1	6	XP_010678064.1	XP_010678064.1 [149-162]	0	1880.97	1.028	0.99	1.024	1.136	0.983	1.002	1.014	1.061	97.4	100.1	96.4	99.8	110.7	95.8	97.6	98.8	103.4	6	6	6	6	6	6	6	6	6		High	High	High	High	High	High	High	High	High
FALSE	High	[R].LDWLNTSPLQLR.[R]	1xTMT6plex [N-Term]		1.62329e-05	0	1	1	1	XP_010674631.1	XP_010674631.1 [421-432]	0	1684.96	0.995	1.002	0.944	0.948	0.952	0.96	0.895	1.004	103.5	102.9	103.7	97.6	98.1	98.4	99.3	92.6	103.9	1	1	1	1	1	1	1	1	1		High	High	High	High	High	High	High	High	High
FALSE	High	[R].LDYLDLYLVHFPVAIK.[H]	1xTMT6plex [K16]; 1xTMT6plex [N-Term]		1.9339e-05	0	1	1	2	XP_010667730.1	XP_010667730.1 [98-113]	0	2377.39	0.964	0.944	0.903	0.882	0.909	0.968	0.864	0.952	107.3	103.5	101.3	97	94.7	97.6	103.9	92.7	102.1	2	2	2	2	2	2	2	2	2		High	High	High	High	High	High	High	High	High
FALSE	High	[K].LDYVLALTVENFLER.[R]	1xTMT6plex [N-Term]		1.15215e-05	0	2	2	1	XP_010695717.1; XP_010683223.1	XP_010695717.1 [95-109]; XP_010683223.1 [95-109]	0	2024.13	0.913	0.674	0.762	0.575	0.604	0.399	0.686	0.591	145.1	132.5	97.7	110.5	83.4	87.7	57.9	99.5	85.8	1	1	1	1	1	1	1	1	1	Shared	High	High	High	High	High	High	High	High	High
FALSE	High	[R].IEAVAGDAFIEYITTR.[D]	1xTMT6plex [N-Term]		5.9512e-07	0	1	2	1	XP_010690273.1	XP_010690273.1 [793-808]	0	1998.07	1.072	1.01	0.984	1.07	1.034	0.965	0.984	1.186	96.7	103.7	97.7	95.2	103.5	100	93.3	95.1	114.7	1	1	1	1	1	1	1	1	1		High	High	High	High	High	High	High	High	High
FALSE	High	[K].LEAQPELFIHIVPDK.[T]	1xTMT6plex [K15]; 1xTMT6plex [N-Term]		6.85543e-08	0	1	1	9	XP_010675973.1	XP_010675973.1 [57-71]	0	2207.28	0.996	1.033	1.08	1.118	1.023	1.023	1.04	1.088	95.7	95.4	98.9	103.4	107.1	97.9	97.9	99.5	104.2	6	6	6	6	6	6	6	6	6		High	High	High	High	High	High	High	High	High
FALSE	High	[R].LEANSSEVEMLTETVGPEHIAEVVSR.[W]	1xTMT6plex [N-Term]		2.14323e-11	0	1	2	1	XP_010695194.1	XP_010695194.1 [518-543]	0	3055.55	1.291	1.568	1.45	1.43	1.469	1.212	1.108	1.576	74.4	96	116.6	107.8	106.3	109.2	90.1	82.4	117.2	1	1	1	1	1	1	1	1	1		High	High	High	High	High	High	High	High	High
FALSE	High	[K].LEAMEPCSSVK.[D]	1xCarbamidomethyl [C7]; 1xTMT6plex [K11]; 1xTMT6plex [N-Term]		2.49767e-05	0	1	1	2	XP_010674891.1	XP_010674891.1 [39-49]	0	1708.9	1.009	0.978	0.928	0.937	0.91	1.043	0.942	0.962	103.3	104.3	101.1	95.9	96.8	94.1	107.8	97.3	99.4	2	2	2	2	2	2	2	2	2		High	High	High	High	High	High	High	High	High
FALSE	High	[K].IEAIVQSKPK.[R]	2xTMT6plex [K8; K10]; 1xTMT6plex [N-Term]		3.6719e-05	0	1	1	1	XP_010693030.1	XP_010693030.1 [313-322]	0	1800.16	0.935	0.975	0.982	0.871	0.949	0.944	1.047	1.072	102.6	95.9	100	100.7	89.3	97.3	96.8	107.4	110	1	1	1	1	1	1	1	1	1		High	High	High	High	High	High	High	High	High
FALSE	High	[K].LEALSGQIISQISGGWR.[H]	1xTMT6plex [N-Term]		1.12262e-05	0	1	1	2	XP_010695065.1	XP_010695065.1 [280-296]	0	2044.14	1.037	1.019	0.951	0.942	0.992	1.01	0.968	1.101	99.8	103.5	101.7	94.9	94	99	100.8	96.6	109.8	2	2	2	2	2	2	2	2	2		High	High	High	High	High	High	High	High	High
FALSE	High	[K].LEALREEYMGYAIEK.[C]	1xTMT6plex [K15]; 1xTMT6plex [N-Term]		2.78852e-05	0	1	1	1	XP_010680235.1	XP_010680235.1 [714-728]	1	2273.23	1.139	1.143	1.203	1.147	1.062	0.817	1.003	0.874	95.9	109.2	109.6	115.4	110	101.8	78.3	96.1	83.8	1	1	1	1	1	1	1	1	1		High	High	High	High	High	High	High	High	High
FALSE	High	[K].IEALPTFILFK.[D]	1xTMT6plex [K11]; 1xTMT6plex [N-Term]		4.13501e-05	0	1	1	2	XP_010680875.1	XP_010680875.1 [145-155]	0	1750.09	0.944	0.872	0.862	0.842	0.868	0.864	0.818	0.799	114.4	108	99.7	98.6	96.3	99.2	98.8	93.6	91.4	2	2	2	2	2	2	2	2	2		High	High	High	High	High	High	High	High	High
FALSE	High	[K].LDVAPSSNYTMDPITR.[S]	1xTMT6plex [N-Term]		4.12277e-07	0	2	2	3	XP_010671701.1; XP_010671703.1	XP_010671701.1 [157-172]; XP_010671703.1 [157-172]	0	2009.02	0.933	0.826	0.987	0.958	1.099	0.933	0.781	0.906	106.9	99.7	88.2	105.5	102.4	117.4	99.7	83.4	96.8	2	2	2	2	2	2	2	2	2	Shared	High	High	High	High	High	High	High	High	High
FALSE	High	[K].LEALLQVLEPSLSK.[G]	1xTMT6plex [K14]; 1xTMT6plex [N-Term]		3.36886e-05	0	1	1	1	XP_010681406.1	XP_010681406.1 [359-372]	0	1998.23	1.006	0.957	0.982	0.946	0.952	1.095	0.967	1.046	100.6	101.2	96.2	98.8	95.1	95.7	110.1	97.2	105.2	1	1	1	1	1	1	1	1	1		High	High	High	High	High	High	High	High	High
FALSE	High	[R].LEAGLCLYGNDLEQHITPIEAGLTWAVGK.[R]	1xCarbamidomethyl [C6]; 1xTMT6plex [K29]; 1xTMT6plex [N-Term]		2.6068e-05	0	1	1	2	XP_010679555.1	XP_010679555.1 [271-299]	0	3626.93	1.153	1.023	1.005	1.088	1.076	0.904	1.104	1.046	95.7	110.4	98	96.3	104.2	103.1	86.5	105.7	100.1	2	2	2	2	2	2	2	2	2		High	High	High	High	High	High	High	High	High
FALSE	High	[K].LEAFTSFNGPDFYGLPR.[N]	1xTMT6plex [N-Term]		2.26733e-05	0	1	2	1	XP_010673365.1	XP_010673365.1 [289-305]	0	2160.1	1.126	1.095	1.093	1.108	1.156	1.092	1.122	1.16	90.4	101.8	99	98.8	100.2	104.6	98.7	101.5	104.9	1	1	1	1	1	1	1	1	1		High	High	High	High	High	High	High	High	High
FALSE	High	[K].LEAESLAASAK.[A]	1xTMT6plex [K11]; 1xTMT6plex [N-Term]		7.67739e-06	0	1	2	2	XP_010666249.1	XP_010666249.1 [183-193]	0	1547.9	0.949	0.942	0.932	0.916	0.887	0.919	0.884	0.921	107.8	102.3	101.5	100.5	98.7	95.6	99.1	95.2	99.3	2	2	2	2	2	2	2	2	2		High	High	High	High	High	High	High	High	High
FALSE	High	[R].IEAAVMDTLNR.[G]	1xTMT6plex [N-Term]		4.52426e-05	0	1	1	6	XP_010691069.1	XP_010691069.1 [365-375]	0	1461.79	0.98	1.036	1.035	1.061	1.062	0.994	1.041	1.015	97.6	95.7	101.1	101	103.5	103.6	97	101.6	99	5	5	5	5	5	5	5	5	5		High	High	High	High	High	High	High	High	High
FALSE	High	[K].LEAAVEAIHENLLYLK.[N]	1xTMT6plex [K16]; 1xTMT6plex [N-Term]		3.023e-06	0	1	1	1	XP_010674624.1	XP_010674624.1 [152-167]	0	2284.33	0.982	0.996	1.046	0.979	0.943	0.905	0.958	0.954	102.7	100.9	102.3	107.4	100.5	96.9	92.9	98.4	98	1	1	1	1	1	1	1	1	1		High	High	High	High	High	High	High	High	High
FALSE	High	[K].IEAATLNPIDWK.[I]	1xTMT6plex [K12]; 1xTMT6plex [N-Term]		5.07119e-05	0	1	2	5	XP_010696229.1	XP_010696229.1 [40-51]	0	1829.06	1.033	1.075	1.198	1.451	1.01	1.193	1.398	1.422	83.5	86.3	89.8	100	121.1	84.3	99.6	116.7	118.7	5	5	5	5	5	5	5	5	5		High	High	High	High	High	High	High	High	High
FALSE	High	[R].LEAALAATEIR.[T]	1xTMT6plex [N-Term]		4.1909e-05	0	1	1	6	XP_010685892.1	XP_010685892.1 [293-303]	0	1386.82	0.906	1.035	1.032	1.062	1.046	0.969	1.037	1.001	99	89.7	102.5	102.2	105.2	103.6	96	102.7	99.2	4	4	4	4	4	4	4	4	4		High	High	High	High	High	High	High	High	High
FALSE	High	[R].LDYVSMMAQEHAYSLAVER.[L]	1xTMT6plex [N-Term]		5.23982e-08	0	1	1	1	NP_064055.2	NP_064055.2 [67-85]	0	2442.2	1.112	1.116	1.396	0.991	1.277	1.402	0.982	1.301	85.1	94.6	94.9	118.8	84.4	108.7	119.3	83.5	110.7	1	1	1	1	1	1	1	1	1		High	High	High	High	High	High	High	High	High
FALSE	High	[R].LEALDVATAEK.[R]	1xTMT6plex [K11]; 1xTMT6plex [N-Term]		7.3956e-06	0	1	1	3	XP_010689113.1	XP_010689113.1 [180-190]	0	1617.95	1.087	0.999	1.094	1.18	1.042	1.082	1.109	0.974	94.1	102.3	93.9	102.9	111	98	101.8	104.3	91.6	3	3	3	3	3	3	3	3	3		High	High	High	High	High	High	High	High	High
FALSE	High	[K].LDTLCVYGGTPIAR.[Q]	1xCarbamidomethyl [C5]; 1xTMT6plex [N-Term]		1.20007e-05	0	1	1	1	XP_010688871.1	XP_010688871.1 [203-216]	0	1764.95	0.853	0.885	0.946	1.084	0.856	0.957	0.898	0.816	108.5	92.5	96.1	102.6	117.6	92.9	103.8	97.4	88.6	1	1	1	1	1	1	1	1	1		High	High	High	High	High	High	High	High	High
FALSE	High	[R].LDTGNFSWGSEAVTR.[K]	1xTMT6plex [N-Term]		2.53324e-08	0	2	2	9	XP_010675861.1; XP_010693327.1	XP_010675861.1 [61-75]; XP_010693327.1 [61-75]	0	1868.93	0.981	0.962	1.059	1.046	0.981	0.98	1.033	0.897	100.7	98.7	96.9	106.7	105.3	98.7	98.7	104.1	90.3	9	9	9	9	9	9	9	9	9	Shared	High	High	High	High	High	High	High	High	High
FALSE	High	[K].IDTEKYPEIAGK.[Y]	2xTMT6plex [K5; K12]; 1xTMT6plex [N-Term]		1.15215e-05	0	1	1	6	XP_010680875.1	XP_010680875.1 [131-142]	1	2051.2	0.984	1.018	1.019	1.108	1.056	0.974	1.071	0.976	97.7	96.2	99.5	99.6	108.4	103.2	95.2	104.7	95.4	6	6	6	6	6	6	6	6	6		High	High	High	High	High	High	High	High	High
FALSE	High	[R].LDQDILTPLAGK.[K]	1xTMT6plex [K12]; 1xTMT6plex [N-Term]		3.45144e-05	0	1	1	4	XP_010678682.1	XP_010678682.1 [235-246]	0	1742.05	0.973	1.02	0.992	0.991	0.926	0.999	1.03	0.977	101	98.3	103	100.2	100.1	93.6	101	104	98.7	4	4	4	4	4	4	4	4	4		High	High	High	High	High	High	High	High	High
FALSE	High	[K].LDPSNFLETLGGNR.[S]	1xTMT6plex [N-Term]		1.41183e-05	0	1	2	2	XP_010678126.1	XP_010678126.1 [130-143]	0	1761.93	1.002	0.973	0.911	0.993	0.92	1.008	1.085	1.052	100.6	100.8	97.9	91.7	99.9	92.5	101.5	109.2	105.9	2	2	2	2	2	2	2	2	2		High	High	High	High	High	High	High	High	High
FALSE	High	[K].IDPSILGGLVVEFGQK.[V]	1xTMT6plex [K16]; 1xTMT6plex [N-Term]		1.29626e-08	0	1	1	5	XP_010671875.1	XP_010671875.1 [203-218]	0	2130.26	1.053	1.025	1	0.985	1.02	1	1.032	1.111	97.5	102.8	100	97.6	96	99.5	97.6	100.7	108.4	5	5	5	5	5	5	5	5	5		High	High	High	High	High	High	High	High	High
FALSE	High	[K].LDPSALLFVNDYHVEDGNDPR.[S]	1xTMT6plex [N-Term]		3.50178e-06	0	1	4	1	XP_010692657.1	XP_010692657.1 [916-936]	0	2615.29	1.37	1.198	1.231	1.28	1.095	1.196	1.304	1.093	83.6	114.5	100.1	102.9	107	91.6	100	109	91.4	1	1	1	1	1	1	1	1	1		High	High	High	High	High	High	High	High	High
FALSE	High	[R].IDPMHGDLDDEILGLR.[S]	1xTMT6plex [N-Term]		4.75277e-05	0	1	1	1	XP_010672428.1	XP_010672428.1 [31-46]	0	2038.05	1.246	1.017	1.116	1.096	1.057	1.29	0.972	1.158	90.4	112.7	92	100.9	99.1	95.6	116.7	87.9	104.7	1	1	1	1	1	1	1	1	1		High	High	High	High	High	High	High	High	High
FALSE	High	[K].LDPLGLTINEVKPDGHCLYR.[A]	1xCarbamidomethyl [C17]; 1xTMT6plex [K12]; 1xTMT6plex [N-Term]		1.00307e-06	0	1	1	2	XP_010691989.1	XP_010691989.1 [169-188]	0	2768.52	1.081	1.103	1.235	1.064	1.087	1.121	1.199	1.074	90.3	97.6	99.6	111.5	96.1	98.2	101.3	108.3	97	2	2	2	2	2	2	2	2	2		High	High	High	High	High	High	High	High	High
FALSE	High	[R].LDPEALATLQLVK.[D]	1xTMT6plex [K13]; 1xTMT6plex [N-Term]		1.15643e-05	0	1	1	1	XP_010686393.1	XP_010686393.1 [64-76]	0	1869.15	1.004	1.049	1.004	1.072	1.015	0.927	1.087	0.967	98.6	99	103.4	99	105.8	100.1	91.5	107.2	95.4	1	1	1	1	1	1	1	1	1		High	High	High	High	High	High	High	High	High
FALSE	High	[K].LDPAVYGPSESGITK.[E]	1xTMT6plex [K15]; 1xTMT6plex [N-Term]		1.47015e-05	0	1	1	3	XP_010682845.1	XP_010682845.1 [449-463]	0	1992.11	0.882	0.936	0.964	1.084	1.088	1.098	1.089	1.06	97.8	86.3	91.5	94.3	106.1	106.5	107.4	106.5	103.7	3	3	3	3	3	3	3	3	3		High	High	High	High	High	High	High	High	High
FALSE	High	[K].IDQDNNVIQAVILVPTR.[E]	1xTMT6plex [N-Term]		1.42751e-05	0	1	1	1	XP_010676491.1	XP_010676491.1 [211-227]	0	2137.22	1.27	0.925	1.169	1.118	0.994	0.841	0.937	1.128	95.9	121.8	88.8	112.1	107.3	95.3	80.7	89.9	108.2	1	1	1	1	1	1	1	1	1		High	High	High	High	High	High	High	High	High
FALSE	High	[K].LDNVVLLPHVASGTVETR.[T]	1xTMT6plex [N-Term]		2.53181e-06	0	1	1	2	XP_010691338.1	XP_010691338.1 [271-288]	0	2149.22	1.104	1.08	1.104	1.095	1.151	1.012	1.19	1.033	92.1	101.8	99.5	101.7	100.9	106	93.2	109.6	95.2	2	2	2	2	2	2	2	2	2		High	High	High	High	High	High	High	High	High
FALSE	High	[K].LDNLISEFQPLTNPIDR.[L]	1xTMT6plex [N-Term]		6.76821e-07	0	1	1	2	XP_010667503.1	XP_010667503.1 [79-95]	0	2214.2	1.035	0.979	1.183	1.19	1.049	1.198	1.196	1.133	90.3	93.5	88.4	106.9	107.5	94.7	108.2	108	102.3	2	2	2	2	2	2	2	2	2		High	High	High	High	High	High	High	High	High
FALSE	High	[K].LDMIAIPDFAAGAMENYGLVTYR.[E]	1xTMT6plex [N-Term]		6.27205e-06	0	1	1	1	XP_010669361.1	XP_010669361.1 [263-285]	0	2760.39	1.252	1.033	1.041	1.099	0.985	1.003	1.066	1.116	93.8	117.4	96.9	97.7	103.1	92.4	94.1	100	104.7	1	1	1	1	1	1	1	1	1		High	High	High	High	High	High	High	High	High
FALSE	High	[K].LDMANQSIDLLQSELGSER.[G]	1xTMT6plex [N-Term]		3.09224e-07	0	1	1	1	XP_019103501.1	XP_019103501.1 [234-252]	0	2348.2	0.946	0.85	1.001	0.836	0.931	0.889	0.861	0.941	109	103.1	92.7	109.1	91.2	101.5	97	93.9	102.6	1	1	1	1	1	1	1	1	1		High	High	High	High	High	High	High	High	High
FALSE	High	[R].LDLVTDDMVDHYFSR.[V]	1xTMT6plex [N-Term]		8.92089e-07	0	1	1	2	XP_010670004.1	XP_010670004.1 [344-358]	0	2055.01	1.066	1.008	1.077	1.07	1.028	0.979	1.157	1.102	94.9	101.1	95.7	102.2	101.5	97.6	92.8	109.7	104.5	2	2	2	2	2	2	2	2	2		High	High	High	High	High	High	High	High	High
FALSE	High	[K].IDISHFYDCLQDLVR.[Y]	1xCarbamidomethyl [C9]; 1xTMT6plex [N-Term]		1.1394e-05	0	1	1	1	XP_010694992.1	XP_010694992.1 [719-733]	0	2123.08	1.086	1.103	1.11	1.112	1.094	1.138	1.05	1.007	92.8	100.8	102.4	103	103.2	101.5	105.6	97.5	93.4	1	1	1	1	1	1	1	1	1		High	High	High	High	High	High	High	High	High
FALSE	High	[R].LDIQQLQLEAQHR.[W]	1xTMT6plex [N-Term]		3.17553e-05	0	1	2	1	XP_010690491.1	XP_010690491.1 [13-25]	0	1821.02	1.012	1.001	1.024	1.127	0.978	0.954	1.041	0.922	99.4	100.5	99.4	101.7	112	97.2	94.8	103.4	91.6	1	1	1	1	1	1	1	1	1		High	High	High	High	High	High	High	High	High
FALSE	High	[K].IDIPYAASEDELR.[Y]	1xTMT6plex [N-Term]		7.78514e-07	0	1	2	4	XP_010674184.1	XP_010674184.1 [131-143]	0	1720.9	1.08	1.067	1.1	1.112	1.066	1.004	1.152	1.322	90.9	98.1	97	100	101	96.9	91.3	104.7	120.1	4	4	4	4	4	4	4	4	4		High	High	High	High	High	High	High	High	High
FALSE	High	[K].LDLPELQGEPEDISK.[E]	1xTMT6plex [K15]; 1xTMT6plex [N-Term]		3.23135e-05	0	1	1	3	XP_010672090.1	XP_010672090.1 [43-57]	0	2141.17	1.014	1.014	1.084	1.019	1.076	1.046	1.061	1.036	96.3	97.6	97.6	104.3	98.1	103.6	100.7	102.1	99.7	3	3	3	3	3	3	3	3	3		High	High	High	High	High	High	High	High	High
FALSE	High	[K].LDNQLGGLLAEASVEEDFTGK.[A]	1xTMT6plex [K21]; 1xTMT6plex [N-Term]		5.66645e-05	0	1	1	1	XP_010687715.1	XP_010687715.1 [121-141]	0	2664.41	1.574	1.043	0.967	1.029	1.02	1.015	0.897	1.088	93.4	147	97.5	90.3	96.2	95.2	94.9	83.8	101.7	1	1	1	1	1	1	1	1	1		High	High	High	High	High	High	High	High	High
FALSE	High	[R].LECLYHGWQFEGEGK.[C]	1xCarbamidomethyl [C3]; 1xTMT6plex [K15]; 1xTMT6plex [N-Term]		1.11432e-05	0	1	1	1	XP_010692953.1	XP_010692953.1 [179-193]	0	2311.16	1.018	0.955	0.902	0.982	1.008	0.996	1.09	0.944	101.2	103	96.6	91.3	99.4	102	100.8	110.2	95.5	1	1	1	1	1	1	1	1	1		High	High	High	High	High	High	High	High	High
FALSE	High	[K].IDQDNNVIQVVILVPTR.[E]	1xTMT6plex [N-Term]		2.01995e-05	0	1	1	1	XP_010671984.1	XP_010671984.1 [207-223]	0	2165.25	1.257	1.119	1.09	1.038	1.187	1.012	1.092	1.094	91	114.4	101.9	99.2	94.4	108	92.1	99.4	99.6	1	1	1	1	1	1	1	1	1		High	High	High	High	High	High	High	High	High
FALSE	High	[R].LDQLIYIPLPDEDSR.[Y]	1xTMT6plex [N-Term]		1.1364e-06	0	2	2	3	XP_010687253.1; XP_010687252.1	XP_010687253.1 [642-656]; XP_010687252.1 [642-656]	0	2016.09	1.067	1.071	1.071	1.033	1.05	1.055	1.178	1.138	93.1	99.4	99.8	99.8	96.2	97.8	98.3	109.8	106	3	3	3	3	3	3	3	3	3	Shared	High	High	High	High	High	High	High	High	High
FALSE	High	[K].IDTDLALEVGR.[R]	1xTMT6plex [N-Term]		5.73772e-05	0	1	1	2	XP_010685793.1	XP_010685793.1 [300-310]	0	1430.81	1.213	0.948	1.06	0.973	0.966	0.976	1.031	0.995	98.2	119.2	93.1	104.1	95.6	94.9	95.9	101.3	97.7	2	2	2	2	2	2	2	2	2		High	High	High	High	High	High	High	High	High
FALSE	High	[K].LDSTVLSQPAIYVTSLAAVEILR.[A]	1xTMT6plex [N-Term]		2.5591e-07	0	1	1	1	XP_010685892.1	XP_010685892.1 [128-150]	0	2688.54	0.886	0.877	0.786	0.813	0.848	1.127	0.818	1.044	109.8	97.2	96.2	86.3	89.3	93.1	123.8	89.8	114.6	1	1	1	1	1	1	1	1	1		High	High	High	High	High	High	High	High	High
FALSE	High	[R].LDSSVLEQFVAENYTAPR.[M]	1xTMT6plex [N-Term]		1.37343e-09	0	1	2	4	XP_010688376.1	XP_010688376.1 [240-257]	0	2268.17	1.281	1.276	1.25	1.3	1.331	1.269	1.326	1.252	79.8	102.1	101.8	99.7	103.7	106.2	101.2	105.7	99.9	2	3	3	3	3	3	3	3	3		High	High	High	High	High	High	High	High	High
FALSE	High	[K].LDSSNPQDELIDPAVK.[G]	1xTMT6plex [K16]; 1xTMT6plex [N-Term]		1.4976e-06	0	1	1	1	XP_010673662.1	XP_010673662.1 [94-109]	0	2199.19	0.933	1.001	0.878	0.948	0.982	0.955	0.892	0.806	107.2	100	107.3	94.1	101.6	105.3	102.3	95.7	86.4	1	1	1	1	1	1	1	1	1		High	High	High	High	High	High	High	High	High
FALSE	High	[K].IDSSEVALEQR.[R]	1xTMT6plex [N-Term]		1.36577e-05	0	1	1	2	XP_019107348.1	XP_019107348.1 [332-342]	0	1475.79	1.14	1.202	1.173	1.187	1.172	1.246	1.353	1.194	84.4	96.2	101.4	99	100.1	98.9	105.2	114.1	100.8	2	2	2	2	2	2	2	2	2		High	High	High	High	High	High	High	High	High
FALSE	High	[K].LDSSDSNNQVSEVSSSIGFPIK.[S]	1xTMT6plex [K22]; 1xTMT6plex [N-Term]		1.21798e-05	0	1	1	3	XP_010680595.1	XP_010680595.1 [248-269]	0	2768.44	0.85	1.011	1.027	1.048	1.013	1.068	0.975	1.019	99.9	84.9	101	102.5	104.7	101.2	106.7	97.3	101.8	3	3	3	3	3	3	3	3	3		High	High	High	High	High	High	High	High	High
FALSE	High	[R].LDSPNPVADAESIVAK.[A]	1xTMT6plex [K16]; 1xTMT6plex [N-Term]		9.04792e-06	0	1	1	2	XP_010666922.1	XP_010666922.1 [380-395]	0	2084.16	0.952	1.038	1.048	1.077	1.02	1.03	1.068	1.04	97	92.4	100.7	101.7	104.5	99	100	103.7	101	2	2	2	2	2	2	2	2	2		High	High	High	High	High	High	High	High	High
FALSE	High	[K].LDSIYGSFDK.[V]	1xTMT6plex [K10]; 1xTMT6plex [N-Term]		5.35419e-05	0	2	2	6	XP_010667056.1; XP_010678858.1	XP_010667056.1 [268-277]; XP_010678858.1 [268-277]	0	1602.88	0.934	0.968	1.035	1.087	1.022	1.023	1.054	0.919	99.5	93	96.3	103	108.2	101.7	101.8	104.9	91.5	6	6	6	6	6	6	6	6	6	Shared	High	High	High	High	High	High	High	High	High
FALSE	High	[K].IDQLIETGDSEQIFQK.[A]	1xTMT6plex [K16]; 1xTMT6plex [N-Term]		1.03455e-05	0	1	1	1	XP_010677633.1	XP_010677633.1 [177-192]	0	2322.26	1.085	0.918	1.056	1.09	0.962	1.012	0.988	0.971	99.1	107.5	91	104.6	108	95.3	100.3	97.9	96.3	1	1	1	1	1	1	1	1	1		High	High	High	High	High	High	High	High	High
FALSE	High	[R].IDSLDGDDESKR.[F]	1xTMT6plex [K11]; 1xTMT6plex [N-Term]		8.39748e-06	0	1	2	1	XP_010667482.1	XP_010667482.1 [491-502]	1	1807.94	2.688	1.148	1.677	1.363	1.145	1.089	1.312	1.194	71.3	191.8	81.9	119.6	97.2	81.7	77.7	93.6	85.2	1	1	1	1	1	1	1	1	1		High	High	High	High	High	High	High	High	High
FALSE	High	[K].IDSEVLLAENAGDGER.[L]	1xTMT6plex [N-Term]		4.8309e-05	0	1	1	1	XP_010680595.1	XP_010680595.1 [202-217]	0	1916.98	0.81	0.963	0.85	0.927	0.814	0.793	0.803	0.859	115.1	93.2	110.8	97.9	106.7	93.7	91.3	92.4	98.9	1	1	1	1	1	1	1	1	1		High	High	High	High	High	High	High	High	High
FALSE	High	[R].IDRNDAVQAMLR.[Y]	1xTMT6plex [N-Term]		1.39631e-05	0	1	1	2	XP_010686056.1	XP_010686056.1 [74-85]	1	1630.89	1.245	1.036	1.025	1.012	1.021	0.988	1.049	1.11	94.9	118.2	98.3	97.2	96	96.9	93.7	99.5	105.3	2	2	2	2	2	2	2	2	2		High	High	High	High	High	High	High	High	High
FALSE	High	[K].IDQSALTGESLPVTK.[NRQ]	1xTMT6plex [K15]; 1xTMT6plex [N-Term]		8.68779e-07	0	2	5	6	XP_010678593.1; XP_010669284.1	XP_010678593.1 [180-194]; XP_010669284.1 [181-195]	0	2017.16	1.014	1.012	1.063	1.045	1.042	1.071	1.165	1.079	94.8	96.2	96	100.8	99.1	98.8	101.5	110.5	102.3	6	6	6	6	6	6	6	6	6	Shared	High	High	High	High	High	High	High	High	High
FALSE	High	[K].LDQNNQIDVEYLVEK.[L]	1xTMT6plex [K15]; 1xTMT6plex [N-Term]		1.67108e-06	0	1	1	2	XP_019105968.1	XP_019105968.1 [131-145]	0	2278.23	0.724	1.871	1.625	1.004	0.946	0.506	1.547	1.055	87.6	63.4	163.8	142.3	87.9	82.8	44.3	135.4	92.4	2	2	2	2	2	2	2	2	2		High	High	High	High	High	High	High	High	High
FALSE	High	[K].IDQITLEELEILDK.[L]	1xTMT6plex [K14]; 1xTMT6plex [N-Term]		4.92596e-05	0	1	1	2	XP_010678019.1	XP_010678019.1 [250-263]	0	2130.23	0.959	1.057	1.032	1.069	1.04	1.049	0.951	1.05	97.7	93.7	103.3	100.9	104.5	101.7	102.5	93	102.6	2	2	2	2	2	2	2	2	2		High	High	High	High	High	High	High	High	High
FALSE	High	[R].LDQLPDADKIVVAFPDDGAWK.[R]	2xTMT6plex [K9; K21]; 1xTMT6plex [N-Term]		2.47105e-05	0	1	1	1	XP_010689203.1	XP_010689203.1 [168-188]	1	3000.66	1.002	1.076	1.006	1.021	0.968	0.802	0.998	0.891	102.7	102.9	110.5	103.3	104.8	99.4	82.3	102.4	91.5	1	1	1	1	1	1	1	1	1		High	High	High	High	High	High	High	High	High
FALSE	High	[K].IDQLNSAIDDVSSQLR.[S]	1xTMT6plex [N-Term]		4.60704e-08	0	1	1	6	XP_010686851.1	XP_010686851.1 [130-145]	0	2003.06	1.055	1.089	1.063	1.126	1.003	0.949	1.145	0.959	95.9	101.1	104.4	101.9	107.9	96.2	90.9	109.7	91.9	4	4	4	4	4	4	4	4	4		High	High	High	High	High	High	High	High	High
FALSE	High	[R].LDQLIYIPLPDEESR.[F]	1xTMT6plex [N-Term]		8.78694e-07	0	1	1	2	XP_010684066.1	XP_010684066.1 [642-656]	0	2030.1	0.942	1.013	0.978	1.009	0.958	1.046	1	1.059	99.9	94.2	101.3	97.7	100.8	95.7	104.5	99.9	105.9	2	2	2	2	2	2	2	2	2		High	High	High	High	High	High	High	High	High
FALSE	High	[R].LDSGGSSSGGGGGGGGSSSSSR.[R]	1xTMT6plex [N-Term]		1.07155e-07	0	1	1	2	XP_019106493.1	XP_019106493.1 [151-172]	0	1985.9																											No Quan Values	High	High	High	High	High	High	High	High	High
FALSE	High	[R].IECPYFDVIEQGNGYEIR.[R]	1xCarbamidomethyl [C3]; 1xTMT6plex [N-Term]		3.45095e-07	0	1	1	3	XP_010694569.1	XP_010694569.1 [35-52]	0	2431.18	1.132	1.025	1.261	1.157	0.927	1.008	1.09	1.053	93.2	105.6	95.6	117.6	107.9	86.4	94	101.7	98.2	3	3	3	3	3	3	3	3	3		High	High	High	High	High	High	High	High	High
FALSE	High	[K].LEDAANEETYNPLELAK.[V]	1xTMT6plex [K17]; 1xTMT6plex [N-Term]		2.4565e-06	0	1	1	2	XP_010693953.1	XP_010693953.1 [302-318]	0	2378.25	1.129	1.119	1.119	1.129	1.077	1.037	1.062	1.035	92.7	104.7	103.7	103.7	104.7	99.9	96.1	98.5	96	2	2	2	2	2	2	2	2	2		High	High	High	High	High	High	High	High	High
FALSE	High	[K].LEDGAEIKPYIPLLNNR.[V]	1xTMT6plex [K8]; 1xTMT6plex [N-Term]		2.44469e-05	0	1	1	2	XP_010671869.1	XP_010671869.1 [943-959]	0	2413.39	0.84	0.879	0.929	1.053	0.908	1.034	0.996	0.994	104.3	87.6	91.6	96.9	109.8	94.6	107.8	103.8	103.7	2	2	2	2	2	2	2	2	2		High	High	High	High	High	High	High	High	High
FALSE	High	[K].IELPPWTDIVK.[T]	1xTMT6plex [K11]; 1xTMT6plex [N-Term]		2.90912e-05	0	1	1	7	XP_010670047.1	XP_010670047.1 [31-41]	0	1769.06	0.951	0.974	1.007	0.997	0.987	0.933	0.937	0.891	103.7	98.7	101	104.4	103.4	102.4	96.8	97.2	92.4	6	6	6	6	6	6	6	6	6		High	High	High	High	High	High	High	High	High
FALSE	High	[K].LEIPDGAVIADKEINGAEDL.[-]	1xTMT6plex [K12]; 1xTMT6plex [N-Term]		1.50896e-06	0	1	1	2	XP_010694971.1	XP_010694971.1 [457-476]	1	2540.39	0.968	1.125	1.067	1.136	1.08	0.936	1.161	1.061	94.4	91.4	106.2	100.7	107.2	102	88.3	109.6	100.2	2	2	2	2	2	2	2	2	2		High	High	High	High	High	High	High	High	High
FALSE	High	[K].LEIPDGAVIADK.[E]	1xTMT6plex [K12]; 1xTMT6plex [N-Term]		1.70296e-06	0	1	1	1	XP_010694971.1	XP_010694971.1 [457-468]	0	1699	0.888	0.977	0.931	1.17	0.921	0.998	1.081	0.973	100.7	89.4	98.4	93.7	117.8	92.7	100.5	108.8	97.9	1	1	1	1	1	1	1	1	1		High	High	High	High	High	High	High	High	High
FALSE	High	[K].LELNNSIDEEVEIPPGLATVPK.[S]	1xTMT6plex [K22]; 1xTMT6plex [N-Term]		6.07337e-08	0	1	1	5	XP_010669756.1	XP_010669756.1 [182-203]	0	2835.58	1.025	1.081	1.074	1.039	1.033	1.061	1.134	1.066	94.6	97	102.2	101.6	98.3	97.7	100.4	107.3	100.8	5	5	5	5	5	5	5	5	5		High	High	High	High	High	High	High	High	High
FALSE	High	[K].IELLVDKTENLR.[S]	1xTMT6plex [K7]; 1xTMT6plex [N-Term]		4.8309e-05	0	1	2	2	XP_010674670.1	XP_010674670.1 [159-170]	1	1901.15	1.082	1.087	1.159	0.995	1.059	1.037	1.165	1.15	92.5	100	100.5	107.1	92	97.9	95.9	107.7	106.4	2	2	2	2	2	2	2	2	2		High	High	High	High	High	High	High	High	High
FALSE	High	[K].LEILLLDAASR.[F]	1xTMT6plex [N-Term]		1.81793e-05	0	1	1	2	XP_010672767.1	XP_010672767.1 [228-238]	0	1442.88	0.938	0.952	0.929	0.935	0.983	0.924	0.901	0.938	105.9	99.3	100.8	98.4	99	104.1	97.9	95.4	99.3	2	2	2	2	2	2	2	2	2		High	High	High	High	High	High	High	High	High
FALSE	High	[R].LELLESATDSLPSTFR.[S]	1xTMT6plex [N-Term]		2.31252e-06	0	1	1	1	XP_010672692.1	XP_010672692.1 [180-195]	0	2008.08	0.84	0.928	0.985	1.023	1.045	1.017	1.045	1.21	99	83.1	91.8	97.5	101.3	103.4	100.6	103.5	119.8	1	1	1	1	1	1	1	1	1		High	High	High	High	High	High	High	High	High
FALSE	High	[K].IELKPGYLMEHDENVGAVVVGFDR.[Y]	1xTMT6plex [K4]; 1xTMT6plex [N-Term]		7.24518e-07	0	1	1	4	XP_010673878.1	XP_010673878.1 [203-226]	0	3145.68	0.899	0.948	0.94	1.044	0.95	0.965	0.995	1.019	102.7	92.4	97.4	96.5	107.2	97.6	99.1	102.2	104.7	4	4	4	4	4	4	4	4	4		High	High	High	High	High	High	High	High	High
FALSE	High	[R].LEIPVDSYPNFNFVGR.[L]	1xTMT6plex [N-Term]		5.79166e-05	0	1	1	1	XP_010683433.1	XP_010683433.1 [139-154]	0	2096.1	0.96	1.074	1.083	1.022	1.023	1.009	1.022	1.136	96.5	92.6	103.6	104.4	98.6	98.7	97.4	98.6	109.6	1	1	1	1	1	1	1	1	1		High	High	High	High	High	High	High	High	High
FALSE	High	[K].LELFLPEEYPMAAPK.[V]	1xTMT6plex [K15]; 1xTMT6plex [N-Term]		4.86243e-05	0	1	1	1	XP_010675423.1	XP_010675423.1 [56-70]	0	2206.22	1.161	1.055	1.148	1.093	1.024	1.039	1.052	1.161	92.5	107.3	97.6	106.1	101	94.7	96.1	97.3	107.4	1	1	1	1	1	1	1	1	1		High	High	High	High	High	High	High	High	High
FALSE	High	[R].LEIELAEVEMPGLVSCR.[T]	1xCarbamidomethyl [C16]; 1xOxidation [M10]; 1xTMT6plex [N-Term]		1.58496e-06	0	1	1	6	XP_010673385.1	XP_010673385.1 [29-45]	0	2190.13	0.998	0.987	1.022	0.984	0.996	0.992	0.99	1.003	100.3	100.1	99	102.5	98.7	99.9	99.5	99.3	100.6	5	5	5	5	5	5	5	5	5		High	High	High	High	High	High	High	High	High
FALSE	High	[R].LEIELAEVEMPGLVSCR.[T]	1xCarbamidomethyl [C16]; 1xTMT6plex [N-Term]		1.11289e-07	0	1	1	4	XP_010673385.1	XP_010673385.1 [29-45]	0	2174.14	1.027	1.047	0.967	0.956	1.031	1.058	0.97	1.067	98.6	101.3	103.2	95.4	94.3	101.7	104.4	95.7	105.3	4	4	4	4	4	4	4	4	4		High	High	High	High	High	High	High	High	High
FALSE	High	[R].LEIEGFGTFIPIDR.[S]	1xTMT6plex [N-Term]		4.43932e-06	0	1	1	1	XP_010671810.1	XP_010671810.1 [704-717]	0	1836.01	1.044	0.974	1.044	0.837	1.137	0.967	1.074	0.933	99.9	104.3	97.3	104.3	83.6	113.6	96.6	107.3	93.2	1	1	1	1	1	1	1	1	1		High	High	High	High	High	High	High	High	High
FALSE	High	[R].IELDTVAALSAFCDK.[A]	1xCarbamidomethyl [C13]; 1xTMT6plex [K15]; 1xTMT6plex [N-Term]		4.27537e-06	0	1	1	1	XP_010693499.1	XP_010693499.1 [137-151]	0	2111.15	1.121	0.98	1.26	1.041	1.085	1.013	1.052	0.969	94.5	105.9	92.7	119.1	98.4	102.6	95.7	99.5	91.6	1	1	1	1	1	1	1	1	1		High	High	High	High	High	High	High	High	High
FALSE	High	[K].LEIDQEEVGVEPNGTEFTIATK.[D]	1xTMT6plex [K22]; 1xTMT6plex [N-Term]		7.08257e-07	0	1	1	1	XP_010695608.1	XP_010695608.1 [229-250]	0	2877.51																											No Quan Values	High	High	High	High	High	High	High	High	High
FALSE	High	[K].LELAEVYLTPSGK.[V]	1xTMT6plex [K13]; 1xTMT6plex [N-Term]		1.41183e-05	0	1	1	2	XP_010678328.1	XP_010678328.1 [210-222]	0	1878.1	0.768	1.003	1.13	0.986	1.035	0.974	1.01	1.112	99.8	76.7	100.1	112.8	98.4	103.3	97.2	100.8	111	2	2	2	2	2	2	2	2	2		High	High	High	High	High	High	High	High	High
FALSE	High	[K].LELAEVFLLPSGK.[V]	1xTMT6plex [K13]; 1xTMT6plex [N-Term]		1.70859e-05	0	1	1	3	XP_010695928.1	XP_010695928.1 [210-222]	0	1874.14	1.003	1.044	1.071	1.047	0.998	1.057	0.988	0.967	98.1	98.4	102.4	105	102.7	97.9	103.7	96.9	94.9	3	3	3	3	3	3	3	3	3		High	High	High	High	High	High	High	High	High
FALSE	High	[R].LEKPPYWLTGSETGVYGK.[S]	2xTMT6plex [K3; K18]; 1xTMT6plex [N-Term]		6.88143e-08	0	1	1	2	XP_010679252.1	XP_010679252.1 [587-604]	0	2712.52	0.893	0.901	0.916	0.931	0.821	0.991	0.913	0.856	109.5	97.7	98.6	100.2	101.9	89.9	108.5	99.9	93.7	2	2	2	2	2	2	2	2	2		High	High	High	High	High	High	High	High	High
FALSE	High	[K].IELFADHVIEAVPVDPTEYPLPK.[T]	1xTMT6plex [K23]; 1xTMT6plex [N-Term]		2.52456e-05	0	1	1	1	XP_010672177.1	XP_010672177.1 [132-154]	0	3050.69	0.808	1.073	0.987	1.004	0.944	0.706	0.75	1.018	108.6	87.7	116.5	107.2	109	102.5	76.6	81.4	110.5	1	1	1	1	1	1	1	1	1		High	High	High	High	High	High	High	High	High
FALSE	High	[K].LEKPPVADLFSDVYDIVPPNLQEQER.[L]	1xTMT6plex [K3]; 1xTMT6plex [N-Term]		4.47285e-06	0	1	1	1	XP_010680222.1	XP_010680222.1 [434-459]	0	3469.86	1.431	0.941	1.23	1.126	0.865	0.931	0.867	0.899	96.9	138.7	91.1	119.1	109.1	83.8	90.2	84	87.1	1	1	1	1	1	1	1	1	1		High	High	High	High	High	High	High	High	High
FALSE	High	[R].LELQELHSALEEAK.[A]	1xTMT6plex [K14]; 1xTMT6plex [N-Term]		1.49193e-05	0	1	1	2	XP_010687318.1	XP_010687318.1 [618-631]	0	2068.17	1.01	1.045	1.063	1.043	1.128	1.132	1.105	1.166	92.9	93.8	97	98.7	96.9	104.8	105.1	102.6	108.3	2	2	2	2	2	2	2	2	2		High	High	High	High	High	High	High	High	High
FALSE	High	[R].LELQQSLEQVALPEPQENK.[D]	1xTMT6plex [K19]; 1xTMT6plex [N-Term]		1.39664e-07	0	1	1	2	XP_010692818.1	XP_010692818.1 [156-174]	0	2651.47	1.054	1.101	1.024	1.022	1.041	1.07	0.822	1	98.5	103.9	108.5	100.9	100.7	102.6	105.4	81	98.5	2	2	2	2	2	2	2	2	2		High	High	High	High	High	High	High	High	High
FALSE	High	[R].LEPFIADTVLVMNESISQK.[K]	1xTMT6plex [K19]; 1xTMT6plex [N-Term]		1.41504e-06	0	1	1	2	XP_010672767.1	XP_010672767.1 [263-281]	0	2592.44	1.093	1.019	1.052	1.002	1.011	1.026	1.077	1.061	96.4	105.3	98.2	101.4	96.5	97.4	98.9	103.8	102.2	2	2	2	2	2	2	2	2	2		High	High	High	High	High	High	High	High	High
FALSE	High	[K].LEPAEFDEWIR.[E]	1xTMT6plex [N-Term]		4.61461e-05	0	1	1	3	XP_010671987.1	XP_010671987.1 [115-125]	0	1633.84	1.045	1.113	1.155	1.193	1.128	1.08	1.207	1.15	89.4	93.4	99.5	103.2	106.6	100.8	96.5	107.9	102.8	3	3	3	3	3	3	3	3	3		High	High	High	High	High	High	High	High	High
FALSE	High	[K].IENVEGLTHFDEILQEADGIILSR.[G]	1xTMT6plex [N-Term]		4.72285e-10	0	2	2	3	XP_010683921.1; XP_019106309.1	XP_010683921.1 [257-280]; XP_019106309.1 [257-280]	0	2940.55	1.084	1.058	1.004	1.05	1.041	0.968	1.067	1.026	96.8	105	102.4	97.1	101.6	100.8	93.7	103.3	99.3	3	3	3	3	3	3	3	3	3	Shared	High	High	High	High	High	High	High	High	High
FALSE	High	[R].LENTLNYGLER.[V]	1xTMT6plex [N-Term]		1.33587e-05	0	1	3	2	XP_010691278.1	XP_010691278.1 [263-273]	0	1550.84	0.95	1.047	1.066	1.023	1.001	1.068	0.984	0.942	99.1	94.1	103.7	105.7	101.4	99.2	105.9	97.5	93.3	2	2	2	2	2	2	2	2	2		High	High	High	High	High	High	High	High	High
FALSE	High	[K].LENTLLDGSAAPR.[VL]	1xTMT6plex [N-Term]		1.05395e-05	0	1	2	2	XP_010675155.1	XP_010675155.1 [126-138]	0	1585.87	0.906	0.863	0.908	0.848	0.907	0.931	0.838	0.906	111	100.6	95.8	100.8	94.1	100.7	103.4	93.1	100.6	2	2	2	2	2	2	2	2	2		High	High	High	High	High	High	High	High	High
FALSE	High	[K].LENIVGIPTSK.[M]	1xTMT6plex [K11]; 1xTMT6plex [N-Term]		2.86841e-05	0	1	1	2	XP_010674148.1	XP_010674148.1 [81-91]	0	1629	1.073	1.021	1.134	1.045	1.051	0.954	0.909	0.99	98.1	105.3	100.2	111.2	102.5	103.1	93.5	89.1	97.1	2	2	2	2	2	2	2	2	2		High	High	High	High	High	High	High	High	High
FALSE	High	[K].IENLQSHDNNEIYEK.[A]	1xTMT6plex [K15]; 1xTMT6plex [N-Term]		3.58185e-06	0	2	2	2	XP_010670910.1; XP_010684628.1	XP_010670910.1 [472-486]; XP_010684628.1 [473-487]	0	2304.19	1.015	0.995	1.008	1.067	1.02	1.105	1.097	0.907	97.7	99.1	97.2	98.4	104.2	99.6	107.9	107.2	88.6	2	2	2	2	2	2	2	2	2	Shared	High	High	High	High	High	High	High	High	High
FALSE	High	[K].IENLNQNIGALSVK.[L]	1xTMT6plex [K14]; 1xTMT6plex [N-Term]		4.59221e-06	0	1	1	3	XP_010673286.1	XP_010673286.1 [286-299]	0	1971.16	0.891	1.021	0.955	0.851	1.016	0.933	0.896	0.942	105.8	94.3	108	101	90.1	107.5	98.7	94.8	99.7	2	2	2	2	2	2	2	2	2		High	High	High	High	High	High	High	High	High
FALSE	High	[K].LELQEVVDFLK.[N]	1xTMT6plex [K11]; 1xTMT6plex [N-Term]		1.26855e-05	0	1	1	8	XP_010692838.1	XP_010692838.1 [261-271]	0	1791.07	1.075	1.027	1.02	1.144	1.072	1.057	1.063	1.119	94	101	96.5	95.9	107.5	100.7	99.3	99.9	105.2	5	5	5	5	5	5	5	5	5		High	High	High	High	High	High	High	High	High
FALSE	High	[K].IENINDQYWTLR.[A]	1xTMT6plex [N-Term]		8.65195e-06	0	2	2	3	XP_010685483.1; XP_010677617.1	XP_010685483.1 [967-978]; XP_010677617.1 [968-979]	0	1793.94	0.944	1.108	1.035	1.008	1.091	0.996	1.214	1.03	95.5	90.1	105.8	98.8	96.3	104.2	95.1	115.9	98.4	3	3	3	3	3	3	3	3	3	Shared	High	High	High	High	High	High	High	High	High
FALSE	High	[K].LENDHLAQIAK.[G]	1xTMT6plex [K11]; 1xTMT6plex [N-Term]		5.86256e-06	0	1	1	11	XP_010682700.1	XP_010682700.1 [185-195]	0	1710	0.976	1.046	0.962	1.01	0.992	0.945	1.008	0.994	100.8	98.3	105.4	96.9	101.8	99.9	95.2	101.6	100.1	11	11	11	11	11	11	11	11	11		High	High	High	High	High	High	High	High	High
FALSE	High	[K].IEMTAPVITQVIPSDGPLCESSFVVSFYVPK.[E]	1xCarbamidomethyl [C19]; 1xTMT6plex [K31]; 1xTMT6plex [N-Term]		4.45606e-06	0	1	1	1	XP_010694569.1	XP_010694569.1 [95-125]	0	3869.05	0.793	0.963	0.965	0.824	1.022	1.073	0.903	0.941	106.1	84.1	102.2	102.3	87.4	108.4	113.8	95.8	99.8	1	1	1	1	1	1	1	1	1		High	High	High	High	High	High	High	High	High
FALSE	High	[K].LEMDMLGSCK.[K]	1xCarbamidomethyl [C9]; 1xTMT6plex [K10]; 1xTMT6plex [N-Term]		3.14245e-05	0	1	1	4	XP_010666478.1	XP_010666478.1 [340-349]	0	1641.84	0.955	1.003	0.997	1.042	1.044	0.991	1.016	1.002	99.4	95	99.8	99.2	103.6	103.9	98.6	101	99.7	4	4	4	4	4	4	4	4	4		High	High	High	High	High	High	High	High	High
FALSE	High	[R].IELVTDVDDVGVQPVKK.[T]	2xTMT6plex [K16; K17]; 1xTMT6plex [N-Term]		7.30021e-07	0	1	1	2	XP_010669911.1	XP_010669911.1 [572-588]	1	2541.51	0.812	0.943	0.872	0.938	0.921	0.911	0.952	0.925	108.8	88.3	102.6	94.8	102	100.2	99.1	103.6	100.6	2	2	2	2	2	2	2	2	2		High	High	High	High	High	High	High	High	High
FALSE	High	[R].LELTTPACPVKDVFEQK.[A]	1xCarbamidomethyl [C8]; 2xTMT6plex [K11; K17]; 1xTMT6plex [N-Term]		2.80335e-06	0	1	1	1	XP_010688160.2	XP_010688160.2 [163-179]	1	2662.51	1.454	1.465	1.272	1.396	1.167	1.188	1.391	1.271	77.6	112.8	113.7	98.6	108.3	90.5	92.1	107.9	98.6	1	1	1	1	1	1	1	1	1		High	High	High	High	High	High	High	High	High
FALSE	High	[R].IEITCTACGGHLGHVFK.[G]	2xCarbamidomethyl [C5; C8]; 1xTMT6plex [K17]; 1xTMT6plex [N-Term]		4.11743e-06	0	1	1	2	XP_010691481.1	XP_010691481.1 [184-200]	0	2358.25	1.027	0.956	1.129	1.342	0.986	0.814	1.097	1.039	95.8	98.5	91.6	108.2	128.6	94.5	78	105.2	99.6	2	2	2	2	2	2	2	2	2		High	High	High	High	High	High	High	High	High
FALSE	High	[K].IELSSTSQTDISLPFISADSSGAK.[H]	1xTMT6plex [K24]; 1xTMT6plex [N-Term]		3.48152e-08	0	1	1	3	XP_010691463.1	XP_010691463.1 [317-340]	0	2912.55	0.981	1.127	1.032	1.092	0.951	0.938	1.07	1.045	97.5	95.6	109.8	100.6	106.4	92.6	91.4	104.3	101.8	3	3	3	3	3	3	3	3	3		High	High	High	High	High	High	High	High	High
FALSE	High	[K].LELSDESVPAFQR.[A]	1xTMT6plex [N-Term]		3.18662e-05	0	1	1	1	XP_010674404.1	XP_010674404.1 [784-796]	0	1719.91	1.144	1.114	1.103	1.059	1.052	1.05	1.204	1.036	92.2	105.4	102.7	101.7	97.6	97	96.8	111	95.5	1	1	1	1	1	1	1	1	1		High	High	High	High	High	High	High	High	High
FALSE	High	[R].IENEGEDVSAPPK.[H]	1xTMT6plex [K13]; 1xTMT6plex [N-Term]		2.0944e-05	0	1	1	1	XP_010669493.1	XP_010669493.1 [3-15]	0	1842.98	0.904	0.95	1.169	1.09	1.028	0.933	1.061	0.973	98.8	89.4	93.8	115.5	107.7	101.6	92.2	104.8	96.2	1	1	1	1	1	1	1	1	1		High	High	High	High	High	High	High	High	High
FALSE	High	[K].LGDIIPADAR.[L]	1xTMT6plex [N-Term]		4.6298e-05	0	1	4	6	XP_010678593.1	XP_010678593.1 [162-171]	0	1269.74	0.908	0.948	1.01	0.962	0.998	0.918	1.054	0.998	102.3	92.9	97	103.3	98.4	102.1	93.9	107.8	102.1	6	6	6	6	6	6	6	6	6		High	High	High	High	High	High	High	High	High
FALSE	High	[K].LEHSYNELIEYK.[L]	1xTMT6plex [K12]; 1xTMT6plex [N-Term]		3.57246e-05	0	1	1	1	XP_010672374.1	XP_010672374.1 [123-134]	0	1996.08	1.139	1.08	0.928	1.113	1.028	1.049	1.058	1.087	94.9	108.1	102.5	88.1	105.7	97.6	99.5	100.5	103.2	1	1	1	1	1	1	1	1	1		High	High	High	High	High	High	High	High	High
FALSE	High	[K].LEGWENIVTIVSSDMR.[H]	1xTMT6plex [N-Term]		6.15735e-07	0	1	1	1	XP_010669546.1	XP_010669546.1 [421-436]	0	2078.08	0.926	0.933	1.014	0.956	0.845	0.817	1.065	0.872	106.8	98.9	99.6	108.3	102.1	90.3	87.2	113.7	93.1	1	1	1	1	1	1	1	1	1		High	High	High	High	High	High	High	High	High
FALSE	High	[R].IEELVGVPIHYIGVGPGR.[D]	1xTMT6plex [N-Term]		1.05945e-07	0	1	1	4	XP_010672767.1	XP_010672767.1 [468-485]	0	2134.22	0.937	0.936	0.952	0.989	0.975	0.947	0.964	1.026	103.1	96.6	96.5	98.2	102	100.6	97.7	99.4	105.8	3	3	3	3	3	3	3	3	3		High	High	High	High	High	High	High	High	High
FALSE	High	[R].LEELQVLDIK.[F]	1xTMT6plex [K10]; 1xTMT6plex [N-Term]		3.78659e-05	0	1	1	2	XP_010687033.1	XP_010687033.1 [158-167]	0	1658.01	0.931	0.942	1.06	1.007	0.977	0.994	1.083	0.974	100.4	93.4	94.5	106.4	101.1	98	99.7	108.7	97.7	2	2	2	2	2	2	2	2	2		High	High	High	High	High	High	High	High	High
FALSE	High	[K].LEELPGLDSLQVPGTVEGQTK.[I]	1xTMT6plex [K21]; 1xTMT6plex [N-Term]		4.2495e-07	0	1	2	2	XP_010690937.1	XP_010690937.1 [328-348]	0	2668.48	1.067	1.038	1.016	1.083	1.065	1.023	1.078	1.032	95.7	102.1	99.4	97.3	103.7	101.9	97.9	103.2	98.8	2	2	2	2	2	2	2	2	2		High	High	High	High	High	High	High	High	High
FALSE	High	[K].IEELLQEDQNVK.[R]	1xTMT6plex [K12]; 1xTMT6plex [N-Term]		5.02243e-05	0	1	1	3	XP_010682141.1	XP_010682141.1 [795-806]	0	1916.07	0.922	1.002	0.943	1.046	1.024	0.955	1.031	0.959	101.3	93.4	101.5	95.6	106	103.8	96.7	104.5	97.2	2	2	2	2	2	2	2	2	2		High	High	High	High	High	High	High	High	High
FALSE	High	[R].LEELEDEAGALR.[E]	1xTMT6plex [N-Term]		9.18382e-06	0	1	1	1	XP_010676727.1	XP_010676727.1 [52-63]	0	1573.83	1.184	1.201	1.21	1.491	1.134	1.168	1.305	1.296	81.9	97	98.3	99.1	122.1	92.9	95.7	106.9	106.1	1	1	1	1	1	1	1	1	1		High	High	High	High	High	High	High	High	High
FALSE	High	[R].LEEIEACSAECEVHIAHEWLQK.[L]	2xCarbamidomethyl [C7; C11]; 1xTMT6plex [K22]; 1xTMT6plex [N-Term]		8.16816e-09	0	1	1	3	XP_010678980.1	XP_010678980.1 [90-111]	0	3139.56	1.052	1.071	1.062	1.061	1.076	1.022	1.134	1.078	94.2	99	100.8	100	99.9	101.4	96.3	106.8	101.5	3	3	3	3	3	3	3	3	3		High	High	High	High	High	High	High	High	High
FALSE	High	[K].LEEKEEDVTPIK.[T]	2xTMT6plex [K4; K12]; 1xTMT6plex [N-Term]		1.04615e-05	0	1	1	4	XP_010677139.1	XP_010677139.1 [108-119]	1	2117.23	1.046	1.155	1.139	1.231	1.146	0.977	1.135	0.976	91.8	96	106	104.6	113	105.2	89.7	104.2	89.5	4	4	4	4	4	4	4	4	4		High	High	High	High	High	High	High	High	High
FALSE	High	[K].LEEHLATAAAVGAGGYAFHEHHEK.[K]	1xTMT6plex [K24]; 1xTMT6plex [N-Term]		6.29873e-07	0	1	1	4	XP_010680967.1	XP_010680967.1 [103-126]	0	3003.55	0.889	0.981	0.874	0.838	0.91	0.952	0.883	0.915	109.2	97.1	107.1	95.5	91.5	99.4	104	96.4	99.9	4	4	4	4	4	4	4	4	4		High	High	High	High	High	High	High	High	High
FALSE	High	[R].LEEMEVQNIPLEDGK.[K]	1xTMT6plex [K15]; 1xTMT6plex [N-Term]		2.96074e-05	0	1	1	2	XP_010690939.1	XP_010690939.1 [156-170]	0	2202.17	1.051	1.073	1.075	1.248	0.94	1.168	1.184	1.112	91.4	96	98	98.2	114	85.9	106.7	108.2	101.6	2	2	2	2	2	2	2	2	2		High	High	High	High	High	High	High	High	High
FALSE	High	[R].IEEGLGEQAYAGEGWR.[V]	1xTMT6plex [N-Term]		1.23614e-05	0	1	1	1	XP_010685640.1	XP_010685640.1 [456-471]	0	1993.98	1.099	1.106	0.961	1.038	0.907	1.121	0.962	1.027	97.6	107.3	108	93.8	101.3	88.5	109.4	93.9	100.2	1	1	1	1	1	1	1	1	1		High	High	High	High	High	High	High	High	High
FALSE	High	[R].IEEELGAAAVYAGANFR.[V]	1xTMT6plex [N-Term]		2.78468e-08	0	1	1	3	XP_010683886.1	XP_010683886.1 [422-438]	0	2010.05	0.985	0.874	0.947	0.881	1.086	0.831	0.977	0.966	105.3	103.8	92	99.8	92.8	114.4	87.5	102.8	101.7	3	3	3	3	3	3	3	3	3		High	High	High	High	High	High	High	High	High
FALSE	High	[K].IEEEIAAAAAVGAGGYAFHEHHEK.[K]	1xTMT6plex [K24]; 1xTMT6plex [N-Term]		6.07986e-09	0	1	1	7	XP_010680954.1	XP_010680954.1 [71-94]	0	2965.52	0.998	0.97	1.051	0.89	1.084	1.056	0.974	1.007	99.7	99.4	96.7	104.8	88.7	108	105.3	97.1	100.4	6	6	6	6	6	6	6	6	6		High	High	High	High	High	High	High	High	High
FALSE	High	[K].LEEEFGVGVEEENAQSITTIQEAADLIETLQK.[-]	1xTMT6plex [K32]; 1xTMT6plex [N-Term]		2.58979e-06	0	1	1	1	XP_010674947.1	XP_010674947.1 [100-131]	0	3992.06																											No Quan Values	High	High	High	High	High	High	High	High	High
FALSE	High	[R].LEEEDDVLLLDHVK.[K]	1xTMT6plex [K14]; 1xTMT6plex [N-Term]		2.63777e-07	0	1	1	1	XP_010680533.1	XP_010680533.1 [491-504]	0	2125.18	1.019	1.075	1.011	0.917	1.008	1.041	1.075	1.118	97.1	99	104.4	98.2	89.1	97.9	101.2	104.5	108.6	1	1	1	1	1	1	1	1	1		High	High	High	High	High	High	High	High	High
FALSE	High	[K].LEECLQLLIDSNR.[I]	1xCarbamidomethyl [C4]; 1xTMT6plex [N-Term]		6.36681e-06	0	1	3	1	XP_010691278.1	XP_010691278.1 [739-751]	0	1831.98	0.938	0.818	1.036	1.171	0.94	1.019	0.9	1.168	100.1	93.9	81.9	103.7	117.2	94.1	102	90.1	116.9	1	1	1	1	1	1	1	1	1		High	High	High	High	High	High	High	High	High
FALSE	High	[R].LEECIDEFVSGK.[K]	1xCarbamidomethyl [C4]; 1xTMT6plex [K12]; 1xTMT6plex [N-Term]		1.64122e-05	0	1	1	2	XP_010677216.1	XP_010677216.1 [123-134]	0	1883.98	0.948	0.965	1.055	1.074	1.037	0.993	1.025	1.072	98.2	93.1	94.7	103.5	105.4	101.8	97.5	100.6	105.2	2	2	2	2	2	2	2	2	2		High	High	High	High	High	High	High	High	High
FALSE	High	[K].IEDLSSQLQTQAAQQFR.[L]	1xTMT6plex [N-Term]		1.16935e-05	0	1	1	3	XP_010671320.1	XP_010671320.1 [115-131]	0	2192.15	0.93	1.07	1.108	1.073	1.048	0.977	0.958	0.972	98.5	91.6	105.4	109.1	105.7	103.2	96.2	94.4	95.8	2	2	2	2	2	2	2	2	2		High	High	High	High	High	High	High	High	High
FALSE	High	[K].IEDLSSQLQTQAAEQFK.[A]	1xTMT6plex [K17]; 1xTMT6plex [N-Term]		8.20856e-07	0	1	1	7	XP_010694641.1	XP_010694641.1 [119-135]	0	2394.29	1.008	1.054	1.101	1.082	0.997	0.953	1.064	0.956	97.7	98.5	103	107.6	105.6	97.4	93	103.9	93.3	6	6	6	6	6	6	6	6	6		High	High	High	High	High	High	High	High	High
FALSE	High	[K].LEEFGVNVSNAENVCYLR.[D]	1xCarbamidomethyl [C15]; 1xTMT6plex [N-Term]		4.55779e-06	0	1	1	1	XP_010693758.1	XP_010693758.1 [128-145]	0	2342.16	1.084	0.891	1.062	0.9	0.987	0.966	0.963	0.992	101.8	110.3	90.7	108	91.6	100.4	98.2	98	101	1	1	1	1	1	1	1	1	1		High	High	High	High	High	High	High	High	High
FALSE	High	[R].LEHDLLSALNEGEELNR.[E]	1xTMT6plex [N-Term]		1.43413e-07	0	1	1	1	XP_010694654.1	XP_010694654.1 [94-110]	0	2181.13	1.097	0.986	1.1	1.05	1.023	0.941	1.053	1.02	97.1	106.5	95.8	106.8	102	99.3	91.4	102.2	99	1	1	1	1	1	1	1	1	1		High	High	High	High	High	High	High	High	High
FALSE	High	[K].LEENITDQGIPSLLNTLRPDSASIASSIK.[Y]	1xTMT6plex [K29]; 1xTMT6plex [N-Term]		1.99343e-07	0	1	1	1	XP_010693182.1	XP_010693182.1 [67-95]	0	3540.95	1.112	1.251	1.204	1.313	1.095	1.272	1.277	1.215	83.8	93.2	104.8	100.9	110.1	91.8	106.6	107	101.8	1	1	1	1	1	1	1	1	1		High	High	High	High	High	High	High	High	High
FALSE	High	[R].LEEVAVTTGEEDEDALIDLK.[A]	1xTMT6plex [K20]; 1xTMT6plex [N-Term]		9.63797e-08	0	1	1	6	XP_010689400.1	XP_010689400.1 [31-50]	0	2647.4	0.987	1.093	1.099	1.122	1.122	1.096	1.149	1.075	92.4	91.2	100.9	101.5	103.7	103.6	101.3	106.2	99.3	6	6	6	6	6	6	6	6	6		High	High	High	High	High	High	High	High	High
FALSE	High	[R].IEGSSSASNSAETTSK.[K]	1xTMT6plex [K16]; 1xTMT6plex [N-Term]		9.56796e-06	0	1	1	1	XP_010685926.1	XP_010685926.1 [30-45]	0	2014.03	0.989	0.96	1.093	1.021	0.947	1.102	1.163	1.089	96.1	95	92.3	105.1	98.2	91	106	111.7	104.6	1	1	1	1	1	1	1	1	1		High	High	High	High	High	High	High	High	High
FALSE	High	[R].IEGQVLLELLHPGQR.[A]	1xTMT6plex [N-Term]		2.20174e-06	0	1	1	1	XP_010666387.1	XP_010666387.1 [278-292]	0	1931.13	0.988	1.036	1.026	0.925	1.029	0.951	1.059	1.052	99.3	98.1	102.8	101.9	91.8	102.1	94.4	105.2	104.4	1	1	1	1	1	1	1	1	1		High	High	High	High	High	High	High	High	High
FALSE	High	[R].LEGQSLVLIPLADLINHSPDLTAQDNSWEVR.[G]	1xTMT6plex [N-Term]		1.04964e-06	0	1	1	1	XP_010683122.1	XP_010683122.1 [226-256]	0	3672.94																											No Quan Values	High	High	High	High	High	High	High	High	High
FALSE	High	[RK].LEGPVAWDVLYNFEQR.[W]	1xTMT6plex [N-Term]		1.35137e-08	0	1	2	3	XP_010687989.1	XP_010687989.1 [407-422]	0	2165.12	1.07	1.076	1.125	1.124	1.199	1.119	1.057	1.186	90.4	96.7	97.3	101.7	101.6	108.4	101.2	95.6	107.2	3	3	3	3	3	3	3	3	3		High	High	High	High	High	High	High	High	High
FALSE	High	[R].LEGLTEAELQVLLEQVEEEKR.[S]	1xTMT6plex [K20]; 1xTMT6plex [N-Term]		4.13841e-07	0	1	1	2	XP_010696560.1	XP_010696560.1 [178-198]	1	2913.62	1.026	1.141	1.176	1.219	1.074	1.072	1.206	1.185	89.1	91.4	101.7	104.8	108.7	95.7	95.5	107.5	105.5	2	2	2	2	2	2	2	2	2		High	High	High	High	High	High	High	High	High
FALSE	High	[R].LEGIIPALETSHALAFLEK.[L]	1xTMT6plex [K19]; 1xTMT6plex [N-Term]		1.59447e-07	0	1	1	4	XP_010694202.1	XP_010694202.1 [415-433]	0	2510.46	1.114	1.168	1.046	1.129	1.147	1.087	1.002	1.043	92.4	103	108	96.7	104.3	106	100.5	92.6	96.4	4	4	4	4	4	4	4	4	4		High	High	High	High	High	High	High	High	High
FALSE	High	[R].IEGLETLDYLDNLMNR.[E]	1xTMT6plex [N-Term]		3.35721e-05	0	1	1	1	XP_010681854.1	XP_010681854.1 [170-185]	0	2138.1	0.983	0.839	0.864	0.891	0.997	0.841	0.699	1.098	109.6	107.7	91.9	94.7	97.7	109.2	92.2	76.6	120.4	1	1	1	1	1	1	1	1	1		High	High	High	High	High	High	High	High	High
FALSE	High	[R].LEGHVFPNPVDTK.[G]	1xTMT6plex [K13]; 1xTMT6plex [N-Term]		2.57912e-05	0	1	1	2	XP_010667460.1	XP_010667460.1 [319-331]	0	1911.07	1.036	0.9	1.005	0.975	0.902	0.923	0.975	0.992	103.3	107	93	103.9	100.8	93.2	95.4	100.8	102.5	2	2	2	2	2	2	2	2	2		High	High	High	High	High	High	High	High	High
FALSE	High	[K].IEESEFLPGNTGELQR.[S]	1xTMT6plex [N-Term]		1.94094e-05	0	1	2	2	XP_010670525.1	XP_010670525.1 [377-392]	0	2048.05	1.238	1.284	1.135	1.319	1.034	1.045	1.263	1.045	86.8	107.5	111.5	98.6	114.5	89.8	90.8	109.7	90.7	2	2	2	2	2	2	2	2	2		High	High	High	High	High	High	High	High	High
FALSE	High	[R].LEGEEYLSIVDEFMEAVHTR.[W]	1xTMT6plex [N-Term]		4.39673e-07	0	1	1	1	XP_010671885.1	XP_010671885.1 [245-264]	0	2596.28	1.175	1.097	1.135	1.156	1.179	1.218	1.185	1.21	86.9	102.1	95.4	98.7	100.5	102.5	105.8	103	105.2	1	1	1	1	1	1	1	1	1		High	High	High	High	High	High	High	High	High
FALSE	High	[K].IEGDNAALVIYTSGTTGKPK.[G]	2xTMT6plex [K18; K20]; 1xTMT6plex [N-Term]		5.8846e-06	0	1	1	1	XP_010691379.1	XP_010691379.1 [238-257]	0	2722.56	1.003	1.008	1.029	0.903	1.028	0.993	0.946	0.975	101.3	101.6	102.1	104.3	91.4	104.1	100.6	95.8	98.8	1	1	1	1	1	1	1	1	1		High	High	High	High	High	High	High	High	High
FALSE	High	[K].IEGDLPLIGHYTPR.[D]	1xTMT6plex [N-Term]		5.52082e-06	0	1	1	2	XP_010676957.1	XP_010676957.1 [138-151]	0	1810.01	1.332	0.938	1.176	1.217	1.073	0.879	1.195	1.129	90.6	120.6	84.9	106.5	110.2	97.1	79.6	108.3	102.2	2	2	2	2	2	2	2	2	2		High	High	High	High	High	High	High	High	High
FALSE	High	[R].IEFVQIVNEIGR.[E]	1xTMT6plex [N-Term]		1.41183e-05	0	1	1	1	XP_010685985.1	XP_010685985.1 [332-343]	0	1645.95	0.91	0.865	0.986	0.869	0.923	0.751	0.922	0.819	111.9	101.8	96.7	110.3	97.2	103.3	84	103.2	91.7	1	1	1	1	1	1	1	1	1		High	High	High	High	High	High	High	High	High
FALSE	High	[K].LEFTVVLEDVTSAR.[N]	1xTMT6plex [N-Term]		2.21091e-05	0	1	1	3	XP_010689361.1	XP_010689361.1 [134-147]	0	1808	1.068	1.046	1.201	0.991	0.981	1.086	1.131	1.107	93.6	100	97.9	112.5	92.8	91.9	101.7	105.9	103.6	2	2	2	2	2	2	2	2	2		High	High	High	High	High	High	High	High	High
FALSE	High	[R].LEFLDEAKEDGDDDLDFK.[A]	2xTMT6plex [K8; K18]; 1xTMT6plex [N-Term]		4.45004e-05	0	1	1	3	XP_010696523.1	XP_010696523.1 [348-365]	1	2801.43	0.948	1.068	1.06	1.023	1.077	1.095	1.215	1.063	94.3	89.3	100.7	99.9	96.5	101.5	103.2	114.5	100.2	3	3	3	3	3	3	3	3	3		High	High	High	High	High	High	High	High	High
FALSE	High	[R].IEFGGAFADLLNER.[G]	1xTMT6plex [N-Term]		1.1713e-06	0	1	2	2	XP_010675953.1	XP_010675953.1 [98-111]	0	1780.94	1.507	0.923	1.191	1.18	1.019	0.951	1.074	0.984	91.6	138	84.5	109.1	108.1	93.3	87.1	98.3	90.1	2	2	2	2	2	2	2	2	2		High	High	High	High	High	High	High	High	High
FALSE	High	[K].IEEYSDEIFK.[M]	1xTMT6plex [K10]; 1xTMT6plex [N-Term]		4.23322e-05	0	1	1	5	XP_010691939.1	XP_010691939.1 [314-323]	0	1730.93	0.875	0.888	0.877	0.962	0.949	0.815	0.937	0.875	110	96.3	97.7	96.5	105.9	104.4	89.7	103.1	96.3	5	5	5	5	5	5	5	5	5		High	High	High	High	High	High	High	High	High
FALSE	High	[R].LEEVTVPIHEAQGK.[T]	1xTMT6plex [K14]; 1xTMT6plex [N-Term]		4.69702e-06	0	1	1	3	XP_010685502.1	XP_010685502.1 [18-31]	0	2008.15	0.997	0.979	1.114	1.043	0.999	1.016	1.113	1.026	96.9	96.6	94.8	107.9	101.1	96.9	98.4	107.9	99.5	3	3	3	3	3	3	3	3	3		High	High	High	High	High	High	High	High	High
FALSE	High	[R].LEGDSATIQVYEETGGLTVNDPVLR.[T]	1xTMT6plex [N-Term]		2.56217e-08	0	1	1	8	NP_001290002.1	NP_001290002.1 [60-84]	0	2905.5	1.05	1.078	1.143	1.174	1.145	1.055	1.136	1.149	90.6	95.2	97.7	103.6	106.4	103.8	95.6	103	104.2	4	4	4	4	4	4	4	4	4		High	High	High	High	High	High	High	High	High
FALSE	High	[R].LGDNLPCAQDVVNLYESNQIGAMR.[L]	1xCarbamidomethyl [C7]; 1xTMT6plex [N-Term]		1.15273e-08	0	1	1	2	XP_010673700.1	XP_010673700.1 [39-62]	0	2906.43	0.877	1.068	1.1	1.013	0.997	1.006	1.121	1.173	96.2	84.4	102.8	105.8	97.4	95.9	96.8	107.8	112.8	1	1	1	1	1	1	1	1	1		High	High	High	High	High	High	High	High	High
FALSE	High	[K].IGDPLENGTLLGPLHTK.[A]	1xTMT6plex [K17]; 1xTMT6plex [N-Term]		6.66655e-07	0	1	1	2	XP_010685301.1	XP_010685301.1 [329-345]	0	2233.3	0.974	1.021	1.052	0.971	1.067	1.011	1.038	1.071	97.8	95.2	99.8	102.9	95	104.3	98.8	101.5	104.7	2	2	2	2	2	2	2	2	2		High	High	High	High	High	High	High	High	High
FALSE	High	[K].IGDTAGTIDNIIQCK.[L]	1xCarbamidomethyl [C14]; 1xTMT6plex [K15]; 1xTMT6plex [N-Term]		4.8587e-06	0	1	1	3	XP_010671731.1	XP_010671731.1 [149-163]	0	2077.14	1.063	1.008	1.018	0.985	1.067	1.098	1.058	1.08	96	102	96.8	97.7	94.5	102.4	105.4	101.6	103.7	3	3	3	3	3	3	3	3	3		High	High	High	High	High	High	High	High	High
FALSE	High	[K].IKDELNAESVTVK.[D]	2xTMT6plex [K2; K13]; 1xTMT6plex [N-Term]		4.68889e-07	0	1	1	3	XP_010685470.1	XP_010685470.1 [105-117]	1	2133.27	0.98	0.99	0.99	1.099	0.978	0.813	0.935	0.894	103.7	101.6	102.7	102.7	113.9	101.4	84.3	97	92.7	2	2	2	2	2	2	2	2	2		High	High	High	High	High	High	High	High	High
FALSE	High	[R].LKDEGWITNINYDDEVISMLK.[E]	2xTMT6plex [K2; K21]; 1xTMT6plex [N-Term]		3.70538e-06	0	1	1	1	XP_010678391.1	XP_010678391.1 [336-356]	1	3183.72																											No Quan Values	High	High	High	High	High	High	High	High	High
FALSE	High	[R].LKDEGADITANSLHPGAINTNLFR.[Y]	1xTMT6plex [K2]; 1xTMT6plex [N-Term]		2.47105e-05	0	1	1	1	XP_010671842.1	XP_010671842.1 [243-266]	1	3025.65	1.594	1.304	1.822	1.556	1.311	1.281	1.331	1.215	72.5	115.5	94.5	132.1	112.8	95.1	92.9	96.5	88.1	1	1	1	1	1	1	1	1	1		High	High	High	High	High	High	High	High	High
FALSE	High	[K].IKDAVVTVPAYFNDAQR.[Q]	1xTMT6plex [K2]; 1xTMT6plex [N-Term]		4.76041e-07	0	1	1	6	XP_010671405.1	XP_010671405.1 [171-187]	1	2365.33	0.951	0.98	1.032	0.964	0.993	0.928	0.994	0.965	102.2	97.2	100.2	105.5	98.5	101.5	94.8	101.6	98.6	6	6	6	6	6	6	6	6	6		High	High	High	High	High	High	High	High	High
FALSE	High	[K].IKDAIEMHNPAQNDNVGK.[V]	1xOxidation [M7]; 2xTMT6plex [K2; K18]; 1xTMT6plex [N-Term]		5.12031e-05	0	1	1	1	XP_010677990.1	XP_010677990.1 [186-203]	1	2697.46	0.806	1.066	0.938	1.211	1.06	1.084	1.032	1.18	96	77.4	102.3	90.1	116.2	101.8	104	99.1	113.2	1	1	1	1	1	1	1	1	1		High	High	High	High	High	High	High	High	High
FALSE	High	[K].IKDAIEMHNPAQNDNVGK.[V]	2xTMT6plex [K2; K18]; 1xTMT6plex [N-Term]		4.05068e-08	0	1	1	6	XP_010677990.1	XP_010677990.1 [186-203]	1	2681.46	0.972	1.071	0.957	1.043	0.955	0.932	1.084	1.029	99.5	96.7	106.6	95.3	103.8	95.1	92.8	107.8	102.4	6	6	6	6	6	6	6	6	6		High	High	High	High	High	High	High	High	High
FALSE	High	[R].LKDAGFEQLSER.[E]	1xTMT6plex [K2]; 1xTMT6plex [N-Term]		3.99797e-05	0	1	1	3	XP_010674696.1	XP_010674696.1 [35-46]	1	1851.04	0.965	1.027	1.032	1.06	1.024	0.943	1.065	0.925	99.5	96.1	102.3	102.7	105.5	101.9	93.8	106	92.1	3	3	3	3	3	3	3	3	3		High	High	High	High	High	High	High	High	High
FALSE	High	[K].IKDACENWGFFEVVNHPISTQLLDTVER.[M]	1xCarbamidomethyl [C5]; 1xTMT6plex [K2]; 1xTMT6plex [N-Term]		1.55454e-08	0	1	1	2	XP_010686763.1	XP_010686763.1 [24-51]	1	3775.95	1.076	1.051	1.068	0.927	1.002	0.874	1.145	1.184	96.5	103.8	101.4	103	89.5	96.7	84.3	110.5	114.3	2	2	2	2	2	2	2	2	2		High	High	High	High	High	High	High	High	High
FALSE	High	[R].LKCDLTENVTLK.[G]	1xCarbamidomethyl [C3]; 2xTMT6plex [K2; K12]; 1xTMT6plex [N-Term]		1.99811e-05	0	1	1	1	XP_010685181.1	XP_010685181.1 [122-133]	1	2121.26	0.985	1.012	1.081	0.974	0.986	0.979	0.974	1.08	99.2	97.7	100.4	107.3	96.6	97.8	97.1	96.6	107.2	1	1	1	1	1	1	1	1	1		High	High	High	High	High	High	High	High	High
FALSE	High	[R].LHYFQDGTCIVHDLFGHEVVEK.[I]	1xCarbamidomethyl [C9]; 1xTMT6plex [K22]; 1xTMT6plex [N-Term]		2.63097e-08	0	1	1	3	XP_010667503.1	XP_010667503.1 [466-487]	0	3101.59	1.16	0.852	1.195	1.212	1.038	1.096	0.927	1.039	94.6	109.7	80.5	113	114.6	98.2	103.6	87.6	98.3	3	3	3	3	3	3	3	3	3		High	High	High	High	High	High	High	High	High
FALSE	High	[K].IHYETTGPEIWK.[G]	1xTMT6plex [K12]; 1xTMT6plex [N-Term]		4.84047e-06	0	1	1	3	XP_010674891.1	XP_010674891.1 [159-170]	0	1932.06	0.88	0.904	0.852	0.829	0.931	0.982	0.921	0.902	109.7	96.5	99.2	93.5	91	102.2	107.8	101.1	99	3	3	3	3	3	3	3	3	3		High	High	High	High	High	High	High	High	High
FALSE	High	[K].IHYETTGPEIWEDTK.[G]	1xTMT6plex [K15]; 1xTMT6plex [N-Term]		7.69728e-07	0	1	1	10	XP_010672447.1	XP_010672447.1 [220-234]	0	2277.18	1.012	1.041	0.991	1.037	1.091	0.892	1.016	0.958	99.6	100.8	103.7	98.7	103.2	108.7	88.8	101.1	95.4	10	10	10	10	10	10	10	10	10		High	High	High	High	High	High	High	High	High
FALSE	High	[K].LHYADLTDASSLR.[R]	1xTMT6plex [N-Term]		7.76396e-06	0	1	1	3	XP_010691935.1	XP_010691935.1 [74-86]	0	1690.9	1.072	0.756	0.993	0.865	0.795	0.847	0.772	0.895	112.6	120.6	85.1	111.8	97.4	89.5	95.3	86.9	100.8	3	3	3	3	3	3	3	3	3		High	High	High	High	High	High	High	High	High
FALSE	High	[R].IHVTQEDFEMAVAK.[V]	1xTMT6plex [K14]; 1xTMT6plex [N-Term]		1.35074e-05	0	2	2	1	XP_010688096.1; XP_010670712.1	XP_010688096.1 [374-387]; XP_010670712.1 [381-394]	0	2076.12	0.891	0.877	0.836	0.817	0.858	0.799	0.809	0.979	114.4	101.9	100.3	95.7	93.5	98.2	91.5	92.6	112	1	1	1	1	1	1	1	1	1	Shared	High	High	High	High	High	High	High	High	High
FALSE	High	[K].LHVIELGAQPGKPGFSK.[K]	2xTMT6plex [K12; K17]; 1xTMT6plex [N-Term]		1.18915e-06	0	1	1	1	XP_010685522.1	XP_010685522.1 [242-258]	0	2465.48	0.844	0.939	0.916	0.936	1.032	1.003	0.985	1.089	102.9	86.8	96.6	94.3	96.3	106.2	103.3	101.4	112.1	1	1	1	1	1	1	1	1	1		High	High	High	High	High	High	High	High	High
FALSE	High	[K].LHVIELGAQPGK.[L]	1xTMT6plex [K12]; 1xTMT6plex [N-Term]		4.42063e-05	0	1	1	1	XP_010687324.1	XP_010687324.1 [57-68]	0	1720.05	0.99	1.121	1.034	1.065	1.002	1.344	1.124	1.152	91.5	90.6	102.6	94.7	97.5	91.7	123	102.9	105.5	1	1	1	1	1	1	1	1	1		High	High	High	High	High	High	High	High	High
FALSE	High	[K].LHVAEIGTGEK.[V]	1xTMT6plex [K11]; 1xTMT6plex [N-Term]		1.58799e-05	0	1	1	2	XP_010686438.1	XP_010686438.1 [16-26]	0	1611.95	1.655	1.17	1.251	1.096	1.277	1.425	1.305	1.353	78	129.2	91.3	97.6	85.5	99.6	111.2	101.9	105.6	2	2	2	2	2	2	2	2	2		High	High	High	High	High	High	High	High	High
FALSE	High	[K].LKDESGQLMGVDTSK.[L]	2xTMT6plex [K2; K15]; 1xTMT6plex [N-Term]		5.92872e-07	0	1	1	4	XP_010690567.1	XP_010690567.1 [266-280]	1	2295.28	1.182	1.092	1.131	1.137	1.166	1.098	1.268	1.148	88	104.1	96.1	99.6	100.1	102.7	96.6	111.6	101.1	4	4	4	4	4	4	4	4	4		High	High	High	High	High	High	High	High	High
FALSE	High	[R].LKDEVLSSIK.[S]	2xTMT6plex [K2; K10]; 1xTMT6plex [N-Term]		2.72027e-05	0	1	1	1	XP_010696184.1	XP_010696184.1 [34-43]	1	1819.15	0.994	0.964	1.082	1.063	1.058	1.045	1.242	1.099	94.3	93.7	90.9	102	100.2	99.7	98.5	117.1	103.6	1	1	1	1	1	1	1	1	1		High	High	High	High	High	High	High	High	High
FALSE	High	[K].LKDFDAGVELISR.[I]	1xTMT6plex [K2]; 1xTMT6plex [N-Term]		2.94424e-06	0	1	1	4	XP_010675752.1	XP_010675752.1 [142-154]	1	1921.12	0.975	0.986	1.171	1.11	0.976	0.896	1.075	0.946	98.5	96	97.2	115.4	109.4	96.1	88.2	105.9	93.2	4	4	4	4	4	4	4	4	4		High	High	High	High	High	High	High	High	High
FALSE	High	[K].LKDFVATLQSGAFDSEIAK.[L]	2xTMT6plex [K2; K19]; 1xTMT6plex [N-Term]		5.09429e-10	0	1	1	11	XP_010683048.1	XP_010683048.1 [471-489]	1	2727.55	0.987	1.029	0.922	0.967	0.97	0.94	0.967	1.024	102.2	100.9	105.2	94.2	98.8	99.2	96.1	98.9	104.7	7	7	7	7	7	7	7	7	7		High	High	High	High	High	High	High	High	High
FALSE	High	[K].IKEVSNEWSLVNK.[Q]	2xTMT6plex [K2; K13]; 1xTMT6plex [N-Term]		1.54691e-07	0	1	1	2	XP_010675973.1	XP_010675973.1 [251-263]	1	2233.32	1.03	1.046	1.065	0.939	1.095	0.962	1.011	1.054	97.8	100.7	102.3	104.2	91.9	107.1	94	98.9	103	2	2	2	2	2	2	2	2	2		High	High	High	High	High	High	High	High	High
FALSE	High	[K].LKEVEAVCNPIITAVYQR.[S]	1xCarbamidomethyl [C8]; 1xTMT6plex [K2]; 1xTMT6plex [N-Term]		7.33881e-08	0	1	1	1	XP_010671405.1	XP_010671405.1 [628-645]	1	2561.45	0.989	0.899	0.899	0.855	0.96	0.9	0.92	0.9	108.1	107	97.2	97.3	92.4	103.8	97.3	99.5	97.3	1	1	1	1	1	1	1	1	1		High	High	High	High	High	High	High	High	High
FALSE	High	[R].IKEQVQEVLEGAK.[V]	2xTMT6plex [K2; K13]; 1xTMT6plex [N-Term]		1.06347e-07	0	1	1	5	XP_010675799.1	XP_010675799.1 [515-527]	1	2158.31	0.906	1.046	1.046	1.068	1.018	0.962	1.032	1.037	98.7	89.5	103.3	103.2	105.5	100.5	95	101.9	102.4	5	5	5	5	5	5	5	5	5		High	High	High	High	High	High	High	High	High
FALSE	High	[R].LKENLDIINWSIPENLLCK.[F]	1xCarbamidomethyl [C18]; 2xTMT6plex [K2; K19]; 1xTMT6plex [N-Term]		1.54691e-07	0	1	1	3	XP_010677556.1	XP_010677556.1 [255-273]	1	2999.72	0.885	0.951	0.982	0.894	1.011	1.016	1.043	1.047	101.9	90.3	96.9	100.1	91.1	103.1	103.6	106.3	106.8	3	3	3	3	3	3	3	3	3		High	High	High	High	High	High	High	High	High
FALSE	High	[K].IKELDWDWEQLK.[Y]	2xTMT6plex [K2; K12]; 1xTMT6plex [N-Term]		1.30211e-06	0	1	1	1	XP_010692357.1	XP_010692357.1 [501-512]	1	2290.31	0.931	1.104	1.014	0.934	1.078	0.957	1.057	1.005	99.1	92.3	109.4	100.5	92.5	106.9	94.8	104.7	99.7	1	1	1	1	1	1	1	1	1		High	High	High	High	High	High	High	High	High
FALSE	High	[K].LKEGDIVVMGSDGLFDNIFDR.[E]	1xTMT6plex [K2]; 1xTMT6plex [N-Term]		3.52129e-08	0	1	1	2	XP_010685894.1	XP_010685894.1 [209-229]	1	2798.48	0.893	0.954	1.056	0.929	1.174	0.871	1.223	1.139	97.4	87	92.9	102.9	90.5	114.3	84.9	119.1	111	1	1	1	1	1	1	1	1	1		High	High	High	High	High	High	High	High	High
FALSE	High	[K].IKEFGITAPDTK.[N]	2xTMT6plex [K2; K12]; 1xTMT6plex [N-Term]		4.99011e-05	0	1	1	2	XP_010667009.1	XP_010667009.1 [271-282]	1	2007.21	1.015	0.908	0.95	0.952	0.933	0.696	1.385	2.112	90.4	91.8	82.1	86	86.1	84.4	63	125.2	191	2	2	2	2	2	2	2	2	2		High	High	High	High	High	High	High	High	High
FALSE	High	[R].IKEEQSNIVSDK.[T]	2xTMT6plex [K2; K12]; 1xTMT6plex [N-Term]		9.9175e-07	0	1	1	1	XP_010691989.1	XP_010691989.1 [147-158]	1	2077.21	0.998	1.077	1.152	1.136	1.143	1.191	1.1	0.902	92.8	92.6	99.9	106.9	105.5	106.1	110.5	102.1	83.7	1	1	1	1	1	1	1	1	1		High	High	High	High	High	High	High	High	High
FALSE	High	[R].LHTNYSLMEELVACK.[K]	1xCarbamidomethyl [C14]; 1xTMT6plex [K15]; 1xTMT6plex [N-Term]		1.96588e-06	0	1	1	3	XP_010671791.1	XP_010671791.1 [262-276]	0	2266.2	0.925	0.961	0.944	0.882	0.991	1.028	0.933	0.961	104.3	96.5	100.3	98.5	92	103.4	107.3	97.4	100.3	3	3	3	3	3	3	3	3	3		High	High	High	High	High	High	High	High	High
FALSE	High	[R].IKEDPALKPILEEIETGGPAAMMR.[Y]	2xTMT6plex [K2; K8]; 1xTMT6plex [N-Term]		7.093e-08	0	1	1	4	XP_010686618.1	XP_010686618.1 [154-177]	1	3296.86	1.016	1.086	0.967	1.115	1.088	0.965	1.204	1.009	95.2	96.7	103.5	92.1	106.2	103.6	91.9	114.7	96.1	4	4	4	4	4	4	4	4	4		High	High	High	High	High	High	High	High	High
FALSE	High	[R].LKDYEFIELVNNIDGIR.[H]	1xTMT6plex [K2]; 1xTMT6plex [N-Term]		1.9199e-05	0	1	3	1	XP_010689692.1	XP_010689692.1 [571-587]	1	2509.41	1.183	1.089	1.072	1.122	1.053	1.336	1.274	1.112	87.9	104	95.7	94.2	98.6	92.5	117.4	112	97.7	1	1	1	1	1	1	1	1	1		High	High	High	High	High	High	High	High	High
FALSE	High	[K].IKDYDVFNALDVMENESFLK.[E]	2xTMT6plex [K2; K20]; 1xTMT6plex [N-Term]		2.33886e-06	0	1	1	2	XP_010671161.1	XP_010671161.1 [379-398]	1	3077.65	1.105	1.095	1.172	1.205	1.077	1.18	1.109	1.219	88.6	97.8	97	103.8	106.7	95.4	104.5	98.2	108	1	1	1	1	1	1	1	1	1		High	High	High	High	High	High	High	High	High
FALSE	High	[R].LKDVILGDVEFK.[E]	2xTMT6plex [K2; K12]; 1xTMT6plex [N-Term]		2.56995e-05	0	1	1	1	XP_010671388.1	XP_010671388.1 [395-406]	1	2063.27	0.872	0.963	0.975	0.969	1.034	0.968	1.028	1.059	101.5	88.5	97.7	99	98.3	104.9	98.2	104.4	107.5	1	1	1	1	1	1	1	1	1		High	High	High	High	High	High	High	High	High
FALSE	High	[K].LKDPSFLSDDGTYAMK.[K]	2xTMT6plex [K2; K16]; 1xTMT6plex [N-Term]		2.3477e-06	0	1	1	1	XP_010678394.1	XP_010678394.1 [63-78]	1	2475.34	0.887	1.07	0.943	1.085	0.97	1.167	1.061	0.927	98.8	87.6	105.7	93.2	107.1	95.9	115.3	104.8	91.6	1	1	1	1	1	1	1	1	1		High	High	High	High	High	High	High	High	High
FALSE	High	[K].LKDPDTELEVIQILLK.[A]	2xTMT6plex [K2; K16]; 1xTMT6plex [N-Term]		1.70859e-05	0	1	1	4	XP_010683542.1	XP_010683542.1 [142-157]	1	2554.57	1.269	0.944	1.12	1.058	0.993	1.026	1.057	1.098	94.1	119.4	88.9	105.4	99.6	93.4	96.5	99.4	103.3	4	4	4	4	4	4	4	4	4		High	High	High	High	High	High	High	High	High
FALSE	High	[R].LKDLGLCGAQGER.[I]	1xCarbamidomethyl [C7]; 1xTMT6plex [K2]; 1xTMT6plex [N-Term]		3.79952e-05	0	1	1	1	XP_010683122.1	XP_010683122.1 [468-480]	1	1875.05	0.94	1.007	0.995	0.994	1.099	0.978	1.05	1.069	98.5	92.7	99.2	98.1	98	108.3	96.4	103.5	105.3	1	1	1	1	1	1	1	1	1		High	High	High	High	High	High	High	High	High
FALSE	High	[K].LKDGPLFWIDTADK.[Q]	2xTMT6plex [K2; K14]; 1xTMT6plex [N-Term]		2.94e-05	0	1	1	1	XP_010677248.1	XP_010677248.1 [200-213]	1	2306.34	1.051	1.162	1.118	1.053	1.13	1.184	1.196	1.156	89.5	94.1	104	100.1	94.3	101.2	106	107.1	103.5	1	1	1	1	1	1	1	1	1		High	High	High	High	High	High	High	High	High
FALSE	High	[K].LKDFVETMQSNDK.[F]	2xTMT6plex [K2; K13]; 1xTMT6plex [N-Term]		1.37808e-06	0	1	1	2	XP_010671051.1	XP_010671051.1 [471-483]	1	2242.24	0.92	1.11	1.085	1.099	1.059	1.196	1.097	0.966	94.4	86.9	104.8	102.5	103.7	100	112.9	103.6	91.2	2	2	2	2	2	2	2	2	2		High	High	High	High	High	High	High	High	High
FALSE	High	[R].LKEDEEIVEATK.[R]	2xTMT6plex [K2; K12]; 1xTMT6plex [N-Term]		2.47105e-05	0	1	2	2	XP_010682567.1	XP_010682567.1 [591-602]	1	2091.22	1.013	1.032	1.384	1.184	1.092	1.058	1.184	1.02	90.3	91.5	93.2	125	106.9	98.6	95.5	106.9	92.1	2	2	2	2	2	2	2	2	2		High	High	High	High	High	High	High	High	High
FALSE	High	[K].IHTNLCPSGYGPYGK.[D]	1xCarbamidomethyl [C6]; 1xTMT6plex [K15]; 1xTMT6plex [N-Term]		4.01033e-06	0	1	1	1	XP_010676277.1	XP_010676277.1 [107-121]	0	2122.12	0.933	0.927	1.149	1.021	1.036	0.84	0.978	1	101.3	94.5	93.9	116.4	103.5	105	85.1	99.1	101.3	1	1	1	1	1	1	1	1	1		High	High	High	High	High	High	High	High	High
FALSE	High	[R].IHTLSNSGDIETLEK.[M]	1xTMT6plex [K15]; 1xTMT6plex [N-Term]		1.34986e-07	0	1	1	2	XP_010688604.1	XP_010688604.1 [310-324]	0	2115.17	0.976	1.072	1.021	1.047	0.998	1	1.056	0.916	99.1	96.7	106.2	101.1	103.7	98.8	99	104.7	90.7	2	2	2	2	2	2	2	2	2		High	High	High	High	High	High	High	High	High
FALSE	High	[K].LHSWAGGLTEFGDGR.[N]	1xTMT6plex [N-Term]		4.38949e-06	0	1	1	2	XP_010692323.1	XP_010692323.1 [521-535]	0	1831.93	1.072	0.893	1.247	1.14	1.05	1	1.135	1.006	94.3	101.1	84.2	117.6	107.5	99	94.3	107	94.9	2	2	2	2	2	2	2	2	2		High	High	High	High	High	High	High	High	High
FALSE	High	[R].LHGEEQPQLEVTPITK.[Y]	1xTMT6plex [K16]; 1xTMT6plex [N-Term]		5.99603e-06	0	1	1	3	XP_010676123.1	XP_010676123.1 [192-207]	0	2277.29	0.971	1.041	0.878	0.931	1.116	1.079	1.005	1.052	99.2	96.3	103.3	87.1	92.4	110.7	107	99.6	104.4	2	2	2	2	2	2	2	2	2		High	High	High	High	High	High	High	High	High
FALSE	High	[R].IHFMLSSYAPVISAEK.[A]	1xTMT6plex [K16]; 1xTMT6plex [N-Term]		1.39908e-06	0	4	4	2	XP_010680774.1; XP_010673470.1; XP_010693818.1; XP_010695478.1	XP_010680774.1 [265-280]; XP_010673470.1 [265-280]; XP_010693818.1 [265-280]; XP_010695478.1 [268-283]	0	2251.26	0.87	0.884	0.924	0.859	0.926	0.835	0.866	0.87	112	97.5	99	103.5	96.2	103.7	93.5	97	97.4	2	2	2	2	2	2	2	2	2	Shared	High	High	High	High	High	High	High	High	High
FALSE	High	[R].LHEPYNNASSDEEPFLLPHLPHEIELTR.[L]	1xTMT6plex [N-Term]		1.42751e-05	0	1	1	1	XP_010691725.1	XP_010691725.1 [160-187]	0	3526.78	0.907	1.115	1.069	0.996	1.045	1.029	0.865	1.051	99.1	90	110.6	106	98.7	103.6	102	85.8	104.2	1	1	1	1	1	1	1	1	1		High	High	High	High	High	High	High	High	High
FALSE	High	[K].LHENPELGFEEFETSR.[V]	1xTMT6plex [N-Term]		6.39072e-06	0	1	1	1	XP_010690089.1	XP_010690089.1 [63-78]	0	2163.06	1	0.919	0.913	0.923	0.934	0.965	1.03	0.98	103.9	103.9	95.4	94.9	95.9	97	100.3	107	101.8	1	1	1	1	1	1	1	1	1		High	High	High	High	High	High	High	High	High
FALSE	High	[K].IHEFCVYEINER.[D]	1xCarbamidomethyl [C5]; 1xTMT6plex [N-Term]		5.08752e-05	0	2	2	3	XP_010692623.1; XP_010692616.1	XP_010692623.1 [76-87]; XP_010692616.1 [77-88]	0	1837.91	1.001	1.055	1.144	1.144	1.047	1.015	1.094	1.022	94.5	94.6	99.7	108.1	108.2	99	95.9	103.4	96.6	3	3	3	3	3	3	3	3	3	Shared	High	High	High	High	High	High	High	High	High
FALSE	High	[R].LHEEMAVDLIK.[V]	1xTMT6plex [K11]; 1xTMT6plex [N-Term]		1.51402e-05	0	1	1	3	XP_010667472.1	XP_010667472.1 [110-120]	0	1756.01	1.018	0.998	0.97	1.035	0.934	0.967	1.127	1.121	98.1	99.9	97.9	95.2	101.5	91.7	94.9	110.6	110	3	3	3	3	3	3	3	3	3		High	High	High	High	High	High	High	High	High
FALSE	High	[K].IHEEEAIGPDQLVGDVLYYGDSHSAVVQLHSR.[E]	1xTMT6plex [N-Term]		6.32773e-11	0	1	1	5	XP_010667471.1	XP_010667471.1 [163-194]	0	3762.89	0.97	1.04	1.069	1.101	1.063	0.995	1.116	1.097	95.2	92.4	99.1	101.8	104.8	101.2	94.8	106.3	104.4	5	5	5	5	5	5	5	5	5		High	High	High	High	High	High	High	High	High
FALSE	High	[R].LHEATMHFGQSIK.[E]	1xTMT6plex [K13]; 1xTMT6plex [N-Term]		2.74933e-05	0	1	1	2	XP_010670973.1	XP_010670973.1 [92-104]	0	1957.07	0.928	0.926	0.952	0.97	1.069	0.837	1.076	1.006	102.7	95.3	95.1	97.8	99.6	109.8	86	110.5	103.3	2	2	2	2	2	2	2	2	2		High	High	High	High	High	High	High	High	High
FALSE	High	[K].LHGGTPANFLDVGGSASENQVVEAFK.[I]	1xTMT6plex [K26]; 1xTMT6plex [N-Term]		9.25499e-09	0	1	1	6	XP_010680175.1	XP_010680175.1 [313-338]	0	3102.63	1.083	1.053	1.054	1.07	1.079	0.981	1.113	1.101	94.4	102.3	99.4	99.5	101	101.9	92.6	105.1	103.9	4	4	4	4	4	4	4	4	4		High	High	High	High	High	High	High	High	High
FALSE	High	[K].LHEALADQLTEIVVNAVLCVR.[K]	1xCarbamidomethyl [C19]; 1xTMT6plex [N-Term]		8.24218e-06	0	1	1	1	XP_010685449.1	XP_010685449.1 [163-183]	0	2592.44	0.922	0.931	0.872	0.914	0.891	0.963	0.83	0.998	108.2	99.7	100.7	94.3	98.9	96.4	104.1	89.8	108	1	1	1	1	1	1	1	1	1		High	High	High	High	High	High	High	High	High
FALSE	High	[R].LHDDYLTLIDPEVLWTSTR.[D]	1xTMT6plex [N-Term]		1.80227e-06	0	1	1	1	XP_010687762.1	XP_010687762.1 [381-399]	0	2516.32	0.878	0.931	0.792	0.77	0.728	0.998	0.837	1.006	113.3	99.5	105.5	89.7	87.3	82.5	113.1	94.9	114.1	1	1	1	1	1	1	1	1	1		High	High	High	High	High	High	High	High	High
FALSE	High	[K].IHAWVQEHGAEPIIPFSGVFER.[N]	1xTMT6plex [N-Term]		2.35658e-06	0	1	1	2	XP_010687083.1	XP_010687083.1 [247-268]	0	2748.45	1.03	1.004	0.982	0.91	0.998	0.969	0.962	1.066	100.9	104	101.3	99.1	91.8	100.7	97.7	97	107.5	2	2	2	2	2	2	2	2	2		High	High	High	High	High	High	High	High	High
FALSE	High	[K].IHAILADGTVVTNVEAFR.[K]	1xTMT6plex [N-Term]		1.3677e-06	0	1	1	1	XP_010678698.1	XP_010678698.1 [137-154]	0	2155.21	1.172	1.094	0.975	1.327	0.996	1.07	0.937	1.036	93.7	109.8	102.5	91.4	124.3	93.3	100.2	87.8	97.1	1	1	1	1	1	1	1	1	1		High	High	High	High	High	High	High	High	High
FALSE	High	[K].LHAFVEYESIELAEK.[A]	1xTMT6plex [K15]; 1xTMT6plex [N-Term]		4.01033e-06	0	1	1	1	XP_010672517.1	XP_010672517.1 [342-356]	0	2236.23	1.042	0.896	0.986	0.895	0.917	1.013	0.92	1.018	103.6	108	92.8	102.1	92.8	95	104.9	95.3	105.5	1	1	1	1	1	1	1	1	1		High	High	High	High	High	High	High	High	High
FALSE	High	[K].LHAFDVLSEFDGNK.[E]	1xTMT6plex [K14]; 1xTMT6plex [N-Term]		8.05955e-06	0	1	1	1	XP_010667551.1	XP_010667551.1 [169-182]	0	2050.1	0.969	0.909	0.911	1.011	0.898	0.92	0.906	0.934	106.4	103.1	96.7	96.9	107.5	95.6	97.9	96.4	99.4	1	1	1	1	1	1	1	1	1		High	High	High	High	High	High	High	High	High
FALSE	High	[R].IGYSMVDDAEQK.[G]	1xTMT6plex [K12]; 1xTMT6plex [N-Term]		1.36254e-06	0	1	1	5	XP_010672447.1	XP_010672447.1 [113-124]	0	1813.94	1.058	1.028	1.06	1.034	1.106	1.008	0.976	1.075	96.3	101.9	99.1	102	99.6	106.5	97.1	94	103.5	5	5	5	5	5	5	5	5	5		High	High	High	High	High	High	High	High	High
FALSE	High	[R].IGYSMITNAEK.[E]	1xTMT6plex [K11]; 1xTMT6plex [N-Term]		9.56796e-06	0	1	1	4	XP_010674891.1	XP_010674891.1 [52-62]	0	1684.93	1.024	1.05	1.041	0.988	1.058	1.055	1.065	1.11	95.8	98.2	100.7	99.7	94.7	101.4	101.1	102	106.4	4	4	4	4	4	4	4	4	4		High	High	High	High	High	High	High	High	High
FALSE	High	[K].LGYSHEVELPVPAAVR.[V]	1xTMT6plex [N-Term]		5.38823e-05	0	1	1	1	XP_019104036.1	XP_019104036.1 [31-46]	0	1966.1	1.095	1.063	1.205	1.054	1.203	1.129	1.075	1.067	91	99.6	96.7	109.6	96	109.5	102.7	97.8	97.1	1	1	1	1	1	1	1	1	1		High	High	High	High	High	High	High	High	High
FALSE	High	[K].IHDYEAELADYLYER.[L]	1xTMT6plex [N-Term]		6.76019e-06	0	1	1	2	XP_010673806.1	XP_010673806.1 [365-379]	0	2129.04	1.266	1.037	1.08	0.948	1.112	0.889	1.074	1.083	94.8	120	98.3	102.5	89.9	105.5	84.3	101.9	102.8	2	2	2	2	2	2	2	2	2		High	High	High	High	High	High	High	High	High
FALSE	High	[K].LKEYMLNVYGK.[N]	2xTMT6plex [K2; K11]; 1xTMT6plex [N-Term]		1.53642e-05	0	1	2	1	XP_010688624.1	XP_010688624.1 [169-179]	1	2045.21	0.864	1.065	1.032	0.837	0.875	1.115	0.814	1.05	104	89.9	110.7	107.3	87.1	91	116	84.7	109.2	1	1	1	1	1	1	1	1	1		High	High	High	High	High	High	High	High	High
FALSE	High	[K].LHGLIDLVTASYDK.[F]	1xTMT6plex [K14]; 1xTMT6plex [N-Term]		1.96219e-05	0	1	3	1	XP_010670135.1	XP_010670135.1 [693-706]	0	2003.16	0.996	0.976	1.024	0.942	1	1.018	0.979	1.04	100.3	99.9	97.8	102.7	94.4	100.3	102.1	98.2	104.3	1	1	1	1	1	1	1	1	1		High	High	High	High	High	High	High	High	High
FALSE	High	[R].IHHAIGAEGIVSLK.[C]	1xTMT6plex [K14]; 1xTMT6plex [N-Term]		2.50661e-05	0	1	1	3	XP_010694065.1	XP_010694065.1 [301-314]	0	1903.15	1.276	1.069	1.088	1.114	1.059	0.979	0.996	1.073	93.2	119	99.7	101.4	103.9	98.7	91.3	92.8	100	3	3	3	3	3	3	3	3	3		High	High	High	High	High	High	High	High	High
FALSE	High	[R].LHQMCEAENDADLLHR.[I]	1xCarbamidomethyl [C5]; 1xTMT6plex [N-Term]		2.90015e-06	0	1	3	2	XP_010689126.1	XP_010689126.1 [969-984]	0	2181.04	1.046	0.89	0.989	1.015	0.959	0.754	0.923	0.864	106.7	111.5	94.9	105.5	108.3	102.3	80.4	98.4	92.1	2	2	2	2	2	2	2	2	2		High	High	High	High	High	High	High	High	High
FALSE	High	[R].LHQELDPFCSNETVDR.[L]	1xCarbamidomethyl [C9]; 1xTMT6plex [N-Term]		1.23614e-05	0	1	2	1	XP_010694324.1	XP_010694324.1 [1022-1037]	0	2189.05	1.402	1.044	1.161	1.086	1.02	1.115	1.087	1.087	90	126.2	93.9	104.5	97.7	91.8	100.4	97.8	97.8	1	1	1	1	1	1	1	1	1		High	High	High	High	High	High	High	High	High
FALSE	High	[R].LHPLTGPDMEELQAR.[I]	1xTMT6plex [N-Term]		3.89132e-06	0	1	1	2	XP_010672517.1	XP_010672517.1 [269-283]	0	1936.02	0.96	1.033	1.026	1.065	1.084	0.943	0.887	1.064	99.3	95.3	102.6	101.9	105.7	107.7	93.7	88.1	105.7	2	2	2	2	2	2	2	2	2		High	High	High	High	High	High	High	High	High
FALSE	High	[K].LHPGGPFDPLGLANDPDKAALLK.[V]	2xTMT6plex [K18; K23]; 1xTMT6plex [N-Term]		1.38766e-08	0	1	1	11	XP_010669870.1	XP_010669870.1 [212-234]	1	3043.75	1.045	1.081	1.062	0.843	1.139	0.874	1.138	1.067	97.3	101.6	105.2	103.3	82	110.8	85.1	110.8	103.8	10	10	10	10	10	10	10	10	10		High	High	High	High	High	High	High	High	High
FALSE	High	[K].LHPGGPFDPLGLANDPDK.[A]	1xTMT6plex [K18]; 1xTMT6plex [N-Term]		8.04542e-09	0	1	1	32	XP_010669870.1	XP_010669870.1 [212-229]	0	2318.25	0.943	1.033	1.042	1.087	1.095	1.086	1.033	1.084	95.7	90.3	98.8	99.7	104.1	104.8	103.9	98.8	103.8	27	27	27	27	27	27	27	27	27		High	High	High	High	High	High	High	High	High
FALSE	High	[K].LHNNTSPDDVVICQALLDYIK.[S]	1xCarbamidomethyl [C13]; 1xTMT6plex [K21]; 1xTMT6plex [N-Term]		2.51113e-07	0	1	2	2	XP_010695868.1	XP_010695868.1 [700-720]	0	2886.54	1.036	0.905	1.061	1.021	0.92	0.94	1.002	1.046	100.8	104.4	91.2	106.9	102.9	92.7	94.7	101	105.4	2	2	2	2	2	2	2	2	2		High	High	High	High	High	High	High	High	High
FALSE	High	[R].LHNDAIFQVLR.[G]	1xTMT6plex [N-Term]		3.63433e-05	0	1	1	4	XP_010685234.1	XP_010685234.1 [255-265]	0	1554.9	1.141	1.051	1.141	1.092	0.963	1.03	1.02	1.092	94.4	107.8	99.2	107.7	103.1	90.9	97.3	96.3	103.1	4	4	4	4	4	4	4	4	4		High	High	High	High	High	High	High	High	High
FALSE	High	[K].LHMGGSHDEK.[K]	1xTMT6plex [K10]; 1xTMT6plex [N-Term]		3.28803e-05	0	1	1	1	XP_019104847.1	XP_019104847.1 [12-21]	0	1568.83	1.134	0.99	1.225	1.358	1.051	0.924	1.131	0.96	92.1	104.4	91.2	112.8	125.1	96.8	85.1	104.2	88.4	1	1	1	1	1	1	1	1	1		High	High	High	High	High	High	High	High	High
FALSE	High	[K].IHGPPLGDLNEK.[I]	1xTMT6plex [K12]; 1xTMT6plex [N-Term]		8.68429e-06	0	1	1	2	XP_010678776.1	XP_010678776.1 [451-462]	0	1748.01	1.147	1.036	1.212	1.166	1.084	1.131	1.149	1.068	90.1	103.3	93.3	109.2	105	97.6	101.8	103.5	96.2	2	2	2	2	2	2	2	2	2		High	High	High	High	High	High	High	High	High
FALSE	High	[R].IHMAPFSDEYLFVEIANK.[A]	1xTMT6plex [K18]; 1xTMT6plex [N-Term]		5.23629e-05	0	1	1	2	XP_010666575.1	XP_010666575.1 [296-313]	0	2582.37	0.969	0.927	0.894	0.93	0.86	0.765	0.992	0.913	109.1	105.7	101.1	97.5	101.5	93.8	83.4	108.2	99.7	2	2	2	2	2	2	2	2	2		High	High	High	High	High	High	High	High	High
FALSE	High	[K].LHIIELGAQPGK.[S]	1xTMT6plex [K12]; 1xTMT6plex [N-Term]		2.51557e-05	0	1	1	1	XP_010689491.1	XP_010689491.1 [242-253]	0	1734.07	1.036	0.962	0.99	1.138	0.968	1.058	1.089	1.08	96.6	100	92.8	95.5	109.9	93.5	102.2	105.2	104.3	1	1	1	1	1	1	1	1	1		High	High	High	High	High	High	High	High	High
FALSE	High	[R].IHLGNPDMFPGVDATDVNVGVNPLGK.[K]	1xTMT6plex [K26]; 1xTMT6plex [N-Term]		1.16072e-05	0	1	1	1	XP_010670206.1	XP_010670206.1 [125-150]	0	3134.67	0.886	1.042	0.903	0.842	0.938	1.09	0.922	0.951	105	93	109.4	94.8	88.4	98.4	114.4	96.8	99.8	1	1	1	1	1	1	1	1	1		High	High	High	High	High	High	High	High	High
FALSE	High	[K].LHIGDGVAFLK.[E]	1xTMT6plex [K11]; 1xTMT6plex [N-Term]		1.1102e-05	0	1	1	2	XP_010682580.1	XP_010682580.1 [184-194]	0	1627.99	0.901	0.948	0.901	0.951	0.911	0.9	0.915	0.947	107.5	96.8	101.9	96.8	102.3	97.9	96.8	98.3	101.8	2	2	2	2	2	2	2	2	2		High	High	High	High	High	High	High	High	High
FALSE	High	[K].LHLFELEQEMK.[I]	1xTMT6plex [K11]; 1xTMT6plex [N-Term]		1.70859e-05	0	1	1	3	XP_010689544.1	XP_010689544.1 [292-302]	0	1875.05	0.977	0.949	1.013	0.944	0.883	1.001	0.967	0.901	104.2	101.8	98.9	105.6	98.4	92	104.3	100.8	93.9	3	3	3	3	3	3	3	3	3		High	High	High	High	High	High	High	High	High
FALSE	High	[K].IHLFDIDIPGK.[I]	1xTMT6plex [K11]; 1xTMT6plex [N-Term]		4.64504e-05	0	1	1	2	XP_010669342.1	XP_010669342.1 [202-212]	0	1726.03	0.836	0.937	0.842	0.996	0.872	1.057	1.039	1.091	103.8	86.7	97.3	87.4	103.4	90.5	109.8	107.9	113.2	2	2	2	2	2	2	2	2	2		High	High	High	High	High	High	High	High	High
FALSE	High	[K].IHLEVVEPQPNRPK.[L]	1xTMT6plex [K14]; 1xTMT6plex [N-Term]		1.08172e-05	0	1	1	1	XP_010680627.1	XP_010680627.1 [912-925]	0	2114.25	1.122	0.999	1.073	1.046	1.056	1.043	1.061	1.234	93.4	104.9	93.3	100.3	97.7	98.6	97.5	99.1	115.3	1	1	1	1	1	1	1	1	1		High	High	High	High	High	High	High	High	High
FALSE	High	[K].IHIAELLNPMIAK.[S]	1xTMT6plex [K13]; 1xTMT6plex [N-Term]		5.80973e-05	0	1	2	2	XP_010677285.1	XP_010677285.1 [481-493]	0	1921.17	0.739	0.876	0.824	0.895	0.867	0.88	0.756	0.942	115.7	85.5	101.4	95.3	103.6	100.3	101.8	87.5	109	2	2	2	2	2	2	2	2	2		High	High	High	High	High	High	High	High	High
FALSE	High	[R].LHHFDPDYFTIK.[I]	1xTMT6plex [K12]; 1xTMT6plex [N-Term]		1.70859e-05	0	1	1	6	XP_010678072.1	XP_010678072.1 [315-326]	0	1991.08	0.936	0.93	0.95	1.152	0.95	1.072	0.978	0.959	100.8	94.4	93.8	95.8	116.1	95.8	108.1	98.6	96.7	2	2	2	2	2	2	2	2	2		High	High	High	High	High	High	High	High	High
FALSE	High	[K].IHLPGANLLDISNQADDLLETMETRPVIPDR.[K]	1xTMT6plex [N-Term]		2.38342e-06	0	1	1	1	XP_010678949.1	XP_010678949.1 [216-246]	0	3685.94	1.192	1.075	0.906	1.146	1.032	1.1	1.154	1.018	93.5	111.5	100.5	84.7	107.2	96.5	102.9	107.9	95.2	1	1	1	1	1	1	1	1	1		High	High	High	High	High	High	High	High	High
FALSE	High	[K].LKFEEAISVPESQR.[R]	1xTMT6plex [K2]; 1xTMT6plex [N-Term]		5.99603e-06	0	1	2	1	XP_010689928.1	XP_010689928.1 [132-145]	1	2091.19	1.057	1.092	1.095	1.361	0.985	0.918	1.268	1.066	91.4	96.7	99.8	100.1	124.5	90.1	83.9	116	97.5	1	1	1	1	1	1	1	1	1		High	High	High	High	High	High	High	High	High
FALSE	High	[R].LKGSQEDVVIK.[V]	2xTMT6plex [K2; K11]; 1xTMT6plex [N-Term]		1.06973e-05	0	1	1	1	XP_010670055.1	XP_010670055.1 [218-228]	1	1903.18	0.906	1.047	0.98	0.993	1.011	0.974	1.049	1.128	99	89.8	103.7	97	98.4	100.1	96.4	103.9	111.7	1	1	1	1	1	1	1	1	1		High	High	High	High	High	High	High	High	High
FALSE	High	[K].IKPAVNQIETHPYFQR.[D]	1xTMT6plex [K2]; 1xTMT6plex [N-Term]		1.22567e-06	0	1	1	2	XP_010667730.1	XP_010667730.1 [176-191]	0	2399.36	0.916	1.017	0.97	0.962	0.963	1.018	0.971	0.97	102.4	93.8	104.1	99.3	98.5	98.6	104.3	99.5	99.4	2	2	2	2	2	2	2	2	2		High	High	High	High	High	High	High	High	High
FALSE	High	[K].LLAVMDELESLKPEFQR.[Q]	1xTMT6plex [K12]; 1xTMT6plex [N-Term]		2.19126e-07	0	1	1	2	XP_010670900.1	XP_010670900.1 [91-107]	0	2476.39	1.018	1.104	1.123	1.229	1.182	1.106	1.136	1.078	90.2	91.9	99.6	101.3	110.9	106.6	99.8	102.5	97.2	2	2	2	2	2	2	2	2	2		High	High	High	High	High	High	High	High	High
FALSE	High	[K].LIAVHGGLQQGKPVNEQLK.[V]	2xTMT6plex [K12; K19]; 1xTMT6plex [N-Term]		4.42265e-06	0	1	1	2	XP_010683851.1	XP_010683851.1 [215-233]	0	2716.64	0.964	1.086	0.947	0.978	0.987	1.058	1.153	1.123	96.8	93.3	105.2	91.6	94.7	95.6	102.5	111.6	108.7	2	2	2	2	2	2	2	2	2		High	High	High	High	High	High	High	High	High
FALSE	High	[K].LIAVGETEDIGLVK.[N]	1xTMT6plex [K14]; 1xTMT6plex [N-Term]		7.06621e-08	0	1	1	13	XP_010673208.1	XP_010673208.1 [353-366]	0	1915.15	1.239	0.933	1.057	1.053	0.952	0.955	0.96	0.949	98.9	122.6	92.3	104.5	104.2	94.2	94.5	94.9	93.9	13	13	13	13	13	13	13	13	13		High	High	High	High	High	High	High	High	High
FALSE	High	[R].LLAVEGCAALGK.[L]	1xCarbamidomethyl [C7]; 1xTMT6plex [K12]; 1xTMT6plex [N-Term]		5.81873e-06	0	2	2	3	XP_010677978.1; XP_010681587.1	XP_010677978.1 [220-231]; XP_010681587.1 [220-231]	0	1659.99	0.923	1.016	0.961	0.948	0.982	1.024	0.91	0.894	103.9	95.9	105.6	99.9	98.5	102.1	106.4	94.6	93	3	3	3	3	3	3	3	3	3	Shared	High	High	High	High	High	High	High	High	High
FALSE	High	[K].LIATSDMMAK.[V]	1xTMT6plex [K10]; 1xTMT6plex [N-Term]		2.82821e-05	0	1	1	4	XP_010694860.1	XP_010694860.1 [234-243]	0	1538.87	1.04	1.081	1.058	1.088	1.023	0.913	0.949	0.985	98.5	102.4	106.5	104.2	107.2	100.8	89.9	93.5	97	4	4	4	4	4	4	4	4	4		High	High	High	High	High	High	High	High	High
FALSE	High	[K].LLATMQHVLCTSLEDSPQK.[N]	1xCarbamidomethyl [C10]; 1xTMT6plex [K19]; 1xTMT6plex [N-Term]		2.58003e-06	0	1	1	3	XP_010667346.1	XP_010667346.1 [759-777]	0	2629.41	0.933	0.968	0.973	1.019	1.012	1.007	1.042	1.019	100.3	93.6	97.1	97.6	102.2	101.6	101	104.5	102.3	3	3	3	3	3	3	3	3	3		High	High	High	High	High	High	High	High	High
FALSE	High	[K].LIASLGPFVTGNSYDPDELLETSIEK.[F]	1xTMT6plex [K26]; 1xTMT6plex [N-Term]		4.51476e-07	0	1	1	3	XP_010673078.1	XP_010673078.1 [177-202]	0	3266.74	0.932	0.944	0.885	0.89	1.063	0.858	1.001	0.976	105.3	98.1	99.4	93.2	93.7	111.9	90.3	105.3	102.8	3	3	3	3	3	3	3	3	3		High	High	High	High	High	High	High	High	High
FALSE	High	[K].LIAQQGSFLSDIAK.[C]	1xTMT6plex [K14]; 1xTMT6plex [N-Term]		1.14788e-05	0	1	1	1	XP_010667120.1	XP_010667120.1 [723-736]	0	1949.15	1.029	0.988	1.017	0.971	0.974	0.968	1.034	1.18	98.2	101.1	97	99.9	95.4	95.7	95.1	101.6	115.9	1	1	1	1	1	1	1	1	1		High	High	High	High	High	High	High	High	High
FALSE	High	[K].LIAYDHLEGDPGIDGGK.[N]	1xTMT6plex [K17]; 1xTMT6plex [N-Term]		1.20452e-05	0	1	1	2	XP_010690067.1	XP_010690067.1 [148-164]	0	2228.2	0.971	0.996	0.98	1.037	1.103	1.048	0.922	1.045	98.9	96	98.5	96.9	102.5	109	103.7	91.2	103.4	2	2	2	2	2	2	2	2	2		High	High	High	High	High	High	High	High	High
FALSE	High	[R].LLAQNVPWTATPDEIR.[A]	1xTMT6plex [N-Term]		1.98367e-05	0	1	1	6	XP_010675723.1	XP_010675723.1 [83-98]	0	2053.13	1.102	1.043	1.076	1.16	1.091	1.023	1.122	1.027	93.3	102.8	97.3	100.4	108.3	101.8	95.5	104.7	95.8	4	4	4	4	4	4	4	4	4		High	High	High	High	High	High	High	High	High
FALSE	High	[K].LLAQAFTGGDLEAADSK.[A]	1xTMT6plex [K17]; 1xTMT6plex [N-Term]		6.22764e-07	0	1	1	4	XP_010685953.1	XP_010685953.1 [478-494]	0	2165.19	0.972	0.96	0.952	1.018	0.928	0.971	0.972	1.046	102.1	99.2	98	97.1	103.9	94.7	99.1	99.2	106.8	4	4	4	4	4	4	4	4	4		High	High	High	High	High	High	High	High	High
FALSE	High	[K].LLAQAEQESGNLSEFVTEHK.[E]	1xTMT6plex [K20]; 1xTMT6plex [N-Term]		2.14457e-08	0	1	1	3	XP_010682098.1	XP_010682098.1 [948-967]	0	2688.42	0.979	1.094	1.037	1.044	1.068	0.964	0.992	0.98	98.3	96.2	107.5	101.9	102.6	105	94.8	97.5	96.3	3	3	3	3	3	3	3	3	3		High	High	High	High	High	High	High	High	High
FALSE	High	[K].LIAPVVDELAK.[E]	1xTMT6plex [K11]; 1xTMT6plex [N-Term]		1.64724e-05	0	1	1	12	XP_010692624.1	XP_010692624.1 [113-123]	0	1626.02	0.887	0.919	0.998	1.001	0.944	0.881	0.918	0.935	106.1	94.1	97.5	105.9	106.2	100.1	93.4	97.4	99.2	10	10	10	10	10	10	10	10	10		High	High	High	High	High	High	High	High	High
FALSE	High	[K].IIAISLDDPK.[A]	1xTMT6plex [K10]; 1xTMT6plex [N-Term]		5.40531e-05	0	1	1	13	XP_010681090.1	XP_010681090.1 [212-221]	0	1542.95	0.956	1.028	0.974	0.998	0.969	1.056	1.017	1.051	99.5	95.1	102.3	96.9	99.3	96.4	105	101.2	104.5	13	13	13	13	13	13	13	13	13		High	High	High	High	High	High	High	High	High
FALSE	High	[K].LLALSEGDKPYVLR.[V]	1xTMT6plex [K9]; 1xTMT6plex [N-Term]		5.77363e-05	0	1	1	1	XP_010695196.1	XP_010695196.1 [223-236]	0	2032.22	0.836	0.97	1.02	0.949	0.959	1.021	0.892	0.906	105.2	88	102.1	107.3	99.9	100.9	107.4	93.9	95.3	1	1	1	1	1	1	1	1	1		High	High	High	High	High	High	High	High	High
FALSE	High	[R].LLALIDDIYK.[Y]	1xTMT6plex [K10]; 1xTMT6plex [N-Term]		5.82785e-05	0	1	1	1	XP_010685597.1	XP_010685597.1 [202-211]	0	1635.01	0.994	0.998	1.019	0.996	0.986	0.951	0.998	0.979	100.9	100.3	100.7	102.8	100.5	99.5	95.9	100.7	98.8	1	1	1	1	1	1	1	1	1		High	High	High	High	High	High	High	High	High
FALSE	High	[K].LIALGQISQIQPLLK.[G]	1xTMT6plex [K15]; 1xTMT6plex [N-Term]		2.18518e-06	0	1	1	2	XP_010673571.1	XP_010673571.1 [414-428]	0	2093.35	1.043	1.008	1.057	0.907	0.995	1.193	0.965	1.107	97	101.2	97.8	102.6	88.1	96.5	115.8	93.7	107.4	2	2	2	2	2	2	2	2	2		High	High	High	High	High	High	High	High	High
FALSE	High	[R].LLALGGGDAFLLESIFR.[N]	1xTMT6plex [N-Term]		6.88797e-06	0	1	1	1	XP_010683122.1	XP_010683122.1 [359-375]	0	2021.16	1.43	0.815	0.971	1.139	1.227	0.9	0.865	1.139	94.9	135.7	77.3	92.1	108	116.5	85.4	82.1	108	1	1	1	1	1	1	1	1	1		High	High	High	High	High	High	High	High	High
FALSE	High	[K].LLAQATGLEPQDQK.[L]	1xTMT6plex [K14]; 1xTMT6plex [N-Term]		3.98448e-05	0	1	2	1	XP_010676791.1	XP_010676791.1 [65-78]	0	1970.13	1.133	1.005	1.063	1.16	1.036	0.998	1.001	0.996	95.8	108.6	96.3	101.8	111.1	99.2	95.6	95.9	95.5	1	1	1	1	1	1	1	1	1		High	High	High	High	High	High	High	High	High
FALSE	High	[K].LLAHLVEAEMNK.[R]	1xTMT6plex [K12]; 1xTMT6plex [N-Term]		4.89538e-06	0	1	1	2	XP_010684564.1	XP_010684564.1 [398-409]	0	1826.06	1.054	1.075	1.011	1.093	1.114	1.059	1.071	0.997	95	100.1	102.1	96	103.9	105.9	100.6	101.7	94.8	2	2	2	2	2	2	2	2	2		High	High	High	High	High	High	High	High	High
FALSE	High	[R].ILAYNIEDVIEEYQLSHK.[K]	1xTMT6plex [K18]; 1xTMT6plex [N-Term]		9.40602e-07	0	1	2	2	XP_019104739.1	XP_019104739.1 [66-83]	0	2635.44	1.181	1.021	0.899	1.069	1.044	1.113	1.158	1.018	94.7	111.8	96.7	85.2	101.2	98.9	105.4	109.7	96.4	1	1	1	1	1	1	1	1	1		High	High	High	High	High	High	High	High	High
FALSE	High	[K].LICEYPALLDPAASR.[V]	1xCarbamidomethyl [C3]; 1xTMT6plex [N-Term]		1.21348e-05	0	1	1	3	XP_010683100.1	XP_010683100.1 [856-870]	0	1918.03	0.992	1.051	0.96	1.076	0.973	0.93	0.991	1.026	100	99.2	105.1	96	107.6	97.4	93	99.2	102.6	3	3	3	3	3	3	3	3	3		High	High	High	High	High	High	High	High	High
FALSE	High	[K].LLDFLDECEHWGNLAK.[G]	1xCarbamidomethyl [C8]; 1xTMT6plex [K16]; 1xTMT6plex [N-Term]		2.05704e-06	0	1	1	1	XP_010675863.1	XP_010675863.1 [248-263]	0	2418.25	0.811	0.857	0.985	1.11	0.885	0.875	1.158	1.011	103.5	83.9	88.7	102	114.9	91.7	90.6	119.9	104.7	1	1	1	1	1	1	1	1	1		High	High	High	High	High	High	High	High	High
FALSE	High	[K].LIDESGEPFFVLNSDVISEYPLK.[Q]	1xTMT6plex [K23]; 1xTMT6plex [N-Term]		5.06382e-06	0	1	1	2	XP_010691388.1	XP_010691388.1 [97-119]	0	3069.64	0.975	1.004	0.995	0.978	0.895	1.007	1.133	0.906	101.2	98.7	101.6	100.7	99	90.6	101.9	114.6	91.7	2	2	2	2	2	2	2	2	2		High	High	High	High	High	High	High	High	High
FALSE	High	[K].LLDESAAAAAAAAAAAAAASSSSSDLEK.[K]	1xTMT6plex [K28]; 1xTMT6plex [N-Term]		5.18617e-09	0	1	1	2	XP_010671463.1	XP_010671463.1 [83-110]	0	2949.54	1.08	1.137	1.095	1.168	1.128	1.002	1.115	1.136	91.3	98.6	103.8	99.9	106.6	103	91.5	101.8	103.7	2	2	2	2	2	2	2	2	2		High	High	High	High	High	High	High	High	High
FALSE	High	[R].LIDEQQNMVGVLSK.[S]	1xTMT6plex [K14]; 1xTMT6plex [N-Term]		1.39664e-07	0	1	1	4	XP_010687623.1	XP_010687623.1 [93-106]	0	2032.15	1.063	1.101	1.082	1.165	1.034	1.058	1.073	1.076	93.2	99.1	102.7	100.9	108.6	96.4	98.6	100	100.4	4	4	4	4	4	4	4	4	4		High	High	High	High	High	High	High	High	High
FALSE	High	[K].LLDELGIPAEDVPVDQFTPLGR.[M]	1xTMT6plex [N-Term]		1.64972e-07	0	1	1	2	XP_010673944.1	XP_010673944.1 [177-198]	0	2623.42	0.977	1.033	1.005	1.028	0.971	0.938	1.011	1.066	99.7	97.4	103	100.2	102.5	96.8	93.5	100.8	106.2	2	2	2	2	2	2	2	2	2		High	High	High	High	High	High	High	High	High
FALSE	High	[R].LLDELDLLQNR.[A]	1xTMT6plex [N-Term]		3.86473e-05	0	1	1	1	XP_010674157.1	XP_010674157.1 [244-254]	0	1570.9	0.98	0.879	0.945	1.009	0.95	1.027	0.975	0.942	103.4	101.3	90.9	97.7	104.3	98.2	106.2	100.8	97.3	1	1	1	1	1	1	1	1	1		High	High	High	High	High	High	High	High	High
FALSE	High	[R].LLDEALICVEELK.[S]	1xCarbamidomethyl [C8]; 1xTMT6plex [K13]; 1xTMT6plex [N-Term]		6.89746e-07	0	1	1	3	XP_010687620.1	XP_010687620.1 [639-651]	0	2003.15	0.941	0.984	1.022	0.973	0.992	0.951	0.959	0.955	102.5	96.5	100.9	104.8	99.8	101.7	97.5	98.4	97.9	3	3	3	3	3	3	3	3	3		High	High	High	High	High	High	High	High	High
FALSE	High	[K].ILDEALAGDNVGLLLR.[G]	1xTMT6plex [N-Term]		2.95494e-07	0	1	1	26	XP_010678880.2	XP_010678880.2 [406-421]	0	1911.11	1.123	0.996	1.078	1.15	0.971	0.956	1.048	1.03	96.2	108.1	95.9	103.7	110.7	93.4	92	100.8	99.1	14	14	14	14	14	14	14	14	14		High	High	High	High	High	High	High	High	High
FALSE	High	[R].ILCEYAYSVAQNLDPNSEGR.[G]	1xCarbamidomethyl [C3]; 1xTMT6plex [N-Term]		1.48632e-06	0	1	1	1	XP_010673534.1	XP_010673534.1 [67-86]	0	2528.23	0.958	0.931	1.014	1.168	0.959	0.887	1.05	0.863	101.9	97.6	94.9	103.3	119.1	97.7	90.5	107	88	1	1	1	1	1	1	1	1	1		High	High	High	High	High	High	High	High	High
FALSE	High	[R].LIDDMVAYALK.[S]	1xTMT6plex [K11]; 1xTMT6plex [N-Term]		9.63947e-06	0	3	3	4	XP_010669954.1; XP_010688692.1; XP_010693737.1	XP_010669954.1 [252-262]; XP_010688692.1 [302-312]; XP_010693737.1 [252-262]	0	1709.99	1.062	0.999	0.981	0.912	1.008	0.878	0.931	0.977	102.9	109.3	102.8	100.9	93.8	103.7	90.3	95.8	100.5	3	3	3	3	3	3	3	3	3	Shared	High	High	High	High	High	High	High	High	High
FALSE	High	[R].LIDAATTQLK.[K]	1xTMT6plex [K10]; 1xTMT6plex [N-Term]		5.33723e-05	0	1	1	4	XP_010680154.1	XP_010680154.1 [109-118]	0	1531.95	0.99	0.884	0.87	0.879	0.921	0.973	0.949	0.947	107	105.9	94.6	93.1	94.1	98.5	104.1	101.5	101.3	4	4	4	4	4	4	4	4	4		High	High	High	High	High	High	High	High	High
FALSE	High	[R].IICTNLWSAELSK.[L]	1xCarbamidomethyl [C3]; 1xTMT6plex [K13]; 1xTMT6plex [N-Term]		3.21099e-06	0	1	1	2	XP_010685225.1	XP_010685225.1 [205-217]	0	1993.12	1.022	1.063	0.945	1.065	0.982	1.068	1.105	1.004	97.3	99.4	103.4	91.9	103.6	95.6	103.8	107.4	97.7	2	2	2	2	2	2	2	2	2		High	High	High	High	High	High	High	High	High
FALSE	High	[R].LLCTAEGSPFELFER.[V]	1xCarbamidomethyl [C3]; 1xTMT6plex [N-Term]		2.46224e-05	0	1	2	1	XP_010687669.1	XP_010687669.1 [410-424]	0	1998.02	1.657	1.059	1.217	1.311	1.171	0.977	1.219	1.074	84.2	139.5	89.2	102.6	110.4	98.6	82.3	102.7	90.4	1	1	1	1	1	1	1	1	1		High	High	High	High	High	High	High	High	High
FALSE	High	[K].ILCSPVVVNFSDDKR.[F]	1xCarbamidomethyl [C3]; 1xTMT6plex [K14]; 1xTMT6plex [N-Term]		5.23276e-07	0	1	1	1	XP_010682143.1	XP_010682143.1 [174-188]	1	2207.23	1.038	1	0.994	0.954	1.031	0.981	1.039	0.928	100.4	104.2	100.3	99.8	95.8	103.5	98.5	104.3	93.1	1	1	1	1	1	1	1	1	1		High	High	High	High	High	High	High	High	High
FALSE	High	[K].LICSGNTNHSEVVR.[V]	1xCarbamidomethyl [C3]; 1xTMT6plex [N-Term]		4.13296e-06	0	1	1	2	XP_010695979.1	XP_010695979.1 [64-77]	0	1814.94	1.291	1.085	1.234	1.373	0.928	0.58	1.12	1.026	93.4	120.5	101.3	115.2	128.2	86.7	54.2	104.6	95.8	2	2	2	2	2	2	2	2	2		High	High	High	High	High	High	High	High	High
FALSE	High	[K].LLCQSVLDLYIGEDPFDEQAKK.[D]	1xCarbamidomethyl [C3]; 2xTMT6plex [K21; K22]; 1xTMT6plex [N-Term]		5.00045e-07	0	1	1	2	XP_010675166.1	XP_010675166.1 [258-279]	1	3268.77	1.152	1.007	1.094	1.031	1.129	1.057	1.161	1.175	91.8	105.7	92.4	100.4	94.7	103.6	97	106.6	107.8	2	2	2	2	2	2	2	2	2		High	High	High	High	High	High	High	High	High
FALSE	High	[K].LLCQSVLDLYIGEDPFDEQAK.[K]	1xCarbamidomethyl [C3]; 1xTMT6plex [K21]; 1xTMT6plex [N-Term]		3.36073e-07	0	1	1	2	XP_010675166.1	XP_010675166.1 [258-278]	0	2911.52	0.934	0.945	0.946	0.934	0.94	0.971	0.947	1.015	104.3	97.3	98.6	98.7	97.4	98	101.2	98.7	105.8	2	2	2	2	2	2	2	2	2		High	High	High	High	High	High	High	High	High
FALSE	High	[R].LLCNTGDVTR.[N]	1xCarbamidomethyl [C3]; 1xTMT6plex [N-Term]		3.9576e-05	0	1	1	2	XP_010696091.1	XP_010696091.1 [624-633]	0	1377.74	0.852	1.031	0.979	1.096	1.095	1.144	1.122	0.946	97.1	82.7	100.1	95.1	106.5	106.3	111.1	109	91.9	2	2	2	2	2	2	2	2	2		High	High	High	High	High	High	High	High	High
FALSE	High	[K].IIDDMIDVMR.[K]	1xTMT6plex [N-Term]		5.28658e-05	0	1	1	1	XP_010691172.1	XP_010691172.1 [111-120]	0	1449.76	0.971	1.046	1.121	1.018	1.2	1.058	1.234	1.015	93.1	90.4	97.5	104.4	94.8	111.8	98.6	114.9	94.5	1	1	1	1	1	1	1	1	1		High	High	High	High	High	High	High	High	High
FALSE	High	[R].IGYQKPALIESSFFPALQGEAGK.[M]	2xTMT6plex [K5; K23]; 1xTMT6plex [N-Term]		1.9291e-06	0	1	1	1	XP_010674194.1	XP_010674194.1 [259-281]	0	3138.78	0.972	1.105	0.957	1.026	0.991	1.145	1.06	1.115	96	93.4	106.1	91.9	98.5	95.2	109.9	101.8	107.1	1	1	1	1	1	1	1	1	1		High	High	High	High	High	High	High	High	High
FALSE	High	[K].LLAHLGFSAPEELK.[E]	1xTMT6plex [K14]; 1xTMT6plex [N-Term]		8.08971e-06	0	1	2	2	XP_010694716.1	XP_010694716.1 [457-470]	0	1983.17	1.047	0.971	0.955	0.951	0.88	0.962	0.926	0.972	103.9	108.8	100.8	99.2	98.8	91.4	99.9	96.2	100.9	2	2	2	2	2	2	2	2	2		High	High	High	High	High	High	High	High	High
FALSE	High	[R].IIAGTAANMGIDIDPPVLEPK.[K]	1xOxidation [M9]; 1xTMT6plex [K21]; 1xTMT6plex [N-Term]		8.30224e-07	0	1	1	3	XP_010676935.1	XP_010676935.1 [208-228]	0	2609.46	1.236	1.07	1.08	1.074	1.058	0.907	0.995	0.924	96.3	119	103.1	104.1	103.5	101.9	87.3	95.8	89	3	3	3	3	3	3	3	3	3		High	High	High	High	High	High	High	High	High
FALSE	High	[K].LIAAHEELAEEGAIEIVIIK.[T]	1xTMT6plex [K20]; 1xTMT6plex [N-Term]		1.22567e-06	0	1	1	5	XP_010670537.1	XP_010670537.1 [79-98]	0	2619.54	0.994	1.078	0.991	1.086	1.095	1.078	1.075	1.027	95.5	94.9	102.9	94.6	103.7	104.6	103	102.7	98.1	5	5	5	5	5	5	5	5	5		High	High	High	High	High	High	High	High	High
FALSE	High	[R].LKVPPAINQFTK.[A]	2xTMT6plex [K2; K12]; 1xTMT6plex [N-Term]		3.21099e-06	0	1	1	5	XP_010694194.1	XP_010694194.1 [66-77]	1	2043.29	0.932	0.958	0.979	0.919	0.926	0.866	0.932	0.88	107.2	100	102.7	104.9	98.5	99.3	92.9	100	94.4	5	5	5	5	5	5	5	5	5		High	High	High	High	High	High	High	High	High
FALSE	High	[R].LKVEISIPELDPSTDVYR.[I]	1xTMT6plex [K2]; 1xTMT6plex [N-Term]		3.50178e-06	0	1	2	2	XP_010687753.1	XP_010687753.1 [364-381]	1	2532.43	0.942	0.968	1.035	0.83	1.1	0.884	0.983	1.112	101.6	95.8	98.3	105.2	84.4	111.8	89.9	99.9	113	2	2	2	2	2	2	2	2	2		High	High	High	High	High	High	High	High	High
FALSE	High	[K].LKVEDIDQNEQIIK.[N]	2xTMT6plex [K2; K14]; 1xTMT6plex [N-Term]		4.06083e-07	0	1	1	2	XP_010696149.1	XP_010696149.1 [75-88]	1	2372.4	1.381	1.051	1.202	1.017	0.968	0.783	0.983	0.967	96.2	132.9	101.1	115.6	97.9	93.2	75.3	94.6	93.1	2	2	2	2	2	2	2	2	2		High	High	High	High	High	High	High	High	High
FALSE	High	[K].LKVEDGLFGTSGGIGFTKENELFVGR.[V]	2xTMT6plex [K2; K18]; 1xTMT6plex [N-Term]		1.68762e-07	0	2	2	1	XP_019107722.1; XP_010692414.1	XP_019107722.1 [78-103]; XP_010692414.1 [78-103]	2	3457.93	0.695	0.861	0.724	0.816	0.849	0.855	0.704	1.009	119.8	83.3	103.1	86.8	97.8	101.7	102.4	84.3	120.9	1	1	1	1	1	1	1	1	1	Shared	High	High	High	High	High	High	High	High	High
FALSE	High	[K].LKVEDGLFGTSGGIGFTK.[E]	2xTMT6plex [K2; K18]; 1xTMT6plex [N-Term]		1.25205e-11	0	2	2	15	XP_019107722.1; XP_010692414.1	XP_019107722.1 [78-95]; XP_010692414.1 [78-95]	1	2513.46	0.992	1.025	0.956	0.948	0.997	0.989	1.044	1.047	100	99.2	102.6	95.6	94.8	99.7	98.9	104.5	104.7	14	14	14	14	14	14	14	14	14	Shared	High	High	High	High	High	High	High	High	High
FALSE	High	[K].LKTEGSMIVVEGPR.[C]	1xTMT6plex [K2]; 1xTMT6plex [N-Term]		2.5033e-06	0	1	2	3	XP_010676600.1	XP_010676600.1 [173-186]	1	1974.15	1.003	0.984	1.025	0.949	1.034	0.944	1.067	1.079	99.1	99.4	97.4	101.5	94	102.4	93.5	105.7	106.9	3	3	3	3	3	3	3	3	3		High	High	High	High	High	High	High	High	High
FALSE	High	[K].LKSESEQVSSEIR.[E]	1xTMT6plex [K2]; 1xTMT6plex [N-Term]		5.23801e-06	0	1	1	1	XP_010689739.1	XP_010689739.1 [136-148]	1	1950.09	0.959	1.143	1.28	1.249	1.181	1.123	1.415	1.168	85.6	82	97.8	109.5	106.9	101.1	96.1	121.1	99.9	1	1	1	1	1	1	1	1	1		High	High	High	High	High	High	High	High	High
FALSE	High	[K].ILAALGFDDEK.[A]	1xTMT6plex [K11]; 1xTMT6plex [N-Term]		6.81102e-06	0	1	1	3	XP_010676640.1	XP_010676640.1 [221-231]	0	1649.95	0.943	1.005	0.984	0.985	1.029	0.942	1.057	0.952	101.1	95.4	101.7	99.6	99.7	104.1	95.3	106.9	96.3	2	2	2	2	2	2	2	2	2		High	High	High	High	High	High	High	High	High
FALSE	High	[K].LKQEVDNEFSEAVQALGLK.[D]	2xTMT6plex [K2; K19]; 1xTMT6plex [N-Term]		5.91455e-08	0	1	1	5	XP_010683463.1	XP_010683463.1 [460-478]	1	2805.6	1.23	1.02	1.223	1.162	1.148	1.041	1.135	1.187	88.7	109.1	90.5	108.5	103.1	101.8	92.4	100.7	105.3	5	5	5	5	5	5	5	5	5		High	High	High	High	High	High	High	High	High
FALSE	High	[K].LKQEFPELLPIK.[E]	2xTMT6plex [K2; K12]; 1xTMT6plex [N-Term]		3.385e-06	0	1	1	4	XP_010676576.1	XP_010676576.1 [273-284]	1	2142.35	0.631	1.019	0.734	0.762	0.869	0.944	0.839	0.81	118.3	74.6	120.5	86.8	90.2	102.8	111.7	99.3	95.8	4	4	4	4	4	4	4	4	4		High	High	High	High	High	High	High	High	High
FALSE	High	[R].LKQEEFFGAPK.[F]	2xTMT6plex [K2; K11]; 1xTMT6plex [N-Term]		1.25456e-05	0	1	1	4	XP_010695196.1	XP_010695196.1 [165-175]	1	1981.17	1.702	1.131	0.933	1.119	0.953	1.031	0.904	0.968	92.4	157.2	104.5	86.2	103.4	88	95.3	83.5	89.5	4	4	4	4	4	4	4	4	4		High	High	High	High	High	High	High	High	High
FALSE	High	[R].LKPWDMAAGVLIVEEAGGAVTCMDGGK.[F]	1xCarbamidomethyl [C22]; 2xTMT6plex [K2; K27]; 1xTMT6plex [N-Term]		1.23264e-07	0	1	1	1	XP_010695784.1	XP_010695784.1 [303-329]	0	3462.84	1.01	1.199	1.07	1.267	1.131	1.089	1.278	1.133	88.5	89.3	106	94.7	112	100	96.3	113	100.2	1	1	1	1	1	1	1	1	1		High	High	High	High	High	High	High	High	High
FALSE	High	[K].IKPLAALAMIDEGELDWK.[I]	1xOxidation [M9]; 2xTMT6plex [K2; K18]; 1xTMT6plex [N-Term]		2.26719e-07	0	1	1	5	XP_010681090.1	XP_010681090.1 [194-211]	0	2716.56	1.065	1.169	1.032	1.023	1	1.031	1.005	1.278	93.7	99.8	109.5	96.7	95.9	93.7	96.7	94.2	119.8	5	5	5	5	5	5	5	5	5		High	High	High	High	High	High	High	High	High
FALSE	High	[K].IKPLAALAMIDEGELDWK.[I]	2xTMT6plex [K2; K18]; 1xTMT6plex [N-Term]		3.94893e-09	0	1	1	10	XP_010681090.1	XP_010681090.1 [194-211]	0	2700.56	0.978	1.263	0.984	1.017	1.051	1.124	1.005	1.457	91.1	89.1	115	89.6	92.7	95.7	102.4	91.6	132.8	10	10	10	10	10	10	10	10	10		High	High	High	High	High	High	High	High	High
FALSE	High	[R].LKPGSGYGYGFGIR.[V]	1xTMT6plex [K2]; 1xTMT6plex [N-Term]		2.25107e-05	0	1	2	1	XP_010673607.1	XP_010673607.1 [646-659]	0	1930.1	0.962	0.939	0.888	0.908	0.964	0.943	0.899	0.92	106.9	102.8	100.3	94.8	97	103	100.8	96	98.3	1	1	1	1	1	1	1	1	1		High	High	High	High	High	High	High	High	High
FALSE	High	[R].LKPGENEIDGLK.[R]	2xTMT6plex [K2; K12]; 1xTMT6plex [N-Term]		2.57912e-05	0	1	1	2	XP_010671957.1	XP_010671957.1 [82-93]	0	2000.2	0.917	1.025	1.074	1.011	1.033	1.119	1.005	0.966	98.3	90.2	100.8	105.7	99.5	101.6	110	98.9	95	2	2	2	2	2	2	2	2	2		High	High	High	High	High	High	High	High	High
FALSE	High	[K].LKPELLSSIQK.[G]	2xTMT6plex [K2; K11]; 1xTMT6plex [N-Term]		3.55496e-06	0	1	1	4	XP_010675402.1	XP_010675402.1 [332-342]	0	1943.25	0.932	1.015	0.956	0.891	0.998	1.085	0.952	0.982	102.1	95.2	103.7	97.7	91	101.9	110.8	97.2	100.3	4	4	4	4	4	4	4	4	4		High	High	High	High	High	High	High	High	High
FALSE	High	[R].LKQETPDPPEALR.[S]	1xTMT6plex [K2]; 1xTMT6plex [N-Term]		1.22702e-05	0	1	2	2	XP_010691032.1	XP_010691032.1 [605-617]	1	1952.12	0.985	1.063	1.062	1.169	1.103	1.089	1.137	1.038	93.3	91.9	99.2	99.1	109.1	102.9	101.6	106.1	96.9	2	2	2	2	2	2	2	2	2		High	High	High	High	High	High	High	High	High
FALSE	High	[R].ILAGTCHSAK.[M]	1xCarbamidomethyl [C6]; 1xTMT6plex [K10]; 1xTMT6plex [N-Term]		2.81824e-05	0	2	2	3	XP_010665687.1; XP_010687771.1	XP_010665687.1 [71-80]; XP_010687771.1 [71-80]	0	1515.87	0.878	0.966	0.959	0.953	1.001	0.938	0.879	0.836	107	93.9	103.4	102.6	102	107.2	100.3	94.1	89.4	3	3	3	3	3	3	3	3	3	Shared	High	High	High	High	High	High	High	High	High
FALSE	High	[R].LIAAQDSLVEAAK.[E]	1xTMT6plex [K13]; 1xTMT6plex [N-Term]		2.7718e-06	0	1	1	2	XP_010690595.1	XP_010690595.1 [134-146]	0	1787.07	1.333	1.332	1.197	1.119	1.139	1.046	1.231	1.537	82.3	109.7	109.7	98.5	92.1	93.7	86.1	101.3	126.5	1	1	1	1	1	1	1	1	1		High	High	High	High	High	High	High	High	High
FALSE	High	[K].LIADAEETTK.[D]	1xTMT6plex [K10]; 1xTMT6plex [N-Term]		5.25302e-05	0	1	1	1	XP_010685566.1	XP_010685566.1 [182-191]	0	1548.89	0.988	1.148	1.033	1.119	1.183	0.91	0.975	1.105	95.1	93.9	109.2	98.3	106.4	112.6	86.5	92.8	105.1	1	1	1	1	1	1	1	1	1		High	High	High	High	High	High	High	High	High
FALSE	High	[R].IIAGTAANMGIDIDPPVLEPK.[K]	1xTMT6plex [K21]; 1xTMT6plex [N-Term]		1.99343e-07	0	1	1	14	XP_010676935.1	XP_010676935.1 [208-228]	0	2593.47	1.028	1.021	1.115	1.088	1.004	0.988	1.066	1.035	96.3	99	98.3	107.4	104.8	96.7	95.1	102.7	99.7	14	14	14	14	14	14	14	14	14		High	High	High	High	High	High	High	High	High
FALSE	High	[K].LLAGNLIEGVSKPGNDKPGR.[S]	2xTMT6plex [K12; K17]; 1xTMT6plex [N-Term]		1.03071e-05	0	1	1	2	XP_010687469.1	XP_010687469.1 [307-326]	0	2722.62	0.867	0.893	0.922	0.827	0.846	0.8	0.917	0.861	113.4	98.4	101.3	104.6	93.9	95.9	90.8	104	97.7	2	2	2	2	2	2	2	2	2		High	High	High	High	High	High	High	High	High
FALSE	High	[K].IIAEYIWIGGSGLDMR.[S]	1xTMT6plex [N-Term]		7.17752e-06	0	1	1	2	XP_010688706.1	XP_010688706.1 [19-34]	0	2023.09	1.147	1.159	1.059	1.056	1.088	0.998	1.093	1.104	92.8	106.4	107.5	98.2	97.9	101	92.6	101.3	102.4	2	2	2	2	2	2	2	2	2		High	High	High	High	High	High	High	High	High
FALSE	High	[K].IIAEYIWIGGSGIDLR.[S]	1xTMT6plex [N-Term]		1.30117e-08	0	1	1	50	XP_010666333.1	XP_010666333.1 [78-93]	0	2005.13	0.942	0.913	0.925	0.904	0.93	0.943	0.892	0.983	106.8	100.5	97.5	98.7	96.5	99.3	100.7	95.2	104.9	25	25	25	25	25	25	25	25	25		High	High	High	High	High	High	High	High	High
FALSE	High	[K].IIAEPWDCGGLYLVGQFPNWDR.[W]	1xCarbamidomethyl [C8]; 1xTMT6plex [N-Term]		4.57497e-06	0	1	4	1	XP_010675793.1	XP_010675793.1 [475-496]	0	2835.41	0.933	0.901	0.94	0.828	0.858	0.943	1.009	1.072	106.1	99	95.6	99.7	87.8	91	100	107	113.8	1	1	1	1	1	1	1	1	1		High	High	High	High	High	High	High	High	High
FALSE	High	[K].ILAEGEISTK.[L]	1xTMT6plex [K10]; 1xTMT6plex [N-Term]		3.12057e-05	0	1	1	6	XP_010681535.1	XP_010681535.1 [199-208]	0	1518.91	0.882	0.964	0.947	0.944	0.914	0.91	0.935	0.876	107.5	94.8	103.6	101.8	101.5	98.3	97.8	100.5	94.2	6	6	6	6	6	6	6	6	6		High	High	High	High	High	High	High	High	High
FALSE	High	[K].LIAEFNQSNSSANPTQLR.[W]	1xTMT6plex [N-Term]		2.41859e-05	0	1	1	1	XP_010675439.1	XP_010675439.1 [88-105]	0	2219.16	0.942	1.174	1.032	1.149	1.216	1.27	1.108	1.458	87	81.9	102.1	89.8	99.9	105.7	110.5	96.4	126.8	1	1	1	1	1	1	1	1	1		High	High	High	High	High	High	High	High	High
FALSE	High	[K].LIAEFFQNSESLGGPTR.[D]	1xTMT6plex [N-Term]		5.00625e-05	0	1	1	1	XP_010689236.1	XP_010689236.1 [338-354]	0	2095.1	1.088	1.113	1.042	1.062	1.029	1.131	1.002	1.178	93.3	101.5	103.8	97.3	99.1	96	105.6	93.5	109.9	1	1	1	1	1	1	1	1	1		High	High	High	High	High	High	High	High	High
FALSE	High	[K].LLAAQEYATSTGLPVPR.[N]	1xTMT6plex [N-Term]		1.906e-05	0	1	2	2	XP_010672762.1	XP_010672762.1 [252-268]	0	2016.13	0.919	1.016	0.941	0.94	0.969	1.022	0.978	1.012	102.3	94	103.9	96.3	96.2	99.1	104.6	100.1	103.6	2	2	2	2	2	2	2	2	2		High	High	High	High	High	High	High	High	High
FALSE	High	[K].ILAEEYGWDKDLAK.[K]	2xTMT6plex [K10; K14]; 1xTMT6plex [N-Term]		6.39479e-07	0	1	2	7	XP_010693156.1	XP_010693156.1 [619-632]	1	2338.33	0.99	1.09	1.107	1.024	1.121	0.97	1.086	1.036	95.5	94.5	104.1	105.8	97.8	107.1	92.6	103.7	98.9	6	6	6	6	6	6	6	6	6		High	High	High	High	High	High	High	High	High
FALSE	High	[R].LIAEEGAVLMPGVQDAFSAAIAAK.[T]	1xTMT6plex [K24]; 1xTMT6plex [N-Term]		2.42703e-07	0	1	1	4	XP_010692874.1	XP_010692874.1 [19-42]	0	2830.58	1.162	1.021	1.074	1.121	1.142	0.988	1.06	0.998	94.1	109.4	96.1	101	105.5	107.4	92.9	99.7	93.9	4	4	4	4	4	4	4	4	4		High	High	High	High	High	High	High	High	High
FALSE	High	[R].LIAEEGALLMPGIQDAFSAAICAK.[T]	1xCarbamidomethyl [C22]; 1xOxidation [M10]; 1xTMT6plex [K24]; 1xTMT6plex [N-Term]		1.38087e-07	0	1	2	4	XP_010692873.1	XP_010692873.1 [19-42]	0	2963.6	1.023	1.051	1.005	1.094	0.955	0.965	1.038	0.964	99	101.2	104	99.4	108.3	94.5	95.5	102.8	95.4	4	4	4	4	4	4	4	4	4		High	High	High	High	High	High	High	High	High
FALSE	High	[R].LIAEADANPTDAALQSSLLAELNK.[H]	1xTMT6plex [K24]; 1xTMT6plex [N-Term]		2.32806e-07	0	1	1	2	XP_010671509.1	XP_010671509.1 [164-187]	0	2926.61	1.01	1.002	1.156	1.122	1.018	1.023	1.049	0.982	96.1	97	96.3	111.1	107.9	97.8	98.4	100.9	94.4	2	2	2	2	2	2	2	2	2		High	High	High	High	High	High	High	High	High
FALSE	High	[K].LIADYNTMDIWDFNEK.[Y]	1xTMT6plex [K16]; 1xTMT6plex [N-Term]		4.75277e-05	0	1	1	1	XP_010681717.1	XP_010681717.1 [188-203]	0	2446.24	0.977	0.868	0.789	0.813	0.911	0.747	0.74	0.915	116	113.3	100.7	91.5	94.3	105.7	86.6	85.8	106.1	1	1	1	1	1	1	1	1	1		High	High	High	High	High	High	High	High	High
FALSE	High	[K].LLADLANPGQEVLVAR.[G]	1xTMT6plex [N-Term]		7.34047e-06	0	1	2	2	XP_019104024.1	XP_019104024.1 [216-231]	0	1908.11	1.059	1.053	1.135	1.092	1.016	1.022	1.01	1.039	95.5	101.1	100.5	108.4	104.3	97	97.6	96.5	99.2	2	2	2	2	2	2	2	2	2		High	High	High	High	High	High	High	High	High
FALSE	High	[R].LLADDLFLAK.[V]	1xTMT6plex [K10]; 1xTMT6plex [N-Term]		5.20296e-05	0	1	1	2	XP_010673681.1	XP_010673681.1 [186-195]	0	1576.97	0.944	1.015	0.94	0.873	0.995	0.984	0.901	0.941	104.7	98.8	106.3	98.5	91.5	104.2	103	94.4	98.5	1	1	1	1	1	1	1	1	1		High	High	High	High	High	High	High	High	High
FALSE	High	[K].ILADASLASKPQEPVDPR.[K]	1xTMT6plex [K10]; 1xTMT6plex [N-Term]		5.1793e-06	0	1	1	4	XP_010690914.1	XP_010690914.1 [1139-1156]	0	2365.35	1.056	1.037	1.076	1.155	1.094	0.99	1.037	1.09	94.4	99.7	97.9	101.5	109	103.3	93.4	97.9	102.9	4	4	4	4	4	4	4	4	4		High	High	High	High	High	High	High	High	High
FALSE	High	[R].LLADASASFEK.[N]	1xTMT6plex [K11]; 1xTMT6plex [N-Term]		1.47015e-05	0	1	1	3	XP_010680310.1	XP_010680310.1 [401-411]	0	1609.92	1.02	1.015	0.939	0.966	0.961	1.035	0.963	0.989	101.3	103.3	102.7	95	97.8	97.3	104.8	97.6	100.2	3	3	3	3	3	3	3	3	3		High	High	High	High	High	High	High	High	High
FALSE	High	[R].LIAEEGSVLMPGIQDAFSAAICAK.[T]	1xCarbamidomethyl [C22]; 1xTMT6plex [K24]; 1xTMT6plex [N-Term]		3.57052e-07	0	1	1	4	XP_010667926.1	XP_010667926.1 [15-38]	0	2949.58	1.102	1.173	1.187	1.081	1.04	0.935	1.222	1.027	92.1	101.6	108.1	109.4	99.6	95.8	86.1	112.6	94.7	4	4	4	4	4	4	4	4	4		High	High	High	High	High	High	High	High	High
FALSE	High	[R].LDIPDAWQMPQGGIDEGEDPQSAAIR.[E]	1xTMT6plex [N-Term]		6.41903e-07	0	1	2	1	XP_010695096.1	XP_010695096.1 [87-112]	0	3038.47	1.114	1.094	1.254	1.193	1.155	0.969	1.314	1.203	87.4	97.4	95.6	109.6	104.3	101	84.7	114.8	105.1	1	1	1	1	1	1	1	1	1		High	High	High	High	High	High	High	High	High
FALSE	High	[R].LGYPEAAPYDAIHVGAAAPEIPK.[A]	1xTMT6plex [K23]; 1xTMT6plex [N-Term]		2.78227e-06	0	1	2	3	XP_010695992.1	XP_010695992.1 [234-256]	0	2808.53	1.005	0.958	1.115	1.031	1.102	0.978	0.946	1.039	98.1	98.5	94	109.4	101.1	108.1	96	92.8	101.9	2	2	2	2	2	2	2	2	2		High	High	High	High	High	High	High	High	High
FALSE	High	[R].LGYFVHLPPAEEGAIAALK.[R]	1xTMT6plex [K19]; 1xTMT6plex [N-Term]		4.49771e-07	0	1	1	4	XP_010683294.1	XP_010683294.1 [117-135]	0	2454.42	1.009	0.991	1.033	0.971	1.048	0.989	1.017	0.984	99.5	100.4	98.7	102.9	96.6	104.3	98.4	101.2	98	4	4	4	4	4	4	4	4	4		High	High	High	High	High	High	High	High	High
FALSE	High	[K].LGIDWNQVGSQLEIEGVDSFK.[K]	1xTMT6plex [K21]; 1xTMT6plex [N-Term]		7.14691e-08	0	1	1	6	XP_010682632.1	XP_010682632.1 [396-416]	0	2792.49	1.073	0.933	1.174	0.957	0.972	0.94	0.983	0.927	100.4	107.8	93.7	118	96.1	97.6	94.5	98.8	93.1	6	6	6	6	6	6	6	6	6		High	High	High	High	High	High	High	High	High
FALSE	High	[K].LGIDEELVSLLGK.[Y]	1xTMT6plex [K13]; 1xTMT6plex [N-Term]		7.8515e-06	0	1	2	2	XP_010687032.1	XP_010687032.1 [240-252]	0	1844.11	0.955	0.924	1.09	0.984	1.004	0.954	0.922	0.995	101.9	97.4	94.2	111.1	100.3	102.3	97.3	94	101.5	2	2	2	2	2	2	2	2	2		High	High	High	High	High	High	High	High	High
FALSE	High	[R].LGIAQVLTVMSQK.[Q]	1xTMT6plex [K13]; 1xTMT6plex [N-Term]		1.85809e-05	0	1	1	2	XP_010666501.1	XP_010666501.1 [52-64]	0	1846.12	0.986	0.891	0.991	0.913	1.007	0.902	0.918	0.904	105.7	104.2	94.2	104.8	96.5	106.5	95.4	97.1	95.6	2	2	2	2	2	2	2	2	2		High	High	High	High	High	High	High	High	High
FALSE	High	[R].LGIAQVLTVISQTQK.[E]	1xTMT6plex [K15]; 1xTMT6plex [N-Term]		3.79341e-07	0	1	1	4	XP_010669802.1	XP_010669802.1 [53-67]	0	2057.27	0.882	0.915	0.934	0.947	0.989	0.963	0.858	0.937	106.8	94.2	97.7	99.8	101.1	105.7	102.9	91.6	100.1	4	4	4	4	4	4	4	4	4		High	High	High	High	High	High	High	High	High
FALSE	High	[R].IGLAGLAVMGQNLALNIADK.[G]	1xTMT6plex [K20]; 1xTMT6plex [N-Term]		3.81263e-08	0	1	1	2	XP_010681308.1	XP_010681308.1 [7-26]	0	2440.44	0.962	1.003	0.889	0.87	0.937	1.018	0.918	1.023	104.4	100.4	104.7	92.8	90.9	97.9	106.3	95.8	106.8	2	2	2	2	2	2	2	2	2		High	High	High	High	High	High	High	High	High
FALSE	High	[K].LGLAALVEVHDEK.[E]	1xTMT6plex [K13]; 1xTMT6plex [N-Term]		1.9199e-05	0	1	1	1	XP_010692611.1	XP_010692611.1 [285-297]	0	1852.09	0.843	0.864	0.955	0.959	0.918	0.892	0.848	0.868	110.5	93.1	95.4	105.5	106	101.4	98.5	93.7	95.9	1	1	1	1	1	1	1	1	1		High	High	High	High	High	High	High	High	High
FALSE	High	[K].LGHQLEEIVEQEK.[D]	1xTMT6plex [K13]; 1xTMT6plex [N-Term]		7.72646e-07	0	1	1	3	XP_010685628.1	XP_010685628.1 [120-132]	0	2010.13	1.223	1.172	1.19	1.13	1.379	1.166	1.231	1.089	85.1	104	99.7	101.2	96.1	117.3	99.2	104.8	92.7	2	2	2	2	2	2	2	2	2		High	High	High	High	High	High	High	High	High
FALSE	High	[K].LGHNLEAIAEQEPDPALGNGGLGR.[L]	1xTMT6plex [N-Term]		2.69955e-06	0	1	2	2	XP_010680730.1	XP_010680730.1 [167-190]	0	2657.38	1.498	1.197	1.386	1.393	1.234	1.17	1.445	1.194	78.1	117.1	93.6	108.3	108.9	96.4	91.4	112.9	93.3	1	1	1	1	1	1	1	1	1		High	High	High	High	High	High	High	High	High
FALSE	High	[R].LGHNFVGTEQILLGLIGEGTGIAAK.[V]	1xTMT6plex [K25]; 1xTMT6plex [N-Term]		5.99481e-10	0	1	1	3	XP_010678345.1	XP_010678345.1 [113-137]	0	2966.71	1.034	0.996	1.02	1.026	0.994	0.978	0.937	0.985	100.3	103.7	99.9	102.3	103	99.7	98.2	94	98.8	2	2	2	2	2	2	2	2	2		High	High	High	High	High	High	High	High	High
FALSE	High	[R].IGHLGNINELQLLGALAGVEMILK.[D]	1xOxidation [M21]; 1xTMT6plex [K24]; 1xTMT6plex [N-Term]		5.3659e-09	0	1	1	3	XP_010673724.1	XP_010673724.1 [348-371]	0	2990.75	0.975	0.943	0.948	0.925	0.978	0.956	0.913	0.973	104.5	101.9	98.6	99.1	96.7	102.2	99.9	95.4	101.7	3	3	3	3	3	3	3	3	3		High	High	High	High	High	High	High	High	High
FALSE	High	[R].IGHLGNINELQLLGALAGVEMILK.[D]	1xTMT6plex [K24]; 1xTMT6plex [N-Term]		7.87303e-10	0	1	1	3	XP_010673724.1	XP_010673724.1 [348-371]	0	2974.75	0.892	0.9	0.852	0.897	0.859	0.915	0.845	0.929	111.3	99.2	100.1	94.8	99.8	95.5	101.8	94	103.4	3	3	3	3	3	3	3	3	3		High	High	High	High	High	High	High	High	High
FALSE	High	[R].IGHFVEAQILESIGVDYVDESEVLTLADEDNHINK.[H]	1xTMT6plex [K35]; 1xTMT6plex [N-Term]		1.44423e-10	0	1	1	3	XP_010685547.1	XP_010685547.1 [103-137]	0	4370.24	1.128	1.012	1.011	1.007	0.942	0.909	1.039	0.99	99.6	112.4	100.8	100.7	100.3	93.8	90.5	103.5	98.6	2	2	2	2	2	2	2	2	2		High	High	High	High	High	High	High	High	High
FALSE	High	[K].IGHEGLNNLLMAYEDK.[S]	1xTMT6plex [K16]; 1xTMT6plex [N-Term]		2.15242e-06	0	1	1	2	XP_010672090.1	XP_010672090.1 [98-113]	0	2275.22	0.973	1.064	1.039	1.044	1.047	0.944	0.963	1.047	98.7	96	105	102.5	103.1	103.3	93.1	95	103.3	1	1	1	1	1	1	1	1	1		High	High	High	High	High	High	High	High	High
FALSE	High	[R].IGGTDVIASVK.[A]	1xTMT6plex [K11]; 1xTMT6plex [N-Term]		5.13676e-05	0	1	1	1	XP_010670408.1	XP_010670408.1 [51-61]	0	1517.93	0.968	1.051	1.129	1.042	1.017	1.031	0.957	0.97	98.2	95.1	103.2	110.9	102.3	99.9	101.2	94	95.2	1	1	1	1	1	1	1	1	1		High	High	High	High	High	High	High	High	High
FALSE	High	[R].LGGSLEDQVVYDVPSLK.[L]	1xTMT6plex [K17]; 1xTMT6plex [N-Term]		1.36074e-05	0	1	1	1	XP_010678426.1	XP_010678426.1 [94-110]	0	2277.27	0.999	0.883	1.126	1.058	1.154	1.048	0.915	1.086	97.1	97	85.7	109.4	102.8	112	101.8	88.8	105.5	1	1	1	1	1	1	1	1	1		High	High	High	High	High	High	High	High	High
FALSE	High	[K].LGGSEIVEYLK.[G]	1xTMT6plex [K11]; 1xTMT6plex [N-Term]		1.50847e-05	0	1	1	2	XP_010675293.1	XP_010675293.1 [224-234]	0	1665.98	0.996	1.013	1.053	1.069	0.959	1.099	1.124	1.055	96.1	95.7	97.3	101.1	102.7	92.1	105.6	108	101.4	2	2	2	2	2	2	2	2	2		High	High	High	High	High	High	High	High	High
FALSE	High	[R].LGGSALAQAFDQIGSESPDIDDVSYFK.[R]	1xTMT6plex [K27]; 1xTMT6plex [N-Term]		1.29699e-05	0	1	1	1	XP_010668494.1	XP_010668494.1 [946-972]	0	3288.67	0.956	1.012	0.993	0.933	1.039	1.003	1	1.059	100.1	95.7	101.2	99.3	93.4	103.9	100.4	100.1	106	1	1	1	1	1	1	1	1	1		High	High	High	High	High	High	High	High	High
FALSE	High	[K].LGIDWNQVGSQLEIEGVDSFKK.[S]	2xTMT6plex [K21; K22]; 1xTMT6plex [N-Term]		5.06432e-08	0	1	1	3	XP_010682632.1	XP_010682632.1 [396-417]	1	3149.74	1.078	0.978	0.972	0.902	1.103	1.014	1.013	1.057	98.7	106.4	96.6	95.9	89	108.9	100.1	100	104.3	3	3	3	3	3	3	3	3	3		High	High	High	High	High	High	High	High	High
FALSE	High	[K].IGIEGLADNITLVQEK.[R]	1xTMT6plex [K16]; 1xTMT6plex [N-Term]		5.79166e-05	0	1	3	1	XP_010673436.1	XP_010673436.1 [1519-1534]	0	2171.27	1.083	1.17	1.176	1.239	1.094	1.107	1.258	1.157	87.5	94.8	102.4	102.9	108.4	95.7	96.9	110.1	101.3	1	1	1	1	1	1	1	1	1		High	High	High	High	High	High	High	High	High
FALSE	High	[R].IGLEWMDVEALK.[K]	1xTMT6plex [K12]; 1xTMT6plex [N-Term]		3.93553e-06	0	1	2	1	XP_010686007.1	XP_010686007.1 [79-90]	0	1862.05	0.892	0.982	0.971	1.094	0.985	1.028	0.9	0.7	105.2	93.9	103.4	102.2	115.1	103.7	108.2	94.7	73.6	1	1	1	1	1	1	1	1	1		High	High	High	High	High	High	High	High	High
FALSE	High	[K].IGLFGGAGVGK.[T]	1xTMT6plex [K11]; 1xTMT6plex [N-Term]		9.49696e-06	0	1	1	65	XP_010681700.1	XP_010681700.1 [224-234]	0	1433.89	0.922	0.925	0.894	0.848	0.914	0.93	0.835	0.929	109.8	101.2	101.6	98.1	93.2	100.3	102.1	91.6	102	65	65	65	65	65	65	65	65	65		High	High	High	High	High	High	High	High	High
FALSE	High	[K].IGIYSDAGYK.[T]	1xTMT6plex [K10]; 1xTMT6plex [N-Term]		4.39137e-05	0	1	1	3	XP_010669402.1	XP_010669402.1 [149-158]	0	1544.87	1.188	0.911	1.009	0.954	0.874	0.903	0.892	0.942	103.8	123.3	94.6	104.7	99	90.7	93.7	92.6	97.7	3	3	3	3	3	3	3	3	3		High	High	High	High	High	High	High	High	High
FALSE	High	[K].IGLYNIEACSHYGVAETDFGAAPLR.[A]	1xCarbamidomethyl [C9]; 1xTMT6plex [N-Term]		2.06483e-06	0	1	2	2	XP_010694716.1	XP_010694716.1 [332-356]	0	2953.47	1.132	1.048	1.182	1.084	0.915	0.853	1.191	0.857	97.2	110	101.8	114.9	105.3	88.9	82.9	115.8	83.2	2	2	2	2	2	2	2	2	2		High	High	High	High	High	High	High	High	High
FALSE	High	[K].LGLVSCADSIVGDAK.[V]	1xCarbamidomethyl [C6]; 1xTMT6plex [K15]; 1xTMT6plex [N-Term]		9.82056e-06	0	1	1	1	XP_010681685.1	XP_010681685.1 [201-215]	0	1963.09	0.987	1.08	1.124	1.083	0.94	1.049	1.025	1.11	95.8	94.6	103.5	107.6	103.7	90	100.5	98.2	106.3	1	1	1	1	1	1	1	1	1		High	High	High	High	High	High	High	High	High
FALSE	High	[R].LGLVECVNHDLLQPYPVLHEKPGDYVAHIK.[F]	1xCarbamidomethyl [C6]; 2xTMT6plex [K21; K30]; 1xTMT6plex [N-Term]		6.08668e-06	0	1	1	7	XP_010676777.1	XP_010676777.1 [287-316]	0	4141.29	0.665	0.691	0.754	0.785	0.68	0.774	0.779	0.71	131.6	87.5	91	99.2	103.3	89.5	101.9	102.5	93.4	7	7	7	7	7	7	7	7	7		High	High	High	High	High	High	High	High	High
FALSE	High	[K].LGITITCSQETEPLGTAGPLALAR.[D]	1xCarbamidomethyl [C7]; 1xTMT6plex [N-Term]		3.66638e-07	0	1	1	1	XP_010691388.1	XP_010691388.1 [71-94]	0	2698.46																											No Quan Values	High	High	High	High	High	High	High	High	High
FALSE	High	[R].LGITEADVGFK.[I]	1xTMT6plex [K11]; 1xTMT6plex [N-Term]		2.34183e-05	0	1	1	2	XP_010684042.1	XP_010684042.1 [236-246]	0	1607.94	0.918	0.972	0.95	0.965	0.948	0.938	0.952	0.938	104.9	96.3	101.9	99.6	101.2	99.5	98.4	99.8	98.4	2	2	2	2	2	2	2	2	2		High	High	High	High	High	High	High	High	High
FALSE	High	[R].LGISPYAAEDEIWSSR.[N]	1xTMT6plex [N-Term]		2.84824e-05	0	1	1	1	XP_010695785.1	XP_010695785.1 [66-81]	0	2023.03	1.014	1.052	1.09	1.029	1.008	1.049	1.077	1.04	96.2	97.5	101.2	104.8	98.9	97	100.9	103.5	100	1	1	1	1	1	1	1	1	1		High	High	High	High	High	High	High	High	High
FALSE	High	[R].LGISPEASEEEIQAAR.[N]	1xTMT6plex [N-Term]		2.20791e-07	0	1	2	4	XP_019105626.1	XP_019105626.1 [103-118]	0	1929.01	0.975	1.06	1.152	1.234	1.125	0.954	1.143	1.123	92.2	89.9	97.7	106.2	113.7	103.7	87.9	105.3	103.5	3	3	3	3	3	3	3	3	3		High	High	High	High	High	High	High	High	High
FALSE	High	[K].LGGPIDILHLDAHPDIYHLFEGNK.[Y]	1xTMT6plex [K24]; 1xTMT6plex [N-Term]		8.31523e-08	0	1	1	6	XP_010692213.1	XP_010692213.1 [171-194]	0	3142.71	1.139	1.01	1.041	1.13	1.091	1.06	1.212	1.065	92.3	105.2	93.2	96.1	104.4	100.7	97.8	111.9	98.4	5	5	5	5	5	5	5	5	5		High	High	High	High	High	High	High	High	High
FALSE	High	[R].IGLQELLGLIDEK.[L]	1xTMT6plex [K13]; 1xTMT6plex [N-Term]		5.13676e-05	0	1	1	1	XP_010679687.1	XP_010679687.1 [512-524]	0	1899.16	1.355	1.015	1.16	1.024	1.08	1.073	1.191	0.97	91.2	123.6	92.6	105.8	93.4	98.5	97.8	108.6	88.5	1	1	1	1	1	1	1	1	1		High	High	High	High	High	High	High	High	High
FALSE	High	[K].LGLPELGPIEFFSHVYSK.[L]	1xTMT6plex [K18]; 1xTMT6plex [N-Term]		1.38387e-09	0	1	1	1	XP_010694386.1	XP_010694386.1 [197-214]	0	2491.4	1.143	1.102	1.034	1.048	1.074	0.911	0.963	1.022	96.8	110.7	106.7	100.1	101.5	104	88.2	93.2	99	1	1	1	1	1	1	1	1	1		High	High	High	High	High	High	High	High	High
FALSE	High	[R].LGLPDVGLISYGEMVDQGQK.[I]	1xTMT6plex [K20]; 1xTMT6plex [N-Term]		1.24435e-06	0	1	2	1	XP_010678054.1	XP_010678054.1 [127-146]	0	2577.4	0.718	1.118	1.103	0.993	1.002	1.026	1.012	1.046	99.8	71.7	111.5	110.1	99.1	100	102.4	101	104.4	1	1	1	1	1	1	1	1	1		High	High	High	High	High	High	High	High	High
FALSE	High	[R].LGINYLQLPVNAPK.[C]	1xTMT6plex [K14]; 1xTMT6plex [N-Term]		1.79547e-06	0	1	1	8	XP_010692544.1	XP_010692544.1 [356-369]	0	1998.22	0.872	0.888	0.907	0.819	0.978	0.933	0.891	0.936	109.4	95.4	97.2	99.2	89.6	107.1	102.2	97.5	102.4	8	8	8	8	8	8	8	8	8		High	High	High	High	High	High	High	High	High
FALSE	High	[R].IGLNMLDSSDAVSK.[V]	1xTMT6plex [K14]; 1xTMT6plex [N-Term]		3.56838e-06	0	1	1	1	XP_010681789.1	XP_010681789.1 [170-183]	0	1908.05	1.012	1.043	1.109	1.07	1.125	1.107	1.099	1.068	93.4	94.5	97.5	103.6	99.9	105.1	103.4	102.7	99.8	1	1	1	1	1	1	1	1	1		High	High	High	High	High	High	High	High	High
FALSE	High	[K].LGLNLDESSLDNPDLGPFLLK.[L]	1xTMT6plex [K21]; 1xTMT6plex [N-Term]		2.43802e-06	0	1	1	2	XP_010676242.1	XP_010676242.1 [73-93]	0	2728.52	1.006	1.053	1.177	1.042	0.979	1.035	1.02	1.119	95.4	96	100.5	112.3	99.4	93.4	98.8	97.3	106.8	2	2	2	2	2	2	2	2	2		High	High	High	High	High	High	High	High	High
FALSE	High	[K].IGIMPGYIHKPGR.[I]	1xTMT6plex [K10]; 1xTMT6plex [N-Term]		5.43959e-05	0	1	1	3	XP_010688675.1	XP_010688675.1 [181-193]	0	1897.12	0.921	0.939	0.886	0.86	0.926	0.996	0.898	1.005	106.8	98.3	100.3	94.5	91.8	98.9	106.3	95.9	107.2	3	3	3	3	3	3	3	3	3		High	High	High	High	High	High	High	High	High
FALSE	High	[R].IGLMNEILAAMDTVK.[C]	1xTMT6plex [K15]; 1xTMT6plex [N-Term]		7.45113e-06	0	1	1	1	XP_010687027.1	XP_010687027.1 [479-493]	0	2077.18	1.005	1.051	0.901	0.955	0.899	1.129	1.03	1.063	99.6	100.2	104.7	89.8	95.1	89.5	112.5	102.6	105.9	1	1	1	1	1	1	1	1	1		High	High	High	High	High	High	High	High	High
FALSE	High	[K].IGIIGLGGLGHVAVK.[F]	1xTMT6plex [K15]; 1xTMT6plex [N-Term]		2.11723e-05	0	1	1	3	XP_010666914.1	XP_010666914.1 [189-203]	0	1862.2	0.988	0.953	0.963	0.9	0.883	0.903	0.918	0.882	107.3	106	102.2	103.3	96.5	94.8	96.9	98.5	94.6	3	3	3	3	3	3	3	3	3		High	High	High	High	High	High	High	High	High
FALSE	High	[K].IGIPTPFLDFAFRPFEEYEK.[Y]	1xTMT6plex [K20]; 1xTMT6plex [N-Term]		5.09597e-07	0	1	1	2	XP_010674674.1	XP_010674674.1 [110-129]	0	2874.55	1.145	1.139	1.029	1.083	1.083	0.941	0.983	0.954	96.2	110.1	109.6	98.9	104.1	104.1	90.5	94.6	91.8	2	2	2	2	2	2	2	2	2		High	High	High	High	High	High	High	High	High
FALSE	High	[K].LGGNAMLVDAEHAFDAAYSK.[S]	1xTMT6plex [K20]; 1xTMT6plex [N-Term]		4.48072e-07	0	1	2	2	XP_010694854.1	XP_010694854.1 [144-163]	0	2538.31	1.11	1.05	1.188	1.126	1.137	0.972	1.035	1.215	91.5	101.6	96.1	108.7	103	104	89	94.8	111.2	2	2	2	2	2	2	2	2	2		High	High	High	High	High	High	High	High	High
FALSE	High	[K].IGGLTLDELAR.[E]	1xTMT6plex [N-Term]		1.82457e-05	0	1	1	8	XP_010673008.1	XP_010673008.1 [856-866]	0	1386.82	0.877	0.978	0.958	0.998	1.006	0.975	0.911	1.055	102.8	90.1	100.5	98.5	102.6	103.4	100.2	93.6	108.4	7	7	7	7	7	7	7	7	7		High	High	High	High	High	High	High	High	High
FALSE	High	[K].LGGLNSMLTVEHTPSIPLVSK.[V]	1xTMT6plex [K21]; 1xTMT6plex [N-Term]		2.64414e-05	0	1	1	2	XP_010689361.1	XP_010689361.1 [616-636]	0	2651.52	0.935	1.049	0.995	0.992	1.06	1.13	1.019	1.019	97.8	91.5	102.7	97.4	97	103.7	110.6	99.7	99.7	2	2	2	2	2	2	2	2	2		High	High	High	High	High	High	High	High	High
FALSE	High	[R].IGEIPAIEELVFLK.[S]	1xTMT6plex [K14]; 1xTMT6plex [N-Term]		3.93973e-07	0	1	1	4	XP_010691695.1	XP_010691695.1 [608-621]	0	2029.23	1.058	1.004	1.003	0.916	1.033	0.952	0.995	0.981	100.7	106.5	101.1	100.9	92.2	104	95.9	100.1	98.7	4	4	4	4	4	4	4	4	4		High	High	High	High	High	High	High	High	High
FALSE	High	[K].LGEIMSEFPLDPQMGK.[M]	1xTMT6plex [K16]; 1xTMT6plex [N-Term]		3.76085e-05	0	1	3	1	XP_010679427.1	XP_010679427.1 [491-506]	0	2250.19	7.155	0.917	2.701	2.037	1.07	1.139	1.619	1.473	47.1	336.9	43.2	127.2	95.9	50.4	53.6	76.3	69.4	1	1	1	1	1	1	1	1	1		High	High	High	High	High	High	High	High	High
FALSE	High	[K].LGELLDTPPPGLDEALAISK.[V]	1xTMT6plex [K20]; 1xTMT6plex [N-Term]		7.76755e-08	0	1	1	3	XP_010681907.1	XP_010681907.1 [192-211]	0	2507.44	1.011	1.096	0.967	1.09	1.12	1.102	1.186	1.128	92.8	93.8	101.7	89.7	101.1	103.9	102.3	110	104.7	2	2	2	2	2	2	2	2	2		High	High	High	High	High	High	High	High	High
FALSE	High	[K].LGELESELTEMNSNNDK.[L]	1xTMT6plex [K17]; 1xTMT6plex [N-Term]		1.44868e-05	0	1	1	3	XP_010690814.1	XP_010690814.1 [104-120]	0	2381.19	0.995	1.063	1.079	1.088	1.201	1.189	1.069	1.317	90	89.6	95.7	97.1	97.9	108.1	107	96.2	118.5	3	3	3	3	3	3	3	3	3		High	High	High	High	High	High	High	High	High
FALSE	High	[K].LGELEQQHIFHGFQYGEK.[S]	1xTMT6plex [K18]; 1xTMT6plex [N-Term]		3.17553e-05	0	1	1	1	XP_010667534.1	XP_010667534.1 [316-333]	0	2618.38	0.97	1.054	0.961	1.04	1.142	1.11	0.946	1.051	97.1	94.1	102.3	93.3	100.9	110.8	107.7	91.8	102	1	1	1	1	1	1	1	1	1		High	High	High	High	High	High	High	High	High
FALSE	High	[R].LGELALLEQPFIKDDSILVK.[D]	2xTMT6plex [K13; K20]; 1xTMT6plex [N-Term]		5.80973e-05	0	1	2	1	XP_010688263.1	XP_010688263.1 [1039-1058]	1	2928.76	0.783	0.858	1.079	0.94	0.923	0.857	0.886	1.061	107.3	84	92.1	115.8	100.9	99	92	95	113.8	1	1	1	1	1	1	1	1	1		High	High	High	High	High	High	High	High	High
FALSE	High	[R].LGELALLEQPFIK.[D]	1xTMT6plex [K13]; 1xTMT6plex [N-Term]		2.06432e-05	0	1	2	1	XP_010688263.1	XP_010688263.1 [1039-1051]	0	1929.18	1.033	1.02	1.061	1.104	1.09	1.049	1.035	1.219	93.6	96.7	95.5	99.4	103.3	102	98.2	96.9	114.2	1	1	1	1	1	1	1	1	1		High	High	High	High	High	High	High	High	High
FALSE	High	[K].IGEGTYGVVYK.[A]	1xTMT6plex [K11]; 1xTMT6plex [N-Term]		1.73374e-05	0	1	1	2	XP_010692401.1	XP_010692401.1 [10-20]	0	1643.94	0.952	0.923	1.01	0.976	0.98	0.903	1.02	0.992	102.8	97.9	94.8	103.8	100.3	100.7	92.8	104.8	102	2	2	2	2	2	2	2	2	2		High	High	High	High	High	High	High	High	High
FALSE	High	[R].IGELSQVSGVLGCQWGDEGK.[G]	1xCarbamidomethyl [C13]; 1xTMT6plex [K20]; 1xTMT6plex [N-Term]		8.77728e-09	0	1	1	2	XP_010672767.1	XP_010672767.1 [63-82]	0	2577.34	1.054	0.994	0.984	0.963	1.032	1.005	1.009	1.047	99	104.4	98.5	97.4	95.4	102.1	99.6	99.9	103.7	2	2	2	2	2	2	2	2	2		High	High	High	High	High	High	High	High	High
FALSE	High	[R].IGEGNDTIHAYLFK.[A]	1xTMT6plex [K14]; 1xTMT6plex [N-Term]		2.0944e-05	0	1	1	1	XP_010685360.1	XP_010685360.1 [95-108]	0	2036.12	1.067	1.051	0.684	0.981	1.005	0.718	0.827	0.935	108.9	116.2	114.4	74.4	106.8	109.4	78.2	90	101.7	1	1	1	1	1	1	1	1	1		High	High	High	High	High	High	High	High	High
FALSE	High	[R].LGEFDDLLDNISSEDLTDSTGR.[I]	1xTMT6plex [N-Term]		1.50896e-06	0	1	1	1	XP_010669631.1	XP_010669631.1 [406-427]	0	2641.27	1.087	0.889	1.241	1.16	1.132	0.966	1.093	1.132	92.8	100.9	82.4	115.1	107.7	105.1	89.6	101.4	105	1	1	1	1	1	1	1	1	1		High	High	High	High	High	High	High	High	High
FALSE	High	[K].IGEDQLFYFQQR.[G]	1xTMT6plex [N-Term]		9.63947e-06	0	1	1	2	XP_010693663.1	XP_010693663.1 [503-514]	0	1772.92	0.989	1.03	0.968	0.977	0.942	0.986	1.056	0.909	101.6	100.5	104.7	98.4	99.3	95.7	100.1	107.3	92.4	2	2	2	2	2	2	2	2	2		High	High	High	High	High	High	High	High	High
FALSE	High	[R].IGEDFSEQYK.[D]	1xTMT6plex [K10]; 1xTMT6plex [N-Term]		5.26978e-05	0	1	1	2	XP_010686353.1	XP_010686353.1 [393-402]	0	1673.88	0.905	0.921	0.921	0.908	1.013	0.988	0.966	0.954	104.9	95	96.7	96.7	95.3	106.3	103.7	101.4	100.1	2	2	2	2	2	2	2	2	2		High	High	High	High	High	High	High	High	High
FALSE	High	[K].LGEAMGLAVTGEGATSTER.[S]	1xOxidation [M5]; 1xTMT6plex [N-Term]		6.93975e-06	0	1	1	2	XP_010686618.1	XP_010686618.1 [188-206]	0	2095.05	1.064	1.075	1.021	1.377	1.363	1.125	1.046	1.206	87.6	93.2	94.1	89.4	120.6	119.4	98.5	91.6	105.6	2	2	2	2	2	2	2	2	2		High	High	High	High	High	High	High	High	High
FALSE	High	[K].LGEAMGLAVTGEGATSTER.[S]	1xTMT6plex [N-Term]		1.06564e-06	0	1	1	9	XP_010686618.1	XP_010686618.1 [188-206]	0	2079.06	0.948	0.897	0.96	0.931	0.952	0.922	0.963	1.003	105	99.5	94.1	100.7	97.7	99.9	96.7	101.1	105.2	8	8	8	8	8	8	8	8	8		High	High	High	High	High	High	High	High	High
FALSE	High	[R].LGDVVSVHQCPDVK.[Y]	1xCarbamidomethyl [C10]; 1xTMT6plex [K14]; 1xTMT6plex [N-Term]		2.20174e-06	0	3	3	2	XP_010687253.1; XP_010687252.1; XP_010684066.1	XP_010687253.1 [100-113]; XP_010687252.1 [100-113]; XP_010684066.1 [100-113]	0	2011.1	1.367	1.062	1.353	1.563	1.02	1.117	1.443	1.092	81.7	111.6	86.7	110.6	127.7	83.3	91.3	117.9	89.2	2	2	2	2	2	2	2	2	2	Shared	High	High	High	High	High	High	High	High	High
FALSE	High	[R].LGDVELAPFLEQLK.[V]	1xTMT6plex [K14]; 1xTMT6plex [N-Term]		1.31696e-06	0	1	1	3	XP_010673452.1	XP_010673452.1 [99-112]	0	2030.19	0.996	0.896	1.04	0.96	0.988	1.002	0.975	0.862	103.2	102.8	92.5	107.4	99.1	102	103.4	100.6	89	3	3	3	3	3	3	3	3	3		High	High	High	High	High	High	High	High	High
FALSE	High	[K].IGDTLPGLAEVVEK.[E]	1xTMT6plex [K14]; 1xTMT6plex [N-Term]		2.01856e-06	0	1	1	5	XP_019104447.1	XP_019104447.1 [546-559]	0	1899.12	1.402	1.021	1.269	1.15	1.069	1.09	1.168	1.081	87.8	123.1	89.6	111.4	101	93.8	95.7	102.6	94.9	4	4	4	4	4	4	4	4	4		High	High	High	High	High	High	High	High	High
FALSE	High	[K].LGEGAFGVVYK.[V]	1xTMT6plex [K11]; 1xTMT6plex [N-Term]		5.63107e-05	0	1	1	2	XP_010695826.1	XP_010695826.1 [154-164]	0	1597.94	0.897	0.959	0.866	0.929	0.999	1.101	1.002	1.042	102.3	91.8	98.2	88.6	95.1	102.3	112.6	102.5	106.6	2	2	2	2	2	2	2	2	2		High	High	High	High	High	High	High	High	High
FALSE	High	[R].LGIYVPLGGVNR.[E]	1xTMT6plex [N-Term]		1.16935e-05	0	1	1	4	XP_010687713.1	XP_010687713.1 [141-152]	0	1486.89	0.963	0.943	0.865	0.87	0.889	0.937	0.842	0.92	109.4	105.4	103.1	94.6	95.1	97.2	102.5	92.1	100.6	4	4	4	4	4	4	4	4	4		High	High	High	High	High	High	High	High	High
FALSE	High	[K].LGEIVTTIPTIGFNVETVEYK.[N]	1xTMT6plex [K21]; 1xTMT6plex [N-Term]		2.22689e-05	0	2	5	9	XP_010682536.1; XP_010674549.1	XP_010682536.1 [39-59]; XP_010674549.1 [39-59]	0	2781.57	0.97	0.999	1.027	0.958	1.014	0.993	1.048	1.041	99.5	96.5	99.3	102.1	95.3	100.8	98.8	104.2	103.5	9	9	9	9	9	9	9	9	9	Shared	High	High	High	High	High	High	High	High	High
FALSE	High	[K].LGEVGVIDEPASGSSLVSPGVR.[G]	1xTMT6plex [N-Term]		3.55496e-06	0	1	1	1	XP_010690914.1	XP_010690914.1 [109-130]	0	2354.28	1.197	1.137	1.039	1.304	1.232	1.022	1.049	1.073	89.5	107.1	101.8	93	116.7	110.3	91.5	93.9	96.1	1	1	1	1	1	1	1	1	1		High	High	High	High	High	High	High	High	High
FALSE	High	[K].IGGIGTVPVGR.[VI]	1xTMT6plex [N-Term]		3.12057e-05	0	2	3	9	XP_010669660.1; XP_010669658.1	XP_010669660.1 [244-254]; XP_010669658.1 [244-254]	0	1254.77	0.964	0.952	0.976	0.86	0.952	1.073	1.025	1.457	97.2	93.7	92.5	94.9	83.6	92.5	104.3	99.6	141.6	9	9	9	9	9	9	9	9	9	Shared	High	High	High	High	High	High	High	High	High
FALSE	High	[R].LGGIAVDGHGR.[L]	1xTMT6plex [N-Term]		5.71984e-05	0	1	2	2	XP_010684445.1	XP_010684445.1 [87-97]	0	1280.73	0.745	0.552	0.637	0.559	0.576	0.583	0.663	0.554	153.4	114.2	84.6	97.7	85.7	88.3	89.4	101.7	85	2	2	2	2	2	2	2	2	2		High	High	High	High	High	High	High	High	High
FALSE	High	[R].LGGGFSSYGDDR.[R]	1xTMT6plex [N-Term]		4.26163e-05	0	1	1	1	XP_010682280.1	XP_010682280.1 [102-113]	0	1459.7	1.228	1.097	1.131	1.213	1.499	1.094	1.066	1.324	84.5	103.8	92.7	95.6	102.4	126.6	92.4	90	111.9	1	1	1	1	1	1	1	1	1		High	High	High	High	High	High	High	High	High
FALSE	High	[R].LGGGANSVQHGYNK.[G]	1xTMT6plex [K14]; 1xTMT6plex [N-Term]		5.23276e-07	0	1	1	2	XP_010690355.1	XP_010690355.1 [148-161]	0	1860.01	0.924	0.988	1.029	1.026	1.004	1.039	1.132	0.979	98.7	91.2	97.5	101.5	101.2	99.1	102.5	111.7	96.6	2	2	2	2	2	2	2	2	2		High	High	High	High	High	High	High	High	High
FALSE	High	[K].LGGATAEIMSDLLAFEADRR.[A]	1xTMT6plex [N-Term]		3.05595e-10	0	1	1	3	XP_010693325.1	XP_010693325.1 [200-219]	1	2365.24	1.131	1.114	1.169	1.061	1.135	1.094	1.232	1.051	90.1	101.9	100.4	105.4	95.6	102.3	98.5	111	94.7	3	3	3	3	3	3	3	3	3		High	High	High	High	High	High	High	High	High
FALSE	High	[K].LGGATAEIMSDLLAFEADR.[R]	1xTMT6plex [N-Term]		1.96347e-07	0	1	1	1	XP_010693325.1	XP_010693325.1 [200-218]	0	2209.14	1.661	1.108	1.397	1.206	1.149	1.188	1.256	1.133	81.1	134.7	89.9	113.3	97.8	93.2	96.3	101.8	91.9	1	1	1	1	1	1	1	1	1		High	High	High	High	High	High	High	High	High
FALSE	High	[R].LGGALMQDPSMSGMLENLVNPAQK.[D]	1xTMT6plex [K24]; 1xTMT6plex [N-Term]		1.18686e-07	0	1	1	2	XP_010686618.1	XP_010686618.1 [121-144]	0	2959.55	3.429	1.196	1.745	1.511	1.072	1.072	1.481	1.336	65	223	77.7	113.5	98.3	69.7	69.7	96.3	86.8	2	2	2	2	2	2	2	2	2		High	High	High	High	High	High	High	High	High
FALSE	High	[K].IGFVLGNDGVLLR.[Y]	1xTMT6plex [N-Term]		1.01172e-05	0	1	1	3	XP_010688703.1	XP_010688703.1 [403-415]	0	1601.96	0.935	0.938	0.965	0.975	0.971	0.983	0.946	0.954	103.8	97.1	97.4	100.2	101.2	100.8	102.1	98.3	99.1	3	3	3	3	3	3	3	3	3		High	High	High	High	High	High	High	High	High
FALSE	High	[K].IGETDLSHLGNFFR.[T]	1xTMT6plex [N-Term]		8.58976e-07	0	1	1	1	XP_010690074.1	XP_010690074.1 [217-230]	0	1834.96	0.896	1.04	1.044	1.01	0.899	0.974	0.878	0.977	103.3	92.5	107.4	107.8	104.3	92.8	100.5	90.7	100.8	1	1	1	1	1	1	1	1	1		High	High	High	High	High	High	High	High	High
FALSE	High	[R].LGFVEIDDGK.[T]	1xTMT6plex [K10]; 1xTMT6plex [N-Term]		4.47961e-05	0	1	1	4	XP_010683679.1	XP_010683679.1 [133-142]	0	1550.88	0.962	0.95	0.986	0.996	0.92	0.959	1.009	1.018	102.3	98.4	97.2	100.9	101.9	94.1	98.1	103.2	104.1	4	4	4	4	4	4	4	4	4		High	High	High	High	High	High	High	High	High
FALSE	High	[K].LGFNVETISVPNPR.[V]	1xTMT6plex [N-Term]		2.38342e-06	0	1	1	3	XP_010669397.1	XP_010669397.1 [402-415]	0	1771.99	0.968	0.961	0.974	0.895	0.962	0.911	0.975	0.996	104.1	100.8	100.1	101.5	93.2	100.2	94.9	101.5	103.7	3	3	3	3	3	3	3	3	3		High	High	High	High	High	High	High	High	High
FALSE	High	[R].LGFNVDVIESEWGR.[G]	1xTMT6plex [N-Term]		2.63912e-06	0	1	1	21	XP_010673724.1	XP_010673724.1 [106-119]	0	1849.96	0.957	0.98	0.977	1.006	1.005	0.961	1.005	1.025	101	96.6	98.9	98.6	101.6	101.4	97	101.4	103.5	21	21	21	21	21	21	21	21	21		High	High	High	High	High	High	High	High	High
FALSE	High	[K].IGFHEADFGFGNPK.[W]	1xTMT6plex [K14]; 1xTMT6plex [N-Term]		1.45849e-06	0	1	1	4	XP_010669753.1	XP_010669753.1 [372-385]	0	1994.05	1.14	1.194	1.216	1.182	1.057	1.191	1.169	1.113	87.7	100	104.7	106.6	103.6	92.7	104.5	102.5	97.6	3	3	3	3	3	3	3	3	3		High	High	High	High	High	High	High	High	High
FALSE	High	[R].IGFDLDYDEKDSSYNR.[I]	1xTMT6plex [K10]; 1xTMT6plex [N-Term]		1.18686e-07	0	1	1	1	XP_010678345.1	XP_010678345.1 [770-785]	1	2395.18	1.178	1.035	1.27	1.006	1.298	0.907	1.196	1.249	88.8	104.5	91.9	112.7	89.3	115.2	80.5	106.2	110.9	1	1	1	1	1	1	1	1	1		High	High	High	High	High	High	High	High	High
FALSE	High	[R].IGFDLDYDEK.[D]	1xTMT6plex [K10]; 1xTMT6plex [N-Term]		3.31095e-05	0	1	1	9	XP_010678345.1	XP_010678345.1 [770-779]	0	1672.88	0.938	1.049	0.989	1.021	0.984	0.933	0.98	0.952	101.8	95.4	106.7	100.6	103.9	100.1	94.9	99.7	96.9	9	9	9	9	9	9	9	9	9		High	High	High	High	High	High	High	High	High
FALSE	High	[K].LGEWITQDEPIIILK.[N]	1xTMT6plex [K15]; 1xTMT6plex [N-Term]		5.81873e-06	0	1	1	3	XP_010672059.1	XP_010672059.1 [265-279]	0	2226.31	0.91	1.023	0.967	0.919	0.983	0.942	1.087	0.991	102	92.8	104.4	98.6	93.8	100.3	96.1	110.9	101.1	3	3	3	3	3	3	3	3	3		High	High	High	High	High	High	High	High	High
FALSE	High	[K].IGEVHEGTATMDWMEQEQER.[G]	1xOxidation [M]; 1xTMT6plex [N-Term]		2.03464e-05	0	1	1	3	XP_010676186.1	XP_010676186.1 [123-142]	0	2621.18	1.315	1.059	1.386	1.621	1.416	1.553	1.49	1.728	71.6	94.2	75.8	99.2	116.1	101.4	111.2	106.7	123.8	1	1	1	1	1	1	1	1	1		High	High	High	High	High	High	High	High	High
FALSE	High	[K].IGEVHEGTATMDWMEQEQER.[G]	1xTMT6plex [N-Term]		5.77375e-07	0	1	1	4	XP_010676186.1	XP_010676186.1 [123-142]	0	2605.19	1.009	1.134	1.05	1.11	1.016	0.976	0.996	0.855	98.4	99.3	111.6	103.4	109.2	100	96	98	84.1	4	4	4	4	4	4	4	4	4		High	High	High	High	High	High	High	High	High
FALSE	High	[R].LGFSSSLVYDR.[I]	1xTMT6plex [N-Term]		2.49767e-05	0	1	1	2	XP_010677554.1	XP_010677554.1 [416-426]	0	1472.79	1.19	1.034	1.216	1.182	1.066	1.087	1.335	1.299	86.5	102.9	89.4	105.2	102.2	92.2	94	115.4	112.3	2	2	2	2	2	2	2	2	2		High	High	High	High	High	High	High	High	High
FALSE	High	[R].LGMFDGEPSAQPFGNLGPR.[D]	1xTMT6plex [N-Term]		3.34694e-06	0	1	1	4	XP_010671663.1	XP_010671663.1 [356-374]	0	2219.11	1.122	1.037	1.065	1.007	1.048	0.902	1.001	0.929	98.8	110.8	102.4	105.2	99.5	103.5	89.1	98.9	91.8	4	4	4	4	4	4	4	4	4		High	High	High	High	High	High	High	High	High
FALSE	High	[R].LGMGTNMYPSAALLGQDK.[D]	1xTMT6plex [K18]; 1xTMT6plex [N-Term]		8.52378e-06	0	1	1	2	XP_010688454.1	XP_010688454.1 [528-545]	0	2325.23	1.045	0.975	1	0.953	0.996	0.917	0.989	0.926	102.3	106.9	99.7	102.3	97.4	101.8	93.8	101.1	94.7	2	2	2	2	2	2	2	2	2		High	High	High	High	High	High	High	High	High
FALSE	High	[R].LGMGTNMYPSAALLGQDKDSALASLPIDELIEK.[A]	2xTMT6plex [K18; K33]; 1xTMT6plex [N-Term]		4.42265e-06	0	1	1	2	XP_010688454.1	XP_010688454.1 [528-560]	1	4149.24	1.084	0.855	1.152	1.226	1.016	0.986	0.85	1.139	96.7	104.8	82.7	111.4	118.6	98.3	95.3	82.2	110.2	1	1	1	1	1	1	1	1	1		High	High	High	High	High	High	High	High	High
FALSE	High	[R].LGVHGPGADIDTLCVGPR.[H]	1xCarbamidomethyl [C14]; 1xTMT6plex [N-Term]		9.08171e-06	0	1	1	1	XP_010673060.1	XP_010673060.1 [100-117]	0	2063.09	1.06	1.097	1.198	1.094	1.19	0.981	1.227	1.049	90.9	96.4	99.8	108.9	99.5	108.3	89.2	111.6	95.4	1	1	1	1	1	1	1	1	1		High	High	High	High	High	High	High	High	High
FALSE	High	[K].IGVGVVTLDGTILSNPR.[H]	1xTMT6plex [N-Term]		1.36074e-05	0	1	1	1	XP_010672251.1	XP_010672251.1 [17-33]	0	1940.14	0.984	0.975	0.907	0.846	0.944	1.109	0.973	0.972	103.3	101.7	100.7	93.8	87.4	97.5	114.6	100.5	100.4	1	1	1	1	1	1	1	1	1		High	High	High	High	High	High	High	High	High
FALSE	High	[R].IGVGVTAEAQSIFDALSK.[T]	1xTMT6plex [K18]; 1xTMT6plex [N-Term]		3.39778e-06	0	1	1	1	XP_010682618.1	XP_010682618.1 [107-124]	0	2264.29	0.941	0.999	0.98	1.016	1.08	0.974	1.039	0.943	100.3	94.4	100.2	98.3	101.9	108.4	97.7	104.2	94.6	1	1	1	1	1	1	1	1	1		High	High	High	High	High	High	High	High	High
FALSE	High	[K].LGVEFWCFHDR.[D]	1xCarbamidomethyl [C7]; 1xTMT6plex [N-Term]		4.66031e-05	0	1	1	2	XP_010688511.1	XP_010688511.1 [133-143]	0	1694.83	1.423	1.265	1.43	1.3	1.254	1.277	1.223	1.307	78.4	111.6	99.2	112.1	101.9	98.3	100.1	95.9	102.5	2	2	2	2	2	2	2	2	2		High	High	High	High	High	High	High	High	High
FALSE	High	[R].LGVDIIEAGFPASSNADLEAVK.[T]	1xTMT6plex [K22]; 1xTMT6plex [N-Term]		1.16688e-06	0	1	1	1	XP_010672456.1	XP_010672456.1 [112-133]	0	2674.47	1.178	1.087	1.129	1.051	0.993	1.133	0.947	1.031	94.2	111	102.4	106.4	99.1	93.6	106.8	89.3	97.2	1	1	1	1	1	1	1	1	1		High	High	High	High	High	High	High	High	High
FALSE	High	[K].LGVDFDMDQIQLIR.[D]	1xTMT6plex [N-Term]		1.893e-06	0	1	5	2	XP_010693047.1	XP_010693047.1 [242-255]	0	1892.01	0.84	1.024	1.155	1.034	1.029	0.957	1.032	0.97	99.5	83.6	101.9	115	103	102.5	95.3	102.7	96.5	2	2	2	2	2	2	2	2	2		High	High	High	High	High	High	High	High	High
FALSE	High	[K].LGVAVPFDDNINFHK.[V]	1xTMT6plex [K15]; 1xTMT6plex [N-Term]		1.37081e-05	0	1	1	1	XP_010674039.1	XP_010674039.1 [408-422]	0	2144.19	0.769	0.932	0.994	1.116	1.04	0.948	1.121	1.079	100	76.9	93.2	99.4	111.6	104	94.8	112.1	107.9	1	1	1	1	1	1	1	1	1		High	High	High	High	High	High	High	High	High
FALSE	High	[K].LGTVEVQGLPFFDTVK.[I]	1xTMT6plex [K16]; 1xTMT6plex [N-Term]		1.37565e-07	0	1	1	8	XP_010667776.1	XP_010667776.1 [449-464]	0	2208.27	0.975	1.037	0.997	1.008	0.984	1.036	0.994	1.105	98.5	96	102.2	98.2	99.3	96.9	102.1	98	108.9	5	5	5	5	5	5	5	5	5		High	High	High	High	High	High	High	High	High
FALSE	High	[K].LGVKPFVIELDELGAQGPQVQK.[V]	2xTMT6plex [K4; K22]; 1xTMT6plex [N-Term]		1.22249e-05	0	1	1	1	XP_010684815.1	XP_010684815.1 [122-143]	0	3052.8	1.07	0.966	0.963	1.002	0.879	0.948	1.044	0.941	102.1	109.3	98.6	98.3	102.3	89.8	96.8	106.6	96.1	1	1	1	1	1	1	1	1	1		High	High	High	High	High	High	High	High	High
FALSE	High	[R].LGTSGQAVGELK.[Q]	1xTMT6plex [K12]; 1xTMT6plex [N-Term]		5.6466e-06	0	1	1	1	XP_010684042.1	XP_010684042.1 [318-329]	0	1617.96	1.082	1.054	1.17	0.999	0.946	0.95	0.958	1.091	97.3	105.3	102.6	113.8	97.2	92.1	92.4	93.2	106.1	1	1	1	1	1	1	1	1	1		High	High	High	High	High	High	High	High	High
FALSE	High	[K].LGTLASSLITDLQDR.[I]	1xTMT6plex [N-Term]		2.98162e-05	0	1	1	1	XP_010677234.1	XP_010677234.1 [393-407]	0	1832.03	1.66	1.047	1.285	1.354	1.34	1.135	1.293	1.619	76.7	127.3	80.3	98.6	103.9	102.8	87.1	99.2	124.2	1	1	1	1	1	1	1	1	1		High	High	High	High	High	High	High	High	High
FALSE	High	[R].LGTESYNMSLAEILSPSR.[I]	1xOxidation [M8]; 1xTMT6plex [N-Term]		3.58185e-06	0	1	1	5	XP_010695780.1	XP_010695780.1 [354-371]	0	2213.13	1.085	1.033	1.064	0.974	1.05	0.966	1.042	1.103	96.6	104.8	99.8	102.8	94.1	101.5	93.3	100.7	106.6	5	5	5	5	5	5	5	5	5		High	High	High	High	High	High	High	High	High
FALSE	High	[K].LGTEQSSDSCLYHEK.[D]	1xCarbamidomethyl [C10]; 1xTMT6plex [K15]; 1xTMT6plex [N-Term]		2.87768e-07	0	1	1	1	XP_010688615.1	XP_010688615.1 [294-308]	0	2212.1	0.944	0.797	1.069	1.025	0.972	0.824	1.125	1.109	101.5	95.9	80.9	108.5	104	98.7	83.6	114.2	112.6	1	1	1	1	1	1	1	1	1		High	High	High	High	High	High	High	High	High
FALSE	High	[R].LGTEAFYAFIYPNFAVER.[Y]	1xTMT6plex [N-Term]		3.19891e-06	0	1	1	1	XP_010682183.1	XP_010682183.1 [337-354]	0	2337.21	0.988	0.939	0.87	0.796	0.937	0.863	0.814	1.006	109.6	108.3	102.9	95.3	87.3	102.6	94.6	89.2	110.2	1	1	1	1	1	1	1	1	1		High	High	High	High	High	High	High	High	High
FALSE	High	[R].IGTAEVESALVSHPQCAEAAVVGVEHEVK.[G]	1xCarbamidomethyl [C16]; 1xTMT6plex [K29]; 1xTMT6plex [N-Term]		9.57534e-15	0	1	1	6	XP_010682211.1	XP_010682211.1 [632-660]	0	3474.83	0.978	1.074	1.036	1.017	1.004	0.998	1.069	1.01	98	95.8	105.2	101.5	99.6	98.4	97.7	104.8	99	6	6	6	6	6	6	6	6	6		High	High	High	High	High	High	High	High	High
FALSE	High	[K].LGSYALIGLPSSYQVR.[F]	1xTMT6plex [N-Term]		1.90736e-06	0	1	1	3	XP_010667035.1	XP_010667035.1 [111-126]	0	1953.1	0.951	0.891	0.794	0.785	0.871	0.974	0.833	0.93	112.1	106.6	99.8	89	88	97.6	109.2	93.4	104.3	3	3	3	3	3	3	3	3	3		High	High	High	High	High	High	High	High	High
FALSE	High	[K].IGSVALTNLLK.[E]	1xTMT6plex [K11]; 1xTMT6plex [N-Term]		1.85809e-05	0	1	2	4	XP_010687041.1	XP_010687041.1 [157-167]	0	1587.02	0.898	0.983	0.848	0.851	0.977	0.927	0.878	0.939	108.4	97.4	106.5	91.9	92.3	105.9	100.5	95.2	101.9	4	4	4	4	4	4	4	4	4		High	High	High	High	High	High	High	High	High
FALSE	High	[K].LGSVAIQGALK.[R]	1xTMT6plex [K11]; 1xTMT6plex [N-Term]		1.39117e-05	0	1	1	3	XP_010689228.1	XP_010689228.1 [40-50]	0	1514.97	0.953	0.937	0.943	0.88	0.939	1.057	0.985	0.886	104.9	99.9	98.3	98.9	92.3	98.5	110.9	103.3	93	3	3	3	3	3	3	3	3	3		High	High	High	High	High	High	High	High	High
FALSE	High	[K].LGTIVMESNYPNVYEQLIDHTK.[G]	1xTMT6plex [K22]; 1xTMT6plex [N-Term]		1.17574e-06	0	1	1	2	XP_010672915.1	XP_010672915.1 [393-414]	0	3022.6	1.008	0.873	1.025	1.049	0.939	0.988	0.998	0.886	102.7	103.5	89.6	105.3	107.7	96.4	101.5	102.4	90.9	2	2	2	2	2	2	2	2	2		High	High	High	High	High	High	High	High	High
FALSE	High	[K].IGSTTPAALLYDALDHFDR.[R]	1xTMT6plex [N-Term]		1.81594e-06	0	1	1	2	XP_010681470.1	XP_010681470.1 [340-358]	0	2305.2	1.052	1.121	1.104	1.047	1.071	1.038	1.083	1.08	93.8	98.7	105.1	103.5	98.2	100.4	97.3	101.6	101.3	2	2	2	2	2	2	2	2	2		High	High	High	High	High	High	High	High	High
FALSE	High	[K].IGVIESLLEK.[C]	1xTMT6plex [K10]; 1xTMT6plex [N-Term]		1.1737e-05	0	1	1	28	XP_010669994.1	XP_010669994.1 [283-292]	0	1558.98	0.99	0.961	0.971	0.983	0.97	0.962	0.966	1.368	98.1	97.2	94.3	95.3	96.5	95.2	94.4	94.8	134.2	16	16	16	16	16	16	16	16	16		High	High	High	High	High	High	High	High	High
FALSE	High	[R].IGVLMAWAPQAK.[I]	1xTMT6plex [K12]; 1xTMT6plex [N-Term]		1.76567e-05	0	1	1	2	XP_010687761.1	XP_010687761.1 [356-367]	0	1743.04	1.049	0.978	0.987	0.921	0.845	1.038	0.994	1.005	102.1	107.1	99.8	100.7	94	86.3	105.9	101.5	102.6	2	2	2	2	2	2	2	2	2		High	High	High	High	High	High	High	High	High
FALSE	High	[K].LGYETEAFAIYDVMR.[Y]	1xTMT6plex [N-Term]		6.71719e-07	0	1	1	4	XP_010677137.1	XP_010677137.1 [158-172]	0	2007.01	1.115	1.255	1.152	1.275	1.033	1.048	1.133	1.089	89.1	99.4	111.8	102.7	113.6	92.1	93.4	100.9	97.1	4	4	4	4	4	4	4	4	4		High	High	High	High	High	High	High	High	High
FALSE	High	[K].IGYDNAAAVAK.[K]	1xTMT6plex [K11]; 1xTMT6plex [N-Term]		1.10199e-05	0	1	1	3	XP_010680310.1	XP_010680310.1 [442-452]	0	1550.89	1.999	1.025	1.281	1.092	1.024	1.068	1.063	1.055	84.8	169.6	87	108.7	92.7	86.9	90.6	90.2	89.5	3	3	3	3	3	3	3	3	3		High	High	High	High	High	High	High	High	High
FALSE	High	[R].IGYAMISEAEQSGAISPGK.[S]	1xTMT6plex [K19]; 1xTMT6plex [N-Term]		7.53519e-06	0	1	1	1	XP_010695544.1	XP_010695544.1 [132-150]	0	2367.26	1.15	1.085	1.247	1.155	1.191	0.978	1.006	1.366	88.4	101.7	95.9	110.3	102.1	105.3	86.5	88.9	120.8	1	1	1	1	1	1	1	1	1		High	High	High	High	High	High	High	High	High
FALSE	High	[K].LGYAEMVEEVSVGDSK.[I]	1xTMT6plex [K16]; 1xTMT6plex [N-Term]		1.35573e-05	0	1	1	3	XP_010695656.1	XP_010695656.1 [352-367]	0	2171.13	0.973	1.03	1.018	1.05	0.945	0.914	0.995	1.001	100.8	98.1	103.9	102.6	105.9	95.3	92.2	100.3	100.9	3	3	3	3	3	3	3	3	3		High	High	High	High	High	High	High	High	High
FALSE	High	[R].LGWESTPGESHLDAMLR.[G]	1xTMT6plex [N-Term]		2.92967e-05	0	1	1	1	XP_010669361.1	XP_010669361.1 [637-653]	0	2128.07	0.728	0.78	0.631	0.83	0.719	0.844	1.022	0.767	122.9	89.5	95.9	77.5	102.1	88.4	103.7	125.7	94.2	1	1	1	1	1	1	1	1	1		High	High	High	High	High	High	High	High	High
FALSE	High	[R].LGWASLWVGDEGGK.[A]	1xTMT6plex [K14]; 1xTMT6plex [N-Term]		5.75194e-07	0	1	1	2	XP_010672516.1	XP_010672516.1 [307-320]	0	1933.06	0.994	0.977	0.969	0.891	0.951	0.991	0.986	1.07	101.9	101.3	99.6	98.7	90.9	96.9	101	100.5	109.1	2	2	2	2	2	2	2	2	2		High	High	High	High	High	High	High	High	High
FALSE	High	[R].IGVVGGGISGLGAAYELAK.[A]	1xTMT6plex [K19]; 1xTMT6plex [N-Term]		7.25855e-06	0	1	1	1	XP_010670961.1	XP_010670961.1 [3-21]	0	2190.29	1.14	1.055	1.067	1.057	1.081	0.973	1.156	1.073	93.7	106.8	98.9	100	99.1	101.4	91.2	108.3	100.6	1	1	1	1	1	1	1	1	1		High	High	High	High	High	High	High	High	High
FALSE	High	[K].IGVVDQQWIVHK.[V]	1xTMT6plex [K12]; 1xTMT6plex [N-Term]		2.2755e-05	0	1	1	1	XP_010689522.1	XP_010689522.1 [317-328]	0	1880.12	0.882	1.034	0.995	0.97	1.021	1.154	1.043	1.078	98.1	86.5	101.4	97.6	95.1	100.2	113.2	102.2	105.7	1	1	1	1	1	1	1	1	1		High	High	High	High	High	High	High	High	High
FALSE	High	[R].IGVLGASGYTGSEIVR.[L]	1xTMT6plex [N-Term]		5.54159e-06	0	2	3	3	XP_010693940.1; XP_010668190.1	XP_010693940.1 [56-71]; XP_010668190.1 [56-71]	0	1808.01	0.973	0.961	0.964	1.042	0.999	0.976	1.049	1.017	100.2	97.5	96.3	96.6	104.4	100.1	97.8	105.1	101.9	3	3	3	3	3	3	3	3	3	Shared	High	High	High	High	High	High	High	High	High
FALSE	High	[K].LGVVDEVFESGEEVIER.[G]	1xTMT6plex [N-Term]		5.60436e-06	0	1	1	1	XP_010672132.1	XP_010672132.1 [181-197]	0	2135.11	1.156	0.966	1.294	1.147	1.067	1.072	0.936	1.198	91.5	105.7	88.4	118.4	105	97.6	98.1	85.7	109.6	1	1	1	1	1	1	1	1	1		High	High	High	High	High	High	High	High	High
FALSE	High	[K].IGVTEPSELAIQQNAQGLAR.[Y]	1xTMT6plex [N-Term]		1.27195e-08	0	1	1	9	XP_010676114.1	XP_010676114.1 [149-168]	0	2324.28	0.931	0.991	1.052	1.037	1.005	1.014	1.042	1.071	98.4	91.6	97.5	103.5	102.1	98.9	99.8	102.6	105.5	7	7	7	7	7	7	7	7	7		High	High	High	High	High	High	High	High	High
FALSE	High	[K].IGVSVQDLSSLQSLDIAADK.[K]	1xTMT6plex [K20]; 1xTMT6plex [N-Term]		1.62745e-06	0	1	1	2	XP_010669408.1	XP_010669408.1 [112-131]	0	2517.42	1.035	1.059	1.103	1.101	1.009	0.932	1.057	1.08	96	99.4	101.6	105.8	105.6	96.9	89.5	101.5	103.7	2	2	2	2	2	2	2	2	2		High	High	High	High	High	High	High	High	High
FALSE	High	[K].LGVSAASFAPAAVVAAPGAPGADAAPVVEEK.[T]	1xTMT6plex [K31]; 1xTMT6plex [N-Term]		8.51014e-12	0	1	1	19	XP_010693759.1	XP_010693759.1 [88-118]	0	3248.79	1.045	1.026	1.14	1.086	1.077	0.915	1.026	1.003	96.6	101	99.1	110.1	104.9	104	88.3	99.1	96.9	12	12	12	12	12	12	12	12	12		High	High	High	High	High	High	High	High	High
FALSE	High	[R].LGVQLQTIATDFQR.[I]	1xTMT6plex [N-Term]		3.39778e-06	0	1	1	2	XP_010670575.1	XP_010670575.1 [28-41]	0	1819.03	0.952	1.024	0.993	1.023	1.009	1.043	0.951	0.981	100.3	95.4	102.7	99.6	102.6	101.1	104.6	95.3	98.4	2	2	2	2	2	2	2	2	2		High	High	High	High	High	High	High	High	High
FALSE	High	[R].LGVQLQEIQGLLVDNQR.[V]	1xTMT6plex [N-Term]		4.1073e-05	0	1	1	1	XP_010694753.1	XP_010694753.1 [74-90]	0	2152.23	1.006	1.031	1.044	1.088	1.052	0.965	0.903	1.016	98.9	99.5	101.9	103.2	107.5	104	95.4	89.3	100.4	1	1	1	1	1	1	1	1	1		High	High	High	High	High	High	High	High	High
FALSE	High	[R].IGVNAIPAIEEVNIFKDDQVIQFSSPK.[V]	2xTMT6plex [K16; K27]; 1xTMT6plex [N-Term]		1.57051e-07	0	1	1	3	XP_010673263.1	XP_010673263.1 [46-72]	1	3659.07	0.977	0.917	1.036	0.91	0.957	0.948	1.034	0.994	102.6	100.2	94	106.3	93.3	98.2	97.2	106.1	102	3	3	3	3	3	3	3	3	3		High	High	High	High	High	High	High	High	High
FALSE	High	[R].IGVNAIPAIEEVNIFK.[D]	1xTMT6plex [K16]; 1xTMT6plex [N-Term]		1.39664e-07	0	1	1	3	XP_010673263.1	XP_010673263.1 [46-61]	0	2185.3	0.893	0.966	0.946	1.009	0.957	0.953	0.94	0.892	105.2	93.9	101.6	99.5	106.1	100.7	100.2	98.9	93.8	3	3	3	3	3	3	3	3	3		High	High	High	High	High	High	High	High	High
FALSE	High	[K].LGVLTEEEFHQYVLPEK.[M]	1xTMT6plex [K17]; 1xTMT6plex [N-Term]		6.46779e-07	0	1	1	4	XP_010680310.1	XP_010680310.1 [468-484]	0	2489.37	0.937	0.994	0.955	0.996	0.978	1.016	1.006	1.037	100.9	94.5	100.3	96.4	100.5	98.7	102.5	101.5	104.6	4	4	4	4	4	4	4	4	4		High	High	High	High	High	High	High	High	High
FALSE	High	[K].LGVTLATIAHALEK.[T]	1xTMT6plex [K14]; 1xTMT6plex [N-Term]		1.28745e-05	0	1	3	1	XP_019104614.1	XP_019104614.1 [431-444]	0	1895.17	1.21	1.073	1.053	0.937	1.091	0.992	1.042	1.093	94.8	114.8	101.7	99.8	88.9	103.5	94.1	98.8	103.6	1	1	1	1	1	1	1	1	1		High	High	High	High	High	High	High	High	High
FALSE	High	[R].IGYGSPLTLTDTSNK.[I]	1xTMT6plex [K15]; 1xTMT6plex [N-Term]		2.63912e-06	0	1	1	3	XP_010692407.1	XP_010692407.1 [318-332]	0	2025.13	0.941	1.073	1.008	1.002	0.969	0.972	1.079	0.946	100.1	94.2	107.4	100.9	100.3	97	97.3	108	94.7	2	2	2	2	2	2	2	2	2		High	High	High	High	High	High	High	High	High
FALSE	High	[K].LGSQLEILAPVKY.[-]	1xTMT6plex [K12]; 1xTMT6plex [N-Term]		4.12114e-05	0	1	1	4	XP_010685006.1	XP_010685006.1 [194-206]	1	1889.15	1.119	1.015	1.147	1.039	1.031	1.082	1.002	1.052	94.9	106.2	96.3	108.8	98.5	97.8	102.6	95.1	99.8	4	4	4	4	4	4	4	4	4		High	High	High	High	High	High	High	High	High
FALSE	High	[R].LGSQGGTNEIK.[E]	1xTMT6plex [K11]; 1xTMT6plex [N-Term]		5.73203e-06	0	1	1	3	XP_010690597.1	XP_010690597.1 [843-853]	0	1561.89	1.029	0.965	0.952	0.91	0.943	0.949	1.039	1.043	101.9	104.9	98.3	97.1	92.7	96.1	96.7	105.9	106.3	3	3	3	3	3	3	3	3	3		High	High	High	High	High	High	High	High	High
FALSE	High	[K].LGPRPEKPIEIYEFESCPFCR.[K]	2xCarbamidomethyl [C17; C20]; 1xTMT6plex [K7]; 1xTMT6plex [N-Term]		4.34777e-05	0	1	1	2	XP_010683728.1	XP_010683728.1 [127-147]	0	3082.59	1.243	1.002	1.003	1.073	1.055	0.966	1.045	1.203	93.9	116.7	94	94.1	100.7	99	90.6	98	112.9	2	2	2	2	2	2	2	2	2		High	High	High	High	High	High	High	High	High
FALSE	High	[R].LGPNYLQLPVNAPK.[C]	1xTMT6plex [K14]; 1xTMT6plex [N-Term]		1.99811e-05	0	1	1	6	XP_010692546.1	XP_010692546.1 [356-369]	0	1982.18	1.028	1.023	0.879	0.849	0.798	0.997	0.899	0.957	106.8	109.7	109.3	93.9	90.6	85.2	106.4	96	102.1	6	6	6	6	6	6	6	6	6		High	High	High	High	High	High	High	High	High
FALSE	High	[K].IGPNVSISANAR.[V]	1xTMT6plex [N-Term]		5.30343e-05	0	1	1	1	XP_010678682.1	XP_010678682.1 [315-326]	0	1427.82	0.995	1.089	0.964	0.921	1.019	1.04	1.16	1.008	97.9	97.4	106.6	94.3	90.1	99.7	101.8	113.5	98.7	1	1	1	1	1	1	1	1	1		High	High	High	High	High	High	High	High	High
FALSE	High	[K].IGPNEPSPLAILENANGLAR.[Y]	1xTMT6plex [N-Term]		8.50624e-08	0	1	1	4	XP_010683863.1	XP_010683863.1 [149-168]	0	2275.26	1.072	0.993	1.096	1.049	1.042	0.979	1.088	1.096	95.6	102.5	95	104.7	100.3	99.6	93.5	104	104.8	4	4	4	4	4	4	4	4	4		High	High	High	High	High	High	High	High	High
FALSE	High	[R].LGPGQEIELEAHAVK.[G]	1xTMT6plex [K15]; 1xTMT6plex [N-Term]		2.3655e-06	0	1	1	1	XP_010676084.1	XP_010676084.1 [218-232]	0	2049.17	1.087	1.075	1.122	1.212	1.184	0.95	0.933	0.982	94.3	102.5	101.3	105.8	114.2	111.7	89.5	88	92.6	1	1	1	1	1	1	1	1	1		High	High	High	High	High	High	High	High	High
FALSE	High	[R].LGPGMMISVDLLSGQVYENTEVK.[K]	1xOxidation [M5]; 1xTMT6plex [K23]; 1xTMT6plex [N-Term]		1.4097e-06	0	1	1	1	XP_010673008.1	XP_010673008.1 [487-509]	0	2954.56	1.044	0.913	0.941	0.976	0.849	0.908	0.914	0.885	106.8	111.5	97.5	100.5	104.2	90.6	96.9	97.5	94.5	1	1	1	1	1	1	1	1	1		High	High	High	High	High	High	High	High	High
FALSE	High	[K].IGPGHYEPPSESQQWSLAIEGNDYK.[V]	1xTMT6plex [K25]; 1xTMT6plex [N-Term]		1.0797e-07	0	1	1	1	XP_010683251.1	XP_010683251.1 [875-899]	0	3260.63	0.857	1.039	0.887	0.942	0.849	0.889	1.134	0.98	104.9	89.9	109	93.1	98.9	89.1	93.2	119	102.8	1	1	1	1	1	1	1	1	1		High	High	High	High	High	High	High	High	High
FALSE	High	[R].LGPEVSVQGNVDPAYLFSPLPALTDEIHR.[V]	1xTMT6plex [N-Term]		8.66876e-08	0	1	2	2	XP_010675380.1	XP_010675380.1 [329-357]	0	3363.78	1.098	1.316	1.261	1.258	1.504	1.158	1.291	1.201	81.2	89.1	106.8	102.4	102.1	122.1	94	104.8	97.5	1	1	1	1	1	1	1	1	1		High	High	High	High	High	High	High	High	High
FALSE	High	[K].LGPTAWEILGEGR.[V]	1xTMT6plex [N-Term]		4.06602e-05	0	1	1	1	XP_010666512.1	XP_010666512.1 [20-32]	0	1627.9	1.028	1.13	1.034	1.158	1.277	0.903	1.062	0.942	94.4	97	106.7	97.6	109.4	120.6	85.2	100.2	88.9	1	1	1	1	1	1	1	1	1		High	High	High	High	High	High	High	High	High
FALSE	High	[R].LGNWNTVSGDSR.[W]	1xTMT6plex [N-Term]		2.43597e-05	0	1	1	1	XP_010694988.1	XP_010694988.1 [296-307]	0	1534.78	1.143	1.247	1.116	1.099	1.291	1.297	1.264	1.217	84.3	96.4	105.2	94.1	92.7	108.8	109.4	106.5	102.7	1	1	1	1	1	1	1	1	1		High	High	High	High	High	High	High	High	High
FALSE	High	[K].LGNMCLAAVQAYDTASESIEALNAAEVK.[F]	1xCarbamidomethyl [C5]; 1xTMT6plex [K28]; 1xTMT6plex [N-Term]		5.04483e-06	0	1	1	1	XP_010682085.1	XP_010682085.1 [242-269]	0	3397.74	1.112	0.771	1.126	1.037	1.176	0.973	1.096	1.025	96.6	107.5	74.5	108.8	100.2	113.7	94	105.9	99	1	1	1	1	1	1	1	1	1		High	High	High	High	High	High	High	High	High
FALSE	High	[K].IGNDIDVDDAFEPCDVLSK.[Q]	1xCarbamidomethyl [C14]; 1xTMT6plex [K19]; 1xTMT6plex [N-Term]		1.75924e-05	0	1	1	1	XP_010670108.1	XP_010670108.1 [330-348]	0	2580.29	1.147	1.043	1.133	1.15	1.103	1.137	1.097	1.231	89.6	102.8	93.5	101.6	103	98.8	101.9	98.4	110.4	1	1	1	1	1	1	1	1	1		High	High	High	High	High	High	High	High	High
FALSE	High	[R].LGNDDDLDNLLGPAAADFTTPSSWAVVK.[L]	1xTMT6plex [K28]; 1xTMT6plex [N-Term]		6.63293e-09	0	1	1	2	XP_010682467.1	XP_010682467.1 [24-51]	0	3360.74	1.519	0.563	0.928	1.1	0.822	1.907	0.66	1.283	92	139.8	51.8	85.4	101.2	75.6	175.4	60.7	118	2	2	2	2	2	2	2	2	2		High	High	High	High	High	High	High	High	High
FALSE	High	[R].LGMTFYEPTVMTNIK.[S]	1xTMT6plex [K15]; 1xTMT6plex [N-Term]		5.90079e-05	0	1	1	1	XP_010693407.1	XP_010693407.1 [411-425]	0	2203.19	0.927	0.988	0.973	0.905	1.021	1.059	0.951	1.022	101.8	94.3	100.5	99	92.1	103.9	107.7	96.7	104	1	1	1	1	1	1	1	1	1		High	High	High	High	High	High	High	High	High
FALSE	High	[K].LGMMSFFEEDGTVVPVTVIGFK.[E]	2xOxidation [M3; M4]; 1xTMT6plex [K22]; 1xTMT6plex [N-Term]		7.84426e-07	0	1	1	1	XP_019107727.1	XP_019107727.1 [95-116]	0	2893.51	1.099	0.887	0.968	0.867	0.95	0.953	0.948	0.92	104.8	115.1	92.9	101.4	90.8	99.5	99.9	99.3	96.3	1	1	1	1	1	1	1	1	1		High	High	High	High	High	High	High	High	High
FALSE	High	[K].LGMMSFFEEDGTVVPVTVIGFK.[E]	1xOxidation [M]; 1xTMT6plex [K22]; 1xTMT6plex [N-Term]		1.47015e-05	0	1	1	6	XP_019107727.1	XP_019107727.1 [95-116]	0	2877.52	1.122	1.143	1.167	1.136	1.16	1.013	1.215	1.085	89.6	100.6	102.4	104.6	101.8	104	90.8	108.9	97.3	3	3	3	3	3	3	3	3	3		High	High	High	High	High	High	High	High	High
FALSE	High	[K].LGMMSFFEEDGTVVPVTVIGFK.[E]	1xTMT6plex [K22]; 1xTMT6plex [N-Term]		6.89746e-07	0	1	1	1	XP_019107727.1	XP_019107727.1 [95-116]	0	2861.52	0.951	0.899	1.028	1.013	0.975	0.845	0.936	0.822	106.3	101.1	95.5	109.2	107.7	103.6	89.8	99.5	87.4	1	1	1	1	1	1	1	1	1		High	High	High	High	High	High	High	High	High
FALSE	High	[R].LGMGTNMYPSSSLLGQSTDESIASLPIDDLIEK.[A]	1xTMT6plex [K33]; 1xTMT6plex [N-Term]		3.05732e-07	0	1	1	1	XP_010678593.1	XP_010678593.1 [529-561]	0	3941.02																											No Quan Values	High	High	High	High	High	High	High	Not Found	High
FALSE	High	[K].LGNVVEGNTQFPVVWR.[E]	1xTMT6plex [N-Term]		3.08054e-06	0	1	1	3	XP_010685705.1	XP_010685705.1 [358-373]	0	2044.12	0.889	0.812	0.803	0.825	0.852	0.87	0.819	0.864	116.4	103.5	94.5	93.4	96	99.1	101.3	95.3	100.5	3	3	3	3	3	3	3	3	3		High	High	High	High	High	High	High	High	High
FALSE	High	[K].LGSQLEILAPVK.[Y]	1xTMT6plex [K12]; 1xTMT6plex [N-Term]		8.84776e-06	0	1	1	3	XP_010685006.1	XP_010685006.1 [194-205]	0	1726.09	0.86	0.957	1.028	1.072	0.99	1.035	0.9	0.865	103.4	88.9	98.9	106.3	110.8	102.3	107	93	89.4	3	3	3	3	3	3	3	3	3		High	High	High	High	High	High	High	High	High
FALSE	High	[R].LGPTPPDFDAIPPVCR.[N]	1xCarbamidomethyl [C15]; 1xTMT6plex [N-Term]		5.86422e-05	0	1	1	5	XP_019107713.1	XP_019107713.1 [194-209]	0	1981.04	1.058	1.063	1.078	1.156	1.022	1.018	1.077	1.034	94.7	100.2	100.6	102.1	109.5	96.8	96.4	101.9	97.9	4	4	4	4	4	4	4	4	4		High	High	High	High	High	High	High	High	High
FALSE	High	[R].IGQDIAQVGMGYDHNYMLDCGDEK.[M]	1xCarbamidomethyl [C20]; 1xTMT6plex [K24]; 1xTMT6plex [N-Term]		2.27785e-06	0	1	1	1	XP_010679093.1	XP_010679093.1 [226-249]	0	3187.49	1.036	1.075	1.015	1.002	0.855	0.759	1.356	0.644	103	106.6	110.7	104.5	103.2	88	78.2	139.6	66.3	1	1	1	1	1	1	1	1	1		High	High	High	High	High	High	High	High	High
FALSE	High	[K].IGSQEVIPAFEEAVSGMTLGGIR.[R]	1xTMT6plex [N-Term]		5.1793e-06	0	1	1	3	XP_010683894.1	XP_010683894.1 [228-250]	0	2590.37	0.997	0.934	1.055	1.043	0.951	0.949	1.011	0.99	100.8	100.5	94.1	106.3	105.2	95.8	95.7	101.9	99.8	3	3	3	3	3	3	3	3	3		High	High	High	High	High	High	High	High	High
FALSE	High	[R].LGSMETGTGLTR.[A]	1xTMT6plex [N-Term]		3.49941e-05	0	1	1	1	XP_010671869.1	XP_010671869.1 [401-412]	0	1451.77	0.819	0.951	0.947	0.917	0.972	1.01	0.981	1.096	103.5	84.8	98.5	98	95	100.6	104.5	101.6	113.5	1	1	1	1	1	1	1	1	1		High	High	High	High	High	High	High	High	High
FALSE	High	[K].LGSGVAAAAAYLQNSTPMITSR.[I]	1xOxidation [M18]; 1xTMT6plex [N-Term]		1.66226e-07	0	1	1	4	XP_010673724.1	XP_010673724.1 [379-400]	0	2424.28	0.93	0.912	0.905	0.888	0.96	1.026	0.938	1.07	104.3	97	95.1	94.3	92.6	100.1	107	97.9	111.6	4	4	4	4	4	4	4	4	4		High	High	High	High	High	High	High	High	High
FALSE	High	[K].LGSGVAAAAAYLQNSTPMITSR.[I]	1xTMT6plex [N-Term]		3.45527e-08	0	1	1	4	XP_010673724.1	XP_010673724.1 [379-400]	0	2408.28	1.019	0.874	0.885	0.914	0.985	0.959	0.933	0.998	105	107.1	91.8	93	96	103.5	100.8	98	104.8	4	4	4	4	4	4	4	4	4		High	High	High	High	High	High	High	High	High
FALSE	High	[R].IGSEVIVVEFASDIVPTMDGEIR.[K]	1xOxidation [M18]; 1xTMT6plex [N-Term]		6.76821e-07	0	1	1	1	XP_010672596.1	XP_010672596.1 [237-259]	0	2721.42	1.036	1	1.228	0.793	1.019	1.008	0.972	1.109	98.2	101.7	98.2	120.6	77.9	100.1	99	95.5	108.9	1	1	1	1	1	1	1	1	1		High	High	High	High	High	High	High	High	High
FALSE	High	[R].IGSEVIVVEFASDIVPTMDGEIR.[K]	1xTMT6plex [N-Term]		1.95109e-06	0	1	1	3	XP_010672596.1	XP_010672596.1 [237-259]	0	2705.43	1.099	1.076	1.061	1.027	1.055	1.046	1.1	1.112	94	103.3	101.1	99.7	96.5	99.1	98.3	103.4	104.5	3	3	3	3	3	3	3	3	3		High	High	High	High	High	High	High	High	High
FALSE	High	[R].LGSEDQIVAAGSMGQLR.[S]	1xTMT6plex [N-Term]		3.16447e-05	0	1	1	1	XP_010682225.1	XP_010682225.1 [226-242]	0	1961.03	1.052	0.933	1.021	0.869	0.907	0.947	0.829	0.944	105.8	111.4	98.7	108.1	92	96	100.3	87.8	99.9	1	1	1	1	1	1	1	1	1		High	High	High	High	High	High	High	High	High
FALSE	High	[K].LGSDTNDIGLR.[V]	1xTMT6plex [N-Term]		3.17553e-05	0	1	1	2	XP_010682325.1	XP_010682325.1 [281-291]	0	1389.75	0.858	1.249	1.144	1.183	1.079	0.921	1.234	1.216	91.1	78.1	113.7	104.1	107.7	98.3	83.9	112.3	110.8	2	2	2	2	2	2	2	2	2		High	High	High	High	High	High	High	High	High
FALSE	High	[K].LGPTPSEILGEGR.[I]	1xTMT6plex [N-Term]		2.35025e-05	0	1	1	4	XP_010685893.1	XP_010685893.1 [20-32]	0	1554.87	1.034	1.014	1.113	1.065	1.116	0.804	0.938	0.818	101.1	104.5	102.6	112.6	107.7	112.8	81.3	94.8	82.7	3	3	3	3	3	3	3	3	3		High	High	High	High	High	High	High	High	High
FALSE	High	[R].LGSDIAVQGNVDPGVLFGSK.[E]	1xTMT6plex [K20]; 1xTMT6plex [N-Term]		1.44503e-07	0	1	1	5	XP_010695846.1	XP_010695846.1 [327-346]	0	2431.36	0.872	0.884	0.973	0.961	0.935	0.904	0.886	0.898	108.3	94.4	95.7	105.3	104	101.3	97.8	96	97.2	5	5	5	5	5	5	5	5	5		High	High	High	High	High	High	High	High	High
FALSE	High	[K].LGQYIPITGGVLR.[T]	1xTMT6plex [N-Term]		3.98025e-06	0	1	1	2	XP_010671687.1	XP_010671687.1 [192-204]	0	1615.97	0.934	0.943	0.972	0.973	0.942	1.052	1.043	1.029	101.3	94.6	95.5	98.4	98.5	95.4	106.5	105.6	104.1	2	2	2	2	2	2	2	2	2		High	High	High	High	High	High	High	High	High
FALSE	High	[K].LGQVSVSNATR.[R]	1xTMT6plex [N-Term]		1.24993e-05	0	1	1	1	XP_010689947.1	XP_010689947.1 [502-512]	0	1360.77	1.045	1.112	1.078	0.995	1.125	0.989	0.989	0.823	98.3	102.7	109.3	105.9	97.8	110.6	97.2	97.2	80.9	1	1	1	1	1	1	1	1	1		High	High	High	High	High	High	High	High	High
FALSE	High	[K].IGQVQTVQDNTSSPYFR.[V]	1xTMT6plex [N-Term]		2.40134e-05	0	1	1	3	XP_010695608.1	XP_010695608.1 [275-291]	0	2169.11	1.034	1.041	0.956	1.021	1.008	0.998	1.046	0.997	98.9	102.3	102.9	94.5	101	99.7	98.7	103.4	98.6	3	3	3	3	3	3	3	3	3		High	High	High	High	High	High	High	High	High
FALSE	High	[K].IGQSNLQASELLQIGEMEGPALDLFK.[S]	1xTMT6plex [K26]; 1xTMT6plex [N-Term]		4.4134e-07	0	1	1	1	XP_010685089.1	XP_010685089.1 [219-244]	0	3259.76	1.014	0.832	1.014	1.064	0.932	0.845	0.974	1.041	103.3	104.8	85.9	104.7	109.9	96.2	87.2	100.5	107.5	1	1	1	1	1	1	1	1	1		High	High	High	High	High	High	High	High	High
FALSE	High	[K].IGQIAIGGGGGNPFLGQQMASSK.[D]	1xTMT6plex [K23]; 1xTMT6plex [N-Term]		3.39406e-09	0	1	1	1	XP_010692838.1	XP_010692838.1 [615-637]	0	2646.44	0.958	0.952	0.834	0.867	1.014	0.947	0.997	0.974	105.4	100.9	100.3	87.8	91.3	106.9	99.8	105	102.6	1	1	1	1	1	1	1	1	1		High	High	High	High	High	High	High	High	High
FALSE	High	[K].LGQGQFGTTYSCTEK.[T]	1xCarbamidomethyl [C12]; 1xTMT6plex [K15]; 1xTMT6plex [N-Term]		3.54159e-06	0	1	1	1	XP_010678309.1	XP_010678309.1 [46-60]	0	2135.08	1.007	1.052	0.998	1.245	1.111	1.228	1.138	1.079	91.3	91.9	96.1	91.1	113.7	101.4	112.1	103.9	98.5	1	1	1	1	1	1	1	1	1		High	High	High	High	High	High	High	High	High
FALSE	High	[K].IGQFTHQMADGWGLASDGK.[V]	1xTMT6plex [K19]; 1xTMT6plex [N-Term]		1.06973e-05	0	1	3	1	XP_010675927.1	XP_010675927.1 [146-164]	0	2477.26	1.111	1.04	1.13	1.114	1.178	0.879	1.134	1.109	92.8	103.2	96.6	104.9	103.4	109.3	81.6	105.2	102.9	1	1	1	1	1	1	1	1	1		High	High	High	High	High	High	High	High	High
FALSE	High	[R].LGQDLDLFSIQEDAGGGLVFWHPK.[G]	1xTMT6plex [K24]; 1xTMT6plex [N-Term]		1.18681e-05	0	1	2	1	XP_010674905.1	XP_010674905.1 [288-311]	0	3100.65	1.245	1.014	1.03	0.967	0.947	1.035	1.037	1.044	96.6	120.3	97.9	99.5	93.4	91.4	99.9	100.1	100.8	1	1	1	1	1	1	1	1	1		High	High	High	High	High	High	High	High	High
FALSE	High	[K].LGSAGISSEIIGR.[V]	1xTMT6plex [N-Term]		9.95508e-07	0	1	1	3	XP_010668494.1	XP_010668494.1 [1051-1063]	0	1488.86	1.015	1.062	1.047	1.065	1.071	1.068	1.058	0.977	96.1	97.6	102.1	100.6	102.4	102.9	102.7	101.7	93.9	3	3	3	3	3	3	3	3	3		High	High	High	High	High	High	High	High	High
FALSE	High	[K].LDLNEEPLKEWINK.[T]	2xTMT6plex [K9; K14]; 1xTMT6plex [N-Term]		9.89392e-06	0	1	1	4	XP_010683695.1	XP_010683695.1 [73-86]	1	2428.41	1.033	1.115	1.077	1.132	0.997	1.065	1.085	1.065	94.1	97.2	104.9	101.3	106.5	93.7	100.1	102.1	100.2	3	3	3	3	3	3	3	3	3		High	High	High	High	High	High	High	High	High
FALSE	High	[K].IDILVSGIGTGGTVTGAGR.[Y]	1xTMT6plex [N-Term]		6.94849e-10	0	1	1	3	XP_010674891.1	XP_010674891.1 [176-194]	0	1973.12	1.009	0.983	0.96	0.924	0.979	1.051	0.966	1.052	100.9	101.7	99.1	96.8	93.2	98.8	106	97.4	106.1	3	3	3	3	3	3	3	3	3		High	High	High	High	High	High	High	High	High
FALSE	High	[K].LDILINGDCVDPLATIVHK.[D]	1xCarbamidomethyl [C9]; 1xTMT6plex [K19]; 1xTMT6plex [N-Term]		3.72231e-07	0	1	1	2	XP_010667356.1	XP_010667356.1 [569-587]	0	2564.45	1.127	1.088	1.021	1.052	1.047	0.943	1.066	0.989	96.4	108.7	104.9	98.4	101.4	101	91	102.8	95.3	2	2	2	2	2	2	2	2	2		High	High	High	High	High	High	High	High	High
FALSE	High	[K].KTVQADDEQGR.[L]	1xTMT6plex [K1]; 1xTMT6plex [N-Term]		3.62189e-05	0	1	1	2	XP_010688012.1	XP_010688012.1 [322-332]	1	1704.93	1.101	1.065	1.126	1.113	1.094	1.067	1.073	1.068	92.7	102	98.7	104.4	103.2	101.5	99	99.5	99.1	2	2	2	2	2	2	2	2	2		High	High	High	High	High	High	High	High	High
FALSE	High	[K].KTVLHDFHAAHGGK.[M]	2xTMT6plex [K1; K14]; 1xTMT6plex [N-Term]		2.60941e-06	0	1	1	3	XP_010679555.1	XP_010679555.1 [38-51]	1	2205.29	0.898	0.916	0.855	0.873	0.908	0.921	0.886	0.938	109.8	98.6	100.6	93.9	95.9	99.7	101.2	97.3	103	3	3	3	3	3	3	3	3	3		High	High	High	High	High	High	High	High	High
FALSE	High	[K].KTVDEIFSSGTGEFDDEEVYQK.[I]	2xTMT6plex [K1; K22]; 1xTMT6plex [N-Term]		6.51161e-06	0	1	1	1	XP_010685953.1	XP_010685953.1 [872-893]	1	3210.63	1.01	1.125	0.987	1.093	0.912	0.964	1.154	1.005	97.3	98.3	109.5	96.1	106.4	88.8	93.8	112.2	97.8	1	1	1	1	1	1	1	1	1		High	High	High	High	High	High	High	High	High
FALSE	High	[K].KTTVPLSETVYGGLSQGDVQK.[A]	2xTMT6plex [K1; K21]; 1xTMT6plex [N-Term]		4.59221e-06	0	1	1	4	XP_010691292.1	XP_010691292.1 [587-607]	1	2894.64	1.184	1.01	1.065	1.039	1.05	1.106	1.032	0.967	95.2	112.7	96.2	101.4	98.9	100	105.3	98.2	92.1	3	3	3	3	3	3	3	3	3		High	High	High	High	High	High	High	High	High
FALSE	High	[K].KTSYWEEAAPAPAPAPAEVEAELGEAK.[A]	2xTMT6plex [K1; K27]; 1xTMT6plex [N-Term]		2.04156e-06	0	1	1	3	XP_010694708.1	XP_010694708.1 [63-89]	1	3499.86	1.246	1.138	0.981	1.086	1.163	1.059	0.873	0.977	94.5	117.8	107.6	92.7	102.6	109.9	100.1	82.5	92.3	1	1	1	1	1	1	1	1	1		High	High	High	High	High	High	High	High	High
FALSE	High	[K].KTPTQVAQQPQQQK.[A]	2xTMT6plex [K1; K14]; 1xTMT6plex [N-Term]		7.42331e-06	0	1	1	4	XP_010692032.1	XP_010692032.1 [36-49]	1	2297.35	1.532	1.116	1.272	1.104	1.015	0.944	1.14	0.837	90.4	138.5	100.8	114.9	99.8	91.7	85.3	103	75.6	4	4	4	4	4	4	4	4	4		High	High	High	High	High	High	High	High	High
FALSE	High	[R].KTPASFEPSIDYVVTK.[I]	2xTMT6plex [K1; K16]; 1xTMT6plex [N-Term]		3.41625e-08	0	1	1	4	XP_010692357.1	XP_010692357.1 [430-445]	1	2469.42	0.974	1.067	1.029	1.084	1.077	1.055	1.054	1.006	96.3	93.8	102.8	99.1	104.4	103.7	101.6	101.5	96.8	4	4	4	4	4	4	4	4	4		High	High	High	High	High	High	High	High	High
FALSE	High	[R].KTNYLIVDSK.[T]	2xTMT6plex [K1; K10]; 1xTMT6plex [N-Term]		5.03864e-05	0	1	1	2	XP_010679153.1	XP_010679153.1 [40-49]	1	1868.15	1.044	1.107	1.034	0.904	1.115	1.056	1.133	1.106	94.8	98.9	104.9	98	85.6	105.6	100.1	107.3	104.8	2	2	2	2	2	2	2	2	2		High	High	High	High	High	High	High	High	High
FALSE	High	[K].KTMEINPENPIMEELRK.[R]	2xTMT6plex [K1; K17]; 1xTMT6plex [N-Term]		3.06895e-06	0	1	1	2	XP_010675973.1	XP_010675973.1 [603-619]	2	2759.54	1.023	1.066	1.142	0.981	1.112	0.94	1.008	1.077	96.3	98.5	102.6	109.9	94.5	107	90.5	97.1	103.7	2	2	2	2	2	2	2	2	2		High	High	High	High	High	High	High	High	High
FALSE	High	[K].KTMEINPENPIMEELR.[K]	1xTMT6plex [K1]; 1xTMT6plex [N-Term]		3.52129e-08	0	1	1	4	XP_010675973.1	XP_010675973.1 [603-618]	1	2402.28	1.001	1.051	1.116	1.125	1.109	1.077	1.064	1.037	94	94	98.7	104.9	105.7	104.2	101.2	99.9	97.4	4	4	4	4	4	4	4	4	4		High	High	High	High	High	High	High	High	High
FALSE	High	[R].KTMATDGIAGLYR.[G]	1xTMT6plex [K1]; 1xTMT6plex [N-Term]		1.1737e-05	0	1	1	1	XP_010673613.1	XP_010673613.1 [248-260]	1	1855.05	0.971	1.033	0.978	0.933	1.027	1.006	1.002	1.107	99.4	96.5	102.7	97.2	92.7	102	100	99.6	110	1	1	1	1	1	1	1	1	1		High	High	High	High	High	High	High	High	High
FALSE	High	[R].KTLDIALELITPR.[N]	1xTMT6plex [K1]; 1xTMT6plex [N-Term]		2.14804e-05	0	1	1	1	XP_010696091.1	XP_010696091.1 [335-347]	1	1941.21	0.913	0.892	0.927	0.879	0.936	0.931	0.884	0.989	107.8	98.4	96.2	99.9	94.7	100.9	100.4	95.2	106.6	1	1	1	1	1	1	1	1	1		High	High	High	High	High	High	High	High	High
FALSE	High	[K].KTGVPNSNYVVPLDK.[A]	2xTMT6plex [K1; K15]; 1xTMT6plex [N-Term]		9.78408e-06	0	1	1	5	XP_010682628.1	XP_010682628.1 [73-87]	1	2318.37	0.957	0.955	0.891	0.857	1.021	0.972	0.938	1.046	104.2	99.7	99.5	92.8	89.3	106.4	101.3	97.8	109	4	4	4	4	4	4	4	4	4		High	High	High	High	High	High	High	High	High
FALSE	High	[K].KTGQALVIGLYDEPVTPGQCNMIVER.[L]	1xCarbamidomethyl [C20]; 1xTMT6plex [K1]; 1xTMT6plex [N-Term]		9.26479e-07	0	2	2	1	XP_010668781.1; XP_010668774.1	XP_010668781.1 [98-123]; XP_010668774.1 [98-123]	1	3346.79	1.111	1.057	1.184	1.029	1.646	1.387	1.347	1.268	81.6	90.7	86.3	96.6	84	134.3	113.1	109.9	103.5	1	1	1	1	1	1	1	1	1	Shared	High	High	High	High	High	High	High	High	High
FALSE	High	[K].KTGPAPEELVPIDNLLAEAYSAIDK.[A]	2xTMT6plex [K1; K25]; 1xTMT6plex [N-Term]		9.62192e-07	0	1	1	1	XP_010675477.1	XP_010675477.1 [120-144]	1	3341.88	1.108	1.139	1.115	1.181	1.084	0.962	0.959	0.926	95	105.3	108.2	105.9	112.2	103	91.3	91.1	88	1	1	1	1	1	1	1	1	1		High	High	High	High	High	High	High	High	High
FALSE	High	[K].KTFSYAGFEQQPK.[M]	2xTMT6plex [K1; K13]; 1xTMT6plex [N-Term]		2.52065e-07	0	1	1	2	XP_010675274.1	XP_010675274.1 [221-233]	1	2218.25	1.071	1.074	1.157	1.048	1.008	0.947	0.99	1.046	96.3	103.2	103.5	111.5	101	97.2	91.2	95.4	100.7	2	2	2	2	2	2	2	2	2		High	High	High	High	High	High	High	High	High
FALSE	High	[R].KTFIIANNCHPQTIDICK.[T]	2xCarbamidomethyl [C9; C17]; 2xTMT6plex [K1; K18]; 1xTMT6plex [N-Term]		2.60126e-08	0	1	1	2	XP_010667776.1	XP_010667776.1 [241-258]	1	2860.58	1.029	1.137	1.055	1.068	1.151	1.14	1.079	1.128	92	94.6	104.5	97	98.2	105.9	104.8	99.3	103.8	2	2	2	2	2	2	2	2	2		High	High	High	High	High	High	High	High	High
FALSE	High	[R].KTVTAMDVVYALK.[R]	2xTMT6plex [K1; K13]; 1xTMT6plex [N-Term]		4.32391e-06	0	1	1	1	XP_010695599.1	XP_010695599.1 [80-92]	1	2126.29	0.908	0.93	0.936	0.828	1.012	0.951	0.968	0.926	106.4	96.6	99	99.6	88.1	107.6	101.2	103	98.5	1	1	1	1	1	1	1	1	1		High	High	High	High	High	High	High	High	High
FALSE	High	[R].KTYTSLDINPK.[L]	2xTMT6plex [K1; K11]; 1xTMT6plex [N-Term]		4.40604e-06	0	1	1	2	XP_010670000.1	XP_010670000.1 [123-133]	1	1967.18	1.004	0.998	0.993	0.986	1.045	1.007	1.079	1.022	98.5	98.9	98.4	97.8	97.1	103	99.3	106.3	100.7	2	2	2	2	2	2	2	2	2		High	High	High	High	High	High	High	High	High
FALSE	High	[R].KVAEIQNEGLGEHR.[L]	1xTMT6plex [K1]; 1xTMT6plex [N-Term]		4.14893e-05	0	1	1	1	XP_010686376.1	XP_010686376.1 [57-70]	1	2038.14	1.419	1.03	1.052	1.16	0.98	1.254	1.162	1.091	88.7	125.9	91.3	93.3	102.9	86.9	111.2	103	96.7	1	1	1	1	1	1	1	1	1		High	High	High	High	High	High	High	High	High
FALSE	High	[K].KVAFDEPNPFANEGEEVASAGYR.[Y]	1xTMT6plex [K1]; 1xTMT6plex [N-Term]		1.85134e-05	0	1	1	3	XP_010696559.1	XP_010696559.1 [355-377]	1	2955.49	1.167	1.106	1.111	0.99	0.966	0.912	1.047	1.091	95.9	111.9	106	106.5	94.9	92.6	87.4	100.4	104.6	2	2	2	2	2	2	2	2	2		High	High	High	High	High	High	High	High	High
FALSE	High	[R].KVEFGLPDLEGR.[T]	1xTMT6plex [K1]; 1xTMT6plex [N-Term]		1.48646e-05	0	1	4	1	XP_010685198.1	XP_010685198.1 [333-344]	1	1818.05	0.88	0.911	1.118	1.063	1.025	1.014	1.033	0.956	100	88	91.1	111.8	106.3	102.5	101.4	103.3	95.6	1	1	1	1	1	1	1	1	1		High	High	High	High	High	High	High	High	High
FALSE	High	[K].KVEEFLASNPDDVEGLK.[S]	2xTMT6plex [K1; K17]; 1xTMT6plex [N-Term]		2.17959e-09	0	1	1	3	XP_010670016.1	XP_010670016.1 [127-143]	1	2577.44	1.112	1.042	1.095	1.093	1.073	1.076	1.109	0.994	93.8	104.4	97.7	102.7	102.5	100.7	101	104	93.3	3	3	3	3	3	3	3	3	3		High	High	High	High	High	High	High	High	High
FALSE	High	[K].KVEAELQEALANLEK.[Q]	2xTMT6plex [K1; K15]; 1xTMT6plex [N-Term]		5.6639e-10	0	1	1	8	XP_019103242.1	XP_019103242.1 [180-194]	1	2372.4	1.027	0.999	1.081	1.193	1.082	0.986	1.109	1.028	94.7	97.3	94.6	102.4	112.9	102.4	93.3	105	97.3	6	6	6	6	6	6	6	6	6		High	High	High	High	High	High	High	High	High
FALSE	High	[K].KVEAEIAALK.[I]	2xTMT6plex [K1; K10]; 1xTMT6plex [N-Term]		2.95536e-06	0	1	1	7	XP_010695780.1	XP_010695780.1 [289-298]	1	1759.13	0.927	1.045	1.012	1.167	1.083	1.094	1.162	1.143	93.4	86.6	97.6	94.5	109	101.2	102.2	108.6	106.8	6	6	6	6	6	6	6	6	6		High	High	High	High	High	High	High	High	High
FALSE	High	[R].KVDYPLELDIFDLCSDELKK.[K]	1xCarbamidomethyl [C14]; 3xTMT6plex [K1; K19; K20]; 1xTMT6plex [N-Term]		1.47557e-05	0	1	1	1	XP_010693148.1	XP_010693148.1 [338-357]	2	3356.88	1.32	1.34	1.399	1.492	1.528	1.181	1.278	1.246	76.4	100.8	102.3	106.8	114	116.7	90.2	97.6	95.1	1	1	1	1	1	1	1	1	1		High	High	High	High	High	High	High	High	High
FALSE	High	[K].KVDVKEENFEELAK.[E]	3xTMT6plex [K1; K5; K14]; 1xTMT6plex [N-Term]		1.24072e-05	0	1	1	1	XP_010686820.1	XP_010686820.1 [87-100]	2	2594.52	0.912	0.982	0.922	0.838	1.14	0.939	0.968	0.847	105.3	96	103.4	97	88.3	120	98.8	101.9	89.2	1	1	1	1	1	1	1	1	1		High	High	High	High	High	High	High	High	High
FALSE	High	[K].KVDTIEYCNEK.[I]	1xCarbamidomethyl [C8]; 2xTMT6plex [K1; K11]; 1xTMT6plex [N-Term]		1.6152e-06	0	1	2	1	XP_010687100.1	XP_010687100.1 [277-287]	1	2086.15	0.934	1.112	1.114	1.096	1.091	1.131	1.15	1.182	91.7	85.7	102	102.2	100.5	100.1	103.8	105.5	108.4	1	1	1	1	1	1	1	1	1		High	High	High	High	High	High	High	High	High
FALSE	High	[R].KVDMLDGVSILR.[S]	1xTMT6plex [K1]; 1xTMT6plex [N-Term]		1.07371e-05	0	1	1	3	XP_010671296.1	XP_010671296.1 [127-138]	1	1804.08	0.93	0.954	1.008	0.99	0.927	0.981	0.943	0.902	104.2	96.9	99.4	105.1	103.2	96.6	102.3	98.3	94.1	3	3	3	3	3	3	3	3	3		High	High	High	High	High	High	High	High	High
FALSE	High	[R].KTFDMIQELSEGENK.[E]	2xTMT6plex [K1; K15]; 1xTMT6plex [N-Term]		1.0384e-05	0	2	2	1	XP_010681165.1; XP_010681164.1	XP_010681165.1 [467-481]; XP_010681164.1 [468-482]	1	2456.33	0.892	0.819	1.041	1.112	0.927	1.236	0.788	0.884	103.4	92.3	84.8	107.6	115	95.9	127.9	81.5	91.5	1	1	1	1	1	1	1	1	1	Shared	High	High	High	High	High	High	High	High	High
FALSE	High	[K].KVDLFENGTIAIVEAISPELGNR.[V]	1xTMT6plex [K1]; 1xTMT6plex [N-Term]		1.09438e-09	0	1	1	6	XP_010689725.1	XP_010689725.1 [113-135]	1	2943.66	1.035	0.982	1.096	1.026	1.042	1.004	1.065	1.009	97.2	100.6	95.4	106.5	99.8	101.3	97.6	103.5	98	6	6	6	6	6	6	6	6	6		High	High	High	High	High	High	High	High	High
FALSE	High	[K].KVDESPPWVK.[N]	2xTMT6plex [K1; K10]; 1xTMT6plex [N-Term]		4.43532e-05	0	1	1	3	XP_010695785.1	XP_010695785.1 [127-136]	1	1872.12	1.057	1.048	1.063	1.151	0.957	1.023	1.07	0.995	96.1	101.6	100.8	102.2	110.7	92	98.3	102.8	95.6	3	3	3	3	3	3	3	3	3		High	High	High	High	High	High	High	High	High
FALSE	High	[R].KVDDPELLESIR.[L]	1xTMT6plex [K1]; 1xTMT6plex [N-Term]		5.10203e-06	0	1	1	3	XP_010687282.1	XP_010687282.1 [144-155]	1	1872.08	1.006	1.095	0.981	1.135	0.991	0.892	1.013	0.994	98.8	99.4	108.2	96.9	112.1	98	88.2	100.2	98.3	3	3	3	3	3	3	3	3	3		High	High	High	High	High	High	High	High	High
FALSE	High	[K].KVDDNESAEETEK.[S]	2xTMT6plex [K1; K13]; 1xTMT6plex [N-Term]		3.27692e-08	0	1	1	1	XP_010671463.1	XP_010671463.1 [111-123]	1	2181.15	0.963	1.192	1.139	1.285	1.051	1.111	1.012	1.003	92.3	88.8	110	105.1	118.6	96.9	102.5	93.3	92.5	1	1	1	1	1	1	1	1	1		High	High	High	High	High	High	High	High	High
FALSE	High	[R].KVDAGADLIVTQLFYDTDNFLK.[F]	2xTMT6plex [K1; K22]; 1xTMT6plex [N-Term]		3.62955e-08	0	1	1	4	XP_010672546.1	XP_010672546.1 [182-203]	1	3173.77	1.098	1.04	0.999	1.014	0.915	0.934	0.984	1.003	100.1	109.9	104.2	100	101.6	91.6	93.5	98.5	100.5	4	4	4	4	4	4	4	4	4		High	High	High	High	High	High	High	High	High
FALSE	High	[K].KVDAFDDLLGGLGK.[K]	2xTMT6plex [K1; K14]; 1xTMT6plex [N-Term]		7.45077e-08	0	1	1	2	XP_010674406.1	XP_010674406.1 [158-171]	1	2135.27	0.943	0.958	0.969	1.016	0.937	0.98	1.033	0.937	102.6	96.7	98.3	99.4	104.2	96.1	100.5	106	96.1	1	1	1	1	1	1	1	1	1		High	High	High	High	High	High	High	High	High
FALSE	High	[K].KVAPELYPYGSR.[G]	1xTMT6plex [K1]; 1xTMT6plex [N-Term]		4.45004e-05	0	1	1	1	XP_010689260.1	XP_010689260.1 [538-549]	1	1838.06	0.959	0.976	0.987	0.938	1.041	0.995	1.029	0.987	101	96.8	98.6	99.7	94.7	105.1	100.4	103.9	99.7	1	1	1	1	1	1	1	1	1		High	High	High	High	High	High	High	High	High
FALSE	High	[K].KVANDVIAEYTVR.[T]	1xTMT6plex [K1]; 1xTMT6plex [N-Term]		7.00264e-07	0	1	1	6	XP_010683863.1	XP_010683863.1 [237-249]	1	1936.13	0.958	1.031	1.071	1.002	1.057	1.013	1.099	1.032	97.2	93.1	100.2	104.1	97.4	102.7	98.4	106.8	100.2	6	6	6	6	6	6	6	6	6		High	High	High	High	High	High	High	High	High
FALSE	High	[K].KVALVVVTGDR.[G]	1xTMT6plex [K1]; 1xTMT6plex [N-Term]		4.45004e-05	0	1	1	1	XP_010686838.1	XP_010686838.1 [115-125]	1	1615.03	0.968	0.97	0.905	0.885	0.931	0.89	0.954	0.905	107	103.6	103.8	96.9	94.7	99.7	95.3	102.1	96.9	1	1	1	1	1	1	1	1	1		High	High	High	High	High	High	High	High	High
FALSE	High	[R].KVDLDKEFESMQLVSK.[K]	3xTMT6plex [K1; K6; K16]; 1xTMT6plex [N-Term]		5.75194e-07	0	1	1	7	XP_010677113.1	XP_010677113.1 [254-269]	2	2812.63	0.955	1.012	1.116	1.112	1.052	1.046	1.026	0.88	97.8	93.4	99	109.2	108.8	102.9	102.3	100.4	86.1	7	7	7	7	7	7	7	7	7		High	High	High	High	High	High	High	High	High
FALSE	High	[K].KTFAEEVNAAFR.[E]	1xTMT6plex [K1]; 1xTMT6plex [N-Term]		4.40604e-06	0	1	1	13	XP_010694632.1	XP_010694632.1 [317-328]	1	1841.03	0.983	1.025	0.939	0.942	0.998	0.907	1.05	1.029	101.4	99.7	104	95.3	95.6	101.3	92	106.5	104.3	13	13	13	13	13	13	13	13	13		High	High	High	High	High	High	High	High	High
FALSE	High	[R].KTEGFSGSDISVCVK.[D]	1xCarbamidomethyl [C13]; 2xTMT6plex [K1; K15]; 1xTMT6plex [N-Term]		1.27325e-05	0	1	1	1	XP_010686038.1	XP_010686038.1 [329-343]	1	2301.27	1.116	1.048	1.052	1.093	1.151	0.981	1.162	1.004	93.7	104.5	98.2	98.6	102.4	107.8	91.9	108.8	94.1	1	1	1	1	1	1	1	1	1		High	High	High	High	High	High	High	High	High
FALSE	High	[K].KTEEVSTSGIDDLEER.[L]	1xTMT6plex [K1]; 1xTMT6plex [N-Term]		1.49193e-05	0	1	1	1	XP_010684636.1	XP_010684636.1 [190-205]	1	2266.18	0.917	1.216	1.273	1.211	1.035	1.191	1.271	1.184	87.4	80.2	106.3	111.3	105.8	90.4	104.1	111.1	103.5	1	1	1	1	1	1	1	1	1		High	High	High	High	High	High	High	High	High
FALSE	High	[R].KSEQPFYLDWAVHSFR.[I]	1xTMT6plex [K1]; 1xTMT6plex [N-Term]		3.86212e-06	0	1	1	3	XP_010685496.1	XP_010685496.1 [669-684]	1	2468.31	0.99	0.995	0.978	0.91	1.015	0.949	1.004	0.973	102.1	101.1	101.6	99.9	92.9	103.7	96.9	102.5	99.3	3	3	3	3	3	3	3	3	3		High	High	High	High	High	High	High	High	High
FALSE	High	[K].KSEPSSSVELNSR.[N]	1xTMT6plex [K1]; 1xTMT6plex [N-Term]		9.76859e-07	0	1	1	2	XP_010688926.1	XP_010688926.1 [155-167]	1	1878.03	1.008	1.165	1.054	1.04	1.066	0.978	0.888	0.883	99.1	99.9	115.4	104.4	103.1	105.7	96.9	88	87.5	2	2	2	2	2	2	2	2	2		High	High	High	High	High	High	High	High	High
FALSE	High	[K].KSENNNNTPSSSSPR.[K]	1xTMT6plex [K1]; 1xTMT6plex [N-Term]		9.19496e-07	0	1	1	1	XP_010689152.1	XP_010689152.1 [74-88]	1	2077.07	0.839	0.946	0.89	1.135	1.032	0.968	1.583	0.735	98.6	82.7	93.2	87.7	112	101.7	95.4	156.1	72.5	1	1	1	1	1	1	1	1	1		High	High	High	High	High	High	High	High	High
FALSE	High	[R].KSEIEYYAMLAK.[V]	1xOxidation [M9]; 2xTMT6plex [K1; K12]; 1xTMT6plex [N-Term]		5.62544e-06	0	1	1	5	XP_010685518.1	XP_010685518.1 [57-68]	1	2149.22	1.125	1.013	1.187	1.236	1.108	1.044	1.035	1.075	91.6	103.1	92.8	108.8	113.3	101.6	95.6	94.8	98.5	5	5	5	5	5	5	5	5	5		High	High	High	High	High	High	High	High	High
FALSE	High	[R].KSEIEYYAMLAK.[V]	2xTMT6plex [K1; K12]; 1xTMT6plex [N-Term]		2.74991e-07	0	1	1	5	XP_010685518.1	XP_010685518.1 [57-68]	1	2133.22	0.936	0.994	1.038	1.013	1.022	0.988	1	0.89	101.3	94.9	100.7	105.2	102.6	103.6	100.1	101.3	90.1	4	4	4	4	4	4	4	4	4		High	High	High	High	High	High	High	High	High
FALSE	High	[R].KSEHGFYLK.[W]	2xTMT6plex [K1; K9]; 1xTMT6plex [N-Term]		1.75924e-05	0	1	1	3	XP_010677810.2	XP_010677810.2 [626-634]	1	1796.07	1.507	1.058	1.244	1.748	1.055	1.011	1.481	1.183	79.7	120.2	84.3	99.2	139.4	84.1	80.6	118.1	94.4	3	3	3	3	3	3	3	3	3		High	High	High	High	High	High	High	High	High
FALSE	High	[K].KSEEELLAEK.[R]	2xTMT6plex [K1; K10]; 1xTMT6plex [N-Term]		9.04792e-06	0	1	1	1	XP_010667112.1	XP_010667112.1 [402-411]	1	1863.1	0.987	1.122	1.087	1.159	1.137	1.159	1.074	1.137	91.3	90	102.4	99.2	105.8	103.8	105.7	98	103.7	1	1	1	1	1	1	1	1	1		High	High	High	High	High	High	High	High	High
FALSE	High	[R].KSEDIEGWNGFDPSR.[S]	1xTMT6plex [K1]; 1xTMT6plex [N-Term]		1.99581e-06	0	1	1	2	XP_010680161.1	XP_010680161.1 [477-491]	1	2195.11	1.038	0.912	1.054	1.028	1.013	0.988	1.096	0.971	98.9	102.7	90.2	104.2	101.7	100.2	97.7	108.4	96	2	2	2	2	2	2	2	2	2		High	High	High	High	High	High	High	High	High
FALSE	High	[K].KSESNDTAVEESSR.[Q]	1xTMT6plex [K1]; 1xTMT6plex [N-Term]		2.11215e-06	0	1	1	1	XP_010673515.1	XP_010673515.1 [61-74]	1	1997.02	0.866	1.225	1.274	1.198	1.324	1.066	1.096	1.055	89.1	77.2	109.1	113.5	106.7	118	94.9	97.6	94	1	1	1	1	1	1	1	1	1		High	High	High	High	High	High	High	High	High
FALSE	High	[R].KSEANSENSK.[A]	2xTMT6plex [K1; K10]; 1xTMT6plex [N-Term]		2.75908e-05	0	1	1	1	XP_010671978.1	XP_010671978.1 [218-227]	1	1781	1.088	1.445	1.906	1.623	1.249	1.274	1.281	1.073	75.4	82	108.9	143.7	122.3	94.1	96.1	96.6	80.9	1	1	1	1	1	1	1	1	1		High	High	High	High	High	High	High	High	High
FALSE	High	[K].KSDTVLGGFDASNYVTER.[K]	1xTMT6plex [K1]; 1xTMT6plex [N-Term]		4.24341e-09	0	1	1	3	XP_010688615.1	XP_010688615.1 [498-515]	1	2417.27	0.809	1.119	1.13	1.091	0.923	0.978	1.172	1.274	94.8	76.7	106.1	107.1	103.4	87.5	92.7	111.1	120.7	2	2	2	2	2	2	2	2	2		High	High	High	High	High	High	High	High	High
FALSE	High	[K].KSDSTAAESK.[N]	2xTMT6plex [K1; K10]; 1xTMT6plex [N-Term]		1.16072e-05	0	1	2	1	XP_010666644.1	XP_010666644.1 [1317-1326]	1	1710.98	0.839	1.1	1.055	1.045	1.211	1.135	1.174	1.075	93.4	78.4	102.7	98.6	97.7	113.1	106	109.7	100.4	1	1	1	1	1	1	1	1	1		High	High	High	High	High	High	High	High	High
FALSE	High	[R].KSDQSGGSEEPR.[R]	1xTMT6plex [K1]; 1xTMT6plex [N-Term]		2.45345e-05	0	1	1	3	XP_010680902.1	XP_010680902.1 [201-212]	1	1734.9	1.266	1.15	1.292	1.451	1.254	1.248	1.594	1.134	79	100	90.9	102.1	114.7	99.1	98.6	125.9	89.6	3	3	3	3	3	3	3	3	3		High	High	High	High	High	High	High	High	High
FALSE	High	[R].KSATISIDDFYLTAEEQGK.[L]	2xTMT6plex [K1; K19]; 1xTMT6plex [N-Term]		2.40149e-06	0	1	1	4	XP_019107622.1	XP_019107622.1 [206-224]	1	2803.53	1.094	1.059	1.045	1.195	1.072	0.947	1.064	1.17	93.3	102	98.8	97.5	111.5	100	88.4	99.3	109.2	4	4	4	4	4	4	4	4	4		High	High	High	High	High	High	High	High	High
FALSE	High	[R].KSAIDNLEEFQEEAK.[K]	2xTMT6plex [K1; K15]; 1xTMT6plex [N-Term]		7.36664e-08	0	1	1	4	XP_010682214.1	XP_010682214.1 [941-955]	1	2438.34	1.116	1.046	1.177	1.076	1.044	1.017	1.103	1.03	93.7	104.5	98	110.2	100.8	97.8	95.2	103.3	96.5	4	4	4	4	4	4	4	4	4		High	High	High	High	High	High	High	High	High
FALSE	High	[R].KSAAFDDDDNTAK.[N]	2xTMT6plex [K1; K13]; 1xTMT6plex [N-Term]		2.40134e-05	0	1	1	1	XP_010695904.1	XP_010695904.1 [77-89]	1	2085.11	1.173	1.067	1.043	1.183	1.106	1.52	1.396	1.136	84.7	99.4	90.4	88.4	100.2	93.7	128.7	118.3	96.2	1	1	1	1	1	1	1	1	1		High	High	High	High	High	High	High	High	High
FALSE	High	[R].KREEEELALHYADPFDVDAQR.[K]	1xTMT6plex [K1]; 1xTMT6plex [N-Term]		3.16293e-06	0	1	1	6	XP_010676121.1	XP_010676121.1 [147-167]	2	2989.54	1.063	1.006	1.06	1.079	1.001	1.059	1.071	1.107	95.3	101.3	95.9	101	102.8	95.3	100.9	102	105.5	3	3	3	3	3	3	3	3	3		High	High	High	High	High	High	High	High	High
FALSE	High	[R].KQYFYPDLPK.[G]	2xTMT6plex [K1; K10]; 1xTMT6plex [N-Term]		5.45679e-05	0	1	3	1	XP_010667084.1	XP_010667084.1 [275-284]	1	1986.17	0.901	0.942	1.005	0.89	0.983	0.913	1.003	0.927	105.1	94.7	99	105.6	93.5	103.3	95.9	105.4	97.4	1	1	1	1	1	1	1	1	1		High	High	High	High	High	High	High	High	High
FALSE	High	[R].KSEAIPESNDEPVK.[V]	2xTMT6plex [K1; K14]; 1xTMT6plex [N-Term]		5.8618e-07	0	1	1	3	XP_010674915.1	XP_010674915.1 [366-379]	1	2230.25	1.131	1.112	1.203	1.194	1.329	1.276	1.241	1.177	84.4	95.5	93.9	101.5	100.8	112.2	107.7	104.8	99.3	3	3	3	3	3	3	3	3	3		High	High	High	High	High	High	High	High	High
FALSE	High	[R].KVEGGIAAALK.[F]	2xTMT6plex [K1; K11]; 1xTMT6plex [N-Term]		9.67543e-06	0	1	1	2	XP_010688101.1	XP_010688101.1 [317-327]	1	1744.13	0.878	0.886	0.879	0.792	1.06	0.945	0.757	0.853	111.8	98.2	99.1	98.3	88.6	118.5	105.7	84.6	95.4	2	2	2	2	2	2	2	2	2		High	High	High	High	High	High	High	High	High
FALSE	High	[R].KSETYFCADK.[S]	1xCarbamidomethyl [C7]; 2xTMT6plex [K1; K10]; 1xTMT6plex [N-Term]		5.66784e-06	0	1	1	2	XP_010696016.1	XP_010696016.1 [54-63]	1	1936.05	0.985	0.996	1.004	1.058	1.029	0.939	1.025	0.954	100.1	98.6	99.7	100.5	106	103	94	102.6	95.5	2	2	2	2	2	2	2	2	2		High	High	High	High	High	High	High	High	High
FALSE	High	[R].KSFAFDSDAPGAGMLEK.[R]	2xTMT6plex [K1; K17]; 1xTMT6plex [N-Term]		3.915e-08	0	1	1	2	XP_010672850.1	XP_010672850.1 [1179-1195]	1	2458.33	1.057	1.159	1.12	1.104	1.123	0.999	1.23	1.122	90.8	96	105.2	101.6	100.2	101.9	90.7	111.7	101.9	2	2	2	2	2	2	2	2	2		High	High	High	High	High	High	High	High	High
FALSE	High	[K].KTAVAVTYCK.[T]	1xCarbamidomethyl [C9]; 2xTMT6plex [K1; K10]; 1xTMT6plex [N-Term]		1.16935e-05	0	1	3	1	XP_010689120.1	XP_010689120.1 [20-29]	1	1828.1	0.964	0.973	0.961	0.801	0.952	1.002	0.883	0.91	106.6	102.7	103.7	102.4	85.4	101.4	106.7	94.1	97	1	1	1	1	1	1	1	1	1		High	High	High	High	High	High	High	High	High
FALSE	High	[R].KTALDQLLPYQR.[S]	1xTMT6plex [K1]; 1xTMT6plex [N-Term]		1.83122e-05	0	1	3	1	XP_010684555.1	XP_010684555.1 [671-682]	1	1904.14	1.055	0.997	0.908	0.87	0.984	1.039	0.997	1.079	100.8	106.3	100.5	91.5	87.7	99.2	104.7	100.5	108.7	1	1	1	1	1	1	1	1	1		High	High	High	High	High	High	High	High	High
FALSE	High	[R].KTAEAVDILK.[L]	2xTMT6plex [K1; K10]; 1xTMT6plex [N-Term]		7.79304e-06	0	1	1	1	XP_010684079.1	XP_010684079.1 [503-512]	1	1775.12	0.858	1.078	0.903	1.048	0.971	1.05	1.211	0.992	98.8	84.8	106.5	89.1	103.5	95.9	103.7	119.6	98	1	1	1	1	1	1	1	1	1		High	High	High	High	High	High	High	High	High
FALSE	High	[K].KSVGQVLAINEIYEK.[N]	2xTMT6plex [K1; K15]; 1xTMT6plex [N-Term]		8.05955e-06	0	2	2	1	XP_010679799.1; XP_010666370.1	XP_010679799.1 [55-69]; XP_010666370.1 [54-68]	1	2378.43	0.966	1.02	0.999	1.029	1.195	0.959	1.078	1.022	97.1	93.8	99	97	100	116.1	93.1	104.7	99.3	1	1	1	1	1	1	1	1	1	Shared	High	High	High	High	High	High	High	High	High
FALSE	High	[K].KSVGDLTSAELK.[G]	2xTMT6plex [K1; K12]; 1xTMT6plex [N-Term]		3.31023e-07	0	1	1	4	XP_010669994.1	XP_010669994.1 [81-92]	1	1935.17	1.106	1.071	0.983	1.015	0.983	0.957	1.106	1.063	96.9	107.2	103.9	95.3	98.4	95.3	92.8	107.2	103.1	4	4	4	4	4	4	4	4	4		High	High	High	High	High	High	High	High	High
FALSE	High	[K].KSVEDLIMNVGAGGGAAPAAAVAGGGAAAAPAAAEKEEK.[K]	3xTMT6plex [K1; K36; K39]; 1xTMT6plex [N-Term]		4.19105e-08	0	1	1	2	XP_010689469.1	XP_010689469.1 [53-91]	2	4394.42																											No Quan Values	Not Found	High	High	High	High	High	High	High	High
FALSE	High	[K].KSVEDLIMNVGAGGGAAPAAAVAGGGAAAAPAAAEK.[E]	2xTMT6plex [K1; K36]; 1xTMT6plex [N-Term]		1.36969e-10	0	1	1	4	XP_010689469.1	XP_010689469.1 [53-88]	1	3779.07	1.132	1.074	1.235	0.977	0.982	1.027	1.054	1.047	94.5	106.9	101.5	116.7	92.2	92.8	97	99.6	98.9	2	2	2	2	2	2	2	2	2		High	High	High	High	High	High	High	High	High
FALSE	High	[R].KSQYLDDIAILTGGTVIR.[E]	1xTMT6plex [K1]; 1xTMT6plex [N-Term]		4.62942e-09	0	2	2	5	XP_010666924.1; XP_010671843.1	XP_010666924.1 [367-384]; XP_010671843.1 [345-362]	1	2421.41	1.025	1.026	1.048	0.992	1.036	0.932	0.973	0.983	99.8	102.3	102.4	104.7	99	103.4	93	97.1	98.2	5	5	5	5	5	5	5	5	5	Shared	High	High	High	High	High	High	High	High	High
FALSE	High	[R].KSEYEAPSAEYGSGYGR.[K]	1xTMT6plex [K1]; 1xTMT6plex [N-Term]		6.88883e-09	0	1	1	2	XP_010672882.1	XP_010672882.1 [258-274]	1	2309.15	0.99	1.066	1.173	1.124	1.26	1.097	1.189	1.204	89.1	88.2	95	104.5	100.1	112.2	97.7	105.9	107.3	2	2	2	2	2	2	2	2	2		High	High	High	High	High	High	High	High	High
FALSE	High	[R].KSQESESEDDRETWGFLK.[V]	2xTMT6plex [K1; K18]; 1xTMT6plex [N-Term]		4.97402e-05	0	1	1	1	XP_010694716.1	XP_010694716.1 [427-444]	2	2858.48	0.972	1.246	1.08	1.037	1.104	1.102	1.256	1.134	90.6	88.1	112.9	97.8	93.9	100.1	99.9	113.8	102.8	1	1	1	1	1	1	1	1	1		High	High	High	High	High	High	High	High	High
FALSE	High	[K].KSPIPSATPFESNEIK.[V]	2xTMT6plex [K1; K16]; 1xTMT6plex [N-Term]		2.67246e-05	0	1	1	1	XP_010686229.1	XP_010686229.1 [189-204]	1	2432.4	0.748	0.939	1.075	1.066	0.996	0.974	1.29	0.899	100.1	74.9	94	107.7	106.7	99.7	97.5	129.2	90.1	1	1	1	1	1	1	1	1	1		High	High	High	High	High	High	High	High	High
FALSE	High	[K].KSPEEVFETLK.[N]	2xTMT6plex [K1; K11]; 1xTMT6plex [N-Term]		5.62283e-07	0	1	1	5	XP_010689827.1	XP_010689827.1 [152-162]	1	1994.18	0.957	1.044	0.915	1.014	0.988	0.936	1.01	0.925	102.4	98	106.9	93.7	103.8	101.1	95.8	103.4	94.7	5	5	5	5	5	5	5	5	5		High	High	High	High	High	High	High	High	High
FALSE	High	[R].KSPCAPSAGEDGENPASEEPAST.[-]	1xCarbamidomethyl [C4]; 1xTMT6plex [K1]; 1xTMT6plex [N-Term]		1.14788e-05	0	1	1	1	XP_010693608.1	XP_010693608.1 [80-102]	1	2746.29																											No Quan Values	High	High	High	High	High	High	High	High	High
FALSE	High	[R].KSNPEWIWCDTDDTTANNLETVYRPLK.[L]	1xCarbamidomethyl [C9]; 2xTMT6plex [K1; K27]; 1xTMT6plex [N-Term]		9.9928e-07	0	1	1	1	XP_010687165.1	XP_010687165.1 [225-251]	1	3954.03																											No Quan Values	High	High	High	High	High	High	High	High	High
FALSE	High	[K].KSITDYGSPEK.[F]	2xTMT6plex [K1; K11]; 1xTMT6plex [N-Term]		5.1793e-06	0	1	1	2	XP_010680144.1	XP_010680144.1 [148-158]	1	1912.1	0.927	0.94	0.952	0.957	0.938	0.915	0.946	1.095	103.8	96.2	97.6	98.8	99.3	97.4	95	98.2	113.7	2	2	2	2	2	2	2	2	2		High	High	High	High	High	High	High	High	High
FALSE	High	[K].KSLQDLTGK.[L]	2xTMT6plex [K1; K9]; 1xTMT6plex [N-Term]		5.37119e-05	0	1	1	5	XP_010686934.1	XP_010686934.1 [186-194]	1	1677.05	0.892	0.956	0.971	0.896	0.992	0.876	1.072	1.054	103.3	92.2	98.8	100.4	92.6	102.5	90.5	110.8	108.9	5	5	5	5	5	5	5	5	5		High	High	High	High	High	High	High	High	High
FALSE	High	[K].KSGINEVDGASPGK.[I]	2xTMT6plex [K1; K14]; 1xTMT6plex [N-Term]		8.68779e-07	0	1	1	3	XP_010689212.1	XP_010689212.1 [5-18]	1	2046.18	0.991	1.099	1.144	1.113	1.11	1.135	1.197	1.127	90.8	89.9	99.8	103.8	101.1	100.7	103	108.6	102.3	3	3	3	3	3	3	3	3	3		High	High	High	High	High	High	High	High	High
FALSE	High	[R].KSGAGNIFIK.[N]	2xTMT6plex [K1; K10]; 1xTMT6plex [N-Term]		4.27589e-05	0	1	1	1	XP_010691731.1	XP_010691731.1 [122-131]	1	1722.09	1.075	0.987	0.985	0.947	1.114	0.994	0.931	1.106	98.5	105.9	97.2	97	93.2	109.7	97.9	91.7	108.9	1	1	1	1	1	1	1	1	1		High	High	High	High	High	High	High	High	High
FALSE	High	[K].KSPMELINEVPPIK.[V]	2xTMT6plex [K1; K14]; 1xTMT6plex [N-Term]		3.74803e-05	0	1	1	4	XP_010671121.1	XP_010671121.1 [89-102]	1	2282.38	0.961	0.906	0.944	0.93	0.908	0.907	0.943	0.949	106.5	102.4	96.5	100.6	99.1	96.8	96.6	100.4	101.1	4	4	4	4	4	4	4	4	4		High	High	High	High	High	High	High	High	High
FALSE	High	[K].KVEGTPPDGMEMK.[K]	2xTMT6plex [K1; K13]; 1xTMT6plex [N-Term]		1.42226e-05	0	1	1	2	XP_010671588.1	XP_010671588.1 [355-367]	1	2106.15	0.965	1.014	0.95	0.94	1.024	1.057	0.983	1.032	100.4	96.9	101.8	95.4	94.4	102.8	106.1	98.6	103.6	2	2	2	2	2	2	2	2	2		High	High	High	High	High	High	High	High	High
FALSE	High	[K].KVEPEPSFETLTNPAR.[V]	1xTMT6plex [K1]; 1xTMT6plex [N-Term]		1.22798e-07	0	1	1	1	XP_010673434.1	XP_010673434.1 [900-915]	1	2273.25	0.829	0.806	1.139	0.952	0.993	0.712	1.208	0.921	105.2	87.2	84.7	119.7	100.1	104.4	74.9	127	96.8	1	1	1	1	1	1	1	1	1		High	High	High	High	High	High	High	High	High
FALSE	High	[R].KVEPTNTTPDTR.[E]	1xTMT6plex [K1]; 1xTMT6plex [N-Term]		2.56081e-05	0	1	1	1	XP_019104255.1	XP_019104255.1 [999-1010]	1	1817.02	1.017	1.02	0.944	0.905	1.098	1.019	0.998	1.142	98.4	100.1	100.4	92.9	89.1	108.1	100.3	98.2	112.4	1	1	1	1	1	1	1	1	1		High	High	High	High	High	High	High	High	High
FALSE	High	[K].KYGQDATNVGDEGGFAPNIQENK.[E]	2xTMT6plex [K1; K23]; 1xTMT6plex [N-Term]		5.50411e-08	0	1	1	4	XP_010683886.1	XP_010683886.1 [204-226]	1	3139.63																											No Quan Values	High	High	High	High	High	High	High	High	High
FALSE	High	[R].KYGEVQPALLNMVAAAK.[Q]	1xOxidation [M12]; 2xTMT6plex [K1; K17]; 1xTMT6plex [N-Term]		3.11573e-07	0	1	1	7	XP_010677810.2	XP_010677810.2 [748-764]	1	2506.47	0.97	0.953	0.98	1.054	0.988	1.036	0.986	1.051	99.8	96.8	95.1	97.8	105.2	98.6	103.4	98.4	104.9	6	6	6	6	6	6	6	6	6		High	High	High	High	High	High	High	High	High
FALSE	High	[R].KYGEVQPALLNMVAAAK.[Q]	2xTMT6plex [K1; K17]; 1xTMT6plex [N-Term]		1.67047e-08	0	1	1	6	XP_010677810.2	XP_010677810.2 [748-764]	1	2490.47	1.917	1.022	1.386	1.142	1.027	1.039	1.179	1.216	82.4	157.9	84.2	114.1	94	84.6	85.6	97.1	100.1	6	6	6	6	6	6	6	6	6		High	High	High	High	High	High	High	High	High
FALSE	High	[K].KYEPTIGVEVHPLDFFTNCGQIR.[F]	1xCarbamidomethyl [C19]; 1xTMT6plex [K1]; 1xTMT6plex [N-Term]		5.01774e-10	0	1	1	3	XP_010670693.1	XP_010670693.1 [41-63]	1	3178.68	1.038	1.029	0.983	0.992	1.038	1.064	1.068	0.951	98.2	101.9	101.1	96.6	97.5	101.9	104.5	104.9	93.4	3	3	3	3	3	3	3	3	3		High	High	High	High	High	High	High	High	High
FALSE	High	[K].KYEELYEQSGVK.[F]	2xTMT6plex [K1; K12]; 1xTMT6plex [N-Term]		4.07623e-07	0	1	1	1	XP_010676419.1	XP_010676419.1 [268-279]	1	2160.22	1.382	0.928	1.347	1.46	1.393	1.132	1.202	1.088	82.3	113.7	76.4	110.9	120.2	114.7	93.2	99	89.6	1	1	1	1	1	1	1	1	1		High	High	High	High	High	High	High	High	High
FALSE	High	[K].KYEAEDQDVSLLLSEQDR.[E]	1xTMT6plex [K1]; 1xTMT6plex [N-Term]		2.98103e-08	0	2	2	3	XP_010695357.1; XP_010675245.1	XP_010695357.1 [627-644]; XP_010675245.1 [628-645]	1	2596.35	0.981	0.922	1.129	1.052	0.884	0.849	0.961	0.909	103.6	101.6	95.6	117	109	91.6	88	99.5	94.2	3	3	3	3	3	3	3	3	3	Shared	High	High	High	High	High	High	High	High	High
FALSE	High	[K].KYDVQTDIEVLDMCDTASR.[Q]	1xCarbamidomethyl [C14]; 1xTMT6plex [K1]; 1xTMT6plex [N-Term]		1.70689e-07	0	1	1	3	XP_010671709.1	XP_010671709.1 [74-92]	1	2717.35	1.328	1.372	1.184	1.166	1.309	1.3	1.211	1.255	80.9	107.4	111	95.8	94.3	105.9	105.2	98	101.5	3	3	3	3	3	3	3	3	3		High	High	High	High	High	High	High	High	High
FALSE	High	[K].KYDLSSLEFLGCGGAPLGK.[E]	1xCarbamidomethyl [C12]; 2xTMT6plex [K1; K19]; 1xTMT6plex [N-Term]		2.29308e-07	0	1	1	2	XP_010677916.1	XP_010677916.1 [312-330]	1	2699.5	1.056	0.966	0.97	1.008	0.97	1.028	1.097	1.04	98.5	104.1	95.2	95.5	99.3	95.5	101.3	108.1	102.5	2	2	2	2	2	2	2	2	2		High	High	High	High	High	High	High	High	High
FALSE	High	[R].KYGTPEAAAAAK.[R]	2xTMT6plex [K1; K12]; 1xTMT6plex [N-Term]		1.02689e-05	0	1	1	2	XP_010694779.1	XP_010694779.1 [81-92]	1	1865.11	1.256	1.097	1.23	1.11	1.071	0.872	1.002	0.963	93.8	117.7	102.8	115.4	104	100.4	81.8	93.9	90.2	2	2	2	2	2	2	2	2	2		High	High	High	High	High	High	High	High	High
FALSE	High	[K].KYDEIDAAPEER.[A]	1xTMT6plex [K1]; 1xTMT6plex [N-Term]		3.16293e-06	0	1	1	8	XP_010678880.2	XP_010678880.2 [177-188]	1	1894	0.977	1.159	1.133	1.206	1.118	1.008	1.148	1.039	91.9	89.9	106.6	104.2	110.9	102.8	92.7	105.5	95.6	8	8	8	8	8	8	8	8	8		High	High	High	High	High	High	High	High	High
FALSE	High	[R].KWVVENQIGK.[K]	2xTMT6plex [K1; K10]; 1xTMT6plex [N-Term]		3.93088e-05	0	1	1	1	XP_010690892.1	XP_010690892.1 [320-329]	1	1888.16	0.945	0.963	0.967	0.883	0.99	1.031	1.004	1.03	102.1	96.5	98.4	98.8	90.2	101.1	105.3	102.5	105.2	1	1	1	1	1	1	1	1	1		High	High	High	High	High	High	High	High	High
FALSE	High	[R].KWVSSVGIDAIGK.[K]	2xTMT6plex [K1; K13]; 1xTMT6plex [N-Term]		2.3045e-08	0	2	2	10	XP_010691068.1; XP_010691076.1	XP_010691068.1 [359-371]; XP_010691076.1 [359-371]	1	2047.25	0.973	0.958	0.904	0.886	0.948	0.93	0.95	0.999	105.3	102.4	100.9	95.2	93.3	99.8	98	100	105.1	9	9	9	9	9	9	9	9	9	Shared	High	High	High	High	High	High	High	High	High
FALSE	High	[R].KWQTLIEAHVDVK.[T]	2xTMT6plex [K1; K13]; 1xTMT6plex [N-Term]		3.12736e-06	0	1	1	9	XP_010675082.1	XP_010675082.1 [116-128]	1	2254.35	0.884	0.999	1	0.976	1.003	1.065	0.977	0.984	101.3	89.5	101.2	101.2	98.8	101.6	107.9	98.9	99.6	9	9	9	9	9	9	9	9	9		High	High	High	High	High	High	High	High	High
FALSE	High	[K].KWPLYLSTK.[N]	2xTMT6plex [K1; K9]; 1xTMT6plex [N-Term]		5.77363e-05	0	3	3	3	XP_010669954.1; XP_010688692.1; XP_010693737.1	XP_010669954.1 [206-214]; XP_010688692.1 [256-264]; XP_010693737.1 [206-214]	1	1823.14	0.896	0.907	0.816	0.779	0.874	0.942	0.815	0.916	113.3	101.5	102.8	92.4	88.3	99	106.7	92.3	103.8	3	3	3	3	3	3	3	3	3	Shared	High	High	High	High	High	High	High	High	High
FALSE	High	[K].KWPDAQTDDTSALYK.[V]	2xTMT6plex [K1; K15]; 1xTMT6plex [N-Term]		9.11562e-06	0	1	2	3	XP_010695806.1	XP_010695806.1 [605-619]	1	2426.32	1.162	1.211	1.258	1.349	1.243	1.168	1.347	1.227	82.1	95.4	99.4	103.2	110.7	102	95.9	110.6	100.8	3	3	3	3	3	3	3	3	3		High	High	High	High	High	High	High	High	High
FALSE	High	[R].KWLEANISPEVASSTR.[I]	1xTMT6plex [K1]; 1xTMT6plex [N-Term]		4.64205e-08	0	1	1	2	XP_010690624.1	XP_010690624.1 [191-206]	1	2246.25	0.978	1.164	1.069	0.823	1.019	0.973	0.983	1.064	99.2	97	115.5	106	81.6	101.1	96.6	97.5	105.6	2	2	2	2	2	2	2	2	2		High	High	High	High	High	High	High	High	High
FALSE	High	[K].KWGDLEFPLPFGR.[V]	1xTMT6plex [K1]; 1xTMT6plex [N-Term]		1.88532e-05	0	1	1	1	XP_010672620.1	XP_010672620.1 [229-241]	1	2020.14	0.923	0.987	0.932	0.876	0.919	0.963	0.932	0.936	106.3	98.1	104.9	99.1	93.1	97.6	102.4	99.1	99.4	1	1	1	1	1	1	1	1	1		High	High	High	High	High	High	High	High	High
FALSE	High	[K].KWCDDYFYIK.[H]	1xCarbamidomethyl [C3]; 2xTMT6plex [K1; K10]; 1xTMT6plex [N-Term]		7.76396e-06	0	1	1	1	XP_010693484.1	XP_010693484.1 [259-268]	1	2125.14	0.864	0.92	0.949	1.001	0.951	0.919	0.958	0.933	106	91.5	97.5	100.5	106	100.7	97.4	101.5	98.9	1	1	1	1	1	1	1	1	1		High	High	High	High	High	High	High	High	High
FALSE	High	[K].KYAPVCVTMPSAR.[I]	1xCarbamidomethyl [C6]; 1xTMT6plex [K1]; 1xTMT6plex [N-Term]		3.21099e-06	0	1	1	1	XP_010673652.1	XP_010673652.1 [85-97]	1	1938.07	0.747	0.939	1.203	0.809	1.256	1.225	1.685	1.666	85.5	63.8	80.2	102.8	69.2	107.3	104.7	144	142.4	1	1	1	1	1	1	1	1	1		High	High	High	High	High	High	High	High	High
FALSE	High	[K].KVYVIGEDGILK.[E]	2xTMT6plex [K1; K12]; 1xTMT6plex [N-Term]		1.03959e-07	0	1	1	3	XP_010673878.1	XP_010673878.1 [172-183]	1	2021.26	0.981	1.051	0.976	1.001	0.985	0.946	1.023	1.017	100.2	98.4	105.3	97.8	100.3	98.7	94.9	102.5	101.9	3	3	3	3	3	3	3	3	3		High	High	High	High	High	High	High	High	High
FALSE	High	[R].KYGVENVNNHFMSFNTICDATQER.[Q]	1xCarbamidomethyl [C18]; 1xTMT6plex [K1]; 1xTMT6plex [N-Term]		3.63873e-07	0	1	1	1	XP_010690939.1	XP_010690939.1 [329-352]	1	3332.62	1.184	1.163	1.129	1.171	1.152	0.883	1.377	0.953	89.9	106.4	104.5	101.5	105.3	103.5	79.4	123.8	85.7	1	1	1	1	1	1	1	1	1		High	High	High	High	High	High	High	High	High
FALSE	High	[K].KYIEAGASEHAR.[TS]	1xTMT6plex [K1]; 1xTMT6plex [N-Term]		1.58218e-05	0	2	2	3	XP_010687850.1; XP_010691127.1	XP_010687850.1 [693-704]; XP_010691127.1 [691-702]	1	1790	1.133	0.998	1.124	1.484	1.045	1.002	1.46	1.014	87.7	99.4	87.6	98.6	130.2	91.7	87.8	128.1	89	3	3	3	3	3	3	3	3	3	Shared	High	High	High	High	High	High	High	High	High
FALSE	High	[K].LAAAILGGVDNIWIQPGAR.[V]	1xTMT6plex [N-Term]		2.27579e-07	0	2	2	2	XP_010671654.1; XP_010673653.1	XP_010671654.1 [138-156]; XP_010673653.1 [126-144]	0	2164.24	0.978	0.964	0.796	0.892	0.839	0.993	1.031	0.996	106	103.7	102.2	84.4	94.6	88.9	105.2	109.3	105.6	2	2	2	2	2	2	2	2	2	Shared	High	High	High	High	High	High	High	High	High
FALSE	High	[K].IAAAFEQDVHYTVDEK.[Q]	1xTMT6plex [K16]; 1xTMT6plex [N-Term]		2.92967e-05	0	1	1	2	XP_010679492.1	XP_010679492.1 [323-338]	0	2294.21	1.03	0.958	1.044	1.161	0.947	0.978	0.952	0.989	99.4	102.3	95.2	103.7	115.4	94.1	97.1	94.6	98.3	2	2	2	2	2	2	2	2	2		High	High	High	High	High	High	High	High	High
FALSE	High	[R].LAAAAILAILK.[R]	1xTMT6plex [K11]; 1xTMT6plex [N-Term]		1.10199e-05	0	1	1	1	XP_010665884.1	XP_010665884.1 [384-394]	0	1526.04	1.34	0.997	0.969	0.943	0.893	0.886	0.833	0.908	102.6	137.5	102.3	99.5	96.8	91.6	90.9	85.5	93.2	1	1	1	1	1	1	1	1	1		High	High	High	High	High	High	High	High	High
FALSE	High	[K].LAAAAEKPVTLPSWLSEEDINYFADK.[F]	2xTMT6plex [K7; K26]; 1xTMT6plex [N-Term]		6.59131e-07	0	1	1	2	XP_010684348.1	XP_010684348.1 [195-220]	0	3565.94	1.205	1.123	1.144	1.293	1.206	1.265	1.226	1.153	84.8	102.1	95.2	97	109.6	102.3	107.3	103.9	97.8	2	2	2	2	2	2	2	2	2		High	High	High	High	High	High	High	High	High
FALSE	High	[K].KYYSDLAGPEFAAK.[Y]	2xTMT6plex [K1; K14]; 1xTMT6plex [N-Term]		9.65838e-07	0	1	1	3	XP_010682983.1	XP_010682983.1 [151-164]	1	2247.26	0.965	0.976	0.926	1.015	0.963	0.974	1.017	0.996	101.9	98.4	99.4	94.3	103.4	98.1	99.3	103.6	101.5	3	3	3	3	3	3	3	3	3		High	High	High	High	High	High	High	High	High
FALSE	High	[K].KYYFVVANAK.[F]	2xTMT6plex [K1; K10]; 1xTMT6plex [N-Term]		5.0259e-06	0	1	1	1	XP_010681010.1	XP_010681010.1 [87-96]	1	1890.15	1.103	0.932	1.014	0.875	0.947	0.877	0.919	0.948	104.5	115.2	97.3	105.9	91.4	99	91.6	96	99.1	1	1	1	1	1	1	1	1	1		High	High	High	High	High	High	High	High	High
FALSE	High	[K].KYYASTIDFTGGK.[N]	2xTMT6plex [K1; K13]; 1xTMT6plex [N-Term]		4.67939e-06	0	1	1	1	XP_010666839.1	XP_010666839.1 [224-236]	1	2138.21	1.197	1.072	1.098	1.282	1.224	1.026	1.053	1.163	89	106.5	95.4	97.7	114.1	108.9	91.3	93.7	103.4	1	1	1	1	1	1	1	1	1		High	High	High	High	High	High	High	High	High
FALSE	High	[R].KYTDEGQGTK.[C]	2xTMT6plex [K1; K10]; 1xTMT6plex [N-Term]		1.81132e-05	0	1	1	5	XP_010676792.1	XP_010676792.1 [28-37]	1	1814.03	1.362	1.145	1.213	1.303	1.338	1.271	1.175	1.22	81.6	111.2	93.4	99	106.4	109.2	103.7	95.9	99.6	5	5	5	5	5	5	5	5	5		High	High	High	High	High	High	High	High	High
FALSE	High	[K].KYHAFLASEAVIK.[Q]	2xTMT6plex [K1; K13]; 1xTMT6plex [N-Term]		1.68379e-05	0	1	2	10	XP_010686007.1	XP_010686007.1 [105-117]	1	2164.31	0.982	0.949	0.943	0.908	1.018	0.958	0.965	0.977	103.4	101.6	98.2	97.5	93.9	105.3	99.1	99.8	101.1	10	10	10	10	10	10	10	10	10		High	High	High	High	High	High	High	High	High
FALSE	High	[K].KYSFLPLIGDGSTK.[I]	2xTMT6plex [K1; K14]; 1xTMT6plex [N-Term]		1.76854e-06	0	1	1	1	XP_010684864.1	XP_010684864.1 [232-245]	1	2213.31	1.026	0.924	0.883	0.9	0.982	0.975	0.932	0.937	105.2	107.9	97.2	92.9	94.6	103.3	102.5	98	98.5	1	1	1	1	1	1	1	1	1		High	High	High	High	High	High	High	High	High
FALSE	High	[R].KYQAFAQTLQQSR.[G]	1xTMT6plex [K1]; 1xTMT6plex [N-Term]		1.91214e-07	0	3	3	1	XP_010687253.1; XP_010687252.1; XP_010684066.1	XP_010687253.1 [757-769]; XP_010687252.1 [757-769]; XP_010684066.1 [756-768]	1	2027.14	1.02	1.242	0.97	0.991	1.209	1.2	1.129	1.306	89.4	91.2	111	86.7	88.6	108.1	107.3	101	116.7	1	1	1	1	1	1	1	1	1	Shared	High	High	High	High	High	High	High	High	High
FALSE	High	[K].KYPGGAFDPLGYSK.[D]	2xTMT6plex [K1; K14]; 1xTMT6plex [N-Term]		1.28162e-08	0	1	1	5	XP_010693392.1	XP_010693392.1 [167-180]	1	2187.24	0.783	0.811	1.045	0.826	0.872	0.765	0.807	0.894	115.3	90.3	93.5	120.5	95.3	100.6	88.2	93.1	103.1	5	5	5	5	5	5	5	5	5		High	High	High	High	High	High	High	High	High
FALSE	High	[K].KYPAEAAELK.[S]	2xTMT6plex [K1; K10]; 1xTMT6plex [N-Term]		4.75031e-06	0	1	1	15	XP_010671991.1	XP_010671991.1 [395-404]	1	1807.09	0.979	1.033	0.972	1.04	0.978	0.952	1.003	0.971	100.8	98.7	104.1	98	104.8	98.6	96	101.1	97.9	15	15	15	15	15	15	15	15	15		High	High	High	High	High	High	High	High	High
FALSE	High	[R].KYNIDNMLGNFYIAPAFMDK.[L]	2xOxidation [M7; M18]; 2xTMT6plex [K1; K20]; 1xTMT6plex [N-Term]		3.06892e-07	0	2	2	6	XP_010691068.1; XP_010691076.1	XP_010691068.1 [121-140]; XP_010691076.1 [121-140]	1	3084.61	1.293	0.957	1.098	1.059	1.014	0.962	1.001	1.023	95.7	123.7	91.6	105	101.3	97	92	95.7	97.9	6	6	6	6	6	6	6	6	6	Shared	High	High	High	High	High	High	High	High	High
FALSE	High	[R].KYNIDNMLGNFYIAPAFMDK.[L]	1xOxidation [M]; 2xTMT6plex [K1; K20]; 1xTMT6plex [N-Term]		4.7667e-08	0	2	2	17	XP_010691068.1; XP_010691076.1	XP_010691068.1 [121-140]; XP_010691076.1 [121-140]	1	3068.62	0.94	0.991	0.939	0.941	0.957	0.934	0.927	0.981	104.5	98.2	103.6	98.1	98.4	100	97.6	96.9	102.5	17	17	17	17	17	17	17	17	17	Shared	High	High	High	High	High	High	High	High	High
FALSE	High	[R].KYNIDNMLGNFYIAPAFMDK.[L]	2xTMT6plex [K1; K20]; 1xTMT6plex [N-Term]		1.78338e-09	0	2	2	18	XP_010691068.1; XP_010691076.1	XP_010691068.1 [121-140]; XP_010691076.1 [121-140]	1	3052.62	0.94	0.954	0.895	0.858	0.908	0.873	0.887	0.921	109.3	102.8	104.3	97.8	93.7	99.2	95.4	96.9	100.7	15	15	15	15	15	15	15	15	15	Shared	High	High	High	High	High	High	High	High	High
FALSE	High	[K].KYIYTIDDDCFVAK.[D]	1xCarbamidomethyl [C10]; 2xTMT6plex [K1; K14]; 1xTMT6plex [N-Term]		1.28992e-07	0	2	2	2	XP_010695260.1; XP_010694098.1	XP_010695260.1 [98-111]; XP_010694098.1 [95-108]	1	2438.32	0.998	0.994	0.96	0.92	0.976	1.046	1.123	0.924	100.7	100.5	100	96.7	92.6	98.2	105.3	113.1	93	2	2	2	2	2	2	2	2	2	Shared	High	High	High	High	High	High	High	High	High
FALSE	High	[K].KYIYEIEPAKPEQGEIPSIGPAYR.[S]	2xTMT6plex [K1; K10]; 1xTMT6plex [N-Term]		2.57912e-05	0	1	1	1	XP_010676297.1	XP_010676297.1 [6-29]	1	3435.91	0.854	0.938	0.947	0.998	0.804	0.892	1.244	1.271	100.6	85.9	94.4	95.3	100.3	80.9	89.7	125.1	127.8	1	1	1	1	1	1	1	1	1		High	High	High	High	High	High	High	High	High
FALSE	High	[K].KYQAHDPDNQFK.[V]	2xTMT6plex [K1; K12]; 1xTMT6plex [N-Term]		4.99011e-05	0	1	1	1	XP_010691340.1	XP_010691340.1 [92-103]	1	2178.19	0.938	0.901	1.001	1.123	0.987	0.643	0.92	0.701	109.6	102.8	98.7	109.7	123.1	108.1	70.5	100.8	76.8	1	1	1	1	1	1	1	1	1		High	High	High	High	High	High	High	High	High
FALSE	High	[K].KQYAVADEK.[F]	2xTMT6plex [K1; K9]; 1xTMT6plex [N-Term]		4.64504e-05	0	1	1	1	XP_010671578.1	XP_010671578.1 [262-270]	1	1739.03	0.956	1.172	1.171	1.184	1.149	1.246	1.305	1.213	86.6	82.7	101.5	101.4	102.5	99.4	107.9	113	105	1	1	1	1	1	1	1	1	1		High	High	High	High	High	High	High	High	High
FALSE	High	[R].KVYSDLTVDYFK.[M]	2xTMT6plex [K1; K12]; 1xTMT6plex [N-Term]		5.17369e-07	0	1	2	2	XP_010676600.1	XP_010676600.1 [193-204]	1	2165.25	0.828	0.873	0.91	0.891	0.942	0.909	0.839	0.896	111.3	92.1	97.2	101.2	99.1	104.9	101.1	93.3	99.7	2	2	2	2	2	2	2	2	2		High	High	High	High	High	High	High	High	High
FALSE	High	[R].KVYGYCGLLEK.[F]	1xCarbamidomethyl [C6]; 2xTMT6plex [K1; K11]; 1xTMT6plex [N-Term]		1.57302e-06	0	1	1	2	XP_010696330.1	XP_010696330.1 [119-129]	1	2017.18	1.009	1.082	0.995	0.97	1.215	1.203	0.967	1.068	94.6	95.5	102.4	94.2	91.8	115	113.8	91.5	101.1	2	2	2	2	2	2	2	2	2		High	High	High	High	High	High	High	High	High
FALSE	High	[K].KVPELCSSIK.[V]	1xCarbamidomethyl [C6]; 2xTMT6plex [K1; K10]; 1xTMT6plex [N-Term]		3.60894e-06	0	1	1	3	XP_010676765.1	XP_010676765.1 [125-134]	1	1848.12	0.987	1.013	0.982	0.984	0.956	0.949	0.961	0.868	103.5	102.1	104.8	101.6	101.8	98.9	98.2	99.4	89.8	3	3	3	3	3	3	3	3	3		High	High	High	High	High	High	High	High	High
FALSE	High	[K].KVPDLAENFINPAASLLK.[E]	2xTMT6plex [K1; K18]; 1xTMT6plex [N-Term]		6.15735e-07	0	1	1	2	XP_010682592.1	XP_010682592.1 [170-187]	1	2627.57	1.003	1.058	1.017	1.065	1.017	1.088	1.032	1.059	96.4	96.7	102	98	102.6	98	104.8	99.5	102	2	2	2	2	2	2	2	2	2		High	High	High	High	High	High	High	High	High
FALSE	High	[K].KVNLADIGIVGGLSDGSEEK.[Q]	2xTMT6plex [K1; K20]; 1xTMT6plex [N-Term]		4.38582e-08	0	1	2	1	XP_010669095.1	XP_010669095.1 [494-513]	1	2688.54	1.026	1.111	1.153	1.157	1.121	1.227	1.255	1.113	88.6	90.9	98.4	102.1	102.4	99.3	108.7	111.1	98.6	1	1	1	1	1	1	1	1	1		High	High	High	High	High	High	High	High	High
FALSE	High	[R].KVIVDICDIIASR.[G]	1xCarbamidomethyl [C7]; 1xTMT6plex [K1]; 1xTMT6plex [N-Term]		5.90672e-06	0	1	1	1	XP_010688341.1	XP_010688341.1 [393-405]	1	1960.17	0.93	1.004	0.984	0.989	1.035	1.096	1.058	1.074	98.1	91.2	98.5	96.6	97.1	101.6	107.6	103.8	105.4	1	1	1	1	1	1	1	1	1		High	High	High	High	High	High	High	High	High
FALSE	High	[K].KVITLDMGLLVAGTK.[Y]	2xTMT6plex [K1; K15]; 1xTMT6plex [N-Term]		4.89412e-05	0	1	1	1	XP_010678345.1	XP_010678345.1 [330-344]	1	2246.41	0.996	0.999	0.943	0.904	0.971	0.913	0.922	0.981	104.3	103.9	104.2	98.3	94.2	101.3	95.2	96.2	102.3	1	1	1	1	1	1	1	1	1		High	High	High	High	High	High	High	High	High
FALSE	High	[K].KVLSANPEAPLNIECLMEEK.[D]	1xCarbamidomethyl [C15]; 2xTMT6plex [K1; K20]; 1xTMT6plex [N-Term]		4.90673e-07	0	1	1	2	XP_010691292.1	XP_010691292.1 [273-292]	1	2972.64	1.111	0.949	1.01	1.086	1.052	1.053	1.182	0.958	95.7	106.4	90.8	96.7	104	100.7	100.8	113.1	91.7	1	1	1	1	1	1	1	1	1		High	High	High	High	High	High	High	High	High
FALSE	High	[K].KVLQFAGIEDVFTSSR.[G]	1xTMT6plex [K1]; 1xTMT6plex [N-Term]		2.82373e-07	0	1	1	2	XP_010666758.1	XP_010666758.1 [197-212]	1	2255.28	0.897	1.005	1.083	0.97	1.013	0.997	1.106	0.948	99.8	89.5	100.2	108.1	96.8	101.1	99.5	110.4	94.6	2	2	2	2	2	2	2	2	2		High	High	High	High	High	High	High	High	High
FALSE	High	[K].KVINAASVIVGPK.[E]	2xTMT6plex [K1; K13]; 1xTMT6plex [N-Term]		2.19957e-07	0	1	3	2	XP_010686245.1	XP_010686245.1 [199-211]	1	1983.29	1.001	0.913	0.997	0.813	0.847	1.233	1.12	1.051	100.3	100.4	91.5	100	81.5	84.9	123.6	112.3	105.4	2	2	2	2	2	2	2	2	2		High	High	High	High	High	High	High	High	High
FALSE	High	[R].KVPLGGVTENAATSTEFR.[V]	1xTMT6plex [K1]; 1xTMT6plex [N-Term]		1.09203e-07	0	1	1	3	XP_010682214.1	XP_010682214.1 [455-472]	1	2335.3	0.946	1.1	1.03	1.022	1.055	1.032	1.054	1.102	96.4	91.1	106	99.3	98.5	101.6	99.4	101.6	106.2	3	3	3	3	3	3	3	3	3		High	High	High	High	High	High	High	High	High
FALSE	High	[K].KVIFVTGTDEHGEK.[I]	2xTMT6plex [K1; K14]; 1xTMT6plex [N-Term]		8.39748e-06	0	1	1	3	XP_010669911.1	XP_010669911.1 [100-113]	1	2247.3	1.083	0.955	0.963	0.968	0.958	0.93	0.835	0.807	105.9	114.7	101.1	102	102.5	101.4	98.5	88.4	85.4	3	3	3	3	3	3	3	3	3		High	High	High	High	High	High	High	High	High
FALSE	High	[R].KVIEQYGPYGSQLPENYR.[V]	1xTMT6plex [K1]; 1xTMT6plex [N-Term]		3.76481e-07	0	1	1	1	XP_010679874.1	XP_010679874.1 [9-26]	1	2599.39																											No Quan Values	High	High	High	High	High	High	High	High	High
FALSE	High	[R].KVIDTEVIQASDGR.[K]	1xTMT6plex [K1]; 1xTMT6plex [N-Term]		2.40873e-07	0	1	1	1	XP_010689221.1	XP_010689221.1 [115-128]	1	1989.14	1.004	1.019	0.975	0.983	1.087	1.122	1.12	1.047	96.2	96.6	98	93.7	94.6	104.5	108	107.7	100.7	1	1	1	1	1	1	1	1	1		High	High	High	High	High	High	High	High	High
FALSE	High	[R].KVIAESNGAAFPDQCTTCEK.[E]	2xCarbamidomethyl [C15; C18]; 2xTMT6plex [K1; K20]; 1xTMT6plex [N-Term]		1.7481e-08	0	1	1	4	XP_010687996.1	XP_010687996.1 [252-271]	1	2913.51	1.021	1.128	1.008	0.996	1.067	0.948	1.07	1.059	96.8	98.8	109.2	97.6	96.4	103.3	91.8	103.6	102.5	4	4	4	4	4	4	4	4	4		High	High	High	High	High	High	High	High	High
FALSE	High	[K].KVGSEMMESDIR.[S]	1xTMT6plex [K1]; 1xTMT6plex [N-Term]		2.82821e-05	0	1	1	1	XP_010678309.1	XP_010678309.1 [372-383]	1	1839.97	0.951	1	1.014	1.094	0.986	1.133	1.162	1.091	95.4	90.7	95.4	96.8	104.4	94.1	108.1	110.9	104.2	1	1	1	1	1	1	1	1	1		High	High	High	High	High	High	High	High	High
FALSE	High	[K].KVFNDTTFSK.[M]	2xTMT6plex [K1; K10]; 1xTMT6plex [N-Term]		1.33095e-05	0	1	1	2	XP_010687277.1	XP_010687277.1 [289-298]	1	1874.1	1.005	1.013	0.864	0.975	0.925	1.003	0.944	0.961	103.6	104.1	105	89.5	101	95.8	103.9	97.8	99.5	2	2	2	2	2	2	2	2	2		High	High	High	High	High	High	High	High	High
FALSE	High	[R].KVFEALDVLK.[K]	2xTMT6plex [K1; K10]; 1xTMT6plex [N-Term]		7.15071e-06	0	1	1	3	XP_010675477.1	XP_010675477.1 [109-118]	1	1849.18	0.981	0.967	1.011	1.034	1.013	0.902	0.989	0.872	102.6	100.7	99.3	103.7	106.1	104	92.6	101.5	89.5	3	3	3	3	3	3	3	3	3		High	High	High	High	High	High	High	High	High
FALSE	High	[R].KVEVDKDFESMQQLINK.[K]	3xTMT6plex [K1; K6; K17]; 1xTMT6plex [N-Term]		3.74749e-06	0	1	1	5	XP_010692032.1	XP_010692032.1 [253-269]	2	2967.7	0.974	1.138	1.125	1.237	1.078	1.261	1.28	1.058	88.6	86.4	100.9	99.8	109.7	95.5	111.8	113.5	93.8	5	5	5	5	5	5	5	5	5		High	High	High	High	High	High	High	High	High
FALSE	High	[K].KVESATGDTTFQALK.[T]	2xTMT6plex [K1; K15]; 1xTMT6plex [N-Term]		1.81132e-05	0	1	2	1	XP_010695194.1	XP_010695194.1 [152-166]	1	2283.32	1.049	0.953	1.123	1.104	0.99	1.143	1.174	0.958	94.8	99.4	90.4	106.5	104.6	93.8	108.4	111.2	90.8	1	1	1	1	1	1	1	1	1		High	High	High	High	High	High	High	High	High
FALSE	High	[K].KVLESQEMSK.[E]	2xTMT6plex [K1; K10]; 1xTMT6plex [N-Term]		9.14966e-06	0	1	1	1	XP_010690901.1	XP_010690901.1 [538-547]	1	1866.1	1.046	1.077	1.01	0.999	1.085	1.112	1.122	1.054	94.7	99.1	102	95.6	94.6	102.7	105.3	106.2	99.8	1	1	1	1	1	1	1	1	1		High	High	High	High	High	High	High	High	High
FALSE	High	[K].KVYLSAAPQCPFPDQK.[L]	1xCarbamidomethyl [C10]; 2xTMT6plex [K1; K16]; 1xTMT6plex [N-Term]		1.34476e-07	0	1	1	2	XP_010678465.1	XP_010678465.1 [178-193]	1	2536.42	1.08	0.924	0.931	0.944	1.128	0.993	0.976	1.072	99.5	107.5	91.9	92.6	93.9	112.2	98.7	97.1	106.7	2	2	2	2	2	2	2	2	2		High	High	High	High	High	High	High	High	High
FALSE	High	[K].KVPILTVEGEQMVNSSDIIESLYK.[K]	2xTMT6plex [K1; K24]; 1xTMT6plex [N-Term]		4.19566e-06	0	1	1	1	XP_010692501.1	XP_010692501.1 [139-162]	1	3379.9	1.058	0.983	1.179	1.123	0.999	1.034	1.109	0.945	95.4	101	93.8	112.5	107.2	95.4	98.7	105.9	90.1	1	1	1	1	1	1	1	1	1		High	High	High	High	High	High	High	High	High
FALSE	High	[K].KVPITELEGK.[M]	2xTMT6plex [K1; K10]; 1xTMT6plex [N-Term]		3.54159e-06	0	1	1	3	XP_010682545.1	XP_010682545.1 [193-202]	1	1801.14	1.101	1.042	0.898	0.99	1.112	1.165	0.934	1.106	96.3	106	100.3	86.4	95.3	107.1	112.2	89.9	106.5	3	3	3	3	3	3	3	3	3		High	High	High	High	High	High	High	High	High
FALSE	High	[R].KVYGENIESLANLSR.[I]	1xTMT6plex [K1]; 1xTMT6plex [N-Term]		6.78556e-06	0	1	1	1	XP_010679827.1	XP_010679827.1 [276-290]	1	2151.22	1.141	1.215	1.12	1.185	1.125	0.963	1.128	1.031	90.8	103.6	110.4	101.7	107.6	102.2	87.5	102.4	93.6	1	1	1	1	1	1	1	1	1		High	High	High	High	High	High	High	High	High
FALSE	High	[K].KVYEFVLELK.[K]	2xTMT6plex [K1; K10]; 1xTMT6plex [N-Term]		2.82821e-05	0	1	1	2	XP_010694823.1	XP_010694823.1 [204-213]	1	1955.22	1.384	1.213	0.828	0.951	1.033	1.387	0.869	1.148	91.7	127	111.2	76	87.2	94.7	127.2	79.7	105.3	2	2	2	2	2	2	2	2	2		High	High	High	High	High	High	High	High	High
FALSE	High	[K].KVVYEPGCQNVK.[C]	1xCarbamidomethyl [C8]; 2xTMT6plex [K1; K12]; 1xTMT6plex [N-Term]		5.11529e-07	0	1	1	1	XP_010687347.1	XP_010687347.1 [451-462]	1	2108.21	1.235	1.048	1.151	1.032	1.033	1.179	1.398	1.158	88	108.6	92.2	101.2	90.8	90.8	103.7	123	101.8	1	1	1	1	1	1	1	1	1		High	High	High	High	High	High	High	High	High
FALSE	High	[R].KVVPIGVVGGSDLIK.[I]	2xTMT6plex [K1; K15]; 1xTMT6plex [N-Term]		3.38626e-07	0	2	6	2	XP_019106508.1; XP_010667474.1	XP_019106508.1 [37-51]; XP_010667474.1 [43-57]	1	2168.4	0.868	0.84	0.844	0.756	0.862	0.888	0.845	0.939	114.8	99.7	96.4	96.9	86.7	98.9	101.9	97	107.8	2	2	2	2	2	2	2	2	2	Shared	High	High	High	High	High	High	High	High	High
FALSE	High	[K].KVVIQDIADEPVEK.[L]	2xTMT6plex [K1; K14]; 1xTMT6plex [N-Term]		4.98157e-07	0	1	1	2	XP_010665571.1	XP_010665571.1 [30-43]	1	2270.36	0.878	1.01	0.923	0.88	1.024	1.116	0.929	0.937	103.5	90.9	104.5	95.5	91	106	115.5	96.1	96.9	2	2	2	2	2	2	2	2	2		High	High	High	High	High	High	High	High	High
FALSE	High	[R].KVVGCSCVVVK.[D]	2xCarbamidomethyl [C5; C7]; 2xTMT6plex [K1; K11]; 1xTMT6plex [N-Term]		1.38854e-06	0	1	1	2	XP_010691599.1	XP_010691599.1 [113-123]	1	1922.15	0.967	1.016	0.996	0.915	0.978	0.909	0.969	0.925	103.8	100.3	105.4	103.3	94.9	101.5	94.3	100.6	96	2	2	2	2	2	2	2	2	2		High	High	High	High	High	High	High	High	High
FALSE	High	[K].KVVDLATEVAK.[M]	2xTMT6plex [K1; K11]; 1xTMT6plex [N-Term]		2.43597e-05	0	1	1	1	XP_010685926.1	XP_010685926.1 [1039-1049]	1	1860.18	1.155	0.921	0.984	0.979	0.976	0.945	1.029	1.097	99.1	114.4	91.3	97.4	97	96.7	93.6	101.9	108.6	1	1	1	1	1	1	1	1	1		High	High	High	High	High	High	High	High	High
FALSE	High	[K].KVTVTGNITPEAVLQTVSK.[T]	2xTMT6plex [K1; K19]; 1xTMT6plex [N-Term]		1.63915e-08	0	1	1	4	XP_010694708.1	XP_010694708.1 [41-59]	1	2672.62	1.074	0.996	1.042	0.917	1.029	1.013	0.953	1.096	98.7	105.9	98.3	102.9	90.5	101.5	99.9	94	108.2	4	4	4	4	4	4	4	4	4		High	High	High	High	High	High	High	High	High
FALSE	High	[K].KVPLSAVTSITDGLK.[R]	2xTMT6plex [K1; K15]; 1xTMT6plex [N-Term]		2.54138e-06	0	1	1	1	XP_010665753.1	XP_010665753.1 [149-163]	1	2216.38	0.885	0.942	0.928	0.845	0.941	0.903	0.939	0.943	108.1	95.7	101.8	100.3	91.4	101.7	97.6	101.5	101.9	1	1	1	1	1	1	1	1	1		High	High	High	High	High	High	High	High	High
FALSE	High	[R].KVTVLGAAGGIGQPLSMLMK.[L]	2xTMT6plex [K1; K20]; 1xTMT6plex [N-Term]		1.87846e-08	0	1	1	3	XP_010675402.1	XP_010675402.1 [39-58]	1	2658.6	1.166	0.936	0.944	0.859	0.935	0.982	0.952	1.014	102.4	119.4	95.8	96.7	87.9	95.7	100.6	97.5	103.9	3	3	3	3	3	3	3	3	3		High	High	High	High	High	High	High	High	High
FALSE	High	[R].KVTCENNISNNR.[E]	1xCarbamidomethyl [C4]; 1xTMT6plex [K1]; 1xTMT6plex [N-Term]		5.75566e-05	0	1	1	2	XP_010689833.1	XP_010689833.1 [137-148]	1	1907.02	1.025	1.134	1.159	1.092	1.078	1.038	1.181	0.88	93.9	96.2	106.5	108.8	102.5	101.2	97.5	110.8	82.6	2	2	2	2	2	2	2	2	2		High	High	High	High	High	High	High	High	High
FALSE	High	[R].KVSLFDVVDENAITPGK.[L]	2xTMT6plex [K1; K17]; 1xTMT6plex [N-Term]		2.70106e-05	0	1	3	2	XP_010679427.1	XP_010679427.1 [8-24]	1	2519.47	0.741	0.917	0.913	0.913	0.902	0.845	0.832	0.846	113.8	84.3	104.3	103.9	103.9	102.6	96.1	94.7	96.3	2	2	2	2	2	2	2	2	2		High	High	High	High	High	High	High	High	High
FALSE	High	[R].KVSEDDKLVEYDALLLDR.[F]	2xTMT6plex [K1; K7]; 1xTMT6plex [N-Term]		2.64777e-07	0	1	2	5	XP_010689827.1	XP_010689827.1 [23-40]	2	2808.6	1.005	0.997	0.979	1.018	1.12	0.92	1.043	1.504	93.9	94.3	93.6	91.9	95.6	105.2	86.4	97.9	141.2	5	5	5	5	5	5	5	5	5		High	High	High	High	High	High	High	High	High
FALSE	High	[K].KVQWACTDVAGISSDVTPKPCDSLADQGPDHK.[I]	2xCarbamidomethyl [C6; C21]; 3xTMT6plex [K1; K19; K32]; 1xTMT6plex [N-Term]		3.59615e-10	0	1	1	1	XP_010676424.1	XP_010676424.1 [427-458]	1	4399.28	0.847	0.959	1.035	0.957	1.016	1.071	1.101	1.022	99.9	84.6	95.8	103.4	95.6	101.6	107	110	102.1	1	1	1	1	1	1	1	1	1		High	High	High	High	High	High	High	High	High
FALSE	High	[K].KVQIVDTTCPWVNK.[V]	1xCarbamidomethyl [C9]; 2xTMT6plex [K1; K14]; 1xTMT6plex [N-Term]		6.44336e-07	0	1	1	3	XP_010690939.1	XP_010690939.1 [201-214]	1	2375.37	1.077	1.029	0.986	1.021	1.04	1.066	1.067	1.053	96.4	103.8	99.2	95	98.4	100.2	102.8	102.8	101.5	3	3	3	3	3	3	3	3	3		High	High	High	High	High	High	High	High	High
FALSE	High	[R].KVQAELISQK.[Y]	2xTMT6plex [K1; K10]; 1xTMT6plex [N-Term]		5.50013e-06	0	1	1	2	XP_010687713.1	XP_010687713.1 [515-524]	1	1831.16	0.945	1.028	1.029	1.031	1.066	0.991	1.041	0.992	98.7	93.3	101.4	101.5	101.7	105.2	97.8	102.7	97.8	2	2	2	2	2	2	2	2	2		High	High	High	High	High	High	High	High	High
FALSE	High	[R].KVPTVGVVYNPIMDELFTGVR.[G]	1xTMT6plex [K1]; 1xTMT6plex [N-Term]		5.3659e-09	0	1	1	2	XP_010686710.1	XP_010686710.1 [116-136]	1	2792.58	0.984	1.008	0.946	0.954	1	1.02	1.008	1.013	100.7	99.1	101.5	95.3	96.1	100.8	102.8	101.6	102.1	2	2	2	2	2	2	2	2	2		High	High	High	High	High	High	High	High	High
FALSE	High	[R].KVPSLFDNVSAQSTSEVEKPR.[R]	2xTMT6plex [K1; K19]; 1xTMT6plex [N-Term]		1.71336e-07	0	1	3	2	XP_010678567.1	XP_010678567.1 [313-333]	1	3005.69	0.926	1.092	1.164	1.236	1.172	1.032	1.213	1.078	90.8	84.1	99.2	105.7	112.2	106.4	93.7	110.1	97.8	2	2	2	2	2	2	2	2	2		High	High	High	High	High	High	High	High	High
FALSE	High	[K].KVTPADEPVICDTFK.[V]	1xCarbamidomethyl [C11]; 2xTMT6plex [K1; K15]; 1xTMT6plex [N-Term]		6.1341e-07	0	1	1	6	XP_010683337.1	XP_010683337.1 [534-548]	1	2407.35	1.072	1.059	1.209	1.089	1.074	1.24	1.327	1.183	87.8	94.1	92.9	106.1	95.6	94.3	108.8	116.5	103.8	6	6	6	6	6	6	6	6	6		High	High	High	High	High	High	High	High	High
FALSE	High	[K].IAAALPGMETLSSTK.[Q]	1xTMT6plex [K15]; 1xTMT6plex [N-Term]		4.02546e-06	0	1	1	2	XP_010677218.1	XP_010677218.1 [166-180]	0	1948.12	1.116	1.052	0.975	0.985	1.118	1.138	1.092	0.978	95.2	106.2	100.2	92.8	93.8	106.4	108.4	103.9	93.1	1	1	1	1	1	1	1	1	1		High	High	High	High	High	High	High	High	High
FALSE	High	[R].KQQILAGDPAAR.[S]	1xTMT6plex [K1]; 1xTMT6plex [N-Term]		1.18681e-05	0	1	1	2	XP_019104447.1	XP_019104447.1 [852-863]	1	1726.04	0.937	1.073	0.934	1.034	1.056	1.069	1.071	0.992	98.2	92	105.3	91.7	101.5	103.7	105	105.1	97.4	2	2	2	2	2	2	2	2	2		High	High	High	High	High	High	High	High	High
FALSE	High	[K].KQPDQLQTADGWAK.[F]	2xTMT6plex [K1; K14]; 1xTMT6plex [N-Term]		6.07337e-08	0	1	1	10	XP_010673930.1	XP_010673930.1 [173-186]	1	2273.29	0.915	1.01	1.097	1.083	1.025	1.011	1.076	1.105	96.5	88.3	97.5	105.9	104.6	99	97.6	103.9	106.7	10	10	10	10	10	10	10	10	10		High	High	High	High	High	High	High	High	High
FALSE	High	[R].KNANQEVLYLSAK.[I]	2xTMT6plex [K1; K13]; 1xTMT6plex [N-Term]		1.74645e-05	0	1	1	1	XP_010676453.1	XP_010676453.1 [840-852]	1	2165.29	1.117	1.08	1.189	1.103	1.284	1.087	1.145	1.079	89.3	99.7	96.4	106.1	98.5	114.6	97.1	102.2	96.3	1	1	1	1	1	1	1	1	1		High	High	High	High	High	High	High	High	High
FALSE	High	[R].KNAALEVEGIVK.[Q]	2xTMT6plex [K1; K12]; 1xTMT6plex [N-Term]		4.43532e-05	0	1	1	1	XP_010695804.1	XP_010695804.1 [25-36]	1	1958.23	1.213	1.087	1.154	1.175	1.095	1.165	1.249	1.269	86.5	104.9	94	99.8	101.6	94.7	100.8	108	109.7	1	1	1	1	1	1	1	1	1		High	High	High	High	High	High	High	High	High
FALSE	High	[K].KMVDVLVEQGIIPGIK.[V]	1xOxidation [M2]; 2xTMT6plex [K1; K16]; 1xTMT6plex [N-Term]		3.80438e-06	0	1	1	6	XP_010690763.1	XP_010690763.1 [128-143]	1	2442.5	1.042	1.051	1.038	0.998	1.001	1.012	1.02	1.078	97.4	101.5	102.3	101.1	97.2	97.5	98.6	99.3	105	6	6	6	6	6	6	6	6	6		High	High	High	High	High	High	High	High	High
FALSE	High	[K].KMVDVLVEQGIIPGIK.[V]	2xTMT6plex [K1; K16]; 1xTMT6plex [N-Term]		8.9547e-07	0	1	1	3	XP_010690763.1	XP_010690763.1 [128-143]	1	2426.5	0.947	0.971	0.906	0.882	0.99	0.911	0.963	1	105	99.5	101.9	95.1	92.6	103.9	95.7	101.2	105	3	3	3	3	3	3	3	3	3		High	High	High	High	High	High	High	High	High
FALSE	High	[K].KMVDVLVDQNIVPGIK.[V]	2xTMT6plex [K1; K16]; 1xTMT6plex [N-Term]		1.28992e-07	0	1	1	3	XP_010679848.1	XP_010679848.1 [139-154]	1	2455.49	1.054	1.081	1.076	0.986	1.078	0.931	1.039	1.075	96.6	101.8	104.4	103.9	95.2	104.1	89.9	100.4	103.8	3	3	3	3	3	3	3	3	3		High	High	High	High	High	High	High	High	High
FALSE	High	[R].KMSEVDEESK.[Q]	2xTMT6plex [K1; K10]; 1xTMT6plex [N-Term]		9.49696e-06	0	1	1	3	XP_010681763.1	XP_010681763.1 [149-158]	1	1869.02	1.005	1.111	1.037	1.126	1.103	0.981	1.178	1.135	93	93.5	103.3	96.4	104.8	102.6	91.3	109.6	105.5	3	3	3	3	3	3	3	3	3		High	High	High	High	High	High	High	High	High
FALSE	High	[K].KMPGSLGFEEQDAK.[T]	2xTMT6plex [K1; K14]; 1xTMT6plex [N-Term]		5.33993e-08	0	1	1	2	XP_010669402.1	XP_010669402.1 [163-176]	1	2224.23	0.916	1.157	0.968	0.947	0.898	0.939	1.004	1.042	101.5	92.9	117.4	98.2	96.1	91.1	95.3	101.8	105.7	2	2	2	2	2	2	2	2	2		High	High	High	High	High	High	High	High	High
FALSE	High	[R].KMPGMPGMDNDNWEVQR.[S]	1xTMT6plex [K1]; 1xTMT6plex [N-Term]		4.91002e-05	0	1	1	1	XP_010687620.1	XP_010687620.1 [501-517]	1	2463.2																											No Quan Values	High	High	High	High	High	High	High	High	High
FALSE	High	[R].KMNVHPDVNFEELAR.[S]	1xTMT6plex [K1]; 1xTMT6plex [N-Term]		4.58433e-05	0	2	2	4	XP_010674056.1; XP_010679177.1	XP_010674056.1 [354-368]; XP_010679177.1 [354-368]	1	2257.22	0.962	1.034	0.996	0.974	0.997	1.007	1.051	1.095	98.7	95	102.1	98.3	96.2	98.4	99.4	103.7	108.2	4	4	4	4	4	4	4	4	4	Shared	High	High	High	High	High	High	High	High	High
FALSE	High	[R].KMLAVLESNVLWVNPDCGLK.[T]	1xCarbamidomethyl [C17]; 1xOxidation [M2]; 2xTMT6plex [K1; K20]; 1xTMT6plex [N-Term]		5.33723e-05	0	1	1	1	XP_010677810.2	XP_010677810.2 [726-745]	1	2989.68	1.1	0.907	1.015	0.957	0.985	1.105	1.1	1.145	96.6	106.3	87.7	98.1	92.5	95.2	106.8	106.3	110.6	1	1	1	1	1	1	1	1	1		High	High	High	High	High	High	High	High	High
FALSE	High	[R].KMEVPYCIVK.[G]	1xCarbamidomethyl [C7]; 2xTMT6plex [K1; K10]; 1xTMT6plex [N-Term]		2.90015e-06	0	1	1	2	XP_010694194.1	XP_010694194.1 [167-176]	1	1954.15	0.905	0.954	1.04	1.071	1.04	1.076	1.011	0.839	100.7	91.1	96.1	104.8	107.9	104.7	108.4	101.8	84.5	2	2	2	2	2	2	2	2	2		High	High	High	High	High	High	High	High	High
FALSE	High	[R].KMEQFYEGSTGPPLR.[V]	1xTMT6plex [K1]; 1xTMT6plex [N-Term]		4.07119e-06	0	1	1	2	XP_010677898.1	XP_010677898.1 [64-78]	1	2198.17	1.166	0.987	1.134	1.051	1.012	0.953	0.955	1.188	95.3	111.1	94.1	108.1	100.1	96.4	90.8	91	113.2	2	2	2	2	2	2	2	2	2		High	High	High	High	High	High	High	High	High
FALSE	High	[K].KMELDSFLK.[E]	2xTMT6plex [K1; K9]; 1xTMT6plex [N-Term]		3.02377e-05	0	1	1	3	NP_064105.2	NP_064105.2 [492-500]	1	1798.08	0.985	0.944	0.942	0.964	0.962	1.033	1.003	0.969	102.3	100.7	96.5	96.3	98.5	98.3	105.7	102.5	99.1	3	3	3	3	3	3	3	3	3		High	High	High	High	High	High	High	High	High
FALSE	High	[K].KMEENLVVNK.[Y]	2xTMT6plex [K1; K10]; 1xTMT6plex [N-Term]		1.10608e-05	0	1	1	13	XP_010679926.1	XP_010679926.1 [77-86]	1	1891.13	1.093	1.005	1.034	1.045	1.021	0.959	1.019	1.03	97.8	106.8	98.2	101.1	102.2	99.8	93.8	99.7	100.7	13	13	13	13	13	13	13	13	13		High	High	High	High	High	High	High	High	High
FALSE	High	[R].KIYVGNVPYEISAER.[L]	1xTMT6plex [K1]; 1xTMT6plex [N-Term]		1.47557e-05	0	2	2	1	XP_010677512.1; XP_010677513.1	XP_010677512.1 [160-174]; XP_010677513.1 [173-187]	1	2196.24	1.448	0.926	1.121	1.081	1.007	0.955	0.983	1.086	93.7	135.7	86.7	105	101.3	94.3	89.5	92.1	101.7	1	1	1	1	1	1	1	1	1	Shared	High	High	High	High	High	High	High	High	High
FALSE	High	[K].KIWCFGPETTGPNMVVDMCK.[G]	2xCarbamidomethyl [C4; C19]; 2xTMT6plex [K1; K20]; 1xTMT6plex [N-Term]		1.23401e-08	0	1	2	2	XP_010693156.1	XP_010693156.1 [633-652]	1	3057.56	0.928	0.946	0.994	0.886	1.002	0.906	0.974	0.899	105.5	97.9	99.7	104.8	93.4	105.7	95.5	102.7	94.9	2	2	2	2	2	2	2	2	2		High	High	High	High	High	High	High	High	High
FALSE	High	[R].KIVYNWEEASPEVR.[Q]	1xTMT6plex [K1]; 1xTMT6plex [N-Term]		1.32116e-05	0	1	1	1	XP_010695198.1	XP_010695198.1 [49-62]	1	2178.2	1.282	1.346	1.264	1.345	1.396	1.027	0.951	1.059	84.3	108.1	113.5	106.6	113.4	117.7	86.6	80.2	89.4	1	1	1	1	1	1	1	1	1		High	High	High	High	High	High	High	High	High
FALSE	High	[R].KNDEDKPSDYSETTGGGYGTTEGDR.[Y]	2xTMT6plex [K1; K6]; 1xTMT6plex [N-Term]		9.81636e-11	0	1	1	5	XP_010680894.1	XP_010680894.1 [10-34]	1	3366.62	1.122	1.254	1.421	1.37	1.396	1.28	1.578	1.206	77.4	86.9	97.1	110	106	108.1	99.1	122.2	93.3	4	4	4	4	4	4	4	4	4		High	High	High	High	High	High	High	High	High
FALSE	High	[K].KNDEIVDAPDR.[L]	1xTMT6plex [K1]; 1xTMT6plex [N-Term]		4.73726e-05	0	1	1	1	XP_010675937.1	XP_010675937.1 [56-66]	1	1729.95	1.27	1.225	1.337	1.761	1.256	1.228	1.566	1.2	76	96.5	93.1	101.6	133.9	95.4	93.3	119	91.2	1	1	1	1	1	1	1	1	1		High	High	High	High	High	High	High	High	High
FALSE	High	[K].KNEEDDNVFVGPSSQAEVR.[G]	1xTMT6plex [K1]; 1xTMT6plex [N-Term]		5.39359e-07	0	1	1	2	XP_010692953.1	XP_010692953.1 [89-107]	1	2578.31	0.981	1.148	1.106	1.224	1.118	1.024	1.139	1.111	91.4	89.6	104.9	101	111.8	102.2	93.6	104.1	101.5	2	2	2	2	2	2	2	2	2		High	High	High	High	High	High	High	High	High
FALSE	High	[K].KNEIVFTSPTGEEIHNQR.[Q]	1xTMT6plex [K1]; 1xTMT6plex [N-Term]		1.34476e-07	0	1	1	1	XP_010687958.1	XP_010687958.1 [39-56]	1	2557.38	0.937	0.936	1.079	1.139	1.093	0.908	0.956	0.827	101.4	95.1	94.9	109.4	115.5	110.9	92.1	96.9	83.9	1	1	1	1	1	1	1	1	1		High	High	High	High	High	High	High	High	High
FALSE	High	[R].KPAHLFLDEIGVEYDEQDNYVVIK.[H]	2xTMT6plex [K1; K24]; 1xTMT6plex [N-Term]		5.66987e-11	0	1	3	2	XP_010670817.1	XP_010670817.1 [142-165]	0	3521.91	0.912	0.922	0.945	0.951	0.91	0.904	0.896	0.919	107.7	98.2	99.3	101.7	102.4	98	97.3	96.5	98.9	2	2	2	2	2	2	2	2	2		High	High	High	High	High	High	High	High	High
FALSE	High	[K].KPAEDGQLIILAAGEK.[G]	2xTMT6plex [K1; K16]; 1xTMT6plex [N-Term]		4.20695e-08	0	1	1	8	XP_010679043.1	XP_010679043.1 [125-140]	0	2340.41	1.024	1.051	1.025	1.085	1.087	1.039	1.114	1.117	94.3	96.6	99.1	96.7	102.3	102.6	98	105	105.4	8	8	8	8	8	8	8	8	8		High	High	High	High	High	High	High	High	High
FALSE	High	[K].KPAEDGQLIFLTAGDLSLDER.[V]	1xTMT6plex [K1]; 1xTMT6plex [N-Term]		2.13397e-07	0	1	2	2	XP_010685374.1	XP_010685374.1 [206-226]	0	2746.5	0.951	0.882	0.893	0.865	0.925	0.952	0.909	0.955	108	102.7	95.3	96.5	93.5	99.9	102.8	98.1	103.2	2	2	2	2	2	2	2	2	2		High	High	High	High	High	High	High	High	High
FALSE	High	[K].KPAAAATPASQPAAAPVAEDSSAK.[E]	2xTMT6plex [K1; K24]; 1xTMT6plex [N-Term]		7.75574e-07	0	1	1	3	XP_010695743.1	XP_010695743.1 [490-513]	0	2894.62																											No Quan Values	High	High	High	High	High	High	High	High	High
FALSE	High	[K].KNVVVTISSDK.[G]	2xTMT6plex [K1; K11]; 1xTMT6plex [N-Term]		3.93553e-06	0	1	1	1	XP_010695211.1	XP_010695211.1 [104-114]	1	1877.17	1.052	1.175	1.155	1.001	1.152	1.129	1.223	1.187	89.4	94	104.9	103.2	89.4	103	100.9	109.3	106	1	1	1	1	1	1	1	1	1		High	High	High	High	High	High	High	High	High
FALSE	High	[K].KNVSEEVASK.[T]	2xTMT6plex [K1; K10]; 1xTMT6plex [N-Term]		1.25456e-05	0	1	1	1	XP_010690445.1	XP_010690445.1 [259-268]	1	1778.06	0.911	1.025	0.91	1.002	1.048	0.854	1.018	0.811	104.9	95.6	107.5	95.4	105.1	110	89.6	106.8	85.1	1	1	1	1	1	1	1	1	1		High	High	High	High	High	High	High	High	High
FALSE	High	[K].KNVQIGQIIEELR.[A]	1xTMT6plex [K1]; 1xTMT6plex [N-Term]		4.8152e-05	0	1	1	1	XP_010675523.1	XP_010675523.1 [103-115]	1	1998.21	1.11	1.072	1.008	1.011	0.91	1.153	1	1.047	96.7	107.3	103.6	97.4	97.7	88	111.5	96.7	101.2	1	1	1	1	1	1	1	1	1		High	High	High	High	High	High	High	High	High
FALSE	High	[R].KNVNLPGVVVDLPTLTEK.[D]	2xTMT6plex [K1; K18]; 1xTMT6plex [N-Term]		8.3875e-09	0	1	1	5	XP_010669400.1	XP_010669400.1 [176-193]	1	2623.6	1.017	1.089	0.978	0.974	1.049	1.036	1.046	1.02	97.7	99.4	106.4	95.6	95.2	102.5	101.2	102.2	99.7	5	5	5	5	5	5	5	5	5		High	High	High	High	High	High	High	High	High
FALSE	High	[K].KLVVETTPNQDPLVTK.[G]	2xTMT6plex [K1; K16]; 1xTMT6plex [N-Term]		9.14053e-08	0	1	1	6	XP_010670629.1	XP_010670629.1 [163-178]	1	2469.49	1.038	1.019	1.029	0.99	1.056	1.057	1.132	1.093	95.6	99.2	97.4	98.3	94.7	101	101.1	108.3	104.5	6	6	6	6	6	6	6	6	6		High	High	High	High	High	High	High	High	High
FALSE	High	[K].KNQNQIGWLWQK.[V]	2xTMT6plex [K1; K12]; 1xTMT6plex [N-Term]		3.16326e-07	0	2	2	1	XP_010686587.1; XP_010678114.1	XP_010686587.1 [220-231]; XP_010678114.1 [220-231]	1	2230.31	0.805	0.897	0.849	0.824	1.04	0.915	0.874	1.048	109.1	87.8	97.9	92.6	89.9	113.4	99.8	95.3	114.3	1	1	1	1	1	1	1	1	1	Shared	High	High	High	High	High	High	High	High	High
FALSE	High	[K].KNPVTTEETEAWEAAK.[K]	2xTMT6plex [K1; K16]; 1xTMT6plex [N-Term]		7.59312e-08	0	1	1	2	XP_010695121.1	XP_010695121.1 [336-351]	1	2491.36	1.015	1.061	1.008	1.026	0.969	0.957	0.996	1.009	99.5	101	105.6	100.3	102.2	96.4	95.3	99.2	100.4	2	2	2	2	2	2	2	2	2		High	High	High	High	High	High	High	High	High
FALSE	High	[K].KNPTSTPEEVSAGAFSSLK.[S]	2xTMT6plex [K1; K19]; 1xTMT6plex [N-Term]		7.62192e-08	0	1	1	5	XP_010687623.1	XP_010687623.1 [270-288]	1	2637.47	1.018	1.155	1.034	1.195	1.047	0.981	1.101	1.055	93.9	95.5	108.4	97.1	112.2	98.3	92.1	103.4	99.1	4	4	4	4	4	4	4	4	4		High	High	High	High	High	High	High	High	High
FALSE	High	[K].KNPSYMVGDETSK.[G]	2xTMT6plex [K1; K13]; 1xTMT6plex [N-Term]		1.4976e-06	0	1	1	1	XP_010670355.1	XP_010670355.1 [293-305]	1	2143.17	0.921	0.928	1.037	1.168	1.199	1.105	1.027	1.2	93.9	86.5	87.1	97.4	109.7	112.6	103.7	96.4	112.7	1	1	1	1	1	1	1	1	1		High	High	High	High	High	High	High	High	High
FALSE	High	[R].KNPQQQQQQQQQQQR.[D]	1xTMT6plex [K1]; 1xTMT6plex [N-Term]		1.96575e-08	0	1	1	5	XP_010682284.1	XP_010682284.1 [24-38]	1	2381.28	0.951	1.057	1.149	1	1.189	1.127	1.211	1.002	92.9	88.4	98.2	106.7	92.9	110.5	104.7	112.6	93.1	1	1	1	1	1	1	1	1	1		High	High	High	High	High	High	High	High	High
FALSE	High	[K].KNPGTDQQSVK.[S]	2xTMT6plex [K1; K11]; 1xTMT6plex [N-Term]		5.37758e-06	0	1	3	3	XP_010689306.1	XP_010689306.1 [179-189]	1	1889.11	0.915	1.027	0.932	0.993	1.014	1.034	1.089	1.077	99.1	90.7	101.8	92.3	98.4	100.5	102.4	107.9	106.8	3	3	3	3	3	3	3	3	3		High	High	High	High	High	High	High	High	High
FALSE	High	[R].KNPDVVNVDGWSDR.[M]	1xTMT6plex [K1]; 1xTMT6plex [N-Term]		3.43641e-06	0	1	1	1	XP_010689981.1	XP_010689981.1 [174-187]	1	2059.1	0.877	1.011	0.918	0.949	1.004	1.02	0.964	0.938	103.7	90.9	104.8	95.2	98.4	104.1	105.7	100	97.2	1	1	1	1	1	1	1	1	1		High	High	High	High	High	High	High	High	High
FALSE	High	[K].KNNNNPFQFDWSK.[I]	2xTMT6plex [K1; K13]; 1xTMT6plex [N-Term]		1.07371e-05	0	1	1	1	XP_010685689.1	XP_010685689.1 [62-74]	1	2326.25	0.886	1.027	0.972	0.929	1.009	0.952	0.897	0.938	104.5	92.6	107.4	101.6	97.1	105.5	99.5	93.8	98	1	1	1	1	1	1	1	1	1		High	High	High	High	High	High	High	High	High
FALSE	High	[R].KNEYEAPSAEYGSGYGR.[S]	1xTMT6plex [K1]; 1xTMT6plex [N-Term]		4.61845e-07	0	1	1	3	XP_010672882.1	XP_010672882.1 [275-291]	1	2336.16	0.967	1.096	1.169	1.159	1.088	1.123	1.243	1.118	90.3	87.3	99	105.6	104.7	98.3	101.5	112.3	101	3	3	3	3	3	3	3	3	3		High	High	High	High	High	High	High	High	High
FALSE	High	[K].KNPWLDLFDDGDDPDQEFGSVYADGK.[Q]	2xTMT6plex [K1; K26]; 1xTMT6plex [N-Term]		1.89273e-08	0	1	1	3	XP_010667191.1	XP_010667191.1 [53-78]	1	3630.78	0.996	1.161	1.049	1.093	1.056	0.95	1.086	1.042	95.4	95.1	110.8	100.1	104.3	100.8	90.6	103.7	99.4	3	3	3	3	3	3	3	3	3		High	High	High	High	High	High	High	High	High
FALSE	High	[R].KLVFYPEIVGFIEEEKEK.[F]	3xTMT6plex [K1; K16; K18]; 1xTMT6plex [N-Term]		1.24993e-05	0	1	1	2	XP_010672416.1	XP_010672416.1 [129-146]	2	3113.83	1.172	1.024	0.987	1.095	1.03	1.064	1.046	1.141	94.2	110.3	96.4	92.9	103.1	97	100.2	98.5	107.4	2	2	2	2	2	2	2	2	2		High	High	High	High	High	High	High	High	High
FALSE	High	[R].KLVEELSNLNK.[A]	2xTMT6plex [K1; K11]; 1xTMT6plex [N-Term]		7.66822e-07	0	1	1	3	XP_010686405.1	XP_010686405.1 [422-432]	1	1974.22	0.95	1.058	0.953	0.983	0.944	1.107	1.067	0.954	99.8	94.8	105.6	95.2	98.1	94.2	110.5	106.5	95.2	3	3	3	3	3	3	3	3	3		High	High	High	High	High	High	High	High	High
FALSE	High	[K].KLVEDVDSNYEKDK.[L]	3xTMT6plex [K1; K12; K14]; 1xTMT6plex [N-Term]		1.75924e-05	0	1	1	3	XP_010691436.1	XP_010691436.1 [414-427]	2	2598.48	1.094	1.232	1.262	1.14	1.262	1.031	1.238	1.157	86.4	94.5	106.4	109.1	98.5	109	89.1	106.9	100	3	3	3	3	3	3	3	3	3		High	High	High	High	High	High	High	High	High
FALSE	High	[K].KIQIFAGDVVPK.[K]	2xTMT6plex [K1; K12]; 1xTMT6plex [N-Term]		4.21746e-07	0	1	1	4	XP_010695958.1	XP_010695958.1 [224-235]	1	2002.27	0.939	0.969	0.934	0.92	0.95	1.017	0.969	1.053	102.8	96.6	99.7	96.1	94.6	97.7	104.6	99.6	108.3	4	4	4	4	4	4	4	4	4		High	High	High	High	High	High	High	High	High
FALSE	High	[K].KIQESSDNSPPPSQPK.[I]	2xTMT6plex [K1; K16]; 1xTMT6plex [N-Term]		3.07721e-05	0	1	1	5	XP_010672453.1	XP_010672453.1 [128-143]	1	2426.35	0.976	1.201	1.114	1.219	1.193	1.262	1.186	1.171	87.2	85.1	104.7	97.2	106.3	104	110.1	103.4	102.1	3	3	3	3	3	3	3	3	3		High	High	High	High	High	High	High	High	High
FALSE	High	[K].KLQEEWAVPLQSAEAIHEMFK.[N]	2xTMT6plex [K1; K21]; 1xTMT6plex [N-Term]		1.51963e-08	0	1	1	2	XP_010672546.1	XP_010672546.1 [379-399]	1	3171.75	1.093	1.09	0.983	0.986	0.982	0.928	0.936	0.942	100.7	110	109.8	98.9	99.2	98.9	93.4	94.3	94.8	1	1	1	1	1	1	1	1	1		High	High	High	High	High	High	High	High	High
FALSE	High	[K].KLQDILPGIINQLGPDNLDNLR.[K]	1xTMT6plex [K1]; 1xTMT6plex [N-Term]		1.49995e-10	0	1	1	4	XP_010673263.1	XP_010673263.1 [92-113]	1	2917.69	1.068	1.012	1.086	1.133	1.043	1.014	1.046	1.082	94.9	101.3	96	103.1	107.5	99	96.2	99.3	102.7	4	4	4	4	4	4	4	4	4		High	High	High	High	High	High	High	High	High
FALSE	High	[K].KLQAAEDAGEVLR.[Y]	1xTMT6plex [K1]; 1xTMT6plex [N-Term]		1.75522e-06	0	1	1	4	XP_010671304.1	XP_010671304.1 [823-835]	1	1858.08	1.001	1.035	1.025	1.041	1.018	0.972	1	0.994	99.1	99.2	102.6	101.5	103.1	100.8	96.2	99.1	98.5	4	4	4	4	4	4	4	4	4		High	High	High	High	High	High	High	High	High
FALSE	High	[K].KIPVDENASPEDK.[A]	2xTMT6plex [K1; K13]; 1xTMT6plex [N-Term]		4.67118e-07	0	1	1	2	XP_010686761.1	XP_010686761.1 [534-546]	1	2129.21	0.898	1.164	1.176	1.231	1.179	1.141	1.155	1.087	89.7	80.6	104.4	105.5	110.4	105.8	102.4	103.6	97.5	2	2	2	2	2	2	2	2	2		High	High	High	High	High	High	High	High	High
FALSE	High	[K].KLPSILVDEASVQK.[I]	2xTMT6plex [K1; K14]; 1xTMT6plex [N-Term]		4.61193e-09	0	1	1	3	XP_010689592.1	XP_010689592.1 [51-64]	1	2214.37	0.969	0.999	1.033	1.044	1.009	1.06	1.079	1.018	97.7	94.7	97.6	101	102	98.6	103.6	105.5	99.4	3	3	3	3	3	3	3	3	3		High	High	High	High	High	High	High	High	High
FALSE	High	[K].KIPLYQHIAEIAGNPK.[M]	2xTMT6plex [K1; K16]; 1xTMT6plex [N-Term]		6.06486e-07	0	1	1	12	XP_010683886.1	XP_010683886.1 [132-147]	1	2479.5	0.914	0.966	0.896	0.888	0.941	0.948	0.933	0.934	106.9	97.7	103.2	95.8	94.9	100.6	101.4	99.7	99.8	12	12	12	12	12	12	12	12	12		High	High	High	High	High	High	High	High	High
FALSE	High	[K].KIQQTFVTIPGTLR.[L]	1xTMT6plex [K1]; 1xTMT6plex [N-Term]		2.67246e-05	0	1	1	1	XP_010679608.1	XP_010679608.1 [47-60]	1	2060.26	0.968	0.987	0.902	0.81	1.029	0.971	0.983	1.032	103.7	100.3	102.4	93.6	84	106.6	100.6	101.9	107	1	1	1	1	1	1	1	1	1		High	High	High	High	High	High	High	High	High
FALSE	High	[R].KIPIICDSILVDPAFGTGAVK.[I]	1xCarbamidomethyl [C6]; 2xTMT6plex [K1; K21]; 1xTMT6plex [N-Term]		7.01813e-06	0	2	2	1	XP_010687137.1; XP_010695755.1	XP_010687137.1 [364-384]; XP_010695755.1 [364-384]	1	2901.71	0.976	0.926	0.914	0.886	0.976	0.98	1.038	0.947	104.1	101.6	96.4	95.2	92.2	101.6	102.1	108.1	98.6	1	1	1	1	1	1	1	1	1	Shared	High	High	High	High	High	High	High	High	High
FALSE	High	[R].KLPGEVISEEYVLEYGR.[D]	1xTMT6plex [K1]; 1xTMT6plex [N-Term]		5.29966e-08	0	1	1	2	XP_010676164.1	XP_010676164.1 [93-109]	1	2439.35	0.924	1.007	0.984	0.933	0.898	1	1.018	0.915	103.7	95.8	104.4	102	96.8	93.1	103.7	105.6	94.9	2	2	2	2	2	2	2	2	2		High	High	High	High	High	High	High	High	High
FALSE	High	[R].KLPADYDPSNFDPTAHR.[S]	1xTMT6plex [K1]; 1xTMT6plex [N-Term]		2.01995e-05	0	1	1	1	XP_010695302.1	XP_010695302.1 [57-73]	1	2402.25	1.087	0.91	0.95	0.822	0.991	0.892	0.943	0.93	105.6	114.7	96	100.3	86.8	104.6	94.2	99.5	98.2	1	1	1	1	1	1	1	1	1		High	High	High	High	High	High	High	High	High
FALSE	High	[K].KLNTFTDFITCAEYLIENK.[Y]	1xCarbamidomethyl [C11]; 2xTMT6plex [K1; K19]; 1xTMT6plex [N-Term]		1.6152e-06	0	1	1	2	XP_010688615.1	XP_010688615.1 [599-617]	1	3007.64	0.921	0.999	0.991	0.959	0.977	0.915	1.045	0.95	102.8	94.6	102.6	101.8	98.5	100.4	94	107.4	97.7	2	2	2	2	2	2	2	2	2		High	High	High	High	High	High	High	High	High
FALSE	High	[K].KLNPYLDSGK.[V]	2xTMT6plex [K1; K10]; 1xTMT6plex [N-Term]		4.43932e-06	0	1	1	5	XP_010682556.1	XP_010682556.1 [339-348]	1	1822.1	0.957	0.909	0.93	0.877	0.989	0.919	1.038	1.778	95.8	91.7	87	89.1	84	94.7	88.1	99.4	170.3	5	5	5	5	5	5	5	5	5		High	High	High	High	High	High	High	High	High
FALSE	High	[K].KLNPENLPAVEDAADGIK.[E]	2xTMT6plex [K1; K18]; 1xTMT6plex [N-Term]		1.09323e-08	0	1	1	3	XP_010692032.1	XP_010692032.1 [194-211]	1	2581.48	0.962	0.947	0.978	1.071	0.973	1.016	0.961	0.941	101.7	97.8	96.3	99.4	109	99	103.3	97.7	95.7	3	3	3	3	3	3	3	3	3		High	High	High	High	High	High	High	High	High
FALSE	High	[K].KLNLPILPTTTIGSFPQTVELR.[R]	1xTMT6plex [K1]; 1xTMT6plex [N-Term]		9.47758e-10	0	1	1	15	XP_010677810.2	XP_010677810.2 [435-456]	1	2896.73	1.003	1.013	0.956	1.013	1.017	0.975	1.004	1.092	99.2	99.5	100.5	94.8	100.5	100.9	96.7	99.6	108.3	13	13	13	13	13	13	13	13	13		High	High	High	High	High	High	High	High	High
FALSE	High	[K].KLNDVDSLDGLEEK.[E]	2xTMT6plex [K1; K14]; 1xTMT6plex [N-Term]		3.52129e-08	0	1	1	1	XP_010691112.2	XP_010691112.2 [608-621]	1	2262.28	1.442	1.064	1.178	1.237	1.05	1.001	1.06	0.947	90.2	130	96	106.2	111.5	94.7	90.3	95.6	85.4	1	1	1	1	1	1	1	1	1		High	High	High	High	High	High	High	High	High
FALSE	High	[K].KLNDIDCSSEEAFISILEEIPHPITK.[E]	1xCarbamidomethyl [C7]; 2xTMT6plex [K1; K26]; 1xTMT6plex [N-Term]		2.26072e-06	0	1	1	1	XP_010677282.1	XP_010677282.1 [129-154]	1	3686	1.184	0.73	0.935	0.925	0.995	0.865	0.796	0.922	107.8	127.6	78.7	100.8	99.6	107.2	93.2	85.8	99.4	1	1	1	1	1	1	1	1	1		High	High	High	High	High	High	High	High	High
FALSE	High	[R].KLPLETVYLEIR.[N]	1xTMT6plex [K1]; 1xTMT6plex [N-Term]		7.32788e-07	0	1	1	3	XP_010666847.1	XP_010666847.1 [37-48]	1	1932.19	0.952	0.998	1.003	1.008	1.034	1.027	0.99	0.979	100.1	95.3	99.9	100.4	100.9	103.5	102.8	99.1	98	3	3	3	3	3	3	3	3	3		High	High	High	High	High	High	High	High	High
FALSE	High	[R].KPASIKPLGLNELSDLIR.[S]	2xTMT6plex [K1; K6]; 1xTMT6plex [N-Term]		4.62689e-06	0	1	1	2	XP_010681993.1	XP_010681993.1 [386-403]	0	2651.64	0.946	0.974	0.961	1.033	0.939	1.028	0.981	0.945	102.2	96.7	99.5	98.2	105.6	95.9	105	100.3	96.6	2	2	2	2	2	2	2	2	2		High	High	High	High	High	High	High	High	High
FALSE	High	[K].KLQTIVSNESAEIIR.[M]	1xTMT6plex [K1]; 1xTMT6plex [N-Term]		2.02619e-08	0	1	2	1	XP_010687743.1	XP_010687743.1 [166-180]	1	2159.28	1.033	1.187	1.113	1.009	1.253	1.04	1.138	1.092	91.2	94.3	108.3	101.5	92.1	114.3	94.9	103.8	99.6	1	1	1	1	1	1	1	1	1		High	High	High	High	High	High	High	High	High
FALSE	High	[K].KISATSIYFESLPYK.[V]	2xTMT6plex [K1; K15]; 1xTMT6plex [N-Term]		2.67925e-06	0	1	1	2	XP_010673386.1	XP_010673386.1 [210-224]	1	2434.42	0.944	0.965	0.86	0.83	0.917	0.939	0.927	0.962	107.9	101.8	104.1	92.8	89.5	98.9	101.2	100	103.7	2	2	2	2	2	2	2	2	2		High	High	High	High	High	High	High	High	High
FALSE	High	[K].KLVEDVDSNYEK.[D]	2xTMT6plex [K1; K12]; 1xTMT6plex [N-Term]		1.45849e-06	0	1	1	1	XP_010691436.1	XP_010691436.1 [414-425]	1	2126.19	0.999	1.235	1.185	1.404	1.145	1.053	1.12	1.089	88	87.9	108.6	104.3	123.5	100.7	92.7	98.5	95.8	1	1	1	1	1	1	1	1	1		High	High	High	High	High	High	High	High	High
FALSE	High	[R].KITVGQGPDEK.[G]	2xTMT6plex [K1; K11]; 1xTMT6plex [N-Term]		3.2605e-07	0	1	1	3	XP_010673528.1	XP_010673528.1 [244-254]	1	1859.12	0.959	1.102	0.975	0.993	0.953	0.936	1.073	0.984	100.3	96.2	110.5	97.8	99.5	95.6	93.9	107.6	98.7	3	3	3	3	3	3	3	3	3		High	High	High	High	High	High	High	High	High
FALSE	High	[K].KITVDSATLFNK.[G]	2xTMT6plex [K1; K12]; 1xTMT6plex [N-Term]		4.16985e-07	0	1	1	1	XP_010678763.1	XP_010678763.1 [282-293]	1	2024.24	0.971	0.99	0.932	0.899	0.938	0.973	0.91	0.942	105.2	102.1	104.1	98	94.6	98.7	102.4	95.8	99.1	1	1	1	1	1	1	1	1	1		High	High	High	High	High	High	High	High	High
FALSE	High	[K].KITTSTVDINESGGRPVQK.[A]	2xTMT6plex [K1; K19]; 1xTMT6plex [N-Term]		3.385e-06	0	1	1	2	XP_010670649.1	XP_010670649.1 [95-113]	1	2717.58	1.015	0.951	1.031	1.057	1.013	0.954	1.089	0.863	100.3	101.8	95.4	103.4	106	101.6	95.7	109.2	86.6	2	2	2	2	2	2	2	2	2		High	High	High	High	High	High	High	High	High
FALSE	High	[K].KITSVNAVVK.[A]	2xTMT6plex [K1; K10]; 1xTMT6plex [N-Term]		2.56081e-05	0	1	1	1	XP_010666478.1	XP_010666478.1 [254-263]	1	1746.15	0.965	1.014	0.962	0.926	1.059	1.079	0.956	1.081	99.5	96.1	100.9	95.8	92.1	105.4	107.4	95.1	107.6	1	1	1	1	1	1	1	1	1		High	High	High	High	High	High	High	High	High
FALSE	High	[K].KITSVEQIYLHSLPIK.[E]	2xTMT6plex [K1; K16]; 1xTMT6plex [N-Term]		6.29561e-06	0	1	1	5	XP_010666758.1	XP_010666758.1 [60-75]	1	2556.57	0.961	1.039	0.942	0.851	0.997	0.92	0.952	0.985	104.1	100	108.1	98.1	88.5	103.8	95.7	99.1	102.6	5	5	5	5	5	5	5	5	5		High	High	High	High	High	High	High	High	High
FALSE	High	[R].KLTSLATTVVGLK.[S]	2xTMT6plex [K1; K13]; 1xTMT6plex [N-Term]		1.18019e-06	0	1	1	1	XP_010684000.1	XP_010684000.1 [159-171]	1	2018.32	0.96	0.852	0.968	0.963	0.905	0.982	0.95	1.01	104.8	100.6	89.3	101.4	100.9	94.9	102.9	99.5	105.9	1	1	1	1	1	1	1	1	1		High	High	High	High	High	High	High	High	High
FALSE	High	[K].KITLISCFGEISGSR.[G]	1xCarbamidomethyl [C7]; 1xTMT6plex [K1]; 1xTMT6plex [N-Term]		1.97649e-05	0	1	1	1	NP_064090.2	NP_064090.2 [100-114]	1	2126.2	0.878	0.975	0.904	0.872	0.949	1.002	0.833	1.025	106.7	93.6	104	96.4	93	101.2	106.9	88.9	109.3	1	1	1	1	1	1	1	1	1		High	High	High	High	High	High	High	High	High
FALSE	High	[K].KLSAEEIQELVR.[G]	1xTMT6plex [K1]; 1xTMT6plex [N-Term]		5.08752e-05	0	1	1	1	XP_010668233.1	XP_010668233.1 [73-84]	1	1873.12	0.828	1.003	0.97	1.112	1.04	0.911	0.962	0.904	103.1	85.4	103.4	100	114.7	107.2	93.9	99.1	93.1	1	1	1	1	1	1	1	1	1		High	High	High	High	High	High	High	High	High
FALSE	High	[R].KLTCSYPGIK.[F]	1xCarbamidomethyl [C4]; 2xTMT6plex [K1; K10]; 1xTMT6plex [N-Term]		8.36619e-06	0	1	1	4	XP_010677417.1	XP_010677417.1 [299-308]	1	1854.11	0.937	0.941	0.857	0.837	0.921	0.917	0.902	0.915	109.4	102.5	102.9	93.8	91.6	100.7	100.3	98.6	100.1	4	4	4	4	4	4	4	4	4		High	High	High	High	High	High	High	High	High
FALSE	High	[K].KLSTMTADEYFEK.[H]	2xTMT6plex [K1; K13]; 1xTMT6plex [N-Term]		1.03959e-07	0	1	1	3	XP_010666023.1	XP_010666023.1 [137-149]	1	2250.23	1.016	1.052	0.974	0.969	1.046	1.015	1.187	1.083	96.3	97.8	101.3	93.9	93.4	100.7	97.8	114.3	104.4	3	3	3	3	3	3	3	3	3		High	High	High	High	High	High	High	High	High
FALSE	High	[K].KLSQDAPASTK.[-]	2xTMT6plex [K1; K11]; 1xTMT6plex [N-Term]		1.72742e-05	0	1	1	1	XP_010693921.1	XP_010693921.1 [473-483]	1	1833.1	1.05	0.988	1.048	1.026	1.054	1.044	1.123	0.98	96.6	101.4	95.5	101.3	99.2	101.9	100.9	108.6	94.7	1	1	1	1	1	1	1	1	1		High	High	High	High	High	High	High	High	High
FALSE	High	[R].KLSPVFTGGPGLEEVPPIWVDR.[S]	1xTMT6plex [K1]; 1xTMT6plex [N-Term]		2.24159e-07	0	1	1	3	XP_010685705.1	XP_010685705.1 [522-543]	1	2851.61	1.172	0.94	0.971	0.901	0.93	1.004	0.998	0.946	101.6	119	95.5	98.6	91.5	94.5	102	101.3	96.1	3	3	3	3	3	3	3	3	3		High	High	High	High	High	High	High	High	High
FALSE	High	[K].KLSGWGLFGNK.[H]	2xTMT6plex [K1; K11]; 1xTMT6plex [N-Term]		1.47557e-05	0	1	1	1	XP_010695521.1	XP_010695521.1 [18-28]	1	1894.15	0.956	0.897	0.885	0.767	0.95	0.924	0.887	0.967	109.3	104.5	98.1	96.7	83.8	103.8	101	96.9	105.7	1	1	1	1	1	1	1	1	1		High	High	High	High	High	High	High	High	High
FALSE	High	[K].KISEEEYVK.[A]	2xTMT6plex [K1; K9]; 1xTMT6plex [N-Term]		4.45004e-05	0	1	1	5	XP_010677810.2	XP_010677810.2 [466-474]	1	1812.07	1.068	1.118	1.053	1.106	1.116	1.108	1.148	1.154	91.2	97.4	101.9	96	100.9	101.7	101	104.6	105.2	5	5	5	5	5	5	5	5	5		High	High	High	High	High	High	High	High	High
FALSE	High	[K].KLSDFETLYGLVQCNK.[D]	1xCarbamidomethyl [C14]; 2xTMT6plex [K1; K16]; 1xTMT6plex [N-Term]		7.3956e-06	0	1	1	1	XP_010666948.1	XP_010666948.1 [182-197]	1	2602.45	0.864	0.942	0.861	0.738	0.924	0.917	0.747	0.888	114.2	98.7	107.6	98.3	84.2	105.5	104.7	85.3	101.4	1	1	1	1	1	1	1	1	1		High	High	High	High	High	High	High	High	High
FALSE	High	[K].KLSDAPLAIVDK.[R]	2xTMT6plex [K1; K12]; 1xTMT6plex [N-Term]		4.49771e-07	0	2	2	1	XP_010677293.1; XP_010691964.1	XP_010677293.1 [265-276]; XP_010691964.1 [268-279]	1	1957.23	1.019	1.031	1.009	1.077	0.973	0.891	0.972	0.819	102.4	104.3	105.6	103.3	110.3	99.6	91.2	99.5	83.9	1	1	1	1	1	1	1	1	1	Shared	High	High	High	High	High	High	High	High	High
FALSE	High	[K].KISAVSIFFETMPYR.[L]	1xTMT6plex [K1]; 1xTMT6plex [N-Term]		1.92666e-07	0	2	2	1	XP_010683048.1; XP_010671051.1	XP_010683048.1 [187-201]; XP_010671051.1 [187-201]	1	2247.26	1.098	0.913	0.967	0.913	0.919	1.027	1.013	0.989	101.8	111.8	93	98.5	92.9	93.6	104.5	103.1	100.7	1	1	1	1	1	1	1	1	1	Shared	High	High	High	High	High	High	High	High	High
FALSE	High	[R].KLSWQDVATYRPPEDALFAHPR.[V]	1xTMT6plex [K1]; 1xTMT6plex [N-Term]		7.10942e-07	0	1	1	1	XP_010679596.1	XP_010679596.1 [322-343]	1	3055.65	0.907	0.986	0.977	1.218	0.93	0.95	1.052	0.936	100.5	91.1	99.1	98.1	122.4	93.4	95.4	105.8	94.1	1	1	1	1	1	1	1	1	1		High	High	High	High	High	High	High	High	High
FALSE	High	[R].KPAVINVIIDPYAGAESGR.[M]	1xTMT6plex [K1]; 1xTMT6plex [N-Term]		4.1541e-07	0	1	1	1	XP_010693545.1	XP_010693545.1 [545-563]	0	2428.4	1.447	0.996	1.258	1.108	1.081	1.119	1.132	1.151	87.4	126.6	87.1	110	96.9	94.5	97.9	99	100.7	1	1	1	1	1	1	1	1	1		High	High	High	High	High	High	High	High	High
FALSE	High	[K].KPCLFFCQK.[C]	2xCarbamidomethyl [C3; C7]; 2xTMT6plex [K1; K9]; 1xTMT6plex [N-Term]		3.82549e-05	0	1	2	3	XP_010673717.1	XP_010673717.1 [68-76]	0	1915.09	1.152	1.02	1.022	0.961	0.942	0.952	1.135	0.815	100	115.2	102	102.2	96.1	94.2	95.2	113.5	81.5	3	3	3	3	3	3	3	3	3		High	High	High	High	High	High	High	High	High
FALSE	High	[R].KPCPNDIVIFK.[S]	1xCarbamidomethyl [C3]; 2xTMT6plex [K1; K11]; 1xTMT6plex [N-Term]		1.96219e-05	0	1	1	2	XP_010688222.1	XP_010688222.1 [175-185]	0	2018.21	1.014	1.032	1.078	0.945	1.008	0.917	1.055	1.011	99.3	100.7	102.5	107.1	93.9	100.2	91.1	104.8	100.5	2	2	2	2	2	2	2	2	2		High	High	High	High	High	High	High	High	High
FALSE	High	[R].KQDPDNSQVASGSPLPGVK.[L]	2xTMT6plex [K1; K19]; 1xTMT6plex [N-Term]		3.51688e-07	0	1	1	2	XP_010689476.1	XP_010689476.1 [133-151]	1	2611.47	0.993	1.117	1.078	1.131	1.069	1.127	1.104	1.063	93	92.3	103.8	100.2	105.1	99.4	104.8	102.6	98.8	1	1	1	1	1	1	1	1	1		High	High	High	High	High	High	High	High	High
FALSE	High	[K].KQDITITGASTLPGDEVER.[M]	1xTMT6plex [K1]; 1xTMT6plex [N-Term]		1.31603e-08	0	1	1	8	XP_010681763.1	XP_010681763.1 [564-582]	1	2488.37	0.986	1.037	1.145	1.03	0.992	0.881	0.955	0.953	100.2	98.8	104	114.8	103.2	99.5	88.3	95.7	95.5	4	4	4	4	4	4	4	4	4		High	High	High	High	High	High	High	High	High
FALSE	High	[K].KQAETEDNEEAGVK.[D]	2xTMT6plex [K1; K14]; 1xTMT6plex [N-Term]		2.01264e-05	0	1	1	1	XP_010687356.1	XP_010687356.1 [530-543]	1	2235.21	1.24	1.475	1.319	1.419	1.277	1.529	1.857	0.936	74.7	92.6	110.1	98.5	106	95.4	114.2	138.7	69.9	1	1	1	1	1	1	1	1	1		High	High	High	High	High	High	High	High	High
FALSE	High	[K].KPYPEQSFDVIYSR.[D]	1xTMT6plex [K1]; 1xTMT6plex [N-Term]		9.71121e-08	0	1	1	5	XP_010686587.1	XP_010686587.1 [345-358]	0	2187.19	1.046	0.913	0.964	1.029	0.997	0.901	0.941	1.051	101.8	106.5	92.9	98.2	104.8	101.5	91.7	95.8	106.9	5	5	5	5	5	5	5	5	5		High	High	High	High	High	High	High	High	High
FALSE	High	[R].KPYLGLVGDAK.[K]	2xTMT6plex [K1; K11]; 1xTMT6plex [N-Term]		3.25392e-05	0	1	1	1	XP_010693545.1	XP_010693545.1 [314-324]	0	1848.16	0.834	1.096	0.768	0.774	0.814	0.885	0.777	0.815	115.9	96.7	127.1	89	89.7	94.4	102.6	90.1	94.4	1	1	1	1	1	1	1	1	1		High	High	High	High	High	High	High	High	High
FALSE	High	[K].KPVVNSESEEETKPQEVSDNEPER.[E]	2xTMT6plex [K1; K13]; 1xTMT6plex [N-Term]		1.79977e-07	0	1	1	2	XP_010691285.1	XP_010691285.1 [699-722]	0	3443.77	1.026	1.218	1.157	1.26	1.109	1.154	1.216	1.015	88.6	90.9	107.9	102.6	111.7	98.3	102.2	107.8	90	2	2	2	2	2	2	2	2	2		High	High	High	High	High	High	High	High	High
FALSE	High	[K].KPVSTPAASDQPK.[L]	2xTMT6plex [K1; K13]; 1xTMT6plex [N-Term]		7.58168e-07	0	1	1	2	XP_010676296.1	XP_010676296.1 [397-409]	0	2013.19	0.944	1.013	1.108	0.885	0.9	0.766	1.063	1.01	103.6	97.7	104.9	114.8	91.7	93.2	79.4	110.1	104.6	2	2	2	2	2	2	2	2	2		High	High	High	High	High	High	High	High	High
FALSE	High	[K].KPVSEIYEELR.[K]	1xTMT6plex [K1]; 1xTMT6plex [N-Term]		2.01264e-05	0	2	2	2	XP_010688152.1; XP_010688153.1	XP_010688152.1 [293-303]; XP_010688153.1 [289-299]	0	1821.05	0.958	1.06	1.015	0.985	1.017	1.136	1.067	1.072	96.7	92.6	102.4	98.1	95.3	98.3	109.8	103.2	103.6	2	2	2	2	2	2	2	2	2	Shared	High	High	High	High	High	High	High	High	High
FALSE	High	[K].KQDSSESSIPVVLVENSGR.[C]	1xTMT6plex [K1]; 1xTMT6plex [N-Term]		1.03175e-07	0	1	1	1	XP_010690471.1	XP_010690471.1 [195-213]	1	2489.36	0.887	0.998	1.029	1.168	0.932	0.956	1.247	0.918	98.5	87.4	98.3	101.4	115.1	91.8	94.2	122.8	90.4	1	1	1	1	1	1	1	1	1		High	High	High	High	High	High	High	High	High
FALSE	High	[K].KPVPDFSFYDR.[S]	1xTMT6plex [K1]; 1xTMT6plex [N-Term]		4.97402e-05	0	1	1	2	XP_010689353.1	XP_010689353.1 [356-366]	0	1829	0.875	0.955	0.918	0.986	0.897	1.026	1.016	0.955	104.3	91.3	99.6	95.8	102.8	93.5	107	106	99.6	2	2	2	2	2	2	2	2	2		High	High	High	High	High	High	High	High	High
FALSE	High	[R].KPVGEFGDGVDIVQWVR.[K]	1xTMT6plex [K1]; 1xTMT6plex [N-Term]		1.55914e-05	0	1	1	1	XP_010683073.1	XP_010683073.1 [895-911]	0	2359.32	0.96	0.95	0.956	1.012	1.125	1.17	1.046	1.043	97.2	93.3	92.3	92.9	98.4	109.3	113.7	101.6	101.4	1	1	1	1	1	1	1	1	1		High	High	High	High	High	High	High	High	High
FALSE	High	[K].KPTSDDINNAFLGKPR.[E]	2xTMT6plex [K1; K14]; 1xTMT6plex [N-Term]		4.73248e-06	0	1	2	2	XP_010687753.1	XP_010687753.1 [577-592]	0	2460.42	0.901	0.958	0.911	0.983	0.955	0.945	1.033	1.035	103.2	93	98.9	94	101.4	98.6	97.6	106.6	106.8	2	2	2	2	2	2	2	2	2		High	High	High	High	High	High	High	High	High
FALSE	High	[K].KPTEGPQQMIQAVLNNATVETDNPDLR.[D]	1xTMT6plex [K1]; 1xTMT6plex [N-Term]		1.04749e-07	0	1	1	1	XP_010676453.1	XP_010676453.1 [495-521]	0	3437.81	1.269	1.209	1.209	1.391	1.144	1.218	1.283	1.425	80.7	102.5	97.6	97.6	112.3	92.4	98.3	103.6	115	1	1	1	1	1	1	1	1	1		High	High	High	High	High	High	High	High	High
FALSE	High	[K].KPSIIIEDK.[S]	2xTMT6plex [K1; K9]; 1xTMT6plex [N-Term]		4.67562e-05	0	1	2	1	XP_010673860.1	XP_010673860.1 [78-86]	0	1730.1	1.009	1.01	1.112	1.059	1.05	1.027	1.096	1.014	96	96.9	96.9	106.8	101.6	100.7	98.6	105.2	97.3	1	1	1	1	1	1	1	1	1		High	High	High	High	High	High	High	High	High
FALSE	High	[K].KPSESSLLTVVDLK.[V]	2xTMT6plex [K1; K14]; 1xTMT6plex [N-Term]		1.59698e-06	0	1	1	3	XP_010668174.1	XP_010668174.1 [129-142]	0	2203.35	1.04	0.95	0.997	1.044	0.951	0.957	1.029	0.998	100.4	104.4	95.4	100	104.8	95.5	96	103.3	100.2	3	3	3	3	3	3	3	3	3		High	High	High	High	High	High	High	High	High
FALSE	High	[R].KPSADDISSEDEGQVK.[K]	2xTMT6plex [K1; K16]; 1xTMT6plex [N-Term]		1.20953e-07	0	1	1	7	XP_010685689.1	XP_010685689.1 [46-61]	0	2392.28	0.922	0.993	1.062	1.304	0.784	0.942	1.042	1.084	98.5	90.8	97.9	104.6	128.5	77.3	92.8	102.7	106.8	7	7	7	7	7	7	7	7	7		High	High	High	High	High	High	High	High	High
FALSE	High	[R].KPQYEAPSSEYGSGYGGR.[K]	1xTMT6plex [K1]; 1xTMT6plex [N-Term]		8.44208e-08	0	1	1	2	XP_010672882.1	XP_010672882.1 [138-155]	0	2391.2	0.937	1.117	1.265	1.195	1.402	1.163	1.183	1.245	85.7	80.3	95.7	108.3	102.4	120.1	99.6	101.3	106.6	2	2	2	2	2	2	2	2	2		High	High	High	High	High	High	High	High	High
FALSE	High	[K].KPQLPTVGDCEVGSTR.[K]	1xCarbamidomethyl [C10]; 1xTMT6plex [K1]; 1xTMT6plex [N-Term]		1.6311e-07	0	1	1	2	XP_019107266.1	XP_019107266.1 [186-201]	0	2202.2	1.132	1.36	1.212	1.483	1.261	1.313	1.152	1.173	81.2	91.9	110.4	98.4	120.4	102.4	106.6	93.5	95.2	2	2	2	2	2	2	2	2	2		High	High	High	High	High	High	High	High	High
FALSE	High	[K].KPVIVYNYPK.[G]	2xTMT6plex [K1; K10]; 1xTMT6plex [N-Term]		2.56995e-05	0	1	1	2	XP_010672177.1	XP_010672177.1 [467-476]	0	1908.19	0.918	0.975	0.913	0.933	0.952	0.972	0.953	0.934	105.3	96.6	102.6	96.1	98.2	100.3	102.3	100.3	98.3	2	2	2	2	2	2	2	2	2		High	High	High	High	High	High	High	High	High
FALSE	High	[R].KPQGQVYVGQHLVCK.[E]	1xCarbamidomethyl [C14]; 2xTMT6plex [K1; K15]; 1xTMT6plex [N-Term]		1.54207e-05	0	1	1	1	XP_010684674.1	XP_010684674.1 [260-274]	0	2428.41	0.937	0.968	0.929	0.969	0.972	0.927	0.917	0.953	105	98.4	101.6	97.6	101.8	102	97.3	96.3	100	1	1	1	1	1	1	1	1	1		High	High	High	High	High	High	High	High	High
FALSE	High	[R].KQDYVNAANELVDNMAEFDYYVR.[T]	1xTMT6plex [K1]; 1xTMT6plex [N-Term]		1.34118e-08	0	1	1	5	XP_010683142.1	XP_010683142.1 [149-171]	1	3225.59	1.181	1.314	1.177	1.257	1.081	1.026	1.102	1.428	85.2	100.6	111.9	100.3	107.1	92	87.4	93.9	121.7	4	4	4	4	4	4	4	4	4		High	High	High	High	High	High	High	High	High
FALSE	High	[R].KQENPECQSPSTSR.[Y]	1xCarbamidomethyl [C7]; 1xTMT6plex [K1]; 1xTMT6plex [N-Term]		1.07373e-06	0	1	1	1	XP_010687269.1	XP_010687269.1 [714-727]	1	2106.06	1.083	1.072	1.144	1.132	0.881	1.157	1.1	0.929	94.8	102.6	101.6	108.4	107.2	83.5	109.6	104.2	88.1	1	1	1	1	1	1	1	1	1		High	High	High	High	High	High	High	High	High
FALSE	High	[R].KQPDLAEAVAAIR.[A]	1xTMT6plex [K1]; 1xTMT6plex [N-Term]		1.77213e-05	0	1	1	2	XP_019106485.1	XP_019106485.1 [114-126]	1	1840.11	1.058	1.107	1.164	1.205	1.159	1.125	1.234	1.152	88.2	93.4	97.6	102.7	106.3	102.2	99.3	108.9	101.6	2	2	2	2	2	2	2	2	2		High	High	High	High	High	High	High	High	High
FALSE	High	[K].KQPAGVDGPGDR.[F]	1xTMT6plex [K1]; 1xTMT6plex [N-Term]		1.0979e-05	0	1	1	1	XP_010678252.1	XP_010678252.1 [417-428]	1	1654.93	0.959	1.081	1.08	1.054	1.155	0.985	1.079	0.954	96.3	92.3	104	104	101.4	111.2	94.9	103.9	91.8	1	1	1	1	1	1	1	1	1		High	High	High	High	High	High	High	High	High
FALSE	High	[K].KQNWFDYYELK.[F]	2xTMT6plex [K1; K11]; 1xTMT6plex [N-Term]		4.79953e-05	0	1	1	1	XP_010686788.1	XP_010686788.1 [251-261]	1	2221.23	0.973	0.87	0.957	0.885	0.896	0.822	1.119	2.07	93.8	91.3	81.7	89.8	83	84.1	77.1	105	194.2	1	1	1	1	1	1	1	1	1		High	High	High	High	High	High	High	High	High
FALSE	High	[K].KQLVPLLLIPK.[T]	2xTMT6plex [K1; K11]; 1xTMT6plex [N-Term]		1.54207e-05	0	1	1	1	XP_010696229.1	XP_010696229.1 [270-280]	1	1949.35	1.019	0.902	0.889	0.764	0.87	0.998	0.882	0.989	108.3	110.4	97.6	96.3	82.7	94.2	108	95.5	107	1	1	1	1	1	1	1	1	1		High	High	High	High	High	High	High	High	High
FALSE	High	[R].KQLQTVEIK.[V]	2xTMT6plex [K1; K9]; 1xTMT6plex [N-Term]		1.72742e-05	0	1	1	1	XP_010690364.1	XP_010690364.1 [25-33]	1	1774.14	1.075	0.962	1.114	1.024	0.995	1.031	1.177	0.938	96.6	103.9	93	107.7	98.9	96.1	99.6	113.7	90.6	1	1	1	1	1	1	1	1	1		High	High	High	High	High	High	High	High	High
FALSE	High	[K].KQILQLIEQEAIEVK.[N]	2xTMT6plex [K1; K15]; 1xTMT6plex [N-Term]		4.36227e-05	0	1	1	1	XP_010666656.1	XP_010666656.1 [553-567]	1	2469.53	0.795	1.011	0.998	1.008	0.977	0.861	0.913	0.981	105.3	83.7	106.5	105.1	106.2	102.9	90.7	96.2	103.3	1	1	1	1	1	1	1	1	1		High	High	High	High	High	High	High	High	High
FALSE	High	[K].KQLGPASAEIK.[S]	2xTMT6plex [K1; K11]; 1xTMT6plex [N-Term]		1.906e-05	0	1	1	1	XP_010674363.1	XP_010674363.1 [142-152]	1	1829.15	1.194	1.124	1.068	1.044	1.081	1.066	0.954	1.093	93.5	111.7	105.2	99.9	97.6	101.1	99.7	89.2	102.2	1	1	1	1	1	1	1	1	1		High	High	High	High	High	High	High	High	High
FALSE	High	[R].KQLFEYDEVLNSQR.[D]	1xTMT6plex [K1]; 1xTMT6plex [N-Term]		3.27286e-07	0	1	1	2	XP_010679492.1	XP_010679492.1 [796-809]	1	2227.21	1.124	1.065	1.214	1.094	1.153	0.975	1.155	1.1	91.1	102.4	97	110.6	99.6	105	88.8	105.2	100.2	2	2	2	2	2	2	2	2	2		High	High	High	High	High	High	High	High	High
FALSE	High	[K].KQEDNEDASATAEALEK.[L]	2xTMT6plex [K1; K17]; 1xTMT6plex [N-Term]		7.41152e-07	0	1	1	3	XP_010689400.1	XP_010689400.1 [159-175]	1	2536.33	0.921	1.162	1.245	1.246	1.195	1.221	1.244	1.139	86.8	79.9	100.8	108	108.1	103.7	106	107.9	98.8	2	2	2	2	2	2	2	2	2		High	High	High	High	High	High	High	High	High
FALSE	High	[K].KQLEEIAAQLDLADVTLAAV.[-]	1xTMT6plex [K1]; 1xTMT6plex [N-Term]		2.82821e-05	0	1	1	6	XP_010682700.1	XP_010682700.1 [238-257]	1	2569.49	1.096	1.018	1.072	1.083	1.075	0.939	1.035	0.986	96.7	106	98.5	103.7	104.8	104	90.8	100.1	95.4	6	6	6	6	6	6	6	6	6		High	High	High	High	High	High	High	High	High
FALSE	High	[R].KQFVVDVLHPGR.[A]	1xTMT6plex [K1]; 1xTMT6plex [N-Term]		6.04119e-06	0	1	1	5	XP_010679050.1	XP_010679050.1 [22-33]	1	1853.12	0.925	0.965	0.924	0.923	0.972	1.007	0.93	0.932	104.9	97.1	101.3	96.9	96.8	101.9	105.7	97.6	97.8	5	5	5	5	5	5	5	5	5		High	High	High	High	High	High	High	High	High
FALSE	High	[R].KQFVIDVLHPGR.[A]	1xTMT6plex [K1]; 1xTMT6plex [N-Term]		2.55099e-06	0	1	1	5	XP_010689015.1	XP_010689015.1 [22-33]	1	1867.13	0.934	0.966	0.943	0.923	0.974	1.013	0.984	0.97	103.4	96.5	99.8	97.5	95.4	100.7	104.8	101.7	100.3	5	5	5	5	5	5	5	5	5		High	High	High	High	High	High	High	High	High
FALSE	High	[R].KQFSLSLFETPR.[D]	1xTMT6plex [K1]; 1xTMT6plex [N-Term]		5.02243e-05	0	1	1	1	XP_010678960.1	XP_010678960.1 [138-149]	1	1911.11	0.979	0.953	0.912	0.833	0.955	0.987	0.927	0.967	105.7	103.5	100.8	96.4	88	101	104.3	98	102.2	1	1	1	1	1	1	1	1	1		High	High	High	High	High	High	High	High	High
FALSE	High	[R].KQEVHTNGPVLDDQILSDPMIIDAIENEK.[I]	1xOxidation [M20]; 2xTMT6plex [K1; K29]; 1xTMT6plex [N-Term]		2.70975e-06	0	1	1	6	XP_010673008.1	XP_010673008.1 [1330-1358]	1	3965.11	1.134	1.082	1.106	1.113	1.045	0.909	0.987	0.917	96.9	109.8	104.8	107.1	107.8	101.2	88.1	95.6	88.8	6	6	6	6	6	6	6	6	6		High	High	High	High	High	High	High	High	High
FALSE	High	[R].KQEVHTNGPVLDDQILSDPMIIDAIENEK.[I]	2xTMT6plex [K1; K29]; 1xTMT6plex [N-Term]		3.43283e-09	0	1	1	2	XP_010673008.1	XP_010673008.1 [1330-1358]	1	3949.12	1.055	1.095	1.105	1.187	1.095	1.113	1.072	1.003	92.5	97.6	101.3	102.3	109.8	101.3	103	99.2	92.9	2	2	2	2	2	2	2	2	2		High	High	High	High	High	High	High	High	High
FALSE	High	[K].KQETVEDVPCGNTVALVGLDQYITK.[N]	1xCarbamidomethyl [C10]; 2xTMT6plex [K1; K25]; 1xTMT6plex [N-Term]		6.61629e-07	0	1	2	7	XP_010693156.1	XP_010693156.1 [439-463]	1	3464.89	1.074	1.078	1.16	1.063	1.113	0.979	1.171	1.047	92.9	99.8	100.2	107.8	98.7	103.5	91	108.8	97.3	5	5	5	5	5	5	5	5	5		High	High	High	High	High	High	High	High	High
FALSE	High	[K].KQESASSSSTAPAK.[S]	2xTMT6plex [K1; K14]; 1xTMT6plex [N-Term]		1.17921e-08	0	1	1	1	XP_019108056.1	XP_019108056.1 [114-127]	1	2066.17	0.905	0.838	0.951	1.092	1.295	0.889	1.081	0.748	102.3	92.6	85.7	97.3	111.7	132.5	90.9	110.5	76.5	1	1	1	1	1	1	1	1	1		High	High	High	High	High	High	High	High	High
FALSE	High	[R].KQEQQYFDDMVK.[Q]	2xTMT6plex [K1; K12]; 1xTMT6plex [N-Term]		1.15371e-06	0	1	1	2	XP_010682361.1	XP_010682361.1 [275-286]	1	2246.21	0.881	1.019	1.031	0.971	1.002	0.97	1.008	1.101	100.2	88.3	102.1	103.3	97.3	100.4	97.2	101	110.4	2	2	2	2	2	2	2	2	2		High	High	High	High	High	High	High	High	High
FALSE	High	[K].KQLALADETQVTGETK.[F]	2xTMT6plex [K1; K16]; 1xTMT6plex [N-Term]		6.15735e-07	0	1	1	1	XP_010674947.1	XP_010674947.1 [67-82]	1	2419.4	0.824	1.031	0.848	0.706	0.808	0.892	1.027	1.013	110.4	91	113.9	93.6	78	89.2	98.6	113.4	111.9	1	1	1	1	1	1	1	1	1		High	High	High	High	High	High	High	High	High
FALSE	High	[R].KQPLGGLLFLLPQAFNSEGR.[E]	1xTMT6plex [K1]; 1xTMT6plex [N-Term]		2.07264e-06	0	1	1	1	XP_010685410.1	XP_010685410.1 [96-115]	1	2643.54	1.009	1.204	1.03	1.062	1.132	1.006	1.133	1.146	92.6	93.4	111.5	95.3	98.3	104.8	93.1	104.9	106.1	1	1	1	1	1	1	1	1	1		High	High	High	High	High	High	High	High	High
FALSE	High	[K].KPPFIPELDDPSYSNLLSNR.[E]	1xTMT6plex [K1]; 1xTMT6plex [N-Term]		1.57647e-07	0	1	1	1	XP_010673483.1	XP_010673483.1 [227-246]	0	2760.5	1.192	1.105	0.996	1.095	1.07	0.891	1.002	1.114	95.1	113.3	105.1	94.7	104.1	101.8	84.7	95.3	106	1	1	1	1	1	1	1	1	1		High	High	High	High	High	High	High	High	High
FALSE	High	[K].KPNFLVDVASGTEK.[I]	2xTMT6plex [K1; K14]; 1xTMT6plex [N-Term]		2.56995e-05	0	1	1	1	XP_010696375.1	XP_010696375.1 [218-231]	0	2192.29	0.9	1.009	1.041	0.968	1.062	0.944	0.931	0.817	103.8	93.4	104.7	108.1	100.4	110.2	98	96.7	84.8	1	1	1	1	1	1	1	1	1		High	High	High	High	High	High	High	High	High
FALSE	High	[R].KPEIDAFAEELKPHQK.[A]	3xTMT6plex [K1; K12; K16]; 1xTMT6plex [N-Term]		2.46224e-05	0	1	1	2	XP_010686379.1	XP_010686379.1 [274-289]	0	2796.64	1.032	1.109	1.032	1.008	0.986	0.901	1.012	0.953	99.6	102.8	110.5	102.8	100.5	98.2	89.8	100.8	95	1	1	1	1	1	1	1	1	1		High	High	High	High	High	High	High	High	High
FALSE	High	[R].KPEHEAPSSEYGSGYGR.[K]	1xTMT6plex [K1]; 1xTMT6plex [N-Term]		5.05754e-07	0	1	1	4	XP_010672882.1	XP_010672882.1 [190-206]	0	2309.16	1.063	0.967	0.939	1.113	1.137	0.875	1.087	1.234	95.6	101.7	92.5	89.8	106.4	108.7	83.6	103.9	118	4	4	4	4	4	4	4	4	4		High	High	High	High	High	High	High	High	High
FALSE	High	[R].KPEEPIDLFMVEIMHMR.[H]	1xTMT6plex [K1]; 1xTMT6plex [N-Term]		4.4638e-07	0	1	1	1	XP_010685449.1	XP_010685449.1 [184-200]	0	2573.37	1.064	1.139	1.07	1.263	1.139	1.053	0.985	1.115	91.6	97.5	104.3	98	115.7	104.3	96.5	90.2	102.1	1	1	1	1	1	1	1	1	1		High	High	High	High	High	High	High	High	High
FALSE	High	[R].KPEEITKEEYASFYK.[S]	3xTMT6plex [K1; K7; K15]; 1xTMT6plex [N-Term]		5.2196e-05	0	1	1	2	XP_010671625.1	XP_010671625.1 [276-290]	1	2778.57	0.811	1.057	0.946	0.954	0.957	0.88	0.947	0.917	106.3	86.2	112.3	100.6	101.4	101.7	93.5	100.6	97.5	2	2	2	2	2	2	2	2	2		High	High	High	High	High	High	High	High	High
FALSE	High	[R].KPEEITKEEYAAFYK.[S]	3xTMT6plex [K1; K7; K15]; 1xTMT6plex [N-Term]		1.23732e-07	0	1	1	9	XP_010675973.1	XP_010675973.1 [271-285]	1	2762.58	0.948	1.028	1.12	1.076	1.042	0.988	1.096	0.982	97	92	99.7	108.6	104.3	101.1	95.8	106.3	95.3	7	7	7	7	7	7	7	7	7		High	High	High	High	High	High	High	High	High
FALSE	High	[R].KPEEEYDYLFK.[V]	2xTMT6plex [K1; K11]; 1xTMT6plex [N-Term]		1.65934e-05	0	1	1	2	XP_010681762.1	XP_010681762.1 [4-14]	0	2148.18	1.051	1.097	1.081	1.005	1.076	1.007	0.978	1.016	96.7	101.6	106	104.5	97.1	104	97.3	94.5	98.2	2	2	2	2	2	2	2	2	2		High	High	High	High	High	High	High	High	High
FALSE	High	[R].KPEDFGDGGAFPEILVAQYPLGMGR.[K]	1xTMT6plex [K1]; 1xTMT6plex [N-Term]		3.86473e-05	0	1	1	1	XP_010688295.1	XP_010688295.1 [60-84]	0	3122.64	1.054	0.975	1.307	1.016	0.988	1.031	0.982	0.979	96.4	101.7	94	126.1	98	95.3	99.4	94.7	94.5	1	1	1	1	1	1	1	1	1		High	High	High	High	High	High	High	High	High
FALSE	High	[K].KPEDFAKYQAYELIHAR.[W]	2xTMT6plex [K1; K7]; 1xTMT6plex [N-Term]		7.1199e-08	0	1	1	12	XP_010669870.1	XP_010669870.1 [115-131]	1	2766.55	0.726	0.82	0.724	0.872	0.845	0.871	0.665	1.005	119.6	86.8	98.1	86.6	104.2	101.1	104.1	79.4	120.2	6	6	6	6	6	6	6	6	6		High	High	High	High	High	High	High	High	High
FALSE	High	[R].KPENLLAALDK.[A]	2xTMT6plex [K1; K11]; 1xTMT6plex [N-Term]		9.04792e-06	0	1	2	4	XP_010690273.1	XP_010690273.1 [960-970]	0	1899.19	0.898	0.985	0.956	0.981	0.979	0.914	0.938	0.961	104.5	93.8	102.9	99.9	102.6	102.3	95.5	98	100.5	4	4	4	4	4	4	4	4	4		High	High	High	High	High	High	High	High	High
FALSE	High	[K].KPDYYFETVDLK.[F]	2xTMT6plex [K1; K12]; 1xTMT6plex [N-Term]		2.53181e-06	0	1	2	6	XP_010676464.1	XP_010676464.1 [105-116]	0	2205.24	0.993	1.072	1.045	1.094	0.997	1.003	0.984	0.941	98.6	97.9	105.7	103	107.8	98.3	98.9	97	92.8	6	6	6	6	6	6	6	6	6		High	High	High	High	High	High	High	High	High
FALSE	High	[R].KPDVLVSLLPTLR.[E]	1xTMT6plex [K1]; 1xTMT6plex [N-Term]		1.77213e-05	0	1	1	1	XP_010695904.1	XP_010695904.1 [279-291]	0	1909.23	0.903	0.803	0.878	0.861	0.875	0.983	0.846	1.036	110	99.3	88.4	96.5	94.6	96.2	108.1	93	114	1	1	1	1	1	1	1	1	1		High	High	High	High	High	High	High	High	High
FALSE	High	[K].KPDTDFDFYK.[-]	2xTMT6plex [K1; K10]; 1xTMT6plex [N-Term]		9.53239e-06	0	1	1	3	XP_010684522.1	XP_010684522.1 [412-421]	0	1963.08	0.977	1.027	1.007	1.049	1.005	1.033	1.058	0.916	99.2	96.9	101.9	99.9	104.1	99.7	102.4	105	90.9	3	3	3	3	3	3	3	3	3		High	High	High	High	High	High	High	High	High
FALSE	High	[K].KPDPVLELVK.[A]	2xTMT6plex [K1; K10]; 1xTMT6plex [N-Term]		3.87789e-05	0	1	1	2	XP_010669862.1	XP_010669862.1 [130-139]	0	1825.18	1.102	1.148	1.064	1.255	1.02	1.078	1.222	1.054	90.5	99.8	103.9	96.3	113.6	92.3	97.6	110.6	95.4	2	2	2	2	2	2	2	2	2		High	High	High	High	High	High	High	High	High
FALSE	High	[K].KPDPTISSSLLPLLK.[K]	2xTMT6plex [K1; K15]; 1xTMT6plex [N-Term]		2.49767e-05	0	1	1	2	XP_010685987.1	XP_010685987.1 [214-228]	0	2296.45	0.9	0.882	0.858	0.828	1.056	0.96	0.938	0.798	109.5	98.6	96.6	93.9	90.7	115.6	105.1	102.7	87.3	2	2	2	2	2	2	2	2	2		High	High	High	High	High	High	High	High	High
FALSE	High	[K].KPDPSIYIAAAK.[K]	2xTMT6plex [K1; K12]; 1xTMT6plex [N-Term]		1.4976e-06	0	1	1	4	XP_010680520.1	XP_010680520.1 [241-252]	0	1961.2	0.975	0.953	0.919	0.98	0.961	0.938	1.015	0.95	103.6	101	98.6	95.2	101.5	99.5	97.1	105.1	98.3	4	4	4	4	4	4	4	4	4		High	High	High	High	High	High	High	High	High
FALSE	High	[K].KPDPLLVGVNPASPGGK.[C]	2xTMT6plex [K1; K17]; 1xTMT6plex [N-Term]		1.21412e-07	0	1	2	4	XP_010666644.1	XP_010666644.1 [162-178]	0	2333.42	0.902	0.989	1.016	0.956	1.012	1.026	1.07	1.008	100.2	90.4	99.1	101.8	95.8	101.4	102.9	107.3	101	4	4	4	4	4	4	4	4	4		High	High	High	High	High	High	High	High	High
FALSE	High	[K].KPDNWDEDDDGIWR.[S]	1xTMT6plex [K1]; 1xTMT6plex [N-Term]		1.1102e-05	0	1	2	3	XP_010672258.1	XP_010672258.1 [257-270]	0	2219.08	1.331	1.136	1.188	1.214	0.928	1.175	1.342	1.073	86.6	115.3	98.4	103	105.2	80.4	101.8	116.3	93	3	3	3	3	3	3	3	3	3		High	High	High	High	High	High	High	High	High
FALSE	High	[R].KPDFDAYIDPQK.[Q]	2xTMT6plex [K1; K12]; 1xTMT6plex [N-Term]		2.51113e-07	0	1	1	26	XP_010677417.1	XP_010677417.1 [231-242]	0	2124.19	1.042	1.033	0.96	1.039	1.002	0.978	1.042	1.041	98.5	102.6	101.8	94.5	102.4	98.7	96.3	102.7	102.5	26	26	26	26	26	26	26	26	26		High	High	High	High	High	High	High	High	High
FALSE	High	[R].KPDYEAPSSEYGSGYGGRPQYEAPSSEYGSGYGR.[K]	1xTMT6plex [K1]; 1xTMT6plex [N-Term]		3.45527e-08	0	1	1	2	XP_010672882.1	XP_010672882.1 [156-189]	0	4106.9	1.323	1.472	1.615	1.472	1.529	1.313	1.592	1.415	70.7	93.5	104	114.2	104.1	108.1	92.8	112.6	100	1	1	1	1	1	1	1	1	1		High	High	High	High	High	High	High	High	High
FALSE	High	[R].KPNLANVVGLPQPQR.[E]	1xTMT6plex [K1]; 1xTMT6plex [N-Term]		4.373e-06	0	1	1	1	XP_010694671.1	XP_010694671.1 [171-185]	0	2089.26	0.945	0.957	0.899	0.898	0.897	1.081	1.056	1.005	103	97.4	98.6	92.6	92.5	92.4	111.3	108.7	103.5	1	1	1	1	1	1	1	1	1		High	High	High	High	High	High	High	High	High
FALSE	High	[K].KPENWALVEK.[A]	2xTMT6plex [K1; K10]; 1xTMT6plex [N-Term]		3.41061e-06	0	1	1	4	XP_010678095.1	XP_010678095.1 [148-157]	0	1901.15	0.93	0.985	0.942	1.068	0.991	1.064	1.013	0.916	101	94	99.5	95.1	107.9	100.1	107.5	102.4	92.6	4	4	4	4	4	4	4	4	4		High	High	High	High	High	High	High	High	High
FALSE	High	[R].KPESSLTASQVMDYVAK.[E]	2xTMT6plex [K1; K17]; 1xTMT6plex [N-Term]		3.95467e-07	0	1	1	4	XP_010677916.1	XP_010677916.1 [499-515]	0	2541.42	1.159	0.907	1.038	0.925	1.022	0.918	1	0.85	102.1	118.3	92.5	105.9	94.4	104.3	93.7	102.1	86.7	3	3	3	3	3	3	3	3	3		High	High	High	High	High	High	High	High	High
FALSE	High	[K].KPNFLLNSGPNGEVFDPK.[V]	2xTMT6plex [K1; K18]; 1xTMT6plex [N-Term]		2.0718e-05	0	1	1	2	XP_010689655.1	XP_010689655.1 [436-453]	0	2660.5	1.072	1.114	1.05	1.124	1.088	1.148	1.136	1.052	92	98.6	102.5	96.6	103.4	100.1	105.6	104.5	96.8	2	2	2	2	2	2	2	2	2		High	High	High	High	High	High	High	High	High
FALSE	High	[K].KPNAEPATWTLK.[I]	2xTMT6plex [K1; K12]; 1xTMT6plex [N-Term]		2.68196e-05	0	1	1	1	XP_010680117.1	XP_010680117.1 [238-249]	0	2043.22	0.827	1.022	0.965	0.945	1.038	1.021	0.957	0.883	104	86	106.3	100.3	98.2	107.9	106.1	99.5	91.8	1	1	1	1	1	1	1	1	1		High	High	High	High	High	High	High	High	High
FALSE	High	[R].KPLSVSPGNTVMYSK.[Y]	1xOxidation [M12]; 2xTMT6plex [K1; K15]; 1xTMT6plex [N-Term]		4.98826e-06	0	1	1	1	XP_010687539.1	XP_010687539.1 [212-226]	0	2311.33	0.762	1.036	1.1	1.05	0.877	0.831	0.819	1.021	105.9	80.7	109.7	116.5	111.3	92.9	88.1	86.7	108.1	1	1	1	1	1	1	1	1	1		High	High	High	High	High	High	High	High	High
FALSE	High	[R].KPLSVSPGNTVMYSK.[Y]	2xTMT6plex [K1; K15]; 1xTMT6plex [N-Term]		1.54282e-08	0	1	1	2	XP_010687539.1	XP_010687539.1 [212-226]	0	2295.33	0.924	0.992	0.975	1.078	0.947	0.906	0.932	0.922	103.7	95.9	102.9	101.1	111.8	98.2	94	96.7	95.7	2	2	2	2	2	2	2	2	2		High	High	High	High	High	High	High	High	High
FALSE	High	[K].KPLQITNFPHPYPQLASLQK.[E]	2xTMT6plex [K1; K20]; 1xTMT6plex [N-Term]		6.36241e-09	0	1	1	1	XP_010679382.1	XP_010679382.1 [634-653]	0	3007.77	1.017	0.958	0.904	0.888	0.915	0.876	0.859	0.91	108.1	109.9	103.5	97.7	96	98.9	94.7	92.9	98.4	1	1	1	1	1	1	1	1	1		High	High	High	High	High	High	High	High	High
FALSE	High	[K].KPLMLITEYLR.[G]	1xTMT6plex [K1]; 1xTMT6plex [N-Term]		1.72742e-05	0	1	1	3	XP_010683115.1	XP_010683115.1 [238-248]	0	1835.12	0.942	0.982	0.898	0.851	0.931	0.977	0.901	0.938	106.9	100.7	105	96	90.9	99.5	104.4	96.3	100.3	3	3	3	3	3	3	3	3	3		High	High	High	High	High	High	High	High	High
FALSE	High	[K].KPILQLAEIK.[H]	2xTMT6plex [K1; K10]; 1xTMT6plex [N-Term]		1.40664e-05	0	1	1	5	XP_010670717.1	XP_010670717.1 [232-241]	0	1840.22	0.847	0.971	0.96	0.933	0.928	1.038	0.939	0.964	104.9	88.9	101.8	100.7	97.9	97.4	108.9	98.5	101.1	5	5	5	5	5	5	5	5	5		High	High	High	High	High	High	High	High	High
FALSE	High	[R].KPLLPSVVDAEAASLPK.[G]	2xTMT6plex [K1; K17]; 1xTMT6plex [N-Term]		1.04353e-07	0	1	1	5	XP_010675319.1	XP_010675319.1 [251-267]	0	2422.49	0.899	0.925	0.877	0.903	0.822	0.86	0.802	0.903	112.6	101.2	104.2	98.8	101.7	92.5	96.8	90.3	101.7	5	5	5	5	5	5	5	5	5		High	High	High	High	High	High	High	High	High
FALSE	High	[R].KPEQLENVGALIIPGGESTTMAK.[L]	2xTMT6plex [K1; K23]; 1xTMT6plex [N-Term]		4.8762e-08	0	1	1	5	XP_010689564.1	XP_010689564.1 [31-53]	0	3070.74	0.913	1.008	0.981	0.942	0.967	0.835	1.015	0.948	104.5	95.4	105.4	102.6	98.5	101.1	87.3	106.1	99.1	5	5	5	5	5	5	5	5	5		High	High	High	High	High	High	High	High	High
FALSE	High	[K].KPLLPPFEDAETR.[N]	1xTMT6plex [K1]; 1xTMT6plex [N-Term]		1.87166e-05	0	1	1	2	XP_010666723.1	XP_010666723.1 [93-105]	0	1971.13	0.918	1.01	1.069	1.186	1.113	1.01	1.027	0.927	97.2	89.2	98.1	103.9	115.2	108.2	98.2	99.8	90.1	2	2	2	2	2	2	2	2	2		High	High	High	High	High	High	High	High	High
FALSE	High	[R].KPLEVLLQVNTSGETSK.[S]	2xTMT6plex [K1; K17]; 1xTMT6plex [N-Term]		1.23614e-05	0	1	1	2	XP_010675733.1	XP_010675733.1 [127-143]	0	2530.51	0.938	0.991	0.986	1.036	0.995	0.984	0.911	1.106	100.6	94.4	99.7	99.1	104.2	100.1	98.9	91.6	111.3	2	2	2	2	2	2	2	2	2		High	High	High	High	High	High	High	High	High
FALSE	High	[R].KPIEMLEIVECDLEKPNQIVPALGR.[A]	1xCarbamidomethyl [C11]; 2xTMT6plex [K1; K15]; 1xTMT6plex [N-Term]		4.89167e-11	0	1	1	2	XP_010690941.1	XP_010690941.1 [152-176]	0	3579.03	0.966	1.08	1.082	1.299	1.154	1.098	1.171	1.092	90.5	87.4	97.8	98	117.6	104.5	99.4	106	98.8	2	2	2	2	2	2	2	2	2		High	High	High	High	High	High	High	High	High
FALSE	High	[K].KPHVNIGTIGHVDHGK.[T]	2xTMT6plex [K1; K16]; 1xTMT6plex [N-Term]		4.48072e-07	0	1	1	6	XP_010678880.2	XP_010678880.2 [141-156]	0	2396.41	0.957	0.984	0.96	1.086	1.007	0.915	0.96	1.006	101.4	97	99.8	97.4	110.2	102.1	92.8	97.3	102	6	6	6	6	6	6	6	6	6		High	High	High	High	High	High	High	High	High
FALSE	High	[R].KPGSSDASTQAK.[E]	2xTMT6plex [K1; K12]; 1xTMT6plex [N-Term]		7.735e-06	0	1	2	2	XP_010690543.1	XP_010690543.1 [830-841]	0	1864.07	0.921	1.118	0.951	1.003	1.011	0.951	0.983	0.833	102.6	94.5	114.7	97.6	102.9	103.7	97.6	100.9	85.5	2	2	2	2	2	2	2	2	2		High	High	High	High	High	High	High	High	High
FALSE	High	[R].KPGISDQLSDTISYTEIYR.[I]	1xTMT6plex [K1]; 1xTMT6plex [N-Term]		4.09694e-08	0	1	1	3	XP_019106617.1	XP_019106617.1 [45-63]	0	2644.42	1.008	1.028	1.258	1.151	1.114	1.221	1.197	1.112	89.2	90	91.7	112.2	102.6	99.4	108.9	106.7	99.2	3	3	3	3	3	3	3	3	3		High	High	High	High	High	High	High	High	High
FALSE	High	[K].KPGGSLIDSFLDEGFILDK.[K]	2xTMT6plex [K1; K19]; 1xTMT6plex [N-Term]		1.68762e-07	0	1	1	7	XP_010672451.1	XP_010672451.1 [199-217]	0	2738.56	1.034	1.06	1.098	1.128	1.114	1.042	1.16	1.094	92.5	95.6	98	101.5	104.4	103	96.4	107.3	101.2	7	7	7	7	7	7	7	7	7		High	High	High	High	High	High	High	High	High
FALSE	High	[K].KPGDYEPADSPEPNTDYSR.[A]	1xTMT6plex [K1]; 1xTMT6plex [N-Term]		4.24341e-09	0	1	1	2	XP_010687989.1	XP_010687989.1 [626-644]	0	2596.26	1.001	1.241	1.283	1.37	1.484	1.336	1.374	1.293	79.1	79.1	98.2	101.5	108.3	117.4	105.7	108.6	102.2	2	2	2	2	2	2	2	2	2		High	High	High	High	High	High	High	High	High
FALSE	High	[K].KPFAAIVGGSK.[V]	2xTMT6plex [K1; K11]; 1xTMT6plex [N-Term]		2.01856e-06	0	1	1	2	XP_010669985.1	XP_010669985.1 [192-202]	0	1762.12	0.942	0.939	0.902	0.89	0.89	0.99	0.905	0.913	107.5	101.3	100.9	97	95.7	95.7	106.5	97.3	98.1	2	2	2	2	2	2	2	2	2		High	High	High	High	High	High	High	High	High
FALSE	High	[K].KPIGSVEILELAHR.[V]	1xTMT6plex [K1]; 1xTMT6plex [N-Term]		1.06182e-05	0	1	1	2	XP_010695585.1	XP_010695585.1 [415-428]	0	2020.23	0.957	0.972	0.921	0.975	0.923	1.059	0.993	0.993	102.4	98	99.5	94.3	99.8	94.5	108.4	101.7	101.6	2	2	2	2	2	2	2	2	2		High	High	High	High	High	High	High	High	High
FALSE	High	[K].LIDGVPETLDMLR.[S]	1xTMT6plex [N-Term]		1.3677e-06	0	1	1	5	XP_010673878.1	XP_010673878.1 [103-115]	0	1700.95	1.219	0.981	0.92	1.061	0.942	0.884	1.058	0.976	99.6	121.3	97.6	91.6	105.7	93.7	88	105.4	97.2	5	5	5	5	5	5	5	5	5		High	High	High	High	High	High	High	High	High
FALSE	High	[K].LAAALVEHEPCSSK.[Q]	1xCarbamidomethyl [C11]; 1xTMT6plex [K14]; 1xTMT6plex [N-Term]		1.42751e-05	0	1	1	1	XP_010681470.1	XP_010681470.1 [529-542]	0	1970.08	0.999	1.19	1.131	1.171	1.117	1.083	1.118	1.114	90.7	90.6	107.9	102.6	106.3	101.3	98.2	101.4	101	1	1	1	1	1	1	1	1	1		High	High	High	High	High	High	High	High	High
FALSE	High	[K].IAADTAHTVK.[A]	1xTMT6plex [K10]; 1xTMT6plex [N-Term]		1.75283e-05	0	1	1	6	XP_010673724.1	XP_010673724.1 [130-139]	0	1484.88	0.935	1.003	0.921	1.088	1.008	0.996	1.027	0.934	101	94.5	101.3	93	109.9	101.8	100.6	103.7	94.4	6	6	6	6	6	6	6	6	6		High	High	High	High	High	High	High	High	High
FALSE	High	[K].LCDQVSDAVLDACLAQDPESK.[V]	2xCarbamidomethyl [C2; C13]; 1xTMT6plex [K21]; 1xTMT6plex [N-Term]		1.85023e-08	0	1	1	4	XP_010679475.1	XP_010679475.1 [19-39]	0	2792.38	1.099	1.175	1.146	1.309	1.064	1.236	1.18	1.167	86.7	95.3	101.9	99.4	113.6	92.3	107.2	102.4	101.2	4	4	4	4	4	4	4	4	4		High	High	High	High	High	High	High	High	High
FALSE	High	[K].LCDLCNITVNK.[N]	2xCarbamidomethyl [C2; C5]; 1xTMT6plex [K11]; 1xTMT6plex [N-Term]		1.02689e-05	0	1	1	4	XP_010673386.1	XP_010673386.1 [427-437]	0	1807.98	0.962	0.956	0.859	0.995	1.01	1.006	0.903	1.035	103.1	99.2	98.6	88.6	102.6	104.2	103.8	93.1	106.8	3	3	3	3	3	3	3	3	3		High	High	High	High	High	High	High	High	High
FALSE	High	[K].LCDLAEAYSTDDTVK.[G]	1xCarbamidomethyl [C2]; 1xTMT6plex [K15]; 1xTMT6plex [N-Term]		4.76832e-05	0	1	1	2	XP_010676834.1	XP_010676834.1 [526-540]	0	2159.09	1.186	1.049	1.062	1.112	1.097	1.068	1.123	1.043	92.4	109.6	96.9	98.2	102.7	101.3	98.7	103.8	96.4	2	2	2	2	2	2	2	2	2		High	High	High	High	High	High	High	High	High
FALSE	High	[K].ICDGILNLLESHLIPSASAAESK.[V]	1xCarbamidomethyl [C2]; 1xTMT6plex [K23]; 1xTMT6plex [N-Term]		1.04975e-09	0	1	1	5	XP_010692757.1	XP_010692757.1 [101-123]	0	2896.59	1.019	1.116	1.02	1.117	1.042	1.002	1.073	0.982	96	97.8	107.2	98	107.3	100.1	96.3	103	94.3	5	5	5	5	5	5	5	5	5		High	High	High	High	High	High	High	High	High
FALSE	High	[K].ICCPNIDEGTSVYVIGSPQK.[L]	2xCarbamidomethyl [C2; C3]; 1xTMT6plex [K20]; 1xTMT6plex [N-Term]		3.385e-06	0	1	1	4	XP_010673114.1	XP_010673114.1 [166-185]	0	2695.38	1.025	1.11	1.051	1.051	0.938	0.922	0.998	1.022	98.7	101.2	109.6	103.8	103.7	92.6	91	98.5	100.9	3	3	3	3	3	3	3	3	3		High	High	High	High	High	High	High	High	High
FALSE	High	[K].LCAVMLDTVGAELQVVNK.[S]	1xCarbamidomethyl [C2]; 1xTMT6plex [K18]; 1xTMT6plex [N-Term]		7.85626e-08	0	2	2	2	XP_010683921.1; XP_019106309.1	XP_010683921.1 [86-103]; XP_019106309.1 [86-103]	0	2418.35	1.09	1.123	1.099	1.106	1.066	1.094	1.059	1.126	92.2	100.5	103.5	101.3	102	98.3	100.8	97.6	103.8	2	2	2	2	2	2	2	2	2	Shared	High	High	High	High	High	High	High	High	High
FALSE	High	[K].LCAQAIVQDYDLLVAR.[A]	1xCarbamidomethyl [C2]; 1xTMT6plex [N-Term]		7.0738e-09	0	1	1	2	XP_010685188.1	XP_010685188.1 [543-558]	0	2077.13	1.085	1.02	1.068	1.063	0.972	0.958	1.045	0.968	98.1	106.4	100	104.7	104.2	95.3	93.9	102.5	94.9	2	2	2	2	2	2	2	2	2		High	High	High	High	High	High	High	High	High
FALSE	High	[K].LCAELQELICSLK.[L]	2xCarbamidomethyl [C2; C10]; 1xTMT6plex [K13]; 1xTMT6plex [N-Term]		3.9576e-05	0	1	1	2	XP_010673297.1	XP_010673297.1 [945-957]	0	2035.13	0.943	1.016	0.928	0.944	0.964	0.934	1.012	1.006	102.9	97	104.5	95.5	97.1	99.2	96.1	104.1	103.5	2	2	2	2	2	2	2	2	2		High	High	High	High	High	High	High	High	High
FALSE	High	[K].LCACKPISEPDLAR.[F]	2xCarbamidomethyl [C2; C4]; 1xTMT6plex [K5]; 1xTMT6plex [N-Term]		5.90079e-05	0	1	1	2	XP_010675087.1	XP_010675087.1 [274-287]	0	2088.13	0.992	1.084	1.025	1.083	1.45	0.978	1.053	1.058	92.6	91.8	100.4	94.9	100.3	134.2	90.5	97.5	97.9	2	2	2	2	2	2	2	2	2		High	High	High	High	High	High	High	High	High
FALSE	High	[K].LAYVALDFEQESETAK.[S]	1xTMT6plex [K16]; 1xTMT6plex [N-Term]		1.48946e-07	0	1	1	53	XP_010671378.1	XP_010671378.1 [218-233]	0	2272.21	1.014	1.027	1.017	1.009	1.043	1.017	1.078	1.025	97.5	98.9	100.2	99.1	98.4	101.7	99.2	105.1	99.9	50	50	50	50	50	50	50	50	50		High	High	High	High	High	High	High	High	High
FALSE	High	[K].IAYPDGFEEPVICSILK.[E]	1xCarbamidomethyl [C13]; 1xTMT6plex [K17]; 1xTMT6plex [N-Term]		1.04615e-05	0	1	1	1	XP_010676893.1	XP_010676893.1 [107-123]	0	2409.31	1.156	1.027	1.083	1.117	0.987	1.033	1.127	1.144	93	107.5	95.5	100.7	103.9	91.8	96.1	104.9	106.5	1	1	1	1	1	1	1	1	1		High	High	High	High	High	High	High	High	High
FALSE	High	[K].IAYPAIESHEWR.[I]	1xTMT6plex [N-Term]		6.27205e-06	0	1	1	1	XP_010679425.1	XP_010679425.1 [424-435]	0	1700.9	0.988	1.03	1.129	1.228	1.099	1.115	0.993	1.238	91.6	90.6	94.4	103.5	112.6	100.7	102.2	91	113.4	1	1	1	1	1	1	1	1	1		High	High	High	High	High	High	High	High	High
FALSE	High	[R].IAYMDTQDIAR.[L]	1xTMT6plex [N-Term]		4.78391e-05	0	1	2	4	XP_010666089.1	XP_010666089.1 [253-263]	0	1525.79	0.974	0.974	0.98	1.063	1.015	0.992	1.138	1.149	96.9	94.4	94.4	95	103	98.4	96.1	110.3	111.4	4	4	4	4	4	4	4	4	4		High	High	High	High	High	High	High	High	High
FALSE	High	[K].IAYIAPSFGGCESIVDQPAIMSYWDLSPSER.[L]	1xCarbamidomethyl [C11]; 1xTMT6plex [N-Term]		2.82821e-05	0	1	1	1	XP_010670238.1	XP_010670238.1 [480-510]	0	3688.79	0.788	0.986	1.096	0.923	1.106	0.804	1.105	0.945	102.8	81.1	101.4	112.7	94.9	113.7	82.7	113.6	97.2	1	1	1	1	1	1	1	1	1		High	High	High	High	High	High	High	High	High
FALSE	High	[R].IAYLADLDAGYLYVVDHDGSNKK.[L]	2xTMT6plex [K22; K23]; 1xTMT6plex [N-Term]		6.75967e-09	0	1	1	1	XP_010672499.1	XP_010672499.1 [430-452]	1	3227.76	0.839	0.845	0.756	0.911	0.8	0.78	0.849	0.859	117.8	98.8	99.5	89.1	107.3	94.3	91.9	100.1	101.2	1	1	1	1	1	1	1	1	1		High	High	High	High	High	High	High	High	High
FALSE	High	[R].IAYLADLDAGYLYVVDHDGSNK.[K]	1xTMT6plex [K22]; 1xTMT6plex [N-Term]		4.37388e-09	0	1	1	2	XP_010672499.1	XP_010672499.1 [430-451]	0	2870.5	0.925	0.873	0.834	1.04	0.785	0.754	0.86	0.988	111.7	103.3	97.5	93.1	116.1	87.7	84.3	96.1	110.3	2	2	2	2	2	2	2	2	2		High	High	High	High	High	High	High	High	High
FALSE	High	[R].LAYGGAQEYFK.[I]	1xTMT6plex [K11]; 1xTMT6plex [N-Term]		3.12736e-06	0	1	1	10	XP_010678281.1	XP_010678281.1 [293-303]	0	1704.94	1.03	0.998	1.028	1.042	0.987	0.933	0.934	1.031	100.2	103.2	100	103	104.4	98.9	93.5	93.6	103.3	9	9	9	9	9	9	9	9	9		High	High	High	High	High	High	High	High	High
FALSE	High	[R].LCEAADEAVR.[N]	1xCarbamidomethyl [C2]; 1xTMT6plex [N-Term]		4.20497e-05	0	1	1	5	XP_010673008.1	XP_010673008.1 [688-697]	0	1362.69	0.951	1.032	1.065	1.16	0.99	0.99	1.115	1.012	96.6	91.9	99.7	102.9	112	95.6	95.7	107.7	97.8	5	5	5	5	5	5	5	5	5		High	High	High	High	High	High	High	High	High
FALSE	High	[K].LCEAVCPAQAITIEAEAR.[E]	2xCarbamidomethyl [C2; C6]; 1xTMT6plex [N-Term]		1.3574e-06	0	1	1	1	XP_010690885.1	XP_010690885.1 [130-147]	0	2231.14	1.137	0.955	1.063	1.066	1.068	0.972	1.026	1.016	96.7	110	92.4	102.9	103.1	103.3	94	99.3	98.2	1	1	1	1	1	1	1	1	1		High	High	High	High	High	High	High	High	High
FALSE	High	[K].ICEDVPQVLDSDVPGMTERPINIFLPK.[L]	1xCarbamidomethyl [C2]; 1xTMT6plex [K27]; 1xTMT6plex [N-Term]		3.13149e-05	0	1	1	1	XP_010688095.1	XP_010688095.1 [160-186]	0	3540.88	1.251	1.372	1.28	1.282	1.105	1.219	1.446	1.196	80.7	101	110.7	103.3	103.4	89.2	98.4	116.7	96.5	1	1	1	1	1	1	1	1	1		High	High	High	High	High	High	High	High	High
FALSE	High	[R].ICEEFTTGDVATVELAESK.[L]	1xCarbamidomethyl [C2]; 1xTMT6plex [K19]; 1xTMT6plex [N-Term]		5.23276e-07	0	1	1	3	XP_010667035.1	XP_010667035.1 [195-213]	0	2557.31	0.984	1.056	1.02	0.985	0.954	0.971	1.124	1.028	98.7	97.1	104.1	100.6	97.2	94.2	95.8	110.9	101.4	3	3	3	3	3	3	3	3	3		High	High	High	High	High	High	High	High	High
FALSE	High	[K].LCPLYPHNPEVLLNELK.[S]	1xCarbamidomethyl [C2]; 1xTMT6plex [K17]; 1xTMT6plex [N-Term]		1.12262e-05	0	1	1	2	XP_010667382.1	XP_010667382.1 [323-339]	0	2507.41	0.95	0.989	1.009	0.974	0.93	1.005	1.003	1.008	101.5	96.4	100.4	102.4	98.8	94.4	102	101.8	102.3	2	2	2	2	2	2	2	2	2		High	High	High	High	High	High	High	High	High
FALSE	High	[K].LCNLLDEFSQVLIASADNVGSNQLQGIR.[S]	1xCarbamidomethyl [C2]; 1xTMT6plex [N-Term]		2.96977e-08	0	1	1	1	XP_010689885.1	XP_010689885.1 [18-45]	0	3303.72	1.397	1.084	1.134	1.141	1.075	0.957	1.038	1.057	91.1	127.2	98.7	103.2	103.9	97.9	87.1	94.6	96.2	1	1	1	1	1	1	1	1	1		High	High	High	High	High	High	High	High	High
FALSE	High	[K].LCNDDGGLNTAVIDK.[I]	1xCarbamidomethyl [C2]; 1xTMT6plex [K15]; 1xTMT6plex [N-Term]		1.1364e-06	0	1	1	2	XP_010675392.1	XP_010675392.1 [284-298]	0	2063.08	0.875	1.031	1.011	0.964	1.027	1.095	1.138	1.021	98.2	85.9	101.2	99.3	94.7	100.9	107.6	111.8	100.3	2	2	2	2	2	2	2	2	2		High	High	High	High	High	High	High	High	High
FALSE	High	[K].LCMSCCASCK.[G]	4xCarbamidomethyl [C2; C5; C6; C9]; 1xTMT6plex [K10]; 1xTMT6plex [N-Term]		4.86243e-05	0	1	1	2	XP_010685206.1	XP_010685206.1 [65-74]	0	1734.79	0.959	1.143	1.054	0.986	1.141	1.029	1.204	0.973	94.8	90.9	108.4	100	93.6	108.2	97.6	114.2	92.3	2	2	2	2	2	2	2	2	2		High	High	High	High	High	High	High	High	High
FALSE	High	[R].LCMPIVEHIK.[S]	1xCarbamidomethyl [C2]; 1xTMT6plex [K10]; 1xTMT6plex [N-Term]		5.40531e-05	0	1	1	2	XP_010685188.1	XP_010685188.1 [314-323]	0	1697.98	0.948	1.005	1.076	0.992	0.985	0.906	0.968	0.992	101.4	96.2	101.9	109.1	100.6	99.9	91.9	98.2	100.6	2	2	2	2	2	2	2	2	2		High	High	High	High	High	High	High	High	High
FALSE	High	[R].LCLELGELEVEAVENAR.[E]	1xCarbamidomethyl [C2]; 1xTMT6plex [N-Term]		4.6298e-05	0	1	1	1	XP_010671268.1	XP_010671268.1 [74-90]	0	2173.14	1.165	1.114	1.19	1.155	1.084	1.024	1.137	1.202	89.4	104.1	99.5	106.3	103.2	96.9	91.5	101.6	107.4	1	1	1	1	1	1	1	1	1		High	High	High	High	High	High	High	High	High
FALSE	High	[R].ICIEAESSLDYAAIFK.[E]	1xCarbamidomethyl [C2]; 1xTMT6plex [K16]; 1xTMT6plex [N-Term]		4.84665e-05	0	1	1	1	XP_010669400.1	XP_010669400.1 [351-366]	0	2288.22	0.816	0.898	0.931	1	0.999	0.838	0.933	0.904	108.2	88.3	97.2	100.7	108.2	108	90.7	101	97.8	1	1	1	1	1	1	1	1	1		High	High	High	High	High	High	High	High	High
FALSE	High	[R].ICHTNNCPVGVASQR.[E]	2xCarbamidomethyl [C2; C7]; 1xTMT6plex [N-Term]		8.08971e-06	0	1	1	3	XP_010673008.1	XP_010673008.1 [1235-1249]	0	1941.96	1.124	1.142	1.221	1.01	1.46	1.111	1.545	5.874	58.1	65.3	66.3	70.9	58.7	84.8	64.5	89.8	341.4	2	2	2	2	2	2	2	2	2		High	High	High	High	High	High	High	High	High
FALSE	High	[K].LAYGENSELIK.[D]	1xTMT6plex [K11]; 1xTMT6plex [N-Term]		3.85162e-05	0	1	1	2	XP_010689737.1	XP_010689737.1 [104-114]	0	1694.97	0.986	1.076	1.012	1.02	0.986	1.245	1.111	1.22	93.2	91.9	100.3	94.4	95	91.9	116	103.6	113.7	2	2	2	2	2	2	2	2	2		High	High	High	High	High	High	High	High	High
FALSE	High	[R].LCHQPIVVYIPETEHK.[G]	1xCarbamidomethyl [C2]; 1xTMT6plex [K16]; 1xTMT6plex [N-Term]		1.00423e-05	0	1	1	3	XP_010678103.1	XP_010678103.1 [169-184]	0	2421.34	1.027	0.984	1.004	0.976	1.024	0.856	0.973	1.033	101.4	104.1	99.7	101.8	98.9	103.9	86.8	98.7	104.8	3	3	3	3	3	3	3	3	3		High	High	High	High	High	High	High	High	High
FALSE	High	[K].LCGLLGELGFEGHEK.[L]	1xCarbamidomethyl [C2]; 1xTMT6plex [K15]; 1xTMT6plex [N-Term]		8.42882e-07	0	1	1	1	XP_010678946.1	XP_010678946.1 [6-20]	0	2117.15	1.092	0.894	0.984	0.943	0.952	0.901	0.943	0.828	105.4	115.1	94.2	103.7	99.4	100.4	95	99.4	87.3	1	1	1	1	1	1	1	1	1		High	High	High	High	High	High	High	High	High
FALSE	High	[R].LCGFMQGLIGQYAVPILEEK.[S]	1xCarbamidomethyl [C2]; 1xTMT6plex [K20]; 1xTMT6plex [N-Term]		1.17475e-08	0	1	1	2	XP_010666089.1	XP_010666089.1 [223-242]	0	2724.49	0.982	0.961	0.971	0.926	1.027	0.954	0.971	1.023	102.1	100.3	98.1	99.1	94.5	104.9	97.4	99.1	104.4	2	2	2	2	2	2	2	2	2		High	High	High	High	High	High	High	High	High
FALSE	High	[R].LCGCLLSVVSLCDNTEDANK.[V]	3xCarbamidomethyl [C2; C4; C12]; 1xTMT6plex [K20]; 1xTMT6plex [N-Term]		1.9339e-05	0	1	1	1	XP_010677282.1	XP_010677282.1 [505-524]	0	2726.36	0.819	0.912	1.069	0.995	0.77	0.888	0.861	0.917	109.3	89.5	99.7	116.9	108.8	84.2	97.1	94.1	100.3	1	1	1	1	1	1	1	1	1		High	High	High	High	High	High	High	High	High
FALSE	High	[K].LCFQALFDDVGK.[G]	1xCarbamidomethyl [C2]; 1xTMT6plex [K12]; 1xTMT6plex [N-Term]		3.52361e-05	0	1	1	1	XP_010679827.1	XP_010679827.1 [45-56]	0	1871.01	1.039	1.057	1.138	1.184	1.01	1.036	1.146	1.143	92.3	95.9	97.5	105	109.3	93.2	95.6	105.8	105.5	1	1	1	1	1	1	1	1	1		High	High	High	High	High	High	High	High	High
FALSE	High	[K].ICEVVDEMHADLLVMGNR.[A]	1xCarbamidomethyl [C2]; 1xTMT6plex [N-Term]		1.45298e-06	0	1	1	1	XP_010675243.1	XP_010675243.1 [114-131]	0	2330.15	1.185	1.023	1.088	0.991	1.075	1.121	1.087	1.061	93.4	110.8	95.6	101.7	92.6	100.4	104.7	101.6	99.1	1	1	1	1	1	1	1	1	1		High	High	High	High	High	High	High	High	High
FALSE	High	[R].ICETELGVVSQCCLTK.[H]	3xCarbamidomethyl [C2; C12; C13]; 1xTMT6plex [K16]; 1xTMT6plex [N-Term]		5.25259e-07	0	1	1	3	XP_010687236.1	XP_010687236.1 [787-802]	0	2355.21	1.137	1.046	1.084	1.116	1.139	1.112	1.181	1.065	91.1	103.6	95.3	98.7	101.6	103.8	101.3	107.6	97	3	3	3	3	3	3	3	3	3		High	High	High	High	High	High	High	High	High
FALSE	High	[R].LCEPALVAVDSPHYIK.[L]	1xCarbamidomethyl [C2]; 1xTMT6plex [K16]; 1xTMT6plex [N-Term]		5.60159e-07	0	1	2	2	XP_010673408.1	XP_010673408.1 [347-362]	0	2270.26	0.961	1.018	1.149	1.221	1.075	1.101	1.116	0.935	94	90.3	95.7	108	114.7	101	103.5	104.9	87.9	2	2	2	2	2	2	2	2	2		High	High	High	High	High	High	High	High	High
FALSE	High	[R].LCEIGLEDYSFVLLSR.[F]	1xCarbamidomethyl [C2]; 1xTMT6plex [N-Term]		1.67152e-05	0	1	1	3	XP_010673297.1	XP_010673297.1 [528-543]	0	2143.13	1.137	0.922	1.063	1.199	1	0.941	1.187	0.95	95.8	108.9	88.3	101.8	114.8	95.8	90.1	113.7	90.9	3	3	3	3	3	3	3	3	3		High	High	High	High	High	High	High	High	High
FALSE	High	[R].ICGTVVESLPMAR.[C]	1xCarbamidomethyl [C2]; 1xTMT6plex [N-Term]		1.30661e-05	0	1	1	4	NP_063994.2	NP_063994.2 [99-111]	0	1661.89	1.067	0.952	0.925	0.923	0.996	1.044	1.027	0.918	101.7	108.5	96.8	94	93.8	101.2	106.2	104.4	93.4	4	4	4	4	4	4	4	4	4		High	High	High	High	High	High	High	High	High
FALSE	High	[R].LAYDTHGIIHK.[V]	1xTMT6plex [K11]; 1xTMT6plex [N-Term]		1.45298e-06	0	1	1	4	XP_010676173.1	XP_010676173.1 [160-170]	0	1726.01	0.913	0.887	0.995	0.928	0.879	0.852	0.862	0.843	110.3	100.7	97.8	109.7	102.4	97	94	95.1	93	4	4	4	4	4	4	4	4	4		High	High	High	High	High	High	High	High	High
FALSE	High	[K].LAYDEFEHVTAEDMALEVLK.[Q]	1xTMT6plex [K20]; 1xTMT6plex [N-Term]		1.91939e-07	0	1	2	2	XP_010679969.1	XP_010679969.1 [259-278]	0	2781.44	1.106	1.135	1.093	1.12	1.041	0.976	1.042	1.098	93.6	103.6	106.3	102.4	104.9	97.5	91.3	97.6	102.9	2	2	2	2	2	2	2	2	2		High	High	High	High	High	High	High	High	High
FALSE	High	[K].LAWIGVENEK.[Q]	1xTMT6plex [K10]; 1xTMT6plex [N-Term]		4.46481e-05	0	1	1	3	XP_010666903.1	XP_010666903.1 [1758-1767]	0	1616.94	1.071	1.002	1.113	1.086	0.97	1	0.997	0.875	98.7	105.8	99	109.9	107.3	95.8	98.7	98.4	86.4	3	3	3	3	3	3	3	3	3		High	High	High	High	High	High	High	High	High
FALSE	High	[R].LATFYQQILGFEQIESPK.[F]	1xTMT6plex [K18]; 1xTMT6plex [N-Term]		5.10203e-06	0	1	3	1	XP_010694152.1	XP_010694152.1 [22-39]	0	2570.43	0.899	0.91	0.903	0.857	0.951	0.869	0.901	0.988	108.7	97.7	98.9	98.2	93.2	103.4	94.5	98	107.4	1	1	1	1	1	1	1	1	1		High	High	High	High	High	High	High	High	High
FALSE	High	[R].LATELGDDIPSLPEGK.[V]	1xTMT6plex [K16]; 1xTMT6plex [N-Term]		2.03464e-05	0	1	1	1	XP_010690807.1	XP_010690807.1 [776-791]	0	2113.18	1.038	1.104	1.037	1.136	1.043	1.014	1.188	1.099	93.2	96.7	102.9	96.6	105.8	97.2	94.5	110.7	102.4	1	1	1	1	1	1	1	1	1		High	High	High	High	High	High	High	High	High
FALSE	High	[K].IATDSNGQSK.[G]	1xTMT6plex [K10]; 1xTMT6plex [N-Term]		5.63107e-05	0	1	1	1	XP_010688794.1	XP_010688794.1 [164-173]	0	1478.82	0.949	0.997	1.061	1	1.01	1.016	0.985	0.973	100.1	95	99.8	106.2	100.1	101.1	101.7	98.6	97.4	1	1	1	1	1	1	1	1	1		High	High	High	High	High	High	High	High	High
FALSE	High	[R].IATASSDTTIK.[V]	1xTMT6plex [K11]; 1xTMT6plex [N-Term]		1.82457e-05	0	1	1	3	XP_010687900.1	XP_010687900.1 [26-36]	0	1565.92	0.942	0.932	0.95	0.979	0.921	0.903	0.967	0.878	106.2	100	99	101	104	97.8	95.9	102.7	93.3	3	3	3	3	3	3	3	3	3		High	High	High	High	High	High	High	High	High
FALSE	High	[R].LATAEESFER.[A]	1xTMT6plex [N-Term]		3.35721e-05	0	1	1	2	XP_010665710.1	XP_010665710.1 [274-283]	0	1381.72	0.901	0.99	1.024	1.129	1.013	1.041	1.141	0.988	97.6	87.9	96.5	99.9	110.1	98.8	101.5	111.3	96.4	2	2	2	2	2	2	2	2	2		High	High	High	High	High	High	High	High	High
FALSE	High	[K].LASVPSGGACVAAAPGAAAGGAAPAAEAQKEEK.[V]	1xCarbamidomethyl [C10]; 2xTMT6plex [K30; K33]; 1xTMT6plex [N-Term]		2.41159e-08	0	1	1	3	XP_010683782.1	XP_010683782.1 [62-94]	1	3622.95	1.46	1.826	1.407	1.377	1.244	1.49	1.577	1.505	69.8	102	127.5	98.3	96.2	86.9	104.1	110.2	105.1	2	2	2	2	2	2	2	2	2		High	High	High	High	High	High	High	High	High
FALSE	High	[K].LASVPSGGACVAAAPGAAAGGAAPAAEAQK.[E]	1xCarbamidomethyl [C10]; 1xTMT6plex [K30]; 1xTMT6plex [N-Term]		1.62493e-07	0	1	1	3	XP_010683782.1	XP_010683782.1 [62-91]	0	3007.6	1.108	1.048	1.103	1.089	1.149	1.047	1.169	0.994	92.7	102.7	97.1	102.2	101	106.5	97.1	108.4	92.1	2	2	2	2	2	2	2	2	2		High	High	High	High	High	High	High	High	High
FALSE	High	[K].LASVDELISCDPLYLTK.[V]	1xCarbamidomethyl [C10]; 1xTMT6plex [K17]; 1xTMT6plex [N-Term]		5.99603e-06	0	1	1	1	XP_010666992.1	XP_010666992.1 [385-401]	0	2395.32	1.066	1.133	1.126	1.122	1.154	1.043	1.116	0.964	92.6	98.7	104.9	104.2	103.8	106.8	96.6	103.3	89.2	1	1	1	1	1	1	1	1	1		High	High	High	High	High	High	High	High	High
FALSE	High	[R].IATGDVPETIEGK.[K]	1xTMT6plex [K13]; 1xTMT6plex [N-Term]		8.18086e-06	0	1	1	4	XP_010678345.1	XP_010678345.1 [317-329]	0	1788.02	0.966	1.023	0.966	1.008	0.991	1.19	1	0.971	98.7	95.3	101	95.4	99.5	97.9	117.5	98.7	95.9	3	3	3	3	3	3	3	3	3		High	High	High	High	High	High	High	High	High
FALSE	High	[R].LASSPCVLVSGK.[F]	1xCarbamidomethyl [C6]; 1xTMT6plex [K12]; 1xTMT6plex [N-Term]		3.54796e-05	0	2	2	2	XP_010681165.1; XP_010681164.1	XP_010681165.1 [640-651]; XP_010681164.1 [641-652]	0	1675.98	0.882	0.952	0.881	0.971	0.9	1.029	0.923	0.955	106	93.5	100.8	93.3	102.9	95.3	109.1	97.9	101.2	2	2	2	2	2	2	2	2	2	Shared	High	High	High	High	High	High	High	High	High
FALSE	High	[R].IASPPIIGSCYYGVDTPSSEELISNR.[L]	1xCarbamidomethyl [C10]; 1xTMT6plex [N-Term]		1.46873e-08	0	1	1	2	XP_010669676.1	XP_010669676.1 [450-475]	0	3054.53	0.991	0.89	0.941	0.831	1.029	0.94	1.053	0.873	105.3	104.3	93.7	99.1	87.5	108.4	99	110.9	91.9	1	1	1	1	1	1	1	1	1		High	High	High	High	High	High	High	High	High
FALSE	High	[K].LASMLDQVVVATDDNK.[I]	1xTMT6plex [K16]; 1xTMT6plex [N-Term]		6.20189e-06	0	1	1	1	XP_010694996.1	XP_010694996.1 [89-104]	0	2177.19	0.896	0.95	0.912	0.863	1.028	1.037	1.044	0.939	103.8	93	98.7	94.7	89.6	106.7	107.6	108.4	97.5	1	1	1	1	1	1	1	1	1		High	High	High	High	High	High	High	High	High
FALSE	High	[R].LASLISLDGILTQVK.[D]	1xTMT6plex [K15]; 1xTMT6plex [N-Term]		1.18681e-05	0	1	1	1	XP_010680337.1	XP_010680337.1 [1069-1083]	0	2029.27	0.974	0.896	0.924	0.947	0.9	0.914	0.902	0.964	106.9	104.1	95.7	98.8	101.2	96.2	97.7	96.4	103	1	1	1	1	1	1	1	1	1		High	High	High	High	High	High	High	High	High
FALSE	High	[R].LASIGLENTEANR.[Q]	1xTMT6plex [N-Term]		1.45601e-07	0	2	2	37	XP_010690763.1; XP_010679848.1	XP_010690763.1 [80-92]; XP_010679848.1 [91-103]	0	1616.88	1.035	1.021	1.004	1.058	1.082	0.996	1.069	2.141	86.5	89.5	88.3	86.8	91.5	93.6	86.2	92.5	185.1	35	35	35	35	35	35	35	35	35	Shared	High	High	High	High	High	High	High	High	High
FALSE	High	[K].IASLESEAQK.[S]	1xTMT6plex [K10]; 1xTMT6plex [N-Term]		2.53358e-05	0	1	2	4	XP_010695868.1	XP_010695868.1 [570-579]	0	1533.89	0.965	1.027	0.989	1.018	1.056	1.044	1.062	1.044	97.8	94.4	100.4	96.7	99.5	103.2	102.1	103.8	102.1	4	4	4	4	4	4	4	4	4		High	High	High	High	High	High	High	High	High
FALSE	High	[K].LASLEEDLLR.[L]	1xTMT6plex [N-Term]		5.28658e-05	0	1	2	2	XP_010675970.1	XP_010675970.1 [164-173]	0	1387.8	1.183	1.112	1.139	1.121	1.07	1.119	1.104	1.207	89.5	105.9	99.6	101.9	100.4	95.8	100.2	98.8	108.1	2	2	2	2	2	2	2	2	2		High	High	High	High	High	High	High	High	High
FALSE	High	[K].LASLADVYVNDAFGTAHR.[A]	1xTMT6plex [N-Term]		3.06108e-08	0	1	1	5	XP_010669985.1	XP_010669985.1 [138-155]	0	2149.12	0.935	0.917	1.076	0.951	0.981	0.93	0.991	0.979	102.7	96.1	94.2	110.6	97.7	100.7	95.6	101.8	100.6	4	4	4	4	4	4	4	4	4		High	High	High	High	High	High	High	High	High
FALSE	High	[K].LASLADLYVNDAFGTAHR.[A]	1xTMT6plex [N-Term]		2.96479e-10	0	1	1	24	XP_010669994.1	XP_010669994.1 [214-231]	0	2163.14	1.004	0.947	0.925	0.947	0.931	0.913	0.943	0.958	105	105.5	99.5	97.1	99.5	97.8	95.9	99.1	100.6	12	12	12	12	12	12	12	12	12		High	High	High	High	High	High	High	High	High
FALSE	High	[R].IASQSDAIQLR.[S]	1xTMT6plex [N-Term]		1.16503e-05	0	1	1	1	XP_010682425.1	XP_010682425.1 [115-125]	0	1430.82	1.005	1.133	1.119	1.08	1.129	1.095	1.171	1.284	89.9	90.3	101.8	100.6	97.1	101.5	98.4	105.2	115.4	1	1	1	1	1	1	1	1	1		High	High	High	High	High	High	High	High	High
FALSE	High	[R].LCQPGGAGLSGNLLDFEGFPR.[A]	1xCarbamidomethyl [C2]; 1xTMT6plex [N-Term]		7.70897e-08	0	1	2	1	XP_010678067.1	XP_010678067.1 [31-51]	0	2434.24	0.984	1.107	1.075	1.126	0.967	0.941	0.973	1.063	97.5	95.9	107.9	104.7	109.7	94.2	91.7	94.8	103.6	1	1	1	1	1	1	1	1	1		High	High	High	High	High	High	High	High	High
FALSE	High	[K].LATLLNATSSR.[R]	1xTMT6plex [N-Term]		4.95796e-05	0	1	1	6	NP_063994.2	NP_063994.2 [132-142]	0	1375.81	1.077	1.016	0.999	0.952	1.078	1.075	1.012	1.084	96.9	104.3	98.4	96.7	92.2	104.5	104.1	98	105	6	6	6	6	6	6	6	6	6		High	High	High	High	High	High	High	High	High
FALSE	High	[R].IATTFAEMEETYDMSDSLK.[F]	1xOxidation [M14]; 1xTMT6plex [K19]; 1xTMT6plex [N-Term]		1.04615e-05	0	1	1	1	XP_010675799.1	XP_010675799.1 [186-204]	0	2656.28	1.331	1.014	1.23	1.155	1.224	1.005	0.855	1.039	91.3	121.6	92.6	112.3	105.5	111.8	91.8	78.1	94.9	1	1	1	1	1	1	1	1	1		High	High	High	High	High	High	High	High	High
FALSE	High	[R].LAWLGIEADPLVQSDNLLK.[A]	1xTMT6plex [K19]; 1xTMT6plex [N-Term]		3.86588e-07	0	1	1	2	XP_010681792.1	XP_010681792.1 [450-468]	0	2553.47	1.037	0.97	1.029	1.045	0.875	0.903	0.955	0.934	102.9	106.7	99.8	105.8	107.5	90.1	92.9	98.3	96.1	2	2	2	2	2	2	2	2	2		High	High	High	High	High	High	High	High	High
FALSE	High	[R].LAWHSAGTFDVQSR.[T]	1xTMT6plex [N-Term]		6.29561e-06	0	2	2	13	XP_010691257.1; XP_010689420.1	XP_010691257.1 [39-52]; XP_010689420.1 [39-52]	0	1803.93	0.986	0.984	0.996	1.067	0.971	0.91	1.116	0.985	99.8	98.4	98.2	99.4	106.5	96.9	90.9	111.4	98.4	13	13	13	13	13	13	13	13	13	Shared	High	High	High	High	High	High	High	High	High
FALSE	High	[R].LAWHDAGTYCAK.[T]	1xCarbamidomethyl [C10]; 1xTMT6plex [K12]; 1xTMT6plex [N-Term]		2.73962e-05	0	1	1	2	XP_010690378.1	XP_010690378.1 [37-48]	0	1850.96	0.888	0.947	0.914	0.943	0.981	0.97	0.926	0.931	105.9	94.1	100.3	96.8	99.8	103.8	102.7	98.1	98.6	2	2	2	2	2	2	2	2	2		High	High	High	High	High	High	High	High	High
FALSE	High	[R].IAWEEPFGPVLPVIR.[I]	1xTMT6plex [N-Term]		8.55732e-07	0	1	1	3	XP_010666027.1	XP_010666027.1 [387-401]	0	1952.12	1.007	0.926	1.056	1.008	0.978	1.016	1.077	0.966	99.6	100.4	92.2	105.2	100.4	97.4	101.2	107.3	96.3	3	3	3	3	3	3	3	3	3		High	High	High	High	High	High	High	High	High
FALSE	High	[R].LAVVSMAGLAAEGLK.[Y]	1xTMT6plex [K15]; 1xTMT6plex [N-Term]		2.26129e-08	0	1	1	1	XP_010681086.1	XP_010681086.1 [254-268]	0	1888.13	0.982	0.997	0.938	0.967	0.958	0.941	0.95	1.002	103	101.2	102.7	96.7	99.6	98.7	96.9	97.9	103.3	1	1	1	1	1	1	1	1	1		High	High	High	High	High	High	High	High	High
FALSE	High	[R].IAVVPIGQISPSLFR.[E]	1xTMT6plex [N-Term]		6.43881e-06	0	1	1	2	XP_010665754.1	XP_010665754.1 [15-29]	0	1826.11	0.821	0.871	0.907	0.878	0.839	0.968	0.87	0.926	111.4	91.5	97	101	97.8	93.5	107.8	96.9	103.2	2	2	2	2	2	2	2	2	2		High	High	High	High	High	High	High	High	High
FALSE	High	[R].LAVQHGAAGIIVSNHGAR.[Q]	1xTMT6plex [N-Term]		6.51691e-07	0	1	2	4	XP_010694574.1	XP_010694574.1 [240-257]	0	2000.14	0.87	0.969	0.874	0.874	0.903	0.963	0.879	0.914	109.1	95	105.8	95.4	95.3	98.6	105.1	95.9	99.7	4	4	4	4	4	4	4	4	4		High	High	High	High	High	High	High	High	High
FALSE	High	[R].IAVLVGTITDDIR.[V]	1xTMT6plex [N-Term]		2.96653e-06	0	1	1	6	XP_010684349.1	XP_010684349.1 [78-90]	0	1614.96	1.016	1.044	1.086	1.045	1.047	1.023	1.058	0.954	97.1	98.6	101.3	105.4	101.4	101.6	99.3	102.7	92.6	4	4	4	4	4	4	4	4	4		High	High	High	High	High	High	High	High	High
FALSE	High	[R].IATTFAEMEETYDMSDSLK.[F]	1xTMT6plex [K19]; 1xTMT6plex [N-Term]		9.73172e-07	0	1	1	3	XP_010675799.1	XP_010675799.1 [186-204]	0	2640.28	1.038	1.14	1.131	1.198	1.111	1.021	1.115	1.116	91.2	94.7	103.9	103.2	109.3	101.3	93.1	101.7	101.7	3	3	3	3	3	3	3	3	3		High	High	High	High	High	High	High	High	High
FALSE	High	[K].IAVIVGAVTDDIR.[V]	1xTMT6plex [N-Term]		2.23493e-05	0	1	1	2	XP_010674074.1	XP_010674074.1 [78-90]	0	1570.94	0.957	1.016	1.07	1.031	0.978	1.104	1.008	0.996	98.3	94	99.8	105.1	101.3	96.1	108.4	99	97.8	1	1	1	1	1	1	1	1	1		High	High	High	High	High	High	High	High	High
FALSE	High	[K].LAVLFISDVYGYEAPNLR.[K]	1xTMT6plex [N-Term]		1.2923e-06	0	1	1	1	XP_010695307.1	XP_010695307.1 [40-57]	0	2269.24	1.205	1.007	1.044	0.965	1.062	1.071	0.982	1.082	95.6	115.2	96.2	99.8	92.3	101.5	102.3	93.8	103.4	1	1	1	1	1	1	1	1	1		High	High	High	High	High	High	High	High	High
FALSE	High	[K].IAVLAQGDKIDEAK.[A]	2xTMT6plex [K9; K14]; 1xTMT6plex [N-Term]		1.70296e-06	0	1	1	5	XP_010694860.1	XP_010694860.1 [195-208]	1	2158.31	0.947	1.039	0.994	1.004	1.038	0.874	0.99	0.959	101.8	96.4	105.7	101.1	102.2	105.6	89	100.7	97.6	5	5	5	5	5	5	5	5	5		High	High	High	High	High	High	High	High	High
FALSE	High	[K].LAVGADFHCFK.[K]	1xCarbamidomethyl [C9]; 1xTMT6plex [K11]; 1xTMT6plex [N-Term]		5.2196e-05	0	1	1	2	XP_010665640.1	XP_010665640.1 [109-119]	0	1722.94	0.967	0.956	0.854	0.939	0.92	0.848	0.813	0.836	110.6	107	105.7	94.5	103.9	101.8	93.9	89.9	92.6	2	2	2	2	2	2	2	2	2		High	High	High	High	High	High	High	High	High
FALSE	High	[K].IAVDMVNEGIVDTR.[I]	1xTMT6plex [N-Term]		1.30211e-06	0	1	3	1	XP_010684555.1	XP_010684555.1 [431-444]	0	1760.94	1.25	1.136	1.186	1.536	1.29	1.177	1.256	1.328	80.7	100.8	91.6	95.7	123.9	104	95	101.3	107.1	1	1	1	1	1	1	1	1	1		High	High	High	High	High	High	High	High	High
FALSE	High	[K].LAVCSAATK.[S]	1xCarbamidomethyl [C4]; 1xTMT6plex [K9]; 1xTMT6plex [N-Term]		5.77363e-05	0	1	1	3	XP_010680520.1	XP_010680520.1 [201-209]	0	1378.81	1	0.955	0.988	0.952	0.963	1.049	1.006	1.086	100	100	95.5	98.8	95.2	96.3	104.9	100.6	108.6	3	3	3	3	3	3	3	3	3		High	High	High	High	High	High	High	High	High
FALSE	High	[K].LATYMEVDEVTLR.[T]	1xTMT6plex [N-Term]		1.69653e-06	0	1	1	4	XP_010668069.1	XP_010668069.1 [438-450]	0	1768.94	1.071	0.936	1.037	1.028	0.995	0.986	1.08	1.035	98.2	105.1	91.9	101.8	100.9	97.7	96.8	106.1	101.6	4	4	4	4	4	4	4	4	4		High	High	High	High	High	High	High	High	High
FALSE	High	[K].LATVPSGGGGVAAAAAPGAGGGAAAAAEAPKEEK.[V]	2xTMT6plex [K31; K34]; 1xTMT6plex [N-Term]		9.78958e-12	0	1	1	4	XP_010686061.1	XP_010686061.1 [62-95]	1	3519.94	0.803	0.958	0.85	0.869	1.069	0.945	0.921	0.924	107.9	86.7	103.4	91.7	93.8	115.4	102	99.4	99.7	2	2	2	2	2	2	2	2	2		High	High	High	High	High	High	High	High	High
FALSE	High	[K].LATVPSGGGGVAAAAAPGAGGGAAAAAEAPK.[E]	1xTMT6plex [K31]; 1xTMT6plex [N-Term]		9.79571e-09	0	1	1	6	XP_010686061.1	XP_010686061.1 [62-92]	0	2904.59	1.091	1.077	1.128	1.113	1.421	1.011	0.995	1.044	91.1	99.3	98.1	102.8	101.4	129.5	92.1	90.6	95.1	5	5	5	5	5	5	5	5	5		High	High	High	High	High	High	High	High	High
FALSE	High	[K].LAVITTDPFMEK.[T]	1xTMT6plex [K12]; 1xTMT6plex [N-Term]		1.20899e-05	0	1	1	3	XP_010678072.1	XP_010678072.1 [107-118]	0	1823.04	1.029	0.936	1.025	0.991	0.996	1.035	1.003	0.984	100	102.9	93.6	102.5	99.1	99.6	103.5	100.4	98.5	3	3	3	3	3	3	3	3	3		High	High	High	High	High	High	High	High	High
FALSE	High	[K].LCSLLDTVNPADVGLR.[E]	1xCarbamidomethyl [C2]; 1xTMT6plex [N-Term]		2.48877e-05	0	1	1	1	XP_010678501.1	XP_010678501.1 [35-50]	0	1972.07	0.919	1.09	1.024	1.071	1.043	0.944	1.126	1.158	96	88.3	104.6	98.3	102.8	100.1	90.7	108.1	111.2	1	1	1	1	1	1	1	1	1		High	High	High	High	High	High	High	High	High
FALSE	High	[R].ICSLINAEELSGAEIVK.[A]	1xCarbamidomethyl [C2]; 1xTMT6plex [K17]; 1xTMT6plex [N-Term]		3.62256e-06	0	1	1	1	XP_010679306.1	XP_010679306.1 [64-80]	0	2304.29	0.942	1.027	1.107	1.167	1.041	1.047	1.058	1.044	95.4	89.8	98	105.7	111.4	99.3	99.9	101	99.6	1	1	1	1	1	1	1	1	1		High	High	High	High	High	High	High	High	High
FALSE	High	[K].ICSYAQGMNLIR.[A]	1xCarbamidomethyl [C2]; 1xTMT6plex [N-Term]		1.85134e-05	0	2	2	8	XP_010681308.1; XP_010676957.1	XP_010681308.1 [340-351]; XP_010676957.1 [430-441]	0	1654.86	0.902	0.946	0.904	0.888	0.961	1.049	0.832	0.936	106.9	96.4	101.1	96.6	95	102.7	112.1	88.9	100.1	4	4	4	4	4	4	4	4	4	Shared	High	High	High	High	High	High	High	High	High
FALSE	High	[R].LDGDPSLGAAMYSSEATLADLPGLIEGAHLGK.[G]	1xTMT6plex [K32]; 1xTMT6plex [N-Term]		2.91111e-06	0	1	2	1	XP_019104024.1	XP_019104024.1 [326-357]	0	3627.9	1.059	0.812	1.092	1.032	1.076	1.041	1.318	1.227	93.2	98.7	75.7	101.7	96.2	100.3	97	122.9	114.4	1	1	1	1	1	1	1	1	1		High	High	High	High	High	High	High	High	High
FALSE	High	[K].LDGDEFDEWIK.[E]	1xTMT6plex [K11]; 1xTMT6plex [N-Term]		5.0549e-05	0	1	1	2	XP_010676674.1	XP_010676674.1 [118-128]	0	1824.94	1.139	1.083	1.14	1.31	1.05	1.025	1.168	1.138	89.5	102	96.9	102	117.3	94	91.8	104.6	101.9	2	2	2	2	2	2	2	2	2		High	High	High	High	High	High	High	High	High
FALSE	High	[K].IDFVEGTATPFLDDLINEGK.[E]	1xTMT6plex [K20]; 1xTMT6plex [N-Term]		1.57062e-05	0	1	1	2	XP_010682786.1	XP_010682786.1 [123-142]	0	2652.42	1.056	1.009	0.936	0.862	0.99	0.969	0.843	1.014	103.7	109.5	104.6	97.1	89.4	102.6	100.4	87.4	105.1	2	2	2	2	2	2	2	2	2		High	High	High	High	High	High	High	High	High
FALSE	High	[K].LDFVADHPFMFVIR.[E]	1xTMT6plex [N-Term]		1.54207e-05	0	1	1	1	XP_010684524.1	XP_010684524.1 [409-422]	0	1936.04	0.941	0.929	0.929	0.927	0.959	1.016	0.911	0.981	104.7	98.5	97.3	97.3	97.1	100.4	106.4	95.4	102.7	1	1	1	1	1	1	1	1	1		High	High	High	High	High	High	High	High	High
FALSE	High	[K].LDFSGEMTEK.[E]	1xTMT6plex [K10]; 1xTMT6plex [N-Term]		3.53577e-05	0	1	1	2	XP_010673460.1	XP_010673460.1 [206-215]	0	1614.84	0.969	1.092	0.947	1.12	1.092	1.077	1.142	1.099	94.4	91.4	103.1	89.4	105.7	103.1	101.6	107.8	103.7	2	2	2	2	2	2	2	2	2		High	High	High	High	High	High	High	High	High
FALSE	High	[K].LDFLVDKDSELICK.[K]	1xCarbamidomethyl [C13]; 2xTMT6plex [K7; K14]; 1xTMT6plex [N-Term]		2.3038e-06	0	1	1	4	XP_010691703.1	XP_010691703.1 [90-103]	1	2382.36	0.964	1.046	1.037	1.02	0.958	1.113	1.122	1.007	97.1	93.6	101.6	100.7	99.1	93	108.1	109	97.8	4	4	4	4	4	4	4	4	4		High	High	High	High	High	High	High	High	High
FALSE	High	[K].LDFINIFTDDGK.[I]	1xTMT6plex [K12]; 1xTMT6plex [N-Term]		8.0295e-06	0	2	2	1	XP_010687137.1; XP_010695755.1	XP_010687137.1 [402-413]; XP_010695755.1 [402-413]	0	1856.02	1.045	1.159	1.348	1.104	1.194	1.38	1.344	1.185	83.6	87.4	97	112.8	92.4	99.9	115.4	112.4	99.1	1	1	1	1	1	1	1	1	1	Shared	High	High	High	High	High	High	High	High	High
FALSE	High	[R].LDFGVGGVIPIHSHR.[T]	1xTMT6plex [N-Term]		5.00625e-05	0	1	3	2	XP_010670849.1	XP_010670849.1 [91-105]	0	1833.03	1.003	0.978	0.882	0.902	0.961	1.089	1.01	1.014	101.8	102.2	99.5	89.8	91.8	97.9	110.9	102.8	103.3	2	2	2	2	2	2	2	2	2		High	High	High	High	High	High	High	High	High
FALSE	High	[R].LDGFGGGGGSSVR.[E]	1xTMT6plex [N-Term]		3.18662e-05	0	1	2	1	XP_010687473.1	XP_010687473.1 [1080-1092]	0	1394.72	0.969	1.035	1.327	1.021	1.336	1.124	1.053	1.044	90.8	88	94.1	120.5	92.7	121.3	102.1	95.7	94.8	1	1	1	1	1	1	1	1	1		High	High	High	High	High	High	High	High	High
FALSE	High	[K].LDFESEPWPNISDSAK.[D]	1xTMT6plex [K16]; 1xTMT6plex [N-Term]		3.26525e-05	0	1	1	2	XP_010678309.1	XP_010678309.1 [257-272]	0	2293.18	0.971	0.905	0.967	0.95	0.959	0.883	1.003	1.444	99.1	96.2	89.7	95.8	94.1	95.1	87.5	99.4	143.1	2	2	2	2	2	2	2	2	2		High	High	High	High	High	High	High	High	High
FALSE	High	[R].LDFAPYGLNPPHTHPR.[A]	1xTMT6plex [N-Term]		2.62541e-05	0	1	1	4	XP_010689305.1	XP_010689305.1 [101-116]	0	2061.09	1.082	0.9	0.953	0.935	0.895	0.958	0.936	0.963	104.4	113	93.9	99.5	97.6	93.4	100	97.7	100.5	4	4	4	4	4	4	4	4	4		High	High	High	High	High	High	High	High	High
FALSE	High	[R].LDEVVNPVGLGR.[K]	1xTMT6plex [N-Term]		1.49742e-05	0	1	1	2	XP_010696149.1	XP_010696149.1 [105-116]	0	1496.86	1.072	1.151	1.356	1.224	1.093	1.095	1.146	1.061	88.3	94.6	101.6	119.7	108	96.4	96.7	101.1	93.6	1	1	1	1	1	1	1	1	1		High	High	High	High	High	High	High	High	High
FALSE	High	[K].IDEVVEDAVDFGDQSPAPLR.[S]	1xTMT6plex [N-Term]		3.29685e-06	0	1	1	1	XP_010666479.1	XP_010666479.1 [380-399]	0	2401.21	0.941	1.001	0.992	1.075	1.06	1.008	1.201	0.959	97.4	91.6	97.5	96.7	104.8	103.2	98.2	117	93.5	1	1	1	1	1	1	1	1	1		High	High	High	High	High	High	High	High	High
FALSE	High	[R].LDEVGYDDVGGVR.[K]	1xTMT6plex [N-Term]		5.23276e-07	0	3	3	5	XP_010687253.1; XP_010687252.1; XP_010684066.1	XP_010687253.1 [201-213]; XP_010687252.1 [201-213]; XP_010684066.1 [201-213]	0	1622.82	1.039	1.138	1.157	1.323	1.138	1.093	1.206	1.179	87.6	91	99.7	101.4	115.9	99.7	95.8	105.7	103.3	5	5	5	5	5	5	5	5	5	Shared	High	High	High	High	High	High	High	High	High
FALSE	High	[R].LDEVAFVGGIASQYIR.[S]	1xTMT6plex [N-Term]		1.02509e-08	0	1	1	3	XP_010689938.1	XP_010689938.1 [172-187]	0	1967.08	1.028	1.001	1.056	1.073	1.009	1.031	0.996	1.068	97.2	99.9	97.3	102.6	104.3	98.1	100.2	96.8	103.8	3	3	3	3	3	3	3	3	3		High	High	High	High	High	High	High	High	High
FALSE	High	[K].LDESTLLNLFK.[S]	1xTMT6plex [K11]; 1xTMT6plex [N-Term]		2.25107e-05	0	1	1	3	XP_010694505.1	XP_010694505.1 [19-29]	0	1751.04	0.823	0.969	0.987	1.051	0.826	0.936	1.005	1.034	104.3	85.8	101	102.9	109.6	86.1	97.6	104.8	107.8	1	1	1	1	1	1	1	1	1		High	High	High	High	High	High	High	High	High
FALSE	High	[R].LDESTGYIDYDQMEK.[S]	1xOxidation [M13]; 1xTMT6plex [K15]; 1xTMT6plex [N-Term]		9.28706e-06	0	1	1	7	XP_010683048.1	XP_010683048.1 [202-216]	0	2281.09	1.124	1.053	1.115	1.228	1.056	0.936	1.078	1.128	92.6	104.1	97.6	103.2	113.7	97.8	86.7	99.8	104.5	7	7	7	7	7	7	7	7	7		High	High	High	High	High	High	High	High	High
FALSE	High	[R].LDESTGYIDYDQMEK.[S]	1xTMT6plex [K15]; 1xTMT6plex [N-Term]		8.54776e-09	0	1	1	11	XP_010683048.1	XP_010683048.1 [202-216]	0	2265.1	1.065	1.098	1.006	1.15	1.067	1	1.061	1.074	94.5	100.7	103.8	95.1	108.7	100.8	94.5	100.3	101.5	10	10	10	10	10	10	10	10	10		High	High	High	High	High	High	High	High	High
FALSE	High	[K].IDFAVSDDKIR.[N]	1xTMT6plex [K9]; 1xTMT6plex [N-Term]		1.96219e-05	0	1	3	1	XP_010673707.1	XP_010673707.1 [35-45]	1	1736.99	1.066	1.034	1.054	1.154	1.157	1.081	1.255	1.012	91.7	97.7	94.9	96.6	105.8	106.2	99.2	115.1	92.8	1	1	1	1	1	1	1	1	1		High	High	High	High	High	High	High	High	High
FALSE	High	[R].LDESTGYIDYDQLEK.[S]	1xTMT6plex [K15]; 1xTMT6plex [N-Term]		1.30661e-05	0	1	1	2	XP_010671051.1	XP_010671051.1 [202-216]	0	2247.14	1.116	1.073	1.101	1.276	1.051	1.159	1.332	1.082	88.3	98.5	94.8	97.3	112.7	92.8	102.4	117.6	95.6	2	2	2	2	2	2	2	2	2		High	High	High	High	High	High	High	High	High
FALSE	High	[R].IDGGNYDINELR.[Y]	1xTMT6plex [N-Term]		2.42884e-06	0	1	1	1	XP_010672126.1	XP_010672126.1 [402-413]	0	1607.82	1.01	1	0.989	1.011	1.018	1.072	1.06	1.011	98.1	99.1	98.1	97.1	99.2	99.9	105.2	104	99.2	1	1	1	1	1	1	1	1	1		High	High	High	High	High	High	High	High	High
FALSE	High	[R].IDGSFPSFSPAGNR.[I]	1xTMT6plex [N-Term]		1.68996e-05	0	1	1	3	XP_010672499.1	XP_010672499.1 [416-429]	0	1680.85	0.931	1.038	1.08	1.021	1.15	1	1.068	1.128	95.6	89	99.2	103.3	97.6	109.9	95.6	102	107.8	3	3	3	3	3	3	3	3	3		High	High	High	High	High	High	High	High	High
FALSE	High	[R].IDILDPALLRPGR.[I]	1xTMT6plex [N-Term]		5.88248e-05	0	2	2	1	XP_010688096.1; XP_010670712.1	XP_010688096.1 [296-308]; XP_010670712.1 [303-315]	0	1678.02	0.921	1.044	1.012	0.999	1.09	1.138	1.114	1.112	95.4	87.9	99.7	96.6	95.3	104	108.6	106.3	106.1	1	1	1	1	1	1	1	1	1	Shared	High	High	High	High	High	High	High	High	High
FALSE	High	[R].LDLIAPVVEQPEYNLLSR.[H]	1xTMT6plex [N-Term]		4.38013e-07	0	1	1	4	XP_010693030.1	XP_010693030.1 [169-186]	0	2298.29	1.053	1.059	1.106	1.114	0.997	1.028	1.1	1.032	94.9	99.9	100.4	104.9	105.7	94.5	97.5	104.4	97.9	4	4	4	4	4	4	4	4	4		High	High	High	High	High	High	High	High	High
FALSE	High	[K].LDIHGPEANFWEDFESK.[I]	1xTMT6plex [K17]; 1xTMT6plex [N-Term]		1.22104e-06	0	1	1	1	XP_010675603.1	XP_010675603.1 [163-179]	0	2492.25	1.045	1.084	1.107	1.088	0.948	0.988	1.059	1.082	95.7	100.1	103.8	106	104.1	90.8	94.6	101.4	103.6	1	1	1	1	1	1	1	1	1		High	High	High	High	High	High	High	High	High
FALSE	High	[K].IDLGCHIDGFIAAVAHTHVIQEGAVTGR.[K]	1xCarbamidomethyl [C5]; 1xTMT6plex [N-Term]		5.47419e-10	0	1	1	10	XP_010676777.1	XP_010676777.1 [109-136]	0	3186.67	1.242	1.012	1.112	1.056	1.068	1.008	1.072	1.091	93.2	115.7	94.3	103.6	98.4	99.5	93.9	99.9	101.6	10	10	10	10	10	10	10	10	10		High	High	High	High	High	High	High	High	High
FALSE	High	[K].IDLEWVHVLSEGWASPLK.[G]	1xTMT6plex [K18]; 1xTMT6plex [N-Term]		5.92872e-07	0	1	1	3	XP_010692725.1	XP_010692725.1 [105-122]	0	2537.42	1.026	1.026	1.013	0.981	1.037	0.958	0.935	1.056	99.6	102.2	102.2	100.9	97.8	103.3	95.5	93.2	105.2	3	3	3	3	3	3	3	3	3		High	High	High	High	High	High	High	High	High
FALSE	High	[K].IDLDTGEAFAFR.[Y]	1xTMT6plex [N-Term]		5.86422e-05	0	1	1	3	XP_010677394.1	XP_010677394.1 [297-308]	0	1583.83	0.922	1.053	0.951	0.977	1.078	1.059	0.947	1.086	99.2	91.5	104.5	94.4	96.9	106.9	105	93.9	107.7	3	3	3	3	3	3	3	3	3		High	High	High	High	High	High	High	High	High
FALSE	High	[K].IDLDSQLADNLMGFYEK.[M]	1xTMT6plex [K17]; 1xTMT6plex [N-Term]		1.16935e-05	0	1	1	1	XP_010687586.1	XP_010687586.1 [526-542]	0	2430.26	1.245	1.132	1.303	1.264	1.534	1.203	1.265	1.147	81.1	101	91.8	105.7	102.5	124.5	97.6	102.6	93.1	1	1	1	1	1	1	1	1	1		High	High	High	High	High	High	High	High	High
FALSE	High	[R].IDLDPHLATLVGR.[H]	1xTMT6plex [N-Term]		4.50934e-05	0	1	2	2	XP_019105590.1	XP_019105590.1 [361-373]	0	1648.96	1.508	1.652	1.442	1.683	1.502	1.367	1.468	1.448	68.9	103.8	113.7	99.3	115.9	103.4	94.1	101.1	99.7	1	1	1	1	1	1	1	1	1		High	High	High	High	High	High	High	High	High
FALSE	High	[K].LDGLVIIGGVTSNTDAAQLAETFAEAK.[C]	1xTMT6plex [K27]; 1xTMT6plex [N-Term]		4.03537e-08	0	1	1	2	XP_010684564.1	XP_010684564.1 [181-207]	0	3162.73	1	1.108	1.147	1.063	1.115	1.15	1.261	1.157	90	90	99.7	103.2	95.7	100.4	103.5	113.5	104.1	2	2	2	2	2	2	2	2	2		High	High	High	High	High	High	High	High	High
FALSE	High	[K].IDIDEVGAGPTIGK.[L]	1xTMT6plex [K14]; 1xTMT6plex [N-Term]		3.04505e-05	0	1	4	3	XP_010684273.1	XP_010684273.1 [141-154]	0	1843.06	0.972	1.028	1.099	1.054	1.08	1.079	1.109	1	95.5	92.8	98.2	105	100.7	103.2	103.1	105.9	95.5	2	2	2	2	2	2	2	2	2		High	High	High	High	High	High	High	High	High
FALSE	High	[K].IDHNLQLLHAPK.[L]	1xTMT6plex [K12]; 1xTMT6plex [N-Term]		2.04943e-05	0	1	2	1	XP_010678067.1	XP_010678067.1 [80-91]	0	1857.11	0.937	1.045	0.986	0.988	0.817	0.973	0.918	0.932	104.7	98.1	109.5	103.2	103.4	85.5	101.8	96.2	97.6	1	1	1	1	1	1	1	1	1		High	High	High	High	High	High	High	High	High
FALSE	High	[R].LDHAVGNVPELAPAIEYVK.[K]	1xTMT6plex [K19]; 1xTMT6plex [N-Term]		8.62231e-07	0	1	1	2	XP_010688905.1	XP_010688905.1 [209-227]	0	2493.41	1.177	0.932	1.069	1.162	1.096	0.954	0.899	1.285	94	110.7	87.6	100.4	109.3	103	89.6	84.5	120.8	2	2	2	2	2	2	2	2	2		High	High	High	High	High	High	High	High	High
FALSE	High	[K].LDGVVTLVDAK.[H]	1xTMT6plex [K11]; 1xTMT6plex [N-Term]		1.32116e-05	0	1	1	7	XP_010691087.1	XP_010691087.1 [211-221]	0	1587.97	0.934	1.078	0.994	1.146	1.042	0.975	0.904	1.089	98.2	91.8	105.9	97.6	112.6	102.3	95.8	88.8	106.9	7	7	7	7	7	7	7	7	7		High	High	High	High	High	High	High	High	High
FALSE	High	[K].IDGVEALNNVLLIGMTNR.[K]	1xTMT6plex [N-Term]		4.74243e-07	0	1	1	1	XP_010694992.1	XP_010694992.1 [349-366]	0	2171.21	0.986	0.989	0.95	0.929	0.958	0.994	1.085	0.949	101.8	100.3	100.7	96.7	94.6	97.6	101.2	110.4	96.6	1	1	1	1	1	1	1	1	1		High	High	High	High	High	High	High	High	High
FALSE	High	[R].IDGVDGEIVGLFGVFDGHGGAR.[A]	1xTMT6plex [N-Term]		2.12817e-06	0	1	2	2	XP_010692979.1	XP_010692979.1 [57-78]	0	2416.25	1.069	0.997	0.845	1.187	1.076	1.029	1.106	0.964	97	103.7	96.7	82	115.2	104.4	99.9	107.4	93.6	2	2	2	2	2	2	2	2	2		High	High	High	High	High	High	High	High	High
FALSE	High	[R].LDGTPPPPPAVDLELEK.[V]	1xTMT6plex [K17]; 1xTMT6plex [N-Term]		3.88054e-07	0	1	1	3	XP_010668494.1	XP_010668494.1 [699-715]	0	2246.27	0.996	1.017	1.052	1.06	1.046	1.03	0.998	1.003	97.8	97.4	99.4	102.9	103.7	102.3	100.8	97.6	98.1	3	3	3	3	3	3	3	3	3		High	High	High	High	High	High	High	High	High
FALSE	High	[R].IDGSIGVWNPLPLICPESSVK.[A]	1xCarbamidomethyl [C15]; 1xTMT6plex [K21]; 1xTMT6plex [N-Term]		1.09203e-07	0	1	2	2	XP_010694716.1	XP_010694716.1 [92-112]	0	2739.52	1.074	1.082	0.994	1.03	1.002	1.051	1.072	1.121	95.5	102.5	103.3	94.9	98.4	95.7	100.3	102.3	107.1	2	2	2	2	2	2	2	2	2		High	High	High	High	High	High	High	High	High
FALSE	High	[R].IDGSLGPSYGVDSSWIEAVER.[R]	1xTMT6plex [N-Term]		1.3574e-06	0	1	1	1	XP_010692381.1	XP_010692381.1 [94-114]	0	2466.24	0.972	1.013	1.029	1.024	1.046	0.911	1.115	1.013	98.7	95.9	99.9	101.5	101	103.2	89.9	110	99.9	1	1	1	1	1	1	1	1	1		High	High	High	High	High	High	High	High	High
FALSE	High	[R].IDLAIDGADEVDPDLNLVK.[G]	1xTMT6plex [K19]; 1xTMT6plex [N-Term]		3.48152e-08	0	1	1	17	XP_010675074.1	XP_010675074.1 [137-155]	0	2483.36	1.058	1.096	1.083	1.138	1.053	1.063	1.102	1.079	93	98.5	102	100.8	105.9	98	98.9	102.6	100.4	14	14	14	14	14	14	14	14	14		High	High	High	High	High	High	High	High	High
FALSE	High	[K].LASGLVFGPDQPIALK.[L]	1xTMT6plex [K16]; 1xTMT6plex [N-Term]		2.3477e-06	0	1	1	4	XP_010667112.1	XP_010667112.1 [114-129]	0	2084.25	0.984	0.991	0.957	0.969	0.961	0.958	0.98	1.035	101.9	100.2	101	97.5	98.7	97.9	97.6	99.8	105.5	4	4	4	4	4	4	4	4	4		High	High	High	High	High	High	High	High	High
FALSE	High	[R].LDESNANLK.[I]	1xTMT6plex [K9]; 1xTMT6plex [N-Term]		4.3189e-05	0	1	2	5	XP_010669476.1	XP_010669476.1 [60-68]	0	1461.83	1.052	1.136	1.06	1.078	1.04	1.082	1.182	0.981	93.6	98.5	106.4	99.3	100.9	97.4	101.3	110.7	91.8	5	5	5	5	5	5	5	5	5		High	High	High	High	High	High	High	High	High
FALSE	High	[K].LDESAGVGQYVDK.[A]	1xTMT6plex [K13]; 1xTMT6plex [N-Term]		1.08172e-05	0	1	1	3	XP_010680752.1	XP_010680752.1 [70-82]	0	1838.99	1.134	1.055	1.11	1.181	1.006	0.941	1.07	1.171	93.1	105.6	98.2	103.3	109.9	93.7	87.6	99.6	109	3	3	3	3	3	3	3	3	3		High	High	High	High	High	High	High	High	High
FALSE	High	[K].IDDLTFYGVK.[L]	1xTMT6plex [K10]; 1xTMT6plex [N-Term]		3.18662e-05	0	1	1	4	XP_010684674.1	XP_010684674.1 [212-221]	0	1628.93	1.016	0.975	0.953	0.956	0.99	0.932	0.869	0.942	104.2	105.9	101.6	99.4	99.6	103.2	97.2	90.6	98.2	4	4	4	4	4	4	4	4	4		High	High	High	High	High	High	High	High	High
FALSE	High	[R].IDDKPQSSTSTYTK.[F]	2xTMT6plex [K4; K14]; 1xTMT6plex [N-Term]		2.02728e-05	0	1	1	2	XP_010677394.1	XP_010677394.1 [38-51]	0	2258.25	1	1.054	1.096	1.135	1.315	0.838	0.894	1.216	94.3	94.2	99.3	103.3	107	124	79	84.3	114.6	2	2	2	2	2	2	2	2	2		High	High	High	High	High	High	High	High	High
FALSE	High	[K].LDDKPGSTDDAIEEAR.[K]	1xTMT6plex [K4]; 1xTMT6plex [N-Term]		2.91054e-07	0	1	1	2	XP_010684953.1	XP_010684953.1 [154-169]	0	2190.13	0.875	1.035	1.239	1.173	1.034	1.023	1.138	1.009	94.5	82.7	97.8	117	110.9	97.7	96.6	107.5	95.3	2	2	2	2	2	2	2	2	2		High	High	High	High	High	High	High	High	High
FALSE	High	[K].IDDHVACAVAGIMSDANILINTAR.[V]	1xCarbamidomethyl [C7]; 1xTMT6plex [N-Term]		2.68816e-07	0	1	1	2	XP_010695928.1	XP_010695928.1 [68-91]	0	2769.42	0.986	1.033	1.052	1.056	1.009	0.998	1.117	1.003	97.3	95.9	100.5	102.3	102.7	98.1	97	108.6	97.6	2	2	2	2	2	2	2	2	2		High	High	High	High	High	High	High	High	High
FALSE	High	[K].LDDHELTESMQK.[L]	1xTMT6plex [K12]; 1xTMT6plex [N-Term]		4.3189e-05	0	1	1	1	XP_010694069.1	XP_010694069.1 [516-527]	0	1903.98	0.893	1.1	1.338	0.981	1.173	1.105	1.113	1.173	91.1	81.3	100.3	121.9	89.4	106.9	100.7	101.4	106.9	1	1	1	1	1	1	1	1	1		High	High	High	High	High	High	High	High	High
FALSE	High	[K].IDDGSPLQCCPPKPSQFVDFK.[L]	2xCarbamidomethyl [C9; C10]; 2xTMT6plex [K13; K21]; 1xTMT6plex [N-Term]		5.66554e-07	0	1	1	5	XP_010686565.1	XP_010686565.1 [102-122]	0	3122.63	1.122	1.074	0.859	0.827	1.23	1.077	0.722	1.126	99.6	111.7	107	85.5	82.3	122.5	107.3	71.9	112.1	4	4	4	4	4	4	4	4	4		High	High	High	High	High	High	High	High	High
FALSE	High	[K].LDCVTNDNIVLNVINK.[L]	1xCarbamidomethyl [C3]; 1xTMT6plex [K16]; 1xTMT6plex [N-Term]		3.81873e-06	0	1	1	2	XP_010680450.1	XP_010680450.1 [61-76]	0	2302.28	1.284	1.187	1.222	1.128	1.113	1.047	1.212	1.142	87.1	111.8	103.4	106.4	98.2	96.9	91.2	105.5	99.5	2	2	2	2	2	2	2	2	2		High	High	High	High	High	High	High	High	High
FALSE	High	[K].LDCNQENKPLAK.[E]	1xCarbamidomethyl [C3]; 2xTMT6plex [K8; K12]; 1xTMT6plex [N-Term]		4.45004e-05	0	1	1	2	XP_010673902.1	XP_010673902.1 [132-143]	0	2117.2	1.111	1.124	1.254	1.269	1.084	1.003	0.97	1.207	89.8	99.8	100.9	112.6	114	97.4	90	87.1	108.3	2	2	2	2	2	2	2	2	2		High	High	High	High	High	High	High	High	High
FALSE	High	[K].LDDITVVVGEVVK.[L]	1xTMT6plex [K13]; 1xTMT6plex [N-Term]		2.5398e-07	0	1	1	3	XP_010685894.1	XP_010685894.1 [292-304]	0	1844.11	1.03	0.961	1.054	1.086	1.031	1.001	1.107	1.09	96.2	99	92.4	101.4	104.4	99.1	96.2	106.5	104.8	3	3	3	3	3	3	3	3	3		High	High	High	High	High	High	High	High	High
FALSE	High	[R].LDAYVDFEAANSSLLK.[S]	1xTMT6plex [K16]; 1xTMT6plex [N-Term]		2.58003e-06	0	1	1	2	XP_010692198.1	XP_010692198.1 [271-286]	0	2214.21	1.148	1.093	1.202	1.159	1.085	1.037	1.088	1.113	90.7	104.1	99.1	109	105.1	98.4	94	98.7	100.9	2	2	2	2	2	2	2	2	2		High	High	High	High	High	High	High	High	High
FALSE	High	[K].LDASHDESHCPGAAAR.[I]	1xCarbamidomethyl [C10]; 1xTMT6plex [N-Term]		2.82716e-08	0	1	1	3	XP_010673810.1	XP_010673810.1 [160-175]	0	1922.9	1.212	1.071	1.152	1.373	1.282	1.088	1.188	1.281	84.5	102.4	90.5	97.4	116.1	108.3	92	100.4	108.3	3	3	3	3	3	3	3	3	3		High	High	High	High	High	High	High	High	High
FALSE	High	[K].LDAPVADGGENWSVGQR.[Q]	1xTMT6plex [N-Term]		7.67739e-06	0	1	1	1	XP_010666573.1	XP_010666573.1 [1419-1435]	0	2000	0.923	0.913	0.941	1.094	0.91	0.957	1.02	0.907	103.9	95.8	94.9	97.7	113.6	94.5	99.4	106	94.2	1	1	1	1	1	1	1	1	1		High	High	High	High	High	High	High	High	High
FALSE	High	[K].LDANENPYGPPPEVFEALGTMK.[F]	1xTMT6plex [K22]; 1xTMT6plex [N-Term]		3.3522e-08	0	1	1	2	XP_010677496.1	XP_010677496.1 [92-113]	0	2847.46	1.025	1	0.952	0.881	1.02	0.903	0.929	1.053	102.7	105.3	102.7	97.8	90.5	104.7	92.7	95.4	108.1	2	2	2	2	2	2	2	2	2		High	High	High	High	High	High	High	High	High
FALSE	High	[R].LDAENAPFFISK.[L]	1xTMT6plex [K12]; 1xTMT6plex [N-Term]		4.76832e-05	0	1	1	2	XP_010674335.1	XP_010674335.1 [138-149]	0	1810.02	0.941	1.015	1.058	1.092	1.014	1.053	0.908	1.031	98.8	92.9	100.3	104.5	107.8	100.2	104	89.7	101.8	2	2	2	2	2	2	2	2	2		High	High	High	High	High	High	High	High	High
FALSE	High	[R].IDAEDQLAGAEWLISK.[G]	1xTMT6plex [K16]; 1xTMT6plex [N-Term]		6.66655e-07	0	1	2	2	XP_010671444.1	XP_010671444.1 [619-634]	0	2217.22	1.043	0.99	0.989	0.96	0.99	0.941	0.962	1.005	101.3	105.7	100.3	100.2	97.3	100.4	95.4	97.5	101.9	2	2	2	2	2	2	2	2	2		High	High	High	High	High	High	High	High	High
FALSE	High	[R].LDADNYETDEDLKK.[I]	2xTMT6plex [K13; K14]; 1xTMT6plex [N-Term]		3.88054e-07	0	1	1	3	XP_010693775.1	XP_010693775.1 [81-94]	1	2356.25	1.012	1.027	1.036	1.003	1.017	1.038	1.024	1.017	98.1	99.3	100.8	101.6	98.4	99.8	101.8	100.4	99.8	3	3	3	3	3	3	3	3	3		High	High	High	High	High	High	High	High	High
FALSE	High	[K].IDAAAVEALDPFVR.[K]	1xTMT6plex [N-Term]		3.62189e-05	0	1	1	1	XP_010685517.1	XP_010685517.1 [494-507]	0	1715.95	1.08	0.863	0.663	0.629	0.998	0.573	0.543	0.803	125.9	136	108.6	83.4	79.1	125.6	72.1	68.3	101.1	1	1	1	1	1	1	1	1	1		High	High	High	High	High	High	High	High	High
FALSE	High	[R].ICVAGGDPALIESPTEPK.[W]	1xCarbamidomethyl [C2]; 1xTMT6plex [K18]; 1xTMT6plex [N-Term]		6.65966e-06	0	1	3	1	XP_010684445.1	XP_010684445.1 [286-303]	0	2312.26	0.855	1.019	0.973	1.092	1.368	1.286	0.851	1.371	91.7	78.4	93.4	89.2	100.1	125.4	118	78	125.7	1	1	1	1	1	1	1	1	1		High	High	High	High	High	High	High	High	High
FALSE	High	[K].LDATANDLPDDTFEVK.[G]	1xTMT6plex [K16]; 1xTMT6plex [N-Term]		4.944e-07	0	1	1	6	XP_010674915.1	XP_010674915.1 [434-449]	0	2222.16	1.273	1.103	1.157	1.207	1.21	1.143	1.129	1.137	86.9	110.6	95.8	100.5	104.9	105.1	99.3	98.1	98.8	6	6	6	6	6	6	6	6	6		High	High	High	High	High	High	High	High	High
FALSE	High	[K].LDESIPISYPER.[I]	1xTMT6plex [N-Term]		1.49742e-05	0	1	1	4	XP_010690298.1	XP_010690298.1 [69-80]	0	1647.88	1.087	1.087	1.109	1.16	1.145	1.051	1.17	1.063	91.2	99.1	99.1	101.1	105.8	104.4	95.8	106.7	96.9	4	4	4	4	4	4	4	4	4		High	High	High	High	High	High	High	High	High
FALSE	High	[K].LDDVIDLVIPR.[G]	1xTMT6plex [N-Term]		2.74933e-05	0	2	3	4	XP_010691523.1; XP_010691515.1	XP_010691523.1 [474-484]; XP_010691515.1 [477-487]	0	1496.89	0.823	0.841	0.85	0.932	0.829	0.842	1.026	0.888	112.1	92.2	94.2	95.2	104.5	92.8	94.3	115	99.5	4	4	4	4	4	4	4	4	4	Shared	High	High	High	High	High	High	High	High	High
FALSE	High	[K].IDEAIMGFMSVNEAVTQK.[K]	1xTMT6plex [K18]; 1xTMT6plex [N-Term]		1.00307e-06	0	1	1	1	XP_010673572.1	XP_010673572.1 [385-402]	0	2441.28	1.187	0.787	1.033	0.818	1.032	0.877	0.653	1.082	106.3	126.2	83.7	109.8	87	109.7	93.2	69.4	114.9	1	1	1	1	1	1	1	1	1		High	High	High	High	High	High	High	High	High
FALSE	High	[K].LDENQSLLDFVQK.[L]	1xTMT6plex [K13]; 1xTMT6plex [N-Term]		1.35074e-05	0	1	1	3	XP_010688692.1	XP_010688692.1 [398-410]	0	2007.12	0.791	1.077	0.895	0.975	0.871	0.917	0.819	0.875	109.5	86.6	117.9	98.1	106.8	95.3	100.4	89.7	95.8	3	3	3	3	3	3	3	3	3		High	High	High	High	High	High	High	High	High
FALSE	High	[R].IDENMEDTLANVEGAQNQLTR.[Y]	1xTMT6plex [N-Term]		3.59765e-07	0	1	1	1	XP_010688141.1	XP_010688141.1 [288-308]	0	2590.26	0.88	0.989	1.035	0.922	1.093	1.037	0.993	0.727	103.7	91.2	102.6	107.4	95.7	113.4	107.5	103	75.4	1	1	1	1	1	1	1	1	1		High	High	High	High	High	High	High	High	High
FALSE	High	[R].IDEMYQVNLILDNLPAIR.[Y]	1xOxidation [M4]; 1xTMT6plex [N-Term]		8.49203e-06	0	1	1	2	XP_010687755.1	XP_010687755.1 [122-139]	0	2375.28	0.985	0.88	0.997	0.937	0.925	0.917	0.995	0.979	104.5	102.9	92	104.1	97.9	96.7	95.8	103.9	102.3	2	2	2	2	2	2	2	2	2		High	High	High	High	High	High	High	High	High
FALSE	High	[R].IDEMYQVNLILDNLPAIR.[Y]	1xTMT6plex [N-Term]		2.91054e-07	0	1	1	1	XP_010687755.1	XP_010687755.1 [122-139]	0	2359.29	1.252	0.947	1.199	1.245	1.06	1.165	1.138	1.019	89.8	112.4	85	107.6	111.8	95.1	104.6	102.2	91.4	1	1	1	1	1	1	1	1	1		High	High	High	High	High	High	High	High	High
FALSE	High	[R].LDEIVVFDPLSHEQLMR.[V]	1xTMT6plex [N-Term]		2.48447e-06	0	1	2	1	XP_010695194.1	XP_010695194.1 [759-775]	0	2270.21	1.45	1.067	1.108	1.081	0.984	1.151	1.097	1.237	88.4	128.3	94.3	98	95.6	87.1	101.8	97.1	109.4	1	1	1	1	1	1	1	1	1		High	High	High	High	High	High	High	High	High
FALSE	High	[K].IDEIVQAWHEMYDAK.[R]	1xTMT6plex [K15]; 1xTMT6plex [N-Term]		2.58003e-06	0	1	1	1	XP_010665639.1	XP_010665639.1 [722-736]	0	2306.19	0.916	0.887	1.012	0.959	0.947	1.15	1.078	1.186	98.5	90.3	87.4	99.7	94.4	93.3	113.3	106.2	116.8	1	1	1	1	1	1	1	1	1		High	High	High	High	High	High	High	High	High
FALSE	High	[R].LDELIYVESHLSNLSTK.[F]	1xTMT6plex [K17]; 1xTMT6plex [N-Term]		1.32958e-07	0	1	1	5	XP_010677417.1	XP_010677417.1 [333-349]	0	2419.35	3.096	1.038	1.577	1.912	0.997	0.966	1.478	1.155	68.1	210.8	70.7	107.4	130.2	67.9	65.8	100.6	78.6	4	4	4	4	4	4	4	4	4		High	High	High	High	High	High	High	High	High
FALSE	High	[K].IDELIQGYADLVNHIQPMK.[S]	1xOxidation [M18]; 1xTMT6plex [K19]; 1xTMT6plex [N-Term]		6.65966e-06	0	1	1	3	XP_010671150.1	XP_010671150.1 [25-43]	0	2671.45	0.94	0.964	1.044	1.025	1.016	0.976	0.909	0.955	101.9	95.8	98.2	106.4	104.5	103.6	99.5	92.7	97.3	3	3	3	3	3	3	3	3	3		High	High	High	High	High	High	High	High	High
FALSE	High	[K].IDDVPSLPADHLAER.[M]	1xTMT6plex [N-Term]		1.0384e-05	0	1	1	1	XP_010666573.1	XP_010666573.1 [310-324]	0	1877	0.835	0.923	1.123	1.034	0.878	0.862	0.942	1.047	104.1	86.9	96.1	116.9	107.7	91.4	89.8	98.1	109	1	1	1	1	1	1	1	1	1		High	High	High	High	High	High	High	High	High
FALSE	High	[K].IDELIQGYADLVNHIQPMK.[S]	1xTMT6plex [K19]; 1xTMT6plex [N-Term]		3.42767e-05	0	1	1	1	XP_010671150.1	XP_010671150.1 [25-43]	0	2655.46	0.92	0.992	0.923	0.854	1.032	0.922	0.901	1.092	104.2	95.9	103.3	96.2	89	107.6	96.1	93.9	113.8	1	1	1	1	1	1	1	1	1		High	High	High	High	High	High	High	High	High
FALSE	High	[K].LDEGSAGLMLDTTPSK.[V]	1xTMT6plex [K16]; 1xTMT6plex [N-Term]		5.03864e-05	0	1	2	1	XP_010671861.1	XP_010671861.1 [510-525]	0	2093.12	0.951	1.055	0.964	1.01	1.081	1.131	1.018	0.995	97.8	93	103.1	94.3	98.8	105.7	110.6	99.5	97.3	1	1	1	1	1	1	1	1	1		High	High	High	High	High	High	High	High	High
FALSE	High	[R].LDEGAIVAEVGPLDYK.[G]	1xTMT6plex [K16]; 1xTMT6plex [N-Term]		7.59176e-06	0	1	1	1	XP_010694069.1	XP_010694069.1 [273-288]	0	2147.2	1.183	1.084	1.191	1.31	1.171	1.145	1.309	1.206	84.9	100.5	92	101.1	111.2	99.4	97.3	111.2	102.4	1	1	1	1	1	1	1	1	1		High	High	High	High	High	High	High	High	High
FALSE	High	[K].IDEELVNTIISEYGTDDPELLMK.[K]	1xTMT6plex [K23]; 1xTMT6plex [N-Term]		9.14966e-06	0	1	1	2	XP_010693182.1	XP_010693182.1 [466-488]	0	3095.61	0.993	1.03	0.996	0.966	0.989	0.917	0.982	1.011	101.3	100.6	104.4	100.9	97.9	100.2	92.9	99.5	102.4	2	2	2	2	2	2	2	2	2		High	High	High	High	High	High	High	High	High
FALSE	High	[K].IDEEILSGSVHPLFR.[K]	1xTMT6plex [N-Term]		5.23801e-06	0	1	1	1	XP_010670358.1	XP_010670358.1 [835-849]	0	1941.06	0.878	0.83	0.979	0.982	0.916	0.969	1.069	0.898	105.6	92.7	87.7	103.4	103.7	96.7	102.3	112.9	94.8	1	1	1	1	1	1	1	1	1		High	High	High	High	High	High	High	High	High
FALSE	High	[R].LDEATIQSPAGTFTYTR.[K]	1xTMT6plex [N-Term]		2.72027e-05	0	1	1	3	XP_010678013.1	XP_010678013.1 [234-250]	0	2100.08	1.077	0.987	1.079	1.089	1.035	0.885	1.008	0.963	98.7	106.2	97.3	106.4	107.5	102.1	87.3	99.4	95	2	2	2	2	2	2	2	2	2		High	High	High	High	High	High	High	High	High
FALSE	High	[K].LDEALTGMDLIIIPAGVPR.[K]	1xOxidation [M8]; 1xTMT6plex [N-Term]		2.09626e-06	0	1	1	2	XP_010680772.1	XP_010680772.1 [107-125]	0	2239.26	1.968	1.111	1.447	1.365	1.121	1.02	1.358	1.166	77.9	153.3	86.6	112.7	106.3	87.3	79.4	105.8	90.8	2	2	2	2	2	2	2	2	2		High	High	High	High	High	High	High	High	High
FALSE	High	[K].LDEALTGMDLIIIPAGVPR.[K]	1xTMT6plex [N-Term]		1.29626e-08	0	1	1	2	XP_010680772.1	XP_010680772.1 [107-125]	0	2223.26	0.969	1.061	1.111	1.146	1.048	1.033	0.977	1.076	95.5	92.6	101.3	106.2	109.5	100.1	98.7	93.4	102.8	2	2	2	2	2	2	2	2	2		High	High	High	High	High	High	High	High	High
FALSE	High	[K].IDEAINHTPTVIDLYSAK.[S]	1xTMT6plex [K18]; 1xTMT6plex [N-Term]		2.91111e-06	0	1	1	4	XP_010691269.1	XP_010691269.1 [403-420]	0	2458.36	1.007	0.974	0.978	1.088	1.047	0.994	0.896	0.97	100.5	101.2	97.9	98.3	109.4	105.2	99.9	90.1	97.5	4	4	4	4	4	4	4	4	4		High	High	High	High	High	High	High	High	High
FALSE	High	[R].IDELEEMLTGNR.[I]	1xTMT6plex [N-Term]		3.94422e-05	0	1	1	2	NP_064055.2	NP_064055.2 [183-194]	0	1648.84	0.993	1.013	0.969	1.029	0.971	1.019	1.002	1.006	100	99.3	101.2	96.9	102.9	97.1	101.9	100.2	100.5	1	1	1	1	1	1	1	1	1		High	High	High	High	High	High	High	High	High
FALSE	High	[R].LAADAILLAEGVER.[K]	1xTMT6plex [N-Term]		7.99405e-07	0	1	5	2	XP_010694453.1	XP_010694453.1 [135-148]	0	1669.97	0.991	0.998	0.99	0.989	1.06	1.04	1.048	0.97	99.1	98.2	98.9	98	97.9	105	103	103.8	96.1	1	1	1	1	1	1	1	1	1		High	High	High	High	High	High	High	High	High
FALSE	High	[R].LASDDSGKDFVDIIYEK.[A]	2xTMT6plex [K8; K17]; 1xTMT6plex [N-Term]		8.49283e-07	0	1	1	2	XP_010682844.1	XP_010682844.1 [65-81]	1	2602.42	1.075	1.12	1.151	1.228	1.019	0.82	1.102	0.85	96.1	103.3	107.6	110.6	118	97.9	78.8	105.9	81.7	2	2	2	2	2	2	2	2	2		High	High	High	High	High	High	High	High	High
FALSE	High	[K].IAQYHAGIVPVSFR.[R]	1xTMT6plex [N-Term]		1.61735e-05	0	1	1	2	XP_010670611.1	XP_010670611.1 [139-152]	0	1787.02	0.965	0.94	0.949	0.938	0.946	0.84	0.881	0.817	108.7	105	102.2	103.2	102	102.8	91.3	95.8	88.8	2	2	2	2	2	2	2	2	2		High	High	High	High	High	High	High	High	High
FALSE	High	[R].IAEEAGACAVMALER.[V]	1xCarbamidomethyl [C8]; 1xTMT6plex [N-Term]		4.64205e-08	0	1	1	14	XP_010685547.1	XP_010685547.1 [52-66]	0	1819.92	1.155	1.047	1.014	1.084	0.973	0.927	1.101	1.007	96.7	111.7	101.2	98	104.8	94.1	89.6	106.5	97.4	11	11	11	11	11	11	11	11	11		High	High	High	High	High	High	High	High	High
FALSE	High	[K].LAEDSEDINK.[Q]	1xTMT6plex [K10]; 1xTMT6plex [N-Term]		5.37119e-05	0	1	1	2	XP_010689248.1	XP_010689248.1 [392-401]	0	1591.86	1.15	1.12	1.186	1.202	1.248	1.138	1.184	1.259	85.8	98.7	96.1	101.8	103.2	107.1	97.6	101.6	108.1	2	2	2	2	2	2	2	2	2		High	High	High	High	High	High	High	High	High
FALSE	High	[K].LAEDPNAQLLDIR.[S]	1xTMT6plex [N-Term]		1.38854e-06	0	1	1	4	XP_010669158.1	XP_010669158.1 [146-158]	0	1696.94	1.004	1.093	1.001	1.006	1.077	0.988	0.969	1.159	96.8	97.2	105.8	97	97.4	104.2	95.6	93.8	112.2	3	3	3	3	3	3	3	3	3		High	High	High	High	High	High	High	High	High
FALSE	High	[K].LAEDNLDIVFLK.[L]	1xTMT6plex [K12]; 1xTMT6plex [N-Term]		3.74749e-06	0	1	1	3	XP_010673902.1	XP_010673902.1 [120-131]	0	1848.09	0.82	0.95	0.981	0.997	0.882	0.937	0.906	0.988	106.4	87.2	101	104.4	106.1	93.8	99.7	96.4	105.1	3	3	3	3	3	3	3	3	3		High	High	High	High	High	High	High	High	High
FALSE	High	[R].IAEDIDEQTNESALVMR.[G]	1xOxidation [M16]; 1xTMT6plex [N-Term]		5.0549e-05	0	1	1	1	XP_010678072.1	XP_010678072.1 [127-143]	0	2179.07	0.896	0.872	1.077	1.075	0.96	0.993	0.707	0.742	108.1	96.9	94.3	116.5	116.3	103.8	107.4	76.4	80.3	1	1	1	1	1	1	1	1	1		High	High	High	High	High	High	High	High	High
FALSE	High	[R].IAEDIDEQTNESALVMR.[G]	1xTMT6plex [N-Term]		1.12262e-05	0	1	1	3	XP_010678072.1	XP_010678072.1 [127-143]	0	2163.08	1.101	0.996	1.067	0.962	1.028	0.979	1.116	1.063	96.6	106.4	96.3	103.1	93	99.4	94.6	107.9	102.7	2	2	2	2	2	2	2	2	2		High	High	High	High	High	High	High	High	High
FALSE	High	[R].LAEDIDAAVK.[K]	1xTMT6plex [K10]; 1xTMT6plex [N-Term]		3.9576e-05	0	1	1	9	XP_010689725.1	XP_010689725.1 [620-629]	0	1502.88	0.989	0.994	1.073	1.021	1.016	0.934	1.014	1.049	99	97.9	98.4	106.2	101.1	100.6	92.5	100.4	103.9	8	8	8	8	8	8	8	8	8		High	High	High	High	High	High	High	High	High
FALSE	High	[K].IAEDHSDFVIGFISVNPASWK.[C]	1xTMT6plex [K21]; 1xTMT6plex [N-Term]		1.33968e-07	0	1	1	1	XP_010670461.1	XP_010670461.1 [387-407]	0	2790.49	1.035	1.006	1.278	1.063	1.103	1.122	1.131	1.164	90.9	94.1	91.4	116.1	96.6	100.3	102	102.8	105.8	1	1	1	1	1	1	1	1	1		High	High	High	High	High	High	High	High	High
FALSE	High	[K].LAEDFVDNLAPK.[D]	1xTMT6plex [K12]; 1xTMT6plex [N-Term]		3.86473e-05	0	1	1	2	XP_010686761.1	XP_010686761.1 [351-362]	0	1790.01	1.039	1.021	1.089	1.176	1.043	1.158	1.053	1.107	92.9	96.5	94.9	101.2	109.3	96.9	107.6	97.8	102.9	2	2	2	2	2	2	2	2	2		High	High	High	High	High	High	High	High	High
FALSE	High	[K].IAECLVGDETGMIIFTAR.[N]	1xCarbamidomethyl [C4]; 1xTMT6plex [N-Term]		3.60894e-06	0	1	1	1	XP_010682557.1	XP_010682557.1 [54-71]	0	2225.15	0.911	1.062	1.064	1.07	0.941	0.959	1.061	1.103	98.1	89.4	104.2	104.4	105	92.4	94.1	104.1	108.3	1	1	1	1	1	1	1	1	1		High	High	High	High	High	High	High	High	High
FALSE	High	[K].LAECGLSYAVVSIMGPQSSGK.[S]	1xCarbamidomethyl [C4]; 1xTMT6plex [K21]; 1xTMT6plex [N-Term]		1.77273e-07	0	1	1	2	XP_010675101.1	XP_010675101.1 [31-51]	0	2612.38	0.943	0.919	0.954	0.991	0.966	0.947	0.92	1.054	103.5	97.6	95.1	98.7	102.6	100	98.1	95.3	109.1	2	2	2	2	2	2	2	2	2		High	High	High	High	High	High	High	High	High
FALSE	High	[K].LAECAQYQAQLQK.[N]	1xCarbamidomethyl [C4]; 1xTMT6plex [K13]; 1xTMT6plex [N-Term]		3.53577e-05	0	1	2	1	XP_019107370.1	XP_019107370.1 [48-60]	0	2009.09	0.968	0.904	1.007	1.022	0.999	1.035	1.015	0.91	101.6	98.3	91.8	102.2	103.9	101.5	105.1	103.1	92.4	1	1	1	1	1	1	1	1	1		High	High	High	High	High	High	High	High	High
FALSE	High	[K].IAEAVAEETNLPFVTAENK.[F]	1xTMT6plex [K19]; 1xTMT6plex [N-Term]		1.95509e-05	0	1	1	2	XP_010680310.1	XP_010680310.1 [272-290]	0	2504.36	1.243	1.011	1.155	1.077	0.989	0.968	1.005	1.144	93.8	116.6	94.9	108.4	101.1	92.8	90.8	94.3	107.3	2	2	2	2	2	2	2	2	2		High	High	High	High	High	High	High	High	High
FALSE	High	[K].LAEAISDDSDALICATGFQR.[S]	1xCarbamidomethyl [C14]; 1xTMT6plex [N-Term]		1.14502e-06	0	1	1	1	XP_010666597.1	XP_010666597.1 [121-140]	0	2382.18	1.095	1.04	0.986	1.167	1.137	1.111	1.167	1.052	92.3	101	95.9	91	107.7	104.9	102.5	107.7	97.1	1	1	1	1	1	1	1	1	1		High	High	High	High	High	High	High	High	High
FALSE	High	[K].LAEAFGFCWGVER.[A]	1xCarbamidomethyl [C8]; 1xTMT6plex [N-Term]		9.80561e-07	0	1	1	2	XP_010690939.1	XP_010690939.1 [111-123]	0	1770.88	1.062	1.036	0.967	0.994	0.952	0.967	0.965	1.014	100.5	106.7	104.1	97.1	99.9	95.7	97.1	97	101.9	2	2	2	2	2	2	2	2	2		High	High	High	High	High	High	High	High	High
FALSE	High	[K].LAEAADVLEDGVK.[G]	1xTMT6plex [K13]; 1xTMT6plex [N-Term]		5.37322e-07	0	1	2	2	XP_010680593.1	XP_010680593.1 [595-607]	0	1788.02	1.087	1.193	1.162	1.249	1.225	1.267	1.283	1.291	83.7	91	99.8	97.2	104.5	102.5	106	107.3	108	2	2	2	2	2	2	2	2	2		High	High	High	High	High	High	High	High	High
FALSE	High	[K].IADYYEEYYK.[G]	1xTMT6plex [K10]; 1xTMT6plex [N-Term]		4.87825e-05	0	1	1	3	XP_010693758.1	XP_010693758.1 [206-215]	0	1814.93	0.939	0.935	0.903	0.884	0.969	0.918	0.967	0.934	106.5	100.1	99.5	96.2	94.2	103.2	97.7	103	99.5	3	3	3	3	3	3	3	3	3		High	High	High	High	High	High	High	High	High
FALSE	High	[R].IAEEAGACAVMALER.[V]	1xCarbamidomethyl [C8]; 1xOxidation [M11]; 1xTMT6plex [N-Term]		7.31306e-06	0	1	1	8	XP_010685547.1	XP_010685547.1 [52-66]	0	1835.92	1.107	0.931	1.046	1.121	1.008	0.976	1.079	1.078	96.3	106.6	89.7	100.7	108	97	94	103.9	103.8	7	7	7	7	7	7	7	7	7		High	High	High	High	High	High	High	High	High
FALSE	High	[R].LAEEASGVAEGGR.[I]	1xTMT6plex [N-Term]		2.1636e-05	0	1	5	3	XP_010673367.1	XP_010673367.1 [686-698]	0	1474.77	0.846	1.179	0.847	0.823	0.83	0.804	0.831	0.899	111.7	94.5	131.7	94.6	91.9	92.7	89.8	92.8	100.4	3	3	3	3	3	3	3	3	3		High	High	High	High	High	High	High	High	High
FALSE	High	[K].IAEEIAAVGAVGAGGFAFHEHHEK.[K]	1xTMT6plex [K24]; 1xTMT6plex [N-Term]		1.1366e-09	0	1	1	29	XP_010680894.1	XP_010680894.1 [196-219]	0	2905.54	1.05	0.991	1.033	1.013	1.019	0.993	1.041	1.069	97.7	102.6	96.8	101	99	99.6	97.1	101.8	104.4	20	20	20	20	20	20	20	20	20		High	High	High	High	High	High	High	High	High
FALSE	High	[R].LAEEIAELER.[D]	1xTMT6plex [N-Term]		4.05233e-05	0	1	1	4	XP_010684052.1	XP_010684052.1 [97-106]	0	1401.78	0.954	1.026	1.111	1.12	1.047	0.998	1.176	1.042	95	90.6	97.5	105.6	106.4	99.4	94.8	111.7	99	4	4	4	4	4	4	4	4	4		High	High	High	High	High	High	High	High	High
FALSE	High	[K].LAFEHFCVHAASK.[T]	1xCarbamidomethyl [C7]; 1xTMT6plex [K13]; 1xTMT6plex [N-Term]		6.41472e-06	0	1	1	2	XP_010692949.1	XP_010692949.1 [439-451]	0	1975.06	0.946	0.929	0.988	1.013	1.006	0.881	0.974	0.934	103.8	98.2	96.4	102.6	105.2	104.4	91.4	101.1	97	2	2	2	2	2	2	2	2	2		High	High	High	High	High	High	High	High	High
FALSE	High	[R].LAEVNSGGIATAVQHHGK.[E]	1xTMT6plex [K18]; 1xTMT6plex [N-Term]		6.04119e-06	0	1	1	1	XP_019105229.1	XP_019105229.1 [309-326]	0	2247.26	1.027	1.086	1.194	1.077	1.071	0.964	1.269	1.747	86.2	88.6	93.6	103	92.9	92.4	83.2	109.5	150.6	1	1	1	1	1	1	1	1	1		High	High	High	High	High	High	High	High	High
FALSE	High	[K].LAESSILDAHSDEVDGEQYWLYEYLVR.[K]	1xTMT6plex [N-Term]		2.3105e-07	0	1	1	1	XP_010670769.1	XP_010670769.1 [186-212]	0	3429.67	1.246	1.524	1.511	1.197	1.516	1.218	1.36	1.294	75.8	94.5	115.6	114.6	90.8	115	92.4	103.1	98.1	1	1	1	1	1	1	1	1	1		High	High	High	High	High	High	High	High	High
FALSE	High	[K].LAEQLLDLLCENLGLEK.[G]	1xCarbamidomethyl [C10]; 1xTMT6plex [K17]; 1xTMT6plex [N-Term]		4.23345e-07	0	1	1	1	XP_010686763.1	XP_010686763.1 [124-140]	0	2429.37	1.318	1.009	1.219	1.078	1.008	1.17	1.045	1.354	88.2	116.3	89	107.5	95.1	88.9	103.3	92.2	119.5	1	1	1	1	1	1	1	1	1		High	High	High	High	High	High	High	High	High
FALSE	High	[R].IAENLIYIAGDR.[V]	1xTMT6plex [N-Term]		1.62924e-05	0	1	1	2	XP_010677372.1	XP_010677372.1 [262-273]	0	1576.89	1.237	1.07	1.074	1.101	0.963	0.897	1.011	0.968	96.6	119.5	103.3	103.7	106.3	93	86.6	97.7	93.5	1	1	1	1	1	1	1	1	1		High	High	High	High	High	High	High	High	High
FALSE	High	[R].LAEMPADSGYPAYLAAR.[L]	1xOxidation [M4]; 1xTMT6plex [N-Term]		8.88082e-06	0	1	1	4	NP_001290002.1	NP_001290002.1 [368-384]	0	2041.03	1.05	1.108	1.045	0.955	1.035	0.935	1.079	1.01	97.6	102.6	108.2	102	93.2	101.1	91.3	105.3	98.6	4	4	4	4	4	4	4	4	4		High	High	High	High	High	High	High	High	High
FALSE	High	[R].LAEMPADSGYPAYLAAR.[L]	1xTMT6plex [N-Term]		5.00713e-08	0	1	1	6	NP_001290002.1	NP_001290002.1 [368-384]	0	2025.03	1.189	1.043	1.124	1.034	1.12	1.082	1.161	1.21	90.4	107.4	94.2	101.5	93.4	101.2	97.8	104.9	109.3	5	5	5	5	5	5	5	5	5		High	High	High	High	High	High	High	High	High
FALSE	High	[R].IAELQEENDAIGQELQR.[Q]	1xTMT6plex [N-Term]		1.79162e-05	0	1	1	1	XP_010665563.1	XP_010665563.1 [123-139]	0	2185.13	0.627	0.577	0.547	0.668	0.429	0.557	0.726	0.529	159	99.7	91.8	86.9	106.2	68.3	88.6	115.4	84.1	1	1	1	1	1	1	1	1	1		High	High	High	High	High	High	High	High	High
FALSE	High	[K].LADVVLGYDSAK.[E]	1xTMT6plex [K12]; 1xTMT6plex [N-Term]		2.85672e-06	0	1	1	2	XP_010693333.1	XP_010693333.1 [81-92]	0	1708.99	1.245	1.102	0.938	1.027	1.216	1.302	1.212	1.452	85.7	106.8	94.5	80.4	88	104.3	111.7	104	124.5	2	2	2	2	2	2	2	2	2		High	High	High	High	High	High	High	High	High
FALSE	High	[K].LAEIPISHIPDAVYR.[T]	1xTMT6plex [N-Term]		3.38626e-07	0	1	1	4	XP_010695904.1	XP_010695904.1 [200-214]	0	1923.09	1.133	1.034	1.088	1.198	1.045	0.979	1.186	0.933	93.8	106.3	97	102	112.4	98	91.9	111.2	87.5	4	4	4	4	4	4	4	4	4		High	High	High	High	High	High	High	High	High
FALSE	High	[K].LAEGFNGADLR.[N]	1xTMT6plex [N-Term]		3.48736e-05	0	2	2	1	XP_010690832.1; XP_010690829.1	XP_010690832.1 [338-348]; XP_010690829.1 [338-348]	0	1391.75	0.992	1.201	1.154	1.125	1.091	1.196	1.181	0.922	91.3	90.5	109.6	105.3	102.6	99.6	109.2	107.8	84.2	1	1	1	1	1	1	1	1	1	Shared	High	High	High	High	High	High	High	High	High
FALSE	High	[R].LAEGDKEDVELAVK.[A]	2xTMT6plex [K6; K14]; 1xTMT6plex [N-Term]		4.82231e-06	0	1	1	2	XP_010688156.1	XP_010688156.1 [53-66]	1	2203.28	1.087	1.467	1.354	1.297	1.447	1.375	1.288	1.22	78	84.8	114.5	105.6	101.2	112.9	107.3	100.5	95.2	2	2	2	2	2	2	2	2	2		High	High	High	High	High	High	High	High	High
FALSE	High	[K].LAEFVGCPFSEDEEKGNVVDK.[I]	1xCarbamidomethyl [C7]; 2xTMT6plex [K15; K21]; 1xTMT6plex [N-Term]		2.54263e-05	0	1	1	1	XP_019103577.1	XP_019103577.1 [234-254]	1	3056.59	1.143	0.968	1.073	1.119	1.044	0.919	0.993	0.977	97.4	111.4	94.4	104.6	109	101.7	89.5	96.8	95.2	1	1	1	1	1	1	1	1	1		High	High	High	High	High	High	High	High	High
FALSE	High	[K].LAEFVGCPFSEDEEK.[G]	1xCarbamidomethyl [C7]; 1xTMT6plex [K15]; 1xTMT6plex [N-Term]		5.64874e-05	0	1	2	2	XP_019103577.1	XP_019103577.1 [234-248]	0	2215.1	0.983	0.992	1.049	1.069	1.014	1.061	0.986	0.966	98.7	97	97.9	103.5	105.5	100.1	104.7	97.3	95.4	2	2	2	2	2	2	2	2	2		High	High	High	High	High	High	High	High	High
FALSE	High	[K].IAEFLKPGSTIK.[H]	2xTMT6plex [K6; K12]; 1xTMT6plex [N-Term]		4.8309e-05	0	1	2	3	XP_010672855.1	XP_010672855.1 [579-590]	0	1991.25	0.898	1.016	1.017	0.941	0.977	1.182	0.989	1.031	99.4	89.3	101.1	101.1	93.6	97.1	117.5	98.3	102.5	3	3	3	3	3	3	3	3	3		High	High	High	High	High	High	High	High	High
FALSE	High	[R].IAEFHTELELLSSAALENPCIK.[H]	1xCarbamidomethyl [C20]; 1xTMT6plex [K22]; 1xTMT6plex [N-Term]		1.01836e-06	0	1	1	2	XP_010695589.1	XP_010695589.1 [122-143]	0	2943.59	1.202	0.787	0.981	0.85	0.887	0.836	0.816	0.949	108.3	130.2	85.2	106.3	92	96.1	90.6	88.4	102.8	2	2	2	2	2	2	2	2	2		High	High	High	High	High	High	High	High	High
FALSE	High	[K].IAEETKEHFDGLAPK.[R]	2xTMT6plex [K6; K15]; 1xTMT6plex [N-Term]		4.8152e-05	0	1	2	1	XP_010685633.1	XP_010685633.1 [22-36]	1	2372.34	1.019	0.919	0.943	0.888	0.878	0.967	1.064	0.968	104.1	106	95.7	98.2	92.4	91.3	100.7	110.8	100.7	1	1	1	1	1	1	1	1	1		High	High	High	High	High	High	High	High	High
FALSE	High	[K].LAEELEGWLQEAGLSK.[S]	1xTMT6plex [K16]; 1xTMT6plex [N-Term]		2.11215e-06	0	1	1	1	XP_010665633.1	XP_010665633.1 [21-36]	0	2231.23	1.102	1.103	1.158	0.966	1.133	1.125	1.024	1.059	93.1	102.6	102.6	107.8	89.9	105.4	104.7	95.3	98.6	1	1	1	1	1	1	1	1	1		High	High	High	High	High	High	High	High	High
FALSE	High	[K].IAELGTALLADPESNIK.[F]	1xTMT6plex [K17]; 1xTMT6plex [N-Term]		1.70236e-05	0	1	1	1	XP_010669981.1	XP_010669981.1 [194-210]	0	2213.28	1.062	0.983	1.183	1.188	0.916	1.105	1.044	1.048	94.4	100.3	92.8	111.7	112.2	86.5	104.4	98.6	99	1	1	1	1	1	1	1	1	1		High	High	High	High	High	High	High	High	High
FALSE	High	[K].LADVLELVGIPK.[L]	1xTMT6plex [K12]; 1xTMT6plex [N-Term]		1.22702e-05	0	1	1	4	XP_010680123.1	XP_010680123.1 [132-143]	0	1725.09	1.162	1.045	1.062	1.027	0.959	1.006	1.072	1.042	96	111.5	100.3	102	98.6	92.1	96.6	102.9	100	3	3	3	3	3	3	3	3	3		High	High	High	High	High	High	High	High	High
FALSE	High	[R].LADTLHLIHAVSSVK.[N]	1xTMT6plex [K15]; 1xTMT6plex [N-Term]		3.6719e-05	0	1	1	1	XP_010690860.1	XP_010690860.1 [67-81]	0	2062.24	0.956	0.896	0.878	0.876	0.834	0.824	0.882	0.893	111.9	107.1	100.3	98.3	98.1	93.4	92.3	98.7	99.9	1	1	1	1	1	1	1	1	1		High	High	High	High	High	High	High	High	High
FALSE	High	[K].LADQLAEAACQPTTR.[G]	1xCarbamidomethyl [C10]; 1xTMT6plex [N-Term]		2.1636e-05	0	1	1	1	XP_010685180.1	XP_010685180.1 [207-221]	0	1873.96	0.863	0.828	0.92	0.861	0.902	0.923	0.821	0.994	111	95.8	91.8	102.1	95.5	100.1	102.4	91.1	110.3	1	1	1	1	1	1	1	1	1		High	High	High	High	High	High	High	High	High
FALSE	High	[K].IADAIIPEPLGGAHSDPIWTSQQIK.[I]	1xTMT6plex [K25]; 1xTMT6plex [N-Term]		1.66542e-05	0	1	2	3	XP_019103909.1	XP_019103909.1 [371-395]	0	3115.72	0.961	1.1	0.915	1.009	1.044	0.959	1.085	1.017	99	95.1	109	90.6	99.9	103.3	94.9	107.4	100.7	2	2	2	2	2	2	2	2	2		High	High	High	High	High	High	High	High	High
FALSE	High	[K].IADALEHIAER.[A]	1xTMT6plex [N-Term]		7.8515e-06	0	1	1	3	XP_010672700.1	XP_010672700.1 [267-277]	0	1466.82	1.141	0.975	1.049	1.016	0.991	1.009	0.982	0.963	98.6	112.5	96.1	103.5	100.2	97.8	99.5	96.8	95	3	3	3	3	3	3	3	3	3		High	High	High	High	High	High	High	High	High
FALSE	High	[R].LACQITVGTPESR.[G]	1xCarbamidomethyl [C3]; 1xTMT6plex [N-Term]		6.91381e-06	0	1	2	1	XP_019107636.1	XP_019107636.1 [172-184]	0	1660.89	0.932	1.039	0.844	1.025	0.891	0.961	0.954	1.075	103.2	96.2	107.2	87.1	105.8	91.9	99.2	98.4	111	1	1	1	1	1	1	1	1	1		High	High	High	High	High	High	High	High	High
FALSE	High	[K].LACGTTIEEGK.[S]	1xCarbamidomethyl [C3]; 1xTMT6plex [K11]; 1xTMT6plex [N-Term]		2.30016e-05	0	1	1	2	XP_010669578.1	XP_010669578.1 [384-394]	0	1636.9	1.014	1.089	1.038	1.063	1.133	1.045	1.104	1.074	94.1	95.5	102.5	97.7	100.1	106.7	98.3	103.9	101.1	2	2	2	2	2	2	2	2	2		High	High	High	High	High	High	High	High	High
FALSE	High	[K].LACAGYAVIGMDYEGHGR.[S]	1xCarbamidomethyl [C3]; 1xTMT6plex [N-Term]		2.28369e-05	0	1	2	1	XP_010684530.1	XP_010684530.1 [54-71]	0	2169.04	1.186	0.888	0.927	1.689	0.907	1.049	1.2	0.998	91.4	108.4	81.2	84.7	154.4	82.9	95.9	109.7	91.3	1	1	1	1	1	1	1	1	1		High	High	High	High	High	High	High	High	High
FALSE	High	[K].LAAWIEELNK.[M]	1xTMT6plex [K10]; 1xTMT6plex [N-Term]		4.61461e-05	0	1	1	4	XP_010691882.1	XP_010691882.1 [201-210]	0	1644.97	0.959	0.965	0.91	0.893	0.946	1.119	1.135	1.119	99.5	95.4	96	90.6	88.8	94.1	111.3	112.9	111.4	4	4	4	4	4	4	4	4	4		High	High	High	High	High	High	High	High	High
FALSE	High	[R].IAATVVANADVLHYISEEK.[E]	1xTMT6plex [K19]; 1xTMT6plex [N-Term]		1.13112e-08	0	1	2	2	XP_010670135.1	XP_010670135.1 [830-848]	0	2501.4	1.176	1.188	1.142	1.262	1.113	1.123	1.161	1.137	87.4	102.8	103.8	99.7	110.2	97.2	98.1	101.4	99.3	2	2	2	2	2	2	2	2	2		High	High	High	High	High	High	High	High	High
FALSE	High	[K].LAAQYSECPSGK.[K]	1xCarbamidomethyl [C8]; 1xTMT6plex [K12]; 1xTMT6plex [N-Term]		3.51149e-05	0	1	1	2	XP_010678481.1	XP_010678481.1 [84-95]	0	1768.93	0.943	1.009	1.028	1.072	1.013	1.021	0.99	0.905	100.2	94.5	101.1	103	107.4	101.5	102.3	99.2	90.7	2	2	2	2	2	2	2	2	2		High	High	High	High	High	High	High	High	High
FALSE	High	[K].LADAVGLTLGPR.[G]	1xTMT6plex [N-Term]		2.04943e-05	0	1	1	6	XP_010689095.1	XP_010689095.1 [67-78]	0	1411.85	0.911	0.954	1.077	1.014	0.985	0.845	0.87	0.883	105.4	96.1	100.6	113.5	106.8	103.8	89.1	91.7	93.1	6	6	6	6	6	6	6	6	6		High	High	High	High	High	High	High	High	High
FALSE	High	[R].LAAQGIIPVWER.[-]	1xTMT6plex [N-Term]		2.07931e-05	0	1	1	2	XP_010679040.1	XP_010679040.1 [194-205]	0	1581.93	0.973	0.94	0.897	0.87	0.922	1.005	0.926	0.975	105.8	102.9	99.4	94.9	92.1	97.6	106.3	97.9	103.1	2	2	2	2	2	2	2	2	2		High	High	High	High	High	High	High	High	High
FALSE	High	[K].IAAPYAQELLDLK.[E]	1xTMT6plex [K13]; 1xTMT6plex [N-Term]		3.34803e-07	0	1	1	2	XP_010689236.1	XP_010689236.1 [592-604]	0	1903.13	1.182	1.166	0.969	1.192	0.939	1.191	1.12	1.118	91.1	107.7	106.2	88.3	108.7	85.6	108.5	102.1	101.9	2	2	2	2	2	2	2	2	2		High	High	High	High	High	High	High	High	High
FALSE	High	[R].LAAIGEDLLAIAADQPFR.[F]	1xTMT6plex [N-Term]		2.55249e-08	0	1	1	1	XP_010681104.1	XP_010681104.1 [559-576]	0	2113.19	1.177	0.89	1.4	1.178	1.24	1.124	1.195	1.093	87.4	102.8	77.8	122.3	103	108.3	98.3	104.5	95.6	1	1	1	1	1	1	1	1	1		High	High	High	High	High	High	High	High	High
FALSE	High	[K].IAAIEAWENSK.[K]	1xTMT6plex [K11]; 1xTMT6plex [N-Term]		1.71485e-05	0	1	1	2	XP_010667563.1	XP_010667563.1 [124-134]	0	1689.96	0.993	0.993	0.995	0.98	1.038	1.154	1.164	1.059	96	95.3	95.3	95.5	94	99.7	110.8	111.7	101.7	2	2	2	2	2	2	2	2	2		High	High	High	High	High	High	High	High	High
FALSE	High	[R].LAAIDKYEDEEEVALEK.[V]	2xTMT6plex [K6; K17]; 1xTMT6plex [N-Term]		5.63055e-08	0	1	1	5	XP_010670602.1	XP_010670602.1 [111-127]	1	2652.46	0.884	0.946	0.978	1.28	0.814	0.919	1.236	0.965	99.7	88.2	94.4	97.6	127.7	81.2	91.7	123.3	96.3	5	5	5	5	5	5	5	5	5		High	High	High	High	High	High	High	High	High
FALSE	High	[R].LAAGEPDFDTPSVIAEAGINAIHEGHTR.[Y]	1xTMT6plex [N-Term]		2.61788e-07	0	1	1	3	XP_010695651.1	XP_010695651.1 [103-130]	0	3117.58	1.368	1.053	1.015	1.291	0.993	1.117	1.07	1.068	90.2	123.5	95	91.6	116.5	89.6	100.8	96.5	96.3	3	3	3	3	3	3	3	3	3		High	High	High	High	High	High	High	High	High
FALSE	High	[K].IAAFVPNDGCLNYIEENDEVLIAGFGR.[K]	1xCarbamidomethyl [C10]; 1xTMT6plex [N-Term]		2.70975e-06	0	1	1	2	XP_010667239.1	XP_010667239.1 [80-106]	0	3225.61	1.04	1.023	1.08	1.086	1.093	1.042	1.033	1.048	95.3	99.1	97.5	102.9	103.5	104.2	99.3	98.4	99.8	2	2	2	2	2	2	2	2	2		High	High	High	High	High	High	High	High	High
FALSE	High	[K].IAAFDFDGCLANTSVK.[R]	1xCarbamidomethyl [C9]; 1xTMT6plex [K16]; 1xTMT6plex [N-Term]		1.55914e-05	0	1	1	1	XP_010675377.1	XP_010675377.1 [228-243]	0	2187.15	1.072	1.259	1.298	1.169	1.193	1.121	1.244	0.987	87	93.3	109.6	112.9	101.7	103.8	97.5	108.3	85.9	1	1	1	1	1	1	1	1	1		High	High	High	High	High	High	High	High	High
FALSE	High	[K].LAAEILMQNWDIALEELNR.[L]	1xTMT6plex [N-Term]		1.08172e-05	0	1	1	1	XP_010672915.1	XP_010672915.1 [171-189]	0	2471.32	3.068	1.005	1.481	1.399	1.085	0.928	1.146	1.255	72.8	223.3	73.2	107.8	101.8	79	67.5	83.4	91.3	1	1	1	1	1	1	1	1	1		High	High	High	High	High	High	High	High	High
FALSE	High	[K].IAAPYDLVMQTK.[Q]	1xTMT6plex [K12]; 1xTMT6plex [N-Term]		9.39144e-06	0	1	1	6	XP_010685547.1	XP_010685547.1 [208-219]	0	1808.04	0.981	0.943	0.901	1.035	0.889	0.94	0.904	0.908	105.9	103.8	99.8	95.4	109.6	94.1	99.5	95.7	96.1	6	6	6	6	6	6	6	6	6		High	High	High	High	High	High	High	High	High
FALSE	High	[R].LAFHDAGTYDAK.[A]	1xTMT6plex [K12]; 1xTMT6plex [N-Term]		2.26733e-05	0	1	3	1	XP_010679900.1	XP_010679900.1 [39-50]	0	1766.95	1.208	0.99	1.078	1.153	1.117	1.145	0.869	0.887	95.3	115.1	94.3	102.7	109.9	106.4	109.1	82.8	84.5	1	1	1	1	1	1	1	1	1		High	High	High	High	High	High	High	High	High
[truncated: 46,519 more rows]
[truncated: 4 more columns]
