# Supplementary material for: Physiological and Proteomic Analysis of Different Molecular Mechanisms of Sugar Beet Response to Acidic and Alkaline pH Environment
Source: Front Plant Sci. 2021 Jun 9;12:682799. doi: 10.3389/fpls.2021.682799 (PMC8220161; doi:10.3389/fpls.2021.682799)
Supplement: Supplementary Table 3 — Peptide information identified by mass spectrometry in roots. [file Table_3.XLSX]

## Sheet: Root
Table S3. Peptide information identified by mass spectrometry in roots.
Checked	Confidence	Annotated Sequence	Modifications	Modifications in Master Proteins	Qvality PEP	Qvality q-value	# Protein Groups	# Proteins	# PSMs	Master Protein Accessions	Positions in Master Proteins	# Missed Cleavages	Theo. MH+ [Da]	Abundance Ratio: (F1, 127N) / (F1, 126)	Abundance Ratio: (F1, 127C) / (F1, 126)	Abundance Ratio: (F1, 128N) / (F1, 126)	Abundance Ratio: (F1, 128C) / (F1, 126)	Abundance Ratio: (F1, 129N) / (F1, 126)	Abundance Ratio: (F1, 130N) / (F1, 126)	Abundance Ratio: (F1, 130C) / (F1, 126)	Abundance Ratio: (F1, 131) / (F1, 126)	Abundances (Scaled): F1: 126, Control	Abundances (Scaled): F1: 127N, Sample	Abundances (Scaled): F1: 127C, Sample	Abundances (Scaled): F1: 128N, Sample	Abundances (Scaled): F1: 128C, Sample	Abundances (Scaled): F1: 129N, Sample	Abundances (Scaled): F1: 130N, Sample	Abundances (Scaled): F1: 130C, Sample	Abundances (Scaled): F1: 131, Sample	Abundances Count: F1: 126, Control	Abundances Count: F1: 127N, Sample	Abundances Count: F1: 127C, Sample	Abundances Count: F1: 128N, Sample	Abundances Count: F1: 128C, Sample	Abundances Count: F1: 129N, Sample	Abundances Count: F1: 130N, Sample	Abundances Count: F1: 130C, Sample	Abundances Count: F1: 131, Sample	Quan Info	Found in Sample: [S1] F1: 126, Control	Found in Sample: [S2] F1: 127N, Sample	Found in Sample: [S3] F1: 127C, Sample	Found in Sample: [S4] F1: 128N, Sample	Found in Sample: [S5] F1: 128C, Sample	Found in Sample: [S6] F1: 129N, Sample	Found in Sample: [S7] F1: 130N, Sample	Found in Sample: [S8] F1: 130C, Sample	Found in Sample: [S9] F1: 131, Sample
FALSE	High	[R].TLPPLFSTVQEQTGMVPPAWLGTLK.[-]	1xTMT6plex [K25]; 1xTMT6plex [N-Term]		2.33974e-05	0	1	1	1	XP_010665696.1	XP_010665696.1 [934-958]	0	3169.77	1.016	1.112	0.964	1.032	1.151	1.237	1.287	1.272	89.4	90.8	99.4	86.1	92.2	102.8	110.6	115	113.6	1	1	1	1	1	1	1	1	1		High	High	High	High	High	High	High	High	High
FALSE	High	[K].SSGATISLVQFIEER.[D]	1xTMT6plex [N-Term]		4.40175e-06	0	1	1	2	XP_010686933.1	XP_010686933.1 [458-472]	0	1866.02	1.133	1.168	1.362	1.158	1.183	1.289	1.209	1.291	83.4	94.5	97.4	113.6	96.6	98.6	107.5	100.8	107.7	2	2	2	2	2	2	2	2	2		High	High	High	High	High	High	High	High	High
FALSE	High	[K].SSGAENQDLSSR.[G]	1xTMT6plex [N-Term]		1.61036e-05	0	1	2	1	XP_010682369.1	XP_010682369.1 [341-352]; [833-844]	0	1479.72	0.841	0.913	0.933	0.974	0.692	0.956	0.662	0.775	116.2	97.8	106	108.4	113.2	80.4	111	76.9	90.1	1	1	1	1	1	1	1	1	1		High	High	High	High	High	High	High	High	High
FALSE	High	[K].DVLVEFYAPWCGHCK.[S]	2xCarbamidomethyl [C11; C14]; 1xTMT6plex [K15]; 1xTMT6plex [N-Term]		1.35233e-05	0	1	1	4	XP_010674165.1	XP_010674165.1 [161-175]	0	2339.17	1.017	1.023	1.098	1.005	1.005	0.988	1.027	0.972	98.5	100.2	100.8	108.2	99	99	97.3	101.2	95.8	3	3	3	3	3	3	3	3	3		High	High	High	High	High	High	High	High	High
FALSE	High	[K].SSGADNQDLSSR.[G]	1xTMT6plex [N-Term]		2.04471e-05	0	1	2	1	XP_010682369.1	XP_010682369.1 [1325-1336]	0	1465.71	0.914	0.857	1.013	0.943	0.764	0.811	0.771	0.481	119.2	108.9	102.1	120.7	112.3	91	96.7	91.9	57.3	1	1	1	1	1	1	1	1	1		High	High	High	High	High	High	High	High	High
FALSE	High	[R].SSFVQLFDGSIAELDQVAK.[N]	1xTMT6plex [K19]; 1xTMT6plex [N-Term]		3.86311e-07	0	1	1	4	XP_010685850.1	XP_010685850.1 [546-564]	0	2512.37	0.969	1.037	0.941	0.967	0.982	1.044	0.933	1.026	101.1	98	104.8	95.2	97.8	99.3	105.6	94.4	103.7	4	4	4	4	4	4	4	4	4		High	High	High	High	High	High	High	High	High
FALSE	High	[R].LSDPSQYQSIVDAEWNIIYDK.[L]	1xTMT6plex [K21]; 1xTMT6plex [N-Term]		3.12229e-06	0	1	1	1	XP_010675274.1	XP_010675274.1 [260-280]	0	2942.52	0.973	0.829	1.05	1.091	0.86	0.983	0.597	0.941	108.1	105.2	89.6	113.6	117.9	93	106.3	64.6	101.7	1	1	1	1	1	1	1	1	1		High	High	High	High	High	High	High	High	High
FALSE	High	[R].SSFTVIGYDVYEPTLSR.[F]	1xTMT6plex [N-Term]		1.22208e-06	0	1	1	2	XP_010693953.1	XP_010693953.1 [349-365]	0	2163.12	0.969	0.926	0.876	0.85	0.902	0.955	0.959	1.169	104.6	101.3	96.9	91.6	88.9	94.3	99.8	100.3	122.3	2	2	2	2	2	2	2	2	2		High	High	High	High	High	High	High	High	High
FALSE	High	[K].DVLYEVATGGVDGILRPSLDEK.[L]	1xTMT6plex [K22]; 1xTMT6plex [N-Term]		1.33983e-06	0	1	1	3	XP_010670928.1	XP_010670928.1 [514-535]	0	2804.54	0.927	0.844	0.757	0.78	0.82	0.999	0.995	0.887	112.4	104.2	94.8	85.1	87.6	92.2	112.2	111.8	99.7	3	3	3	3	3	3	3	3	3		High	High	High	High	High	High	High	High	High
FALSE	High	[K].SSFNIDGVDVTIVK.[M]	1xTMT6plex [K14]; 1xTMT6plex [N-Term]		5.09172e-06	0	1	1	3	XP_010669446.1	XP_010669446.1 [57-70]	0	1952.11	0.843	0.856	0.896	0.867	0.787	0.914	0.815	0.785	116	97.7	99.3	103.9	100.5	91.3	106	94.4	91	3	3	3	3	3	3	3	3	3		High	High	High	High	High	High	High	High	High
FALSE	High	[K].DVMDMILVTQYFDTMK.[E]	1xTMT6plex [K16]; 1xTMT6plex [N-Term]		7.65388e-06	0	3	3	3	XP_010670320.1; XP_010670322.1; XP_010670321.1	XP_010670320.1 [232-247]; XP_010670322.1 [232-247]; XP_010670321.1 [232-247]	0	2408.23	1.12	1.046	1.176	1.075	0.998	1.217	1.661	1.408	84.1	94.2	87.9	98.9	90.4	83.9	102.4	139.7	118.5	3	3	3	3	3	3	3	3	3	Shared	High	High	High	High	High	High	High	High	High
FALSE	High	[K].DVMDMILVTQYFDTMK.[E]	1xOxidation [M]; 1xTMT6plex [K16]; 1xTMT6plex [N-Term]		8.19031e-06	0	3	3	9	XP_010670320.1; XP_010670322.1; XP_010670321.1	XP_010670320.1 [232-247]; XP_010670322.1 [232-247]; XP_010670321.1 [232-247]	0	2424.23	1.03	1.05	0.927	0.952	0.96	1.152	1.233	1.082	95.9	98.8	100.7	88.9	91.3	92.1	110.5	118.3	103.7	8	8	8	8	8	8	8	8	8	Shared	High	High	High	High	High	High	High	High	High
FALSE	High	[K].DVMDMILVTQYFDTMK.[E]	2xOxidation [M5; M]; 1xTMT6plex [K16]; 1xTMT6plex [N-Term]		3.17641e-05	0	3	3	7	XP_010670320.1; XP_010670322.1; XP_010670321.1	XP_010670320.1 [232-247]; XP_010670322.1 [232-247]; XP_010670321.1 [232-247]	0	2440.22	1.104	0.968	1.053	0.961	0.978	1.063	1.215	1.055	95.8	105.7	92.7	100.9	92	93.7	101.8	116.3	101	7	7	7	7	7	7	7	7	7	Shared	High	High	High	High	High	High	High	High	High
FALSE	High	[K].DVMDMVLVTQYFDTMK.[E]	1xTMT6plex [K16]; 1xTMT6plex [N-Term]		2.16318e-05	0	1	1	2	XP_010683255.1	XP_010683255.1 [232-247]	0	2394.22	1.015	1.106	1.088	1.022	1.046	1.05	1.172	1.194	92.8	94.2	102.7	101.1	94.9	97.1	97.5	108.8	110.9	2	2	2	2	2	2	2	2	2		High	High	High	High	High	High	High	High	High
FALSE	High	[K].DVMDMVLVTQYFDTMK.[E]	1xOxidation [M]; 1xTMT6plex [K16]; 1xTMT6plex [N-Term]		1.45239e-05	0	1	1	5	XP_010683255.1	XP_010683255.1 [232-247]	0	2410.21	1.086	0.962	1.036	1.012	0.919	1.084	1.079	0.964	98.4	107	94.7	102	99.6	90.4	106.7	106.2	94.9	4	4	4	4	4	4	4	4	4		High	High	High	High	High	High	High	High	High
FALSE	High	[K].SSFALLEELGFPK.[G]	1xTMT6plex [K13]; 1xTMT6plex [N-Term]		1.59203e-05	0	1	1	3	XP_010676901.1	XP_010676901.1 [30-42]	0	1896.09	1.037	1.063	1.111	1.041	1.075	1.3	1.352	1.134	89	92.3	94.6	98.8	92.7	95.7	115.7	120.3	100.9	3	3	3	3	3	3	3	3	3		High	High	High	High	High	High	High	High	High
FALSE	High	[K].GIAVASVEEVR.[K]	1xTMT6plex [N-Term]		3.00896e-05	0	1	1	7	XP_010680175.1	XP_010680175.1 [49-59]	0	1358.78	0.842	0.906	0.905	0.907	0.889	0.997	1.059	0.984	106	89.3	96.1	95.9	96.2	94.3	105.7	112.3	104.3	7	7	7	7	7	7	7	7	7		High	High	High	High	High	High	High	High	High
FALSE	High	[K].LSDRFPQPYPNEQAAR.[F]	1xTMT6plex [N-Term]		8.09525e-06	0	1	1	2	XP_010678711.1	XP_010678711.1 [155-170]	1	2118.09	1.133	1.088	0.934	1.033	0.976	0.932	0.967	0.985	99.5	112.7	108.2	92.8	102.8	97.1	92.7	96.1	98	2	2	2	2	2	2	2	2	2		High	High	High	High	High	High	High	High	High
FALSE	High	[K].ISDSENFDPYQELLK.[A]	1xTMT6plex [K15]; 1xTMT6plex [N-Term]		4.10917e-05	0	1	1	1	XP_010684006.1	XP_010684006.1 [59-73]	0	2256.18	0.963	1.129	1.11	1.029	1.077	1.162	1.087	1.078	93.4	90	105.5	103.7	96.1	100.6	108.5	101.5	100.7	1	1	1	1	1	1	1	1	1		High	High	High	High	High	High	High	High	High
FALSE	High	[R].SSETFSEQEITEIAATK.[L]	1xTMT6plex [K17]; 1xTMT6plex [N-Term]		2.5182e-05	0	1	1	1	XP_010680388.1	XP_010680388.1 [651-667]	0	2329.22	1.222	1.058	1.002	0.817	0.956	1.114	1.133	1.147	95.2	116.4	100.8	95.4	77.8	91.1	106.1	107.9	109.3	1	1	1	1	1	1	1	1	1		High	High	High	High	High	High	High	High	High
FALSE	High	[K].LSDTYAPVMQELK.[D]	1xTMT6plex [K13]; 1xTMT6plex [N-Term]		1.2245e-05	0	1	1	3	XP_010675818.1	XP_010675818.1 [164-176]	0	1953.08	0.951	0.969	0.978	0.956	1.094	0.927	0.929	1.162	100.4	95.5	97.2	98.1	95.9	109.8	93.1	93.3	116.6	3	3	3	3	3	3	3	3	3		High	High	High	High	High	High	High	High	High
FALSE	High	[K].ISDVLDKFDSNLLESHDIVHCIK.[K]	1xCarbamidomethyl [C21]; 2xTMT6plex [K7; K23]; 1xTMT6plex [N-Term]		1.05081e-05	0	1	1	1	XP_010679402.1	XP_010679402.1 [61-83]	1	3384.84	1.516	0.941	1.14	0.913	1.292	1.304	1.145	1.209	86	130.4	81	98.1	78.6	111.1	112.2	98.5	104	1	1	1	1	1	1	1	1	1		High	High	High	High	High	High	High	High	High
FALSE	High	[R].LSDPSLQCSQFIYNELVK.[I]	1xCarbamidomethyl [C8]; 1xTMT6plex [K18]; 1xTMT6plex [N-Term]		1.99099e-06	0	1	1	1	XP_010680388.1	XP_010680388.1 [443-460]	0	2599.38	1.311	1.32	1.255	1.184	1.266	1.191	1.223	1.118	82.8	108.5	109.3	103.9	98.1	104.9	98.6	101.3	92.6	1	1	1	1	1	1	1	1	1		High	High	High	High	High	High	High	High	High
FALSE	High	[R].SSESSPQALSASTAFLLGALSK.[T]	1xTMT6plex [K22]; 1xTMT6plex [N-Term]		2.20332e-06	0	1	1	1	XP_010666769.1	XP_010666769.1 [192-213]	0	2610.44	1.097	0.909	0.976	1.077	1.086	0.99	0.933	0.912	100.2	110	91.1	97.8	107.9	108.8	99.2	93.6	91.4	1	1	1	1	1	1	1	1	1		High	High	High	High	High	High	High	High	High
FALSE	High	[R].SSGEDSFTIGPDDTVYR.[Y]	1xTMT6plex [N-Term]		5.88878e-06	0	1	1	2	XP_010693261.1	XP_010693261.1 [27-43]	0	2074.98	1.052	1.195	1.036	1.189	1.111	1.034	1.017	1.055	92.9	97.7	111	96.2	110.4	103.2	96	94.5	98	2	2	2	2	2	2	2	2	2		High	High	High	High	High	High	High	High	High
FALSE	High	[K].DVISTEAYVHVITSFFEEGR.[H]	1xTMT6plex [N-Term]		2.14381e-05	0	1	1	1	XP_010678877.1	XP_010678877.1 [570-589]	0	2528.29	1.216	1.184	1.222	1.093	1.241	1.186	1.327	1.13	84.9	103.2	100.5	103.8	92.8	105.3	100.7	112.7	96	1	1	1	1	1	1	1	1	1		High	High	High	High	High	High	High	High	High
FALSE	High	[R].DVLENVIYNYSPTYCGK.[Q]	1xCarbamidomethyl [C15]; 1xTMT6plex [K17]; 1xTMT6plex [N-Term]		2.31373e-05	0	1	1	2	XP_010675311.1	XP_010675311.1 [348-364]	0	2493.27	1.194	1.048	1.136	1.17	1.157	1.431	1.433	1.483	81.4	97.2	85.4	92.5	95.2	94.2	116.6	116.7	120.8	2	2	2	2	2	2	2	2	2		High	High	High	High	High	High	High	High	High
FALSE	High	[R].LSDELAEEMFK.[D]	1xTMT6plex [K11]; 1xTMT6plex [N-Term]		2.83054e-05	0	1	1	2	XP_010685953.1	XP_010685953.1 [335-345]	0	1769.94	0.929	0.904	0.708	0.833	0.914	1.255	1.234	1.19	100.4	93.2	90.7	71.1	83.6	91.8	126	123.8	119.4	2	2	2	2	2	2	2	2	2		High	High	High	High	High	High	High	High	High
FALSE	High	[K].SSLAAEHAAAGNFDTAMR.[L]	1xTMT6plex [N-Term]		1.53822e-05	0	1	1	1	XP_010690807.1	XP_010690807.1 [921-938]	0	2049	0.971	0.849	0.898	0.918	0.85	0.93	0.855	0.861	110.7	107.4	93.9	99.4	101.6	94.1	102.9	94.7	95.2	1	1	1	1	1	1	1	1	1		High	High	High	High	High	High	High	High	High
FALSE	High	[R].SSGVDGGALTVDGVPIDSYLTR.[F]	1xTMT6plex [N-Term]		1.27682e-07	0	1	1	3	XP_010693540.1	XP_010693540.1 [83-104]	0	2408.25	1.143	1.02	1.083	0.974	0.927	0.967	0.983	0.905	100	114.3	102	108.3	97.4	92.7	96.6	98.3	90.4	3	3	3	3	3	3	3	3	3		High	High	High	High	High	High	High	High	High
FALSE	High	[K].GIDCAFASQDEGDAYIFSGNICAK.[W]	2xCarbamidomethyl [C4; C22]; 1xTMT6plex [K24]; 1xTMT6plex [N-Term]		3.49041e-05	0	1	1	5	XP_010677675.1	XP_010677675.1 [64-87]	0	3067.45	1.024	1.127	1.051	1.086	1.067	1.09	1.122	1.059	93.5	95.7	105.4	98.3	101.5	99.8	101.9	104.9	99	4	4	4	4	4	4	4	4	4		High	High	High	High	High	High	High	High	High
FALSE	High	[R].GIDAQVASGGGR.[M]	1xTMT6plex [N-Term]		1.073e-05	0	2	2	6	XP_010672020.1; XP_010683420.1	XP_010672020.1 [195-206]; XP_010683420.1 [195-206]	0	1316.71	0.921	0.997	0.951	1.038	1.093	1.087	1.276	1.118	94.9	87.4	94.7	90.3	98.5	103.7	103.2	121.1	106.1	6	6	6	6	6	6	6	6	6	Shared	High	High	High	High	High	High	High	High	High
FALSE	High	[K].SSGPPSAEFAMYIK.[Q]	1xTMT6plex [K14]; 1xTMT6plex [N-Term]		2.17293e-05	0	1	1	1	XP_010686587.1	XP_010686587.1 [392-405]	0	1943.03	1.205	1.147	1.15	0.863	1.17	1.255	1.092	1.266	88.7	106.8	101.8	102	76.5	103.8	111.3	96.8	112.3	1	1	1	1	1	1	1	1	1		High	High	High	High	High	High	High	High	High
FALSE	High	[K].LSDFQEELVQLAASLK.[G]	1xTMT6plex [K16]; 1xTMT6plex [N-Term]		1.16102e-05	0	1	1	2	XP_010691938.1	XP_010691938.1 [423-438]	0	2249.28	0.944	1.094	1.026	0.972	1.085	1.228	1.401	1.294	89.6	84.6	98	91.9	87.1	97.3	110.1	125.5	115.9	2	2	2	2	2	2	2	2	2		High	High	High	High	High	High	High	High	High
FALSE	High	[K].SSGNFCTQCEAEGFR.[K]	2xCarbamidomethyl [C6; C9]; 1xTMT6plex [N-Term]		2.38724e-05	0	1	2	6	XP_010676464.1	XP_010676464.1 [207-221]	0	1978.86	1.03	1.289	1.026	1.286	1.124	1.124	1.155	1.272	87.3	90	112.5	89.6	112.3	98.2	98.1	100.9	111.1	2	2	2	2	2	2	2	2	2		High	High	High	High	High	High	High	High	High
FALSE	High	[R].DVLIAVDHGPNSK.[H]	1xTMT6plex [K13]; 1xTMT6plex [N-Term]		4.71209e-06	0	1	1	1	XP_010690860.1	XP_010690860.1 [42-54]	0	1823.04	0.866	1.106	1.12	1.091	1.247	0.879	0.75	0.955	99.8	86.5	110.4	111.8	108.9	124.5	87.7	74.9	95.3	1	1	1	1	1	1	1	1	1		High	High	High	High	High	High	High	High	High
FALSE	High	[R].GIDADGLEALYK.[K]	1xTMT6plex [K12]; 1xTMT6plex [N-Term]		1.73252e-05	0	1	1	2	XP_010679028.1	XP_010679028.1 [229-240]	0	1722.97	0.974	0.7	0.814	0.687	0.704	0.797	0.656	0.578	130.2	126.9	91.1	106	89.5	91.7	103.9	85.4	75.3	2	2	2	2	2	2	2	2	2		High	High	High	High	High	High	High	High	High
FALSE	High	[K].SSGITGNSLADASLVDLLK.[D]	1xTMT6plex [K19]; 1xTMT6plex [N-Term]		1.82154e-05	0	1	1	2	XP_010693702.1	XP_010693702.1 [92-110]	0	2319.32	0.959	0.906	0.875	0.984	0.938	1.044	1.017	0.979	103.4	99.2	93.7	90.5	101.7	97	108	105.2	101.2	2	2	2	2	2	2	2	2	2		High	High	High	High	High	High	High	High	High
FALSE	High	[R].ISDGEWIYADTDGILVSR.[S]	1xTMT6plex [N-Term]		3.33744e-05	0	1	1	3	XP_019104427.1	XP_019104427.1 [144-161]	0	2239.14	1.242	1.035	1.089	0.996	0.979	0.972	1.052	1.021	95.9	119.1	99.3	104.4	95.5	93.9	93.2	100.8	97.9	3	3	3	3	3	3	3	3	3		High	High	High	High	High	High	High	High	High
FALSE	High	[R].GLCKPGDAIVALHR.[I]	1xCarbamidomethyl [C3]; 1xTMT6plex [K4]; 1xTMT6plex [N-Term]		1.40635e-05	0	1	1	3	XP_010669400.1	XP_010669400.1 [484-497]	0	1965.15	0.986	1.103	1.111	1.066	1.127	0.951	0.903	0.962	97.7	96.3	107.8	108.6	104.2	110.2	93	88.2	94	3	3	3	3	3	3	3	3	3		High	High	High	High	High	High	High	High	High
FALSE	High	[K].LSDGYNIVGLSQGNLIGR.[A]	1xTMT6plex [N-Term]		7.13541e-06	0	1	2	1	XP_019105041.1	XP_019105041.1 [110-127]	0	2105.16	1.017	1.079	1.025	1.08	1.017	1.075	0.988	1.055	96.4	98	104	98.8	104.1	98.1	103.6	95.2	101.7	1	1	1	1	1	1	1	1	1		High	High	High	High	High	High	High	High	High
FALSE	High	[R].DVLNILHNLQADIVAADVVEFNPQR.[D]	1xTMT6plex [N-Term]		2.40862e-05	0	1	1	1	XP_010692213.1	XP_010692213.1 [290-314]	0	3032.64	1.108	1.095	1.009	1.154	0.897	0.973	0.906	0.973	98.8	109.4	108.1	99.6	114	88.6	96.1	89.4	96.1	1	1	1	1	1	1	1	1	1		High	High	High	High	High	High	High	High	High
FALSE	High	[K].SSGILTESEGSFVDEAVALLK.[D]	1xTMT6plex [K21]; 1xTMT6plex [N-Term]		2.31509e-06	0	1	1	3	XP_010690582.1	XP_010690582.1 [401-421]	0	2610.43	1.008	0.998	0.912	0.985	0.94	0.996	0.972	0.914	103.1	104	102.9	94.1	101.6	97	102.7	100.3	94.3	3	3	3	3	3	3	3	3	3		High	High	High	High	High	High	High	High	High
FALSE	High	[R].DVLPLGSEDTSTGVSESLLSAFLIGQR.[M]	1xTMT6plex [N-Term]		5.01376e-08	0	1	2	2	XP_010682422.1	XP_010682422.1 [237-263]	0	3020.6	1.071	1.005	0.963	0.92	0.832	1.016	0.884	0.893	104.9	112.3	105.4	100.9	96.4	87.2	106.5	92.7	93.6	2	2	2	2	2	2	2	2	2		High	High	High	High	High	High	High	High	High
FALSE	High	[R].LSDIEEFILMPNVANLQNVGDR.[L]	1xTMT6plex [N-Term]		6.17136e-06	0	1	1	1	XP_010689491.1	XP_010689491.1 [1197-1218]	0	2716.42	1.117	1.092	1.386	1.216	1.277	1.105	1.167	1.168	85.5	95.5	93.3	118.5	104	109.1	94.5	99.7	99.8	1	1	1	1	1	1	1	1	1		High	High	High	High	High	High	High	High	High
FALSE	High	[K].SSGGLSEDEIDK.[M]	1xTMT6plex [K12]; 1xTMT6plex [N-Term]		8.78412e-06	0	1	1	2	XP_010691463.1	XP_010691463.1 [549-560]	0	1694.88	1.053	0.961	0.873	0.897	0.935	0.934	0.968	0.91	105.5	111	101.4	92.1	94.6	98.6	98.6	102.1	96	2	2	2	2	2	2	2	2	2		High	High	High	High	High	High	High	High	High
FALSE	High	[R].LSDIEEFILMPNVANLQNVGDR.[L]	1xOxidation [M10]; 1xTMT6plex [N-Term]		1.0805e-05	0	1	1	1	XP_010689491.1	XP_010689491.1 [1197-1218]	0	2732.41																											No Quan Values	High	High	High	High	High	High	High	High	High
FALSE	High	[K].DVLSVAFSIDNR.[Q]	1xTMT6plex [N-Term]		1.11876e-05	0	1	1	42	XP_010678120.1	XP_010678120.1 [107-118]	0	1564.85	1.085	1.07	1.04	1.007	1.022	0.991	0.998	0.966	98.1	106.4	104.9	102	98.7	100.2	97.2	97.8	94.7	30	30	30	30	30	30	30	30	30		High	High	High	High	High	High	High	High	High
FALSE	High	[R].GIAMVEASLANTGSSPLER.[R]	1xOxidation [M4]; 1xTMT6plex [N-Term]		1.25025e-05	0	1	1	1	XP_010672979.1	XP_010672979.1 [71-89]	0	2148.12	1.098	0.974	1.03	1.08	1.062	1.143	1.116	1.184	92.9	102	90.5	95.6	100.3	98.7	106.2	103.7	110	1	1	1	1	1	1	1	1	1		High	High	High	High	High	High	High	High	High
FALSE	High	[K].DVNISESVSAR.[I]	1xTMT6plex [N-Term]		2.8995e-05	0	1	1	2	XP_010671994.1	XP_010671994.1 [59-69]	0	1405.75	0.951	0.987	0.959	0.867	0.842	0.844	0.858	0.812	110.8	105.4	109.4	106.3	96.1	93.3	93.5	95.1	90	2	2	2	2	2	2	2	2	2		High	High	High	High	High	High	High	High	High
FALSE	High	[K].SSEPYEFNHPNMAR.[R]	1xTMT6plex [N-Term]		1.23874e-05	0	1	2	2	XP_010676464.1	XP_010676464.1 [773-786]	0	1907.89	1.143	1.208	1.029	1.16	1.073	1.086	1.073	1.073	91.4	104.5	110.4	94.1	106.1	98.1	99.2	98.1	98.1	1	1	1	1	1	1	1	1	1		High	High	High	High	High	High	High	High	High
FALSE	High	[K].LSEELELPSISTSLPAVIK.[E]	1xTMT6plex [K19]; 1xTMT6plex [N-Term]		3.21085e-05	0	1	1	3	XP_010679146.1	XP_010679146.1 [437-455]	0	2484.46	1.086	0.966	0.966	0.957	0.963	1.115	1.158	1.032	97.4	105.7	94.1	94	93.2	93.8	108.6	112.8	100.5	3	3	3	3	3	3	3	3	3		High	High	High	High	High	High	High	High	High
FALSE	High	[R].GIAHSINAASSLAFK.[V]	1xTMT6plex [K15]; 1xTMT6plex [N-Term]		2.19255e-05	0	1	2	1	XP_010680906.1	XP_010680906.1 [195-209]	0	1945.13	0.938	1.074	1.027	1.038	1.131	1.138	1.079	1.128	94.2	88.3	101.2	96.7	97.8	106.6	107.2	101.6	106.2	1	1	1	1	1	1	1	1	1		High	High	High	High	High	High	High	High	High
FALSE	High	[R].DVQEACVYDGYVLPK.[L]	1xCarbamidomethyl [C6]; 1xTMT6plex [K15]; 1xTMT6plex [N-Term]		4.37083e-06	0	1	2	4	XP_010670630.1	XP_010670630.1 [52-66]	0	2214.15	0.995	0.963	0.948	0.93	1.005	1	0.949	1.023	102.1	101.6	98.4	96.9	95	102.6	102.1	96.9	104.5	4	4	4	4	4	4	4	4	4		High	High	High	High	High	High	High	High	High
FALSE	High	[R].SSDGASSVSNVTEHK.[V]	1xTMT6plex [K15]; 1xTMT6plex [N-Term]		5.9582e-06	0	1	1	1	XP_010684913.1	XP_010684913.1 [224-238]	0	1963.01	1.075	0.95	0.973	0.969	0.927	0.802	0.945	0.971	104.5	112.3	99.2	101.7	101.3	96.9	83.8	98.8	101.5	1	1	1	1	1	1	1	1	1		High	High	High	High	High	High	High	High	High
FALSE	High	[K].LSEFQAVVFTNISLDR.[A]	1xTMT6plex [N-Term]		2.691e-05	0	1	1	2	XP_010676802.1	XP_010676802.1 [189-204]	0	2068.13	1.161	1.042	1.022	1.054	1.068	0.974	1.025	1.007	96.2	111.7	100.3	98.3	101.4	102.8	93.7	98.6	96.9	2	2	2	2	2	2	2	2	2		High	High	High	High	High	High	High	High	High
FALSE	High	[K].LSEGDILAEVHTAAEQLQTK.[I]	1xTMT6plex [K20]; 1xTMT6plex [N-Term]		3.30895e-05	0	1	1	1	XP_010681586.1	XP_010681586.1 [406-425]	0	2611.43	0.858	0.965	0.938	0.97	1.048	1.155	0.971	1.078	100.2	85.9	96.7	94	97.2	105	115.8	97.3	108	1	1	1	1	1	1	1	1	1		High	High	High	High	High	High	High	High	High
FALSE	High	[K].DVQFLPISGLVGSNIK.[T]	1xTMT6plex [K16]; 1xTMT6plex [N-Term]		1.5347e-05	0	2	7	2	XP_010686661.1; XP_010693065.1	XP_010686661.1 [264-279]; XP_010693065.1 [288-303]	0	2145.27	0.969	0.993	0.955	1.061	1.057	1.062	1.004	1.004	98.8	95.7	98.2	94.4	104.9	104.5	105	99.2	99.3	2	2	2	2	2	2	2	2	2	Shared	High	High	High	High	High	High	High	High	High
FALSE	High	[R].LSEIEEFILMPNVANLQTVGDR.[L]	1xTMT6plex [N-Term]		3.39042e-06	0	1	1	1	XP_010685522.1	XP_010685522.1 [1197-1218]	0	2717.44	1.067	1.002	1.085	0.953	1.076	1.055	1.096	1.1	95.4	101.8	95.6	103.5	90.9	102.6	100.7	104.5	105	1	1	1	1	1	1	1	1	1		High	High	High	High	High	High	High	High	High
FALSE	High	[K].SSAVFIPHGPGAVK.[D]	1xTMT6plex [K14]; 1xTMT6plex [N-Term]		9.33278e-06	0	1	1	1	XP_010683255.1	XP_010683255.1 [255-268]	0	1825.07	0.935	1.137	0.947	0.976	0.949	0.963	1.184	1.26	96.3	90	109.5	91.1	93.9	91.4	92.7	113.9	121.3	1	1	1	1	1	1	1	1	1		High	High	High	High	High	High	High	High	High
FALSE	High	[K].SSAQSSEGTTK.[A]	1xTMT6plex [K11]; 1xTMT6plex [N-Term]		1.6289e-05	0	1	1	2	XP_010678732.1	XP_010678732.1 [242-252]	0	1540.82	1.092	0.732	0.856	0.736	0.759	1.125	0.828	0.734	114.5	125	83.8	98	84.3	86.9	128.8	94.7	84.1	2	2	2	2	2	2	2	2	2		High	High	High	High	High	High	High	High	High
FALSE	High	[K].SSAPVELTEAETEYAVNVVK.[H]	1xTMT6plex [K20]; 1xTMT6plex [N-Term]		2.00985e-06	0	1	1	4	XP_010690898.1	XP_010690898.1 [641-660]	0	2594.4	1.225	1.105	0.998	1.052	1.096	1.333	1.266	1.137	88.1	108	97.4	87.9	92.7	96.6	117.5	111.6	100.2	3	3	3	3	3	3	3	3	3		High	High	High	High	High	High	High	High	High
FALSE	High	[K].LSELGFTPSIGAK.[S]	1xTMT6plex [K13]; 1xTMT6plex [N-Term]		2.90584e-05	0	1	1	4	XP_010690378.1	XP_010690378.1 [239-251]	0	1778.05	0.955	1.059	1.054	1.077	1.015	0.929	0.968	0.981	99.6	95.1	105.4	105	107.2	101	92.5	96.4	97.7	4	4	4	4	4	4	4	4	4		High	High	High	High	High	High	High	High	High
FALSE	High	[K].DVSALNIWDLYVTK.[FL]	1xTMT6plex [K14]; 1xTMT6plex [N-Term]		3.16671e-06	0	2	2	4	XP_010672058.1; XP_010676624.1	XP_010672058.1 [491-504]; XP_010676624.1 [491-504]	0	2095.18	0.983	1.019	1.05	1.055	1.081	0.956	1.054	1.046	97.4	95.7	99.2	102.3	102.7	105.2	93.1	102.6	101.8	4	4	4	4	4	4	4	4	4	Shared	High	High	High	High	High	High	High	High	High
FALSE	High	[K].DVSCLGIMDGGEKPR.[T]	1xCarbamidomethyl [C4]; 1xTMT6plex [K13]; 1xTMT6plex [N-Term]		4.57877e-07	0	1	2	7	XP_010667343.1	XP_010667343.1 [372-386]	0	2092.09	1.137	0.955	1.203	1.186	1.008	0.68	0.817	0.78	102.7	116.7	98	123.6	121.8	103.4	69.8	83.9	80.1	7	7	7	7	7	7	7	7	7		High	High	High	High	High	High	High	High	High
FALSE	High	[R].SSALSIIEDYFR.[M]	1xTMT6plex [N-Term]		2.30856e-05	0	1	1	1	XP_010692338.1	XP_010692338.1 [320-331]	0	1629.87	0.949	0.959	0.831	0.971	0.893	0.936	1.041	0.886	106.3	100.8	102	88.3	103.2	94.9	99.5	110.7	94.2	1	1	1	1	1	1	1	1	1		High	High	High	High	High	High	High	High	High
FALSE	High	[K].SSALEPVNLPHFPVPSHDEPR.[F]	1xTMT6plex [N-Term]		1.60301e-05	0	1	2	2	XP_010667309.1	XP_010667309.1 [254-274]	0	2554.33	1.094	1.073	0.945	1.158	1.031	1.132	1.12	1.264	91.7	100.3	98.3	86.6	106.2	94.5	103.8	102.7	115.9	2	2	2	2	2	2	2	2	2		High	High	High	High	High	High	High	High	High
FALSE	High	[R].LSELLGIQVVK.[A]	1xTMT6plex [K11]; 1xTMT6plex [N-Term]		4.28069e-05	0	1	1	1	XP_010669994.1	XP_010669994.1 [160-170]	0	1657.07	1.026	1.055	1.033	1.129	1.038	0.912	0.924	1.014	98.6	101.1	104	101.8	111.3	102.4	89.9	91	100	1	1	1	1	1	1	1	1	1		High	High	High	High	High	High	High	High	High
FALSE	High	[K].LSELLTNSDGIAIVDGGLATELER.[H]	1xTMT6plex [N-Term]		7.95448e-07	0	1	1	1	XP_010679094.1	XP_010679094.1 [6-29]	0	2715.46	0.998	0.927	0.982	0.927	0.832	0.898	0.795	0.984	107.9	107.6	100	105.9	100	89.8	96.9	85.8	106.1	1	1	1	1	1	1	1	1	1		High	High	High	High	High	High	High	High	High
FALSE	High	[K].DVSGAGVLFVPSHK.[C]	1xTMT6plex [K14]; 1xTMT6plex [N-Term]		2.20737e-05	0	1	1	1	XP_010689840.1	XP_010689840.1 [883-896]	0	1871.08	0.949	1.023	1.076	1.062	1.047	1.16	1.116	1.169	93.7	89	95.9	100.9	99.5	98.1	108.7	104.6	109.6	1	1	1	1	1	1	1	1	1		High	High	High	High	High	High	High	High	High
FALSE	High	[R].SSAAWATEWEEHAKPLVLEVISR.[N]	1xTMT6plex [K14]; 1xTMT6plex [N-Term]		4.13456e-05	0	1	3	2	XP_010688856.1	XP_010688856.1 [451-473]	0	3067.66	1.051	0.996	0.971	1.026	0.991	1.124	1.077	0.984	97.6	102.5	97.2	94.8	100.1	96.7	109.8	105.1	96.1	2	2	2	2	2	2	2	2	2		High	High	High	High	High	High	High	High	High
FALSE	High	[K].LSELSVSEVDNLK.[A]	1xTMT6plex [K13]; 1xTMT6plex [N-Term]		1.41785e-06	0	1	2	2	XP_010679642.1	XP_010679642.1 [58-70]	0	1891.08	0.933	0.944	1.037	0.872	0.951	1.124	1.237	1.077	98.1	91.5	92.6	101.7	85.5	93.3	110.2	121.3	105.7	2	2	2	2	2	2	2	2	2		High	High	High	High	High	High	High	High	High
FALSE	High	[K].SSDGENFDVEESVALESQTIK.[H]	1xTMT6plex [K21]; 1xTMT6plex [N-Term]		2.0675e-06	0	1	1	14	XP_010690359.1	XP_010690359.1 [13-33]	0	2742.37	1.067	0.997	0.962	0.92	0.953	0.984	1.009	1.028	100.9	107.6	100.6	97.1	92.8	96.1	99.3	101.8	103.7	11	11	11	11	11	11	11	11	11		High	High	High	High	High	High	High	High	High
FALSE	High	[K].DVPVSGLFFAIGHEPATK.[F]	1xTMT6plex [K18]; 1xTMT6plex [N-Term]		3.30148e-08	0	1	1	4	XP_010680645.1	XP_010680645.1 [301-318]	0	2343.31	1.044	1.109	1.064	1.001	0.958	1.101	1.095	1.057	95.5	99.6	105.9	101.6	95.6	91.4	105.1	104.5	100.9	4	4	4	4	4	4	4	4	4		High	High	High	High	High	High	High	High	High
FALSE	High	[R].DVPTGSQPSGGAGGNLSQGSDFEAK.[V]	1xTMT6plex [K25]; 1xTMT6plex [N-Term]		2.0586e-05	0	1	1	2	XP_010676121.1	XP_010676121.1 [351-375]	0	2821.4	1.214	1.287	1.288	1.216	1.133	1.127	1.232	1.288	83.4	101.3	107.4	107.5	101.5	94.5	94.1	102.8	107.5	1	1	1	1	1	1	1	1	1		High	High	High	High	High	High	High	High	High
FALSE	High	[K].DVPTGGLANVAATVINLHGFEAPSDYEPTLIEVADE.[-]	1xTMT6plex [N-Term]		1.57657e-06	0	1	1	3	XP_010683420.1	XP_010683420.1 [524-559]	0	3953.99	1.19	1.037	0.837	0.953	0.915	1.073	1.13	0.967	98.9	117.6	102.5	82.7	94.2	90.5	106.1	111.8	95.7	3	3	3	3	3	3	3	3	3		High	High	High	High	High	High	High	High	High
FALSE	High	[R].GIAMVEASLANTGSSPLER.[R]	1xTMT6plex [N-Term]		2.0586e-05	0	1	1	2	XP_010672979.1	XP_010672979.1 [71-89]	0	2132.12	0.949	1.006	0.974	0.946	0.943	0.999	0.947	1.018	102.5	97.2	103.1	99.8	96.9	96.7	102.4	97.1	104.3	2	2	2	2	2	2	2	2	2		High	High	High	High	High	High	High	High	High
FALSE	High	[R].SSEFEAAIQNGER.[S]	1xTMT6plex [N-Term]		3.83762e-05	0	1	2	2	XP_010694716.1	XP_010694716.1 [405-417]	0	1666.82	1.183	1.211	1.069	1.146	1.084	1.121	1.223	1.18	88.1	104.2	106.7	94.2	101	95.5	98.7	107.7	104	2	2	2	2	2	2	2	2	2		High	High	High	High	High	High	High	High	High
FALSE	High	[K].SSEEMLSTLQR.[V]	1xTMT6plex [N-Term]		2.98289e-05	0	1	1	3	XP_010676873.1	XP_010676873.1 [269-279]	0	1509.78	1.094	1.087	1.061	1.057	1.045	1.105	1.003	1	95.2	104.2	103.5	101	100.6	99.5	105.2	95.5	95.2	3	3	3	3	3	3	3	3	3		High	High	High	High	High	High	High	High	High
FALSE	High	[K].LSEALYVAEQK.[A]	1xTMT6plex [K11]; 1xTMT6plex [N-Term]		2.25744e-05	0	1	1	4	XP_010688295.1	XP_010688295.1 [296-306]	0	1708.99	1.032	0.95	0.945	1.096	1.248	0.975	0.931	1.069	97.3	100.4	92.5	91.9	106.7	121.5	94.9	90.6	104	4	4	4	4	4	4	4	4	4		High	High	High	High	High	High	High	High	High
FALSE	High	[R].DVPECEALDYVAGYALGLDMTAK.[E]	1xCarbamidomethyl [C5]; 1xTMT6plex [K23]; 1xTMT6plex [N-Term]		1.3868e-07	0	1	1	5	XP_010696093.1	XP_010696093.1 [72-94]	0	2959.48	1.077	1.243	1.124	1.1	1.229	1.063	1.017	1.133	90.1	97.1	112	101.3	99.2	110.8	95.8	91.7	102.1	5	5	5	5	5	5	5	5	5		High	High	High	High	High	High	High	High	High
FALSE	High	[R].DVPECEALDYVAGYALGLDMTAK.[E]	1xCarbamidomethyl [C5]; 1xOxidation [M20]; 1xTMT6plex [K23]; 1xTMT6plex [N-Term]		3.36087e-07	0	1	1	2	XP_010696093.1	XP_010696093.1 [72-94]	0	2975.48	1.134	1.074	1.042	0.938	0.983	1.077	1.1	1.02	96.1	108.9	103.2	100.1	90.1	94.5	103.5	105.7	98	2	2	2	2	2	2	2	2	2		High	High	High	High	High	High	High	High	High
FALSE	High	[K].GLAITFVSSASDSDVLNQVQER.[F]	1xTMT6plex [N-Term]		3.54838e-07	0	1	1	8	XP_010696045.1	XP_010696045.1 [387-408]	0	2565.34	1.126	0.982	0.948	0.9	0.902	0.924	0.906	0.817	105.8	119.1	103.9	100.3	95.3	95.4	97.8	95.9	86.5	7	7	7	7	7	7	7	7	7		High	High	High	High	High	High	High	High	High
FALSE	High	[K].SSDTAGIAGSAPTVGIPK.[Q]	1xTMT6plex [K18]; 1xTMT6plex [N-Term]		4.30963e-06	0	1	1	3	XP_010671092.1	XP_010671092.1 [112-129]	0	2087.17	1.072	1.023	1.054	1.037	1.107	1	0.916	0.957	98.2	105.3	100.4	103.5	101.8	108.7	98.2	90	94	3	3	3	3	3	3	3	3	3		High	High	High	High	High	High	High	High	High
FALSE	High	[K].GLALSEIESLK.[A]	1xTMT6plex [K11]; 1xTMT6plex [N-Term]		2.5182e-05	0	1	1	3	XP_010671869.1	XP_010671869.1 [1260-1270]	0	1617.98	0.995	0.992	1.01	0.943	0.982	1.016	0.91	1.032	101.4	100.8	100.5	102.4	95.6	99.5	103	92.2	104.6	2	2	2	2	2	2	2	2	2		High	High	High	High	High	High	High	High	High
FALSE	High	[K].ISEEEISFLTQGEDPYDDNVVR.[K]	1xTMT6plex [N-Term]		3.85878e-06	0	1	1	1	XP_010693935.1	XP_010693935.1 [264-285]	0	2784.34	0.99	1.069	1.272	1.264	1.371	1.07	1.13	1.138	87.3	86.5	93.3	111.1	110.4	119.7	93.5	98.7	99.4	1	1	1	1	1	1	1	1	1		High	High	High	High	High	High	High	High	High
FALSE	High	[K].DVLELNILAGQQLK.[I]	1xTMT6plex [K14]; 1xTMT6plex [N-Term]		3.87784e-05	0	1	1	1	XP_010680989.1	XP_010680989.1 [647-660]	0	2012.22	0.999	1.149	1.062	1.061	0.996	1.035	0.928	0.99	97.6	97.5	112.2	103.6	103.6	97.2	101.1	90.6	96.6	1	1	1	1	1	1	1	1	1		High	High	High	High	High	High	High	High	High
FALSE	High	[K].GLAINNSEAIR.[T]	1xTMT6plex [N-Term]		2.67916e-05	0	1	1	2	XP_010676283.1	XP_010676283.1 [119-129]	0	1386.79	0.999	1.157	1.1	1.035	1.1	1.076	1.171	1.008	93.3	93.2	108	102.7	96.6	102.6	100.4	109.2	94	2	2	2	2	2	2	2	2	2		High	High	High	High	High	High	High	High	High
FALSE	High	[R].DVPLLDDVVIMEGAAHFINQERPEEISK.[H]	1xTMT6plex [K28]; 1xTMT6plex [N-Term]		1.03842e-08	0	1	1	4	XP_010684348.1	XP_010684348.1 [283-310]	0	3622.92	1.129	1.044	0.934	1.044	1.014	0.989	0.99	1.034	98.1	110.7	102.4	91.6	102.4	99.4	97	97.1	101.4	4	4	4	4	4	4	4	4	4		High	High	High	High	High	High	High	High	High
FALSE	High	[K].GIAINDNVQKEDK.[V]	2xTMT6plex [K10; K13]; 1xTMT6plex [N-Term]		6.63609e-06	0	1	1	2	XP_010682183.1	XP_010682183.1 [394-406]	1	2131.23	0.862	1.034	0.923	1.107	1.16	1.002	0.88	1.069	99.6	85.8	103	91.9	110.2	115.6	99.8	87.6	106.5	2	2	2	2	2	2	2	2	2		High	High	High	High	High	High	High	High	High
FALSE	High	[K].SSDLVLMVLDASK.[S]	1xTMT6plex [K13]; 1xTMT6plex [N-Term]		1.02668e-05	0	1	1	2	XP_010685326.1	XP_010685326.1 [139-151]	0	1836.06	1.017	0.993	0.946	1.238	1.317	1.034	1.046	0.951	94.3	95.9	93.7	89.2	116.7	124.2	97.6	98.7	89.7	1	1	1	1	1	1	1	1	1		High	High	High	High	High	High	High	High	High
FALSE	High	[K].SSDIVFTMLGHPHDVQQIILAK.[D]	1xTMT6plex [K22]; 1xTMT6plex [N-Term]		3.84067e-06	0	1	1	1	XP_010675398.1	XP_010675398.1 [71-92]	0	2907.62	1.034	1.06	0.927	0.989	0.936	0.933	1.131	0.989	100	103.4	106	92.7	98.9	93.6	93.4	113.1	98.9	1	1	1	1	1	1	1	1	1		High	High	High	High	High	High	High	High	High
FALSE	High	[K].DVPNLDTILTSIPPEVILR.[K]	1xTMT6plex [N-Term]		1.83401e-05	0	1	1	2	XP_010675875.1	XP_010675875.1 [397-415]	0	2334.35	1.306	1.063	0.973	0.998	0.923	0.953	1.001	0.886	98.9	129.2	105.1	96.2	98.6	91.3	94.2	99	87.6	2	2	2	2	2	2	2	2	2		High	High	High	High	High	High	High	High	High
FALSE	High	[K].GIAINDNVQK.[E]	1xTMT6plex [K10]; 1xTMT6plex [N-Term]		4.19427e-05	0	1	1	4	XP_010682183.1	XP_010682183.1 [394-403]	0	1529.91	0.925	1.007	1.161	1.095	1.243	1.209	1.217	1.304	88.6	81.9	89.2	102.9	97	110.1	107.1	107.8	115.5	4	4	4	4	4	4	4	4	4		High	High	High	High	High	High	High	High	High
FALSE	High	[K].ISEEEYVTAIKEEISK.[V]	2xTMT6plex [K11; K16]; 1xTMT6plex [N-Term]		2.4553e-07	0	1	1	6	XP_010685496.1	XP_010685496.1 [510-525]	1	2555.44	0.96	1.088	0.886	1.066	0.971	0.906	0.918	0.901	103.5	99.3	112.6	91.7	110.3	100.5	93.8	95	93.2	6	6	6	6	6	6	6	6	6		High	High	High	High	High	High	High	High	High
FALSE	High	[R].DVPQSSAMDYIAGYALGLDMTAR.[E]	1xTMT6plex [N-Term]		2.84834e-06	0	1	1	2	XP_010693595.1	XP_010693595.1 [76-98]	0	2674.31	0.913	0.894	0.78	0.731	0.854	0.936	0.782	0.808	116.9	106.7	104.5	91.2	85.5	99.9	109.4	91.4	94.5	2	2	2	2	2	2	2	2	2		High	High	High	High	High	High	High	High	High
FALSE	High	[R].DVPQSSAMDYIAGYALGLDMTAR.[E]	1xOxidation [M20]; 1xTMT6plex [N-Term]		2.14695e-06	0	1	1	1	XP_010693595.1	XP_010693595.1 [76-98]	0	2690.3	0.998	1.264	0.856	1.104	1.033	1.27	1.312	0.918	92.3	92.1	116.7	78.9	101.8	95.3	117.2	121	84.7	1	1	1	1	1	1	1	1	1		High	High	High	High	High	High	High	High	High
FALSE	High	[K].GIAIEAPFDVFEENVQNR.[R]	1xTMT6plex [N-Term]		3.57056e-06	0	1	1	2	XP_010689361.1	XP_010689361.1 [521-538]	0	2277.17	1.028	1.182	0.947	0.946	1.095	1.041	1.008	0.964	97.7	100.4	115.5	92.6	92.5	107	101.7	98.5	94.2	1	1	1	1	1	1	1	1	1		High	High	High	High	High	High	High	High	High
FALSE	High	[K].GIALNLENENVGIVVFGSDTAIK.[E]	1xTMT6plex [K23]; 1xTMT6plex [N-Term]		9.32789e-08	0	1	1	36	NP_064105.2	NP_064105.2 [63-85]	0	2831.59	1.086	1.017	1.009	0.959	0.946	1.008	1.032	1.044	98.9	107.4	100.6	99.7	94.9	93.5	99.7	102.1	103.3	36	36	36	36	36	36	36	36	36		High	High	High	High	High	High	High	High	High
FALSE	High	[K].SSAAGNPDEIAK.[L]	1xTMT6plex [K12]; 1xTMT6plex [N-Term]		2.59182e-05	0	1	1	3	XP_010686769.1	XP_010686769.1 [57-68]	0	1617.88	0.893	0.996	1.013	0.931	0.94	0.942	0.918	0.957	104.8	93.6	104.3	106.2	97.5	98.5	98.7	96.1	100.3	3	3	3	3	3	3	3	3	3		High	High	High	High	High	High	High	High	High
FALSE	High	[R].GIDDSLCAYLHK.[Y]	1xCarbamidomethyl [C7]; 1xTMT6plex [K12]; 1xTMT6plex [N-Term]		2.76302e-05	0	1	2	2	XP_010691617.1	XP_010691617.1 [227-238]	0	1849.99	1.031	1.077	1.046	1.004	1.054	1.007	1.118	1.013	96.3	99.2	103.7	100.7	96.6	101.5	97	107.6	97.5	2	2	2	2	2	2	2	2	2		High	High	High	High	High	High	High	High	High
FALSE	High	[K].SSIDRDPTFNEFLDEIAER.[F]	1xTMT6plex [N-Term]		4.12707e-07	0	1	1	1	XP_010669680.1	XP_010669680.1 [280-298]	1	2483.23	1.039	0.976	0.931	0.959	0.937	0.99	0.942	0.964	103	107	100.5	95.9	98.8	96.5	101.9	97	99.3	1	1	1	1	1	1	1	1	1		High	High	High	High	High	High	High	High	High
FALSE	High	[K].DVDMVIEAVVENVSLK.[Q]	1xTMT6plex [K16]; 1xTMT6plex [N-Term]		3.04247e-06	0	1	1	2	XP_010688243.1	XP_010688243.1 [386-401]	0	2218.24	1.055	1.015	1.185	1.216	1.292	1.24	1.218	1.384	84.9	89.6	86.2	100.6	103.2	109.6	105.2	103.3	117.5	2	2	2	2	2	2	2	2	2		High	High	High	High	High	High	High	High	High
FALSE	High	[K].ISAPPSNVVILTPDNFDEVVMDK.[S]	1xTMT6plex [K23]; 1xTMT6plex [N-Term]		1.48983e-06	0	1	1	5	XP_010674165.1	XP_010674165.1 [136-158]	0	2958.59	1.034	1.051	1.022	1.02	1.031	1.044	1.036	1.026	97.2	100.5	102.1	99.3	99.1	100.2	101.4	100.6	99.7	5	5	5	5	5	5	5	5	5		High	High	High	High	High	High	High	High	High
FALSE	High	[R].DVDNLLLGAAQGLVLSDPFR.[S]	1xTMT6plex [N-Term]		1.09125e-06	0	1	1	1	XP_010665754.1	XP_010665754.1 [653-672]	0	2342.29	1.064	1.134	1.197	1.072	0.993	1.257	1.4	1.207	87.2	92.8	98.9	104.3	93.4	86.6	109.6	122	105.2	1	1	1	1	1	1	1	1	1		High	High	High	High	High	High	High	High	High
FALSE	High	[R].GLDYSEMSIAYRPSHADATYDFK.[Y]	1xTMT6plex [K23]; 1xTMT6plex [N-Term]		2.0232e-07	0	1	1	3	XP_010670014.1	XP_010670014.1 [143-165]	0	3095.52	1.034	1.051	0.881	0.953	1.015	0.923	0.878	0.933	103.9	107.4	109.1	91.4	99	105.4	95.8	91.1	96.9	3	3	3	3	3	3	3	3	3		High	High	High	High	High	High	High	High	High
FALSE	High	[K].ISAPPSNVVILTPDNFDEVVMDK.[S]	1xOxidation [M21]; 1xTMT6plex [K23]; 1xTMT6plex [N-Term]		1.92183e-06	0	1	1	2	XP_010674165.1	XP_010674165.1 [136-158]	0	2974.58	1.078	0.935	0.964	0.894	0.976	1.058	1.134	0.948	100.2	108	93.7	96.5	89.6	97.7	105.9	113.6	94.9	2	2	2	2	2	2	2	2	2		High	High	High	High	High	High	High	High	High
FALSE	High	[R].DVDQLPMNVGDPHYDPLFPFGYGLTTDK.[I]	1xTMT6plex [K28]; 1xTMT6plex [N-Term]		3.63377e-05	0	1	1	1	XP_010696625.1	XP_010696625.1 [581-608]	0	3609.8	0.945	1.278	0.96	1.05	0.855	0.844	0.985	0.929	101.7	96.1	130	97.7	106.9	87	85.9	100.2	94.5	1	1	1	1	1	1	1	1	1		High	High	High	High	High	High	High	High	High
FALSE	High	[R].DVDYIQELLAIQQQGPR.[S]	1xTMT6plex [N-Term]		8.07637e-06	0	1	1	1	XP_010672514.1	XP_010672514.1 [118-134]	0	2215.19	0.919	0.921	0.995	0.928	0.91	0.978	0.89	0.866	107	98.4	98.6	106.5	99.4	97.4	104.7	95.3	92.7	1	1	1	1	1	1	1	1	1		High	High	High	High	High	High	High	High	High
FALSE	High	[K].GIDYEHIEEDLANKSELLLQYNPVHK.[K]	2xTMT6plex [K14; K26]; 1xTMT6plex [N-Term]		1.66657e-05	0	1	1	2	XP_010678534.1	XP_010678534.1 [29-54]	1	3755.03	0.874	1.088	1.133	0.955	1.05	1.038	0.863	1.544	94.3	82.4	102.6	106.9	90	99	97.9	81.4	145.6	1	1	1	1	1	1	1	1	1		High	High	High	High	High	High	High	High	High
FALSE	High	[R].SSQESERPDLGNAR.[I]	1xTMT6plex [N-Term]		3.33029e-05	0	1	1	2	XP_010694223.1	XP_010694223.1 [223-236]	0	1774.89	0.833	0.864	0.882	0.87	0.769	0.9	1.188	1.021	108.1	90	93.4	95.3	94	83.1	97.3	128.4	110.4	2	2	2	2	2	2	2	2	2		High	High	High	High	High	High	High	High	High
FALSE	High	[K].DVEAVSEQQQPEFSTK.[D]	1xTMT6plex [K16]; 1xTMT6plex [N-Term]		1.42263e-05	0	1	1	7	NP_001289999.1	NP_001289999.1 [4-19]	0	2280.18	1.086	0.974	1.19	0.975	0.898	1.25	1.497	1.311	88.4	96	86.1	105.2	86.2	79.4	110.5	132.3	115.9	7	7	7	7	7	7	7	7	7		High	High	High	High	High	High	High	High	High
FALSE	High	[K].SSQEFCSVGDDSCLILWDAR.[S]	2xCarbamidomethyl [C6; C13]; 1xTMT6plex [N-Term]		3.0617e-05	0	1	1	1	XP_010667163.1	XP_010667163.1 [304-323]	0	2574.18	0.921	0.787	0.924	0.742	0.897	0.959	0.925	0.879	112	103.2	88.2	103.5	83.1	100.4	107.5	103.6	98.4	1	1	1	1	1	1	1	1	1		High	High	High	High	High	High	High	High	High
FALSE	High	[K].GLDYEFVNVDMK.[S]	1xTMT6plex [K12]; 1xTMT6plex [N-Term]		9.70952e-06	0	1	1	14	XP_010665785.1	XP_010665785.1 [25-36]	0	1887.99	0.979	1.064	1.057	1.029	1.028	1.052	1.109	1.052	96.1	94	102.2	101.5	98.8	98.8	101	106.5	101.1	14	14	14	14	14	14	14	14	14		High	High	High	High	High	High	High	High	High
FALSE	High	[K].DVEEAQSLVDTIHHINIHK.[L]	1xTMT6plex [K19]; 1xTMT6plex [N-Term]		1.03001e-07	0	1	1	10	XP_010673568.1	XP_010673568.1 [25-43]	0	2656.45	2.098	0.988	1.445	1.165	1.062	1.014	1.152	1.087	81.7	171.5	80.8	118.1	95.2	86.8	82.9	94.2	88.8	10	10	10	10	10	10	10	10	10		High	High	High	High	High	High	High	High	High
FALSE	High	[K].ISASEVDGFLDELKR.[M]	1xTMT6plex [K14]; 1xTMT6plex [N-Term]		1.2441e-07	0	1	1	1	XP_010669806.1	XP_010669806.1 [315-329]	1	2137.19	1.082	1.122	1.081	1.089	1.142	0.853	0.816	0.786	100.3	108.6	112.6	108.4	109.3	114.6	85.6	81.8	78.9	1	1	1	1	1	1	1	1	1		High	High	High	High	High	High	High	High	High
FALSE	High	[R].GIDVVLNDESKR.[E]	1xTMT6plex [K11]; 1xTMT6plex [N-Term]		1.01011e-05	0	1	1	3	XP_010691292.1	XP_010691292.1 [22-33]	1	1803.04	1.068	1.054	0.784	0.976	0.934	0.919	0.844	0.885	106.3	113.6	112.1	83.4	103.7	99.3	97.7	89.8	94.1	3	3	3	3	3	3	3	3	3		High	High	High	High	High	High	High	High	High
FALSE	High	[K].DVEELVDQYNKEPK.[K]	2xTMT6plex [K11; K14]; 1xTMT6plex [N-Term]		1.35892e-06	0	1	1	4	XP_010665990.1	XP_010665990.1 [177-190]	1	2393.32	1.017	1.05	0.975	1.014	0.879	0.856	0.869	0.751	107	108.8	112.3	104.3	108.5	94.1	91.6	93	80.4	4	4	4	4	4	4	4	4	4		High	High	High	High	High	High	High	High	High
FALSE	High	[R].GIDVVLNDESK.[R]	1xTMT6plex [K11]; 1xTMT6plex [N-Term]		2.11505e-05	0	1	1	2	XP_010691292.1	XP_010691292.1 [22-32]	0	1646.94	1.076	1.067	1.02	0.982	0.976	1.239	1.172	1.154	92.9	100	99.1	94.7	91.2	90.7	115.1	108.9	107.2	2	2	2	2	2	2	2	2	2		High	High	High	High	High	High	High	High	High
FALSE	High	[K].SSPDSSSLFVDKDWIAEHAR.[Q]	1xTMT6plex [K12]; 1xTMT6plex [N-Term]		1.21604e-05	0	1	1	1	XP_010692696.1	XP_010692696.1 [78-97]	1	2705.39	0.873	0.86	0.934	0.909	0.736	0.885	1.064	1.023	108.6	94.8	93.4	101.4	98.8	80	96.2	115.6	111.1	1	1	1	1	1	1	1	1	1		High	High	High	High	High	High	High	High	High
FALSE	High	[R].GIDVQQVSLVINYDLPTQPENYLHR.[I]	1xTMT6plex [N-Term]		3.59051e-07	0	2	2	12	XP_010688701.1; XP_010669372.1	XP_010688701.1 [342-366]; XP_010669372.1 [342-366]	0	3140.66	1.106	1	1.014	1.011	0.993	1.033	1.096	0.988	97.4	107.7	97.4	98.8	98.5	96.7	100.6	106.7	96.2	10	10	10	10	10	10	10	10	10	Shared	High	High	High	High	High	High	High	High	High
FALSE	High	[R].DVEGLDSSSISTTSSYFYGK.[L]	1xTMT6plex [K20]; 1xTMT6plex [N-Term]		6.20035e-06	0	1	1	1	XP_010692323.1	XP_010692323.1 [370-389]	0	2601.3	0.872	1.091	1.071	1.101	1.201	1.033	0.895	0.934	97.8	85.4	106.7	104.8	107.8	117.5	101.1	87.6	91.4	1	1	1	1	1	1	1	1	1		High	High	High	High	High	High	High	High	High
FALSE	High	[R].GIDVQQVSLVINYDLPNNR.[E]	1xTMT6plex [N-Term]		2.414e-05	0	1	1	4	XP_010687436.1	XP_010687436.1 [336-354]	0	2386.29	1.043	1.034	1.082	0.991	1.001	0.957	0.951	1	99.3	103.6	102.7	107.5	98.4	99.5	95.1	94.5	99.3	4	4	4	4	4	4	4	4	4		High	High	High	High	High	High	High	High	High
FALSE	High	[K].GLEAAVAAGAK.[E]	1xTMT6plex [K11]; 1xTMT6plex [N-Term]		2.96346e-05	0	1	1	2	XP_010673052.1	XP_010673052.1 [225-235]	0	1415.86	2.641	1.029	1.513	1.282	1.102	1.073	1.358	1.328	73	192.9	75.2	110.5	93.6	80.5	78.4	99.1	96.9	2	2	2	2	2	2	2	2	2		High	High	High	High	High	High	High	High	High
FALSE	High	[K].GLDVIQQAQSGTGK.[T]	1xTMT6plex [K14]; 1xTMT6plex [N-Term]		9.57488e-06	0	2	2	6	XP_010688701.1; XP_010669372.1	XP_010688701.1 [77-90]; XP_010669372.1 [77-90]	0	1860.06	0.927	1.041	0.929	0.986	0.974	0.874	0.866	0.878	106.2	98.5	110.6	98.6	104.7	103.5	92.8	91.9	93.2	5	5	5	5	5	5	5	5	5	Shared	High	High	High	High	High	High	High	High	High
FALSE	High	[R].DVDIVIEAVIENVSLK.[Q]	1xTMT6plex [K16]; 1xTMT6plex [N-Term]		6.21489e-06	0	1	1	1	XP_010693603.1	XP_010693603.1 [387-402]	0	2214.3	1.143	0.882	0.964	0.99	1.076	0.961	1.049	1.109	98.1	112.1	86.5	94.6	97.1	105.5	94.3	102.9	108.8	1	1	1	1	1	1	1	1	1		High	High	High	High	High	High	High	High	High
FALSE	High	[K].SSQQILEIQQR.[Y]	1xTMT6plex [N-Term]		2.47935e-05	0	1	1	2	XP_010669493.1	XP_010669493.1 [947-957]	0	1558.88	0.972	1.191	1.146	1.337	1.18	0.89	1.136	1.131	90.1	87.6	107.4	103.3	120.6	106.4	80.2	102.4	102	2	2	2	2	2	2	2	2	2		High	High	High	High	High	High	High	High	High
FALSE	High	[K].IRPWQLTEIVEPAQCR.[L]	1xCarbamidomethyl [C15]; 1xTMT6plex [N-Term]		5.22488e-06	0	1	1	1	XP_010674104.1	XP_010674104.1 [705-720]	0	2225.21	1.015	1.058	0.997	0.97	0.953	1.002	1.086	1.006	99	100.5	104.8	98.7	96	94.4	99.3	107.6	99.6	1	1	1	1	1	1	1	1	1		High	High	High	High	High	High	High	High	High
FALSE	High	[R].DVAVLEAMLESGMK.[G]	1xTMT6plex [K14]; 1xTMT6plex [N-Term]		3.04844e-05	0	1	2	1	XP_010673578.1	XP_010673578.1 [337-350]	0	1951.06	1.116	1.232	1.002	1.329	1.212	1.21	1.227	1.258	85	94.9	104.7	85.2	113	103	102.8	104.3	107	1	1	1	1	1	1	1	1	1		High	High	High	High	High	High	High	High	High
FALSE	High	[K].SSSVPPLDFPLEGVTVPPSLPDYVEPAK.[T]	1xTMT6plex [K28]; 1xTMT6plex [N-Term]		7.27218e-07	0	1	2	18	XP_010688376.1	XP_010688376.1 [50-77]	0	3395.84	0.954	0.997	0.948	0.992	0.94	0.994	0.973	0.938	103	98.3	102.7	97.6	102.3	96.8	102.4	100.2	96.6	16	16	16	16	16	16	16	16	16		High	High	High	High	High	High	High	High	High
FALSE	High	[R].GIEGEAAVAVLDTAAGVWLDR.[S]	1xTMT6plex [N-Term]		1.34611e-05	0	1	1	1	XP_010684726.1	XP_010684726.1 [285-305]	0	2342.26	1.689	1.072	1.137	1.082	1.074	1.113	1.239	1.299	84.1	142	90.1	95.6	91	90.3	93.5	104.2	109.2	1	1	1	1	1	1	1	1	1		High	High	High	High	High	High	High	High	High
FALSE	High	[K].SSSSDEPSTSK.[S]	1xTMT6plex [K11]; 1xTMT6plex [N-Term]		2.16805e-05	0	1	1	3	XP_010685643.1	XP_010685643.1 [128-138]	0	1569.8	0.932	0.995	0.869	0.937	0.907	1.196	1.364	1.086	96.9	90.3	96.4	84.2	90.8	87.9	115.9	132.2	105.2	3	3	3	3	3	3	3	3	3		High	High	High	High	High	High	High	High	High
FALSE	High	[K].SSSPLTLTGGDELIFGSVGK.[Y]	1xTMT6plex [K20]; 1xTMT6plex [N-Term]		2.31373e-05	0	1	2	1	XP_010684533.1	XP_010684533.1 [199-218]	0	2423.34	1.002	0.957	1.007	0.917	0.88	1.012	1.032	0.901	103.4	103.5	98.9	104.1	94.8	91	104.6	106.7	93.2	1	1	1	1	1	1	1	1	1		High	High	High	High	High	High	High	High	High
FALSE	High	[K].LSAAEIAAELPTDNPDTAAATLGR.[L]	1xTMT6plex [N-Term]		4.04031e-07	0	1	1	3	XP_010671065.1	XP_010671065.1 [63-86]	0	2597.36	1.07	0.956	1.137	0.923	0.971	1.021	1.069	0.978	98.6	105.5	94.3	112.2	91.1	95.8	100.7	105.4	96.5	2	2	2	2	2	2	2	2	2		High	High	High	High	High	High	High	High	High
FALSE	High	[R].GIEFHTEESPLAITK.[S]	1xTMT6plex [K15]; 1xTMT6plex [N-Term]		3.84067e-06	0	1	1	2	XP_010679170.1	XP_010679170.1 [315-329]	0	2130.18	1.095	1.221	1.241	1.057	1.014	1.202	1.129	1.116	89.3	97.9	109.1	110.9	94.4	90.6	107.3	100.8	99.7	2	2	2	2	2	2	2	2	2		High	High	High	High	High	High	High	High	High
FALSE	High	[K].SSSISSVEAAK.[C]	1xTMT6plex [K11]; 1xTMT6plex [N-Term]		1.67803e-05	0	1	1	1	XP_010694223.1	XP_010694223.1 [43-53]	0	1523.87	0.83	0.791	0.991	1.021	0.801	0.91	0.932	1.124	107.1	88.9	84.8	106.2	109.4	85.8	97.5	99.9	120.4	1	1	1	1	1	1	1	1	1		High	High	High	High	High	High	High	High	High
FALSE	High	[K].ISAAEISAICQEAGMHAVR.[K]	1xCarbamidomethyl [C10]; 1xTMT6plex [N-Term]		2.11102e-07	0	1	1	3	XP_010684522.1	XP_010684522.1 [373-391]	0	2243.15	0.945	0.945	1.021	0.913	0.926	0.965	0.869	0.915	105.9	100	100.1	108.2	96.7	98	102.1	92	96.9	3	3	3	3	3	3	3	3	3		High	High	High	High	High	High	High	High	High
FALSE	High	[K].LSAAIASILESQLSVPK.[N]	1xTMT6plex [K17]; 1xTMT6plex [N-Term]		1.46918e-05	0	1	2	4	XP_010676830.1	XP_010676830.1 [77-93]	0	2185.32	1.016	1.056	1.039	1.174	1.11	1.039	1.076	1.081	93.8	95.3	99	97.5	110.2	104.2	97.5	101	101.4	3	3	3	3	3	3	3	3	3		High	High	High	High	High	High	High	High	High
FALSE	High	[K].SSSGSDEGIAK.[E]	1xTMT6plex [K11]; 1xTMT6plex [N-Term]		2.41938e-05	0	1	1	3	XP_010680042.1	XP_010680042.1 [75-85]	0	1495.8	1.095	1.082	1.087	1.029	0.939	0.913	0.988	0.948	99.1	108.5	107.3	107.8	102	93	90.5	97.9	93.9	3	3	3	3	3	3	3	3	3		High	High	High	High	High	High	High	High	High
FALSE	High	[K].GIEENWAAALEHNPEAFAR.[V]	1xTMT6plex [N-Term]		1.49208e-07	0	1	1	4	XP_010676121.1	XP_010676121.1 [177-195]	0	2354.17	0.935	0.955	0.978	0.994	0.954	0.942	0.976	1.012	102.9	96.2	98.3	100.6	102.3	98.1	96.9	100.4	104.1	4	4	4	4	4	4	4	4	4		High	High	High	High	High	High	High	High	High
FALSE	High	[K].SSSGENNWIAELSPIANVVAR.[R]	1xTMT6plex [N-Term]		5.79293e-06	0	1	1	1	XP_010677998.1	XP_010677998.1 [40-60]	0	2443.28	1.252	1.017	1.177	0.867	0.933	1.03	1.062	1.024	96.1	120.4	97.7	113.1	83.3	89.7	99.1	102.1	98.4	1	1	1	1	1	1	1	1	1		High	High	High	High	High	High	High	High	High
FALSE	High	[K].GLEDLSDELYEIASLNLDHAPAR.[R]	1xTMT6plex [N-Term]		1.40454e-06	0	1	2	2	XP_010681610.1	XP_010681610.1 [60-82]	0	2770.41	0.951	0.956	0.797	0.862	0.846	0.957	0.966	0.812	110.5	105	105.6	88.1	95.2	93.5	105.7	106.7	89.7	2	2	2	2	2	2	2	2	2		High	High	High	High	High	High	High	High	High
FALSE	High	[K].DVDGAEGFMELVK.[K]	1xTMT6plex [K13]; 1xTMT6plex [N-Term]		1.1397e-05	0	1	1	1	XP_010682416.1	XP_010682416.1 [425-437]	0	1867.99	0.973	0.92	0.889	0.961	0.9	0.92	0.907	0.937	107	104.1	98.5	95.2	102.9	96.4	98.5	97.1	100.3	1	1	1	1	1	1	1	1	1		High	High	High	High	High	High	High	High	High
FALSE	High	[K].SSSDSTTEAFTHAEEK.[D]	1xTMT6plex [K16]; 1xTMT6plex [N-Term]		1.15482e-06	0	1	2	1	XP_010680593.1	XP_010680593.1 [167-182]	0	2185.07	0.951	0.833	0.772	0.95	0.962	1.056	1.086	1.014	104.4	99.2	87	80.6	99.2	100.4	110.2	113.3	105.8	1	1	1	1	1	1	1	1	1		High	High	High	High	High	High	High	High	High
FALSE	High	[K].GLECVMDDVNIPDAGGK.[C]	1xCarbamidomethyl [C4]; 1xOxidation [M6]; 1xTMT6plex [K17]; 1xTMT6plex [N-Term]		3.35176e-05	0	1	2	2	XP_010694179.1	XP_010694179.1 [89-105]	0	2264.13	0.928	1.006	1.075	1.219	0.938	1.095	1.067	0.968	96.8	89.9	97.4	104.1	118	90.8	106	103.3	93.7	2	2	2	2	2	2	2	2	2		High	High	High	High	High	High	High	High	High
FALSE	High	[K].ISAIFNLAEEVK.[M]	1xTMT6plex [K12]; 1xTMT6plex [N-Term]		1.40959e-05	0	1	1	2	XP_010684361.1	XP_010684361.1 [191-202]	0	1792.06	0.923	1.117	1.026	1.049	1.055	1.089	1.004	1.103	96.1	88.7	107.3	98.6	100.8	101.4	104.7	96.4	106	2	2	2	2	2	2	2	2	2		High	High	High	High	High	High	High	High	High
FALSE	High	[R].LSALPSTPENAPELVFLPPYTDVSVR.[S]	1xTMT6plex [N-Term]		5.32389e-06	0	1	1	4	XP_010679412.1	XP_010679412.1 [454-479]	0	3041.64	0.959	1.069	1.011	0.961	1.126	0.918	0.932	0.987	100.4	96.3	107.3	101.5	96.5	113.1	92.2	93.6	99.1	2	2	2	2	2	2	2	2	2		High	High	High	High	High	High	High	High	High
FALSE	High	[K].LSANPATTSQLVASDPVNFTGSEVR.[M]	1xTMT6plex [N-Term]		1.56421e-07	0	1	1	3	XP_010680726.1	XP_010680726.1 [289-313]	0	2790.45	1.07	1.064	0.99	0.929	1.017	1.245	1.182	1.185	93	99.5	98.9	92	86.3	94.6	115.7	109.9	110.1	1	1	1	1	1	1	1	1	1		High	High	High	High	High	High	High	High	High
FALSE	High	[R].GIEADGLEALYK.[K]	1xTMT6plex [K12]; 1xTMT6plex [N-Term]		1.5524e-05	0	1	1	2	XP_010688412.1	XP_010688412.1 [229-240]	0	1736.98	0.847	0.697	0.864	0.698	0.728	0.876	0.764	0.633	126.6	107.3	88.2	109.5	88.3	92.2	110.9	96.8	80.1	2	2	2	2	2	2	2	2	2		High	High	High	High	High	High	High	High	High
FALSE	High	[R].ISASMLQDAVSR.[G]	1xTMT6plex [N-Term]		1.42919e-05	0	1	2	4	XP_010683504.1	XP_010683504.1 [154-165]	0	1506.81	0.933	0.947	1.071	0.94	1.028	0.958	1.022	1.067	100.4	93.7	95	107.5	94.4	103.2	96.2	102.6	107.1	4	4	4	4	4	4	4	4	4		High	High	High	High	High	High	High	High	High
FALSE	High	[K].DVERDDIEFITK.[T]	1xTMT6plex [K12]; 1xTMT6plex [N-Term]		1.45573e-05	0	1	1	4	XP_010695656.1	XP_010695656.1 [323-334]	1	1938.06	1.021	1.117	0.988	0.978	0.979	0.942	0.918	0.926	101.5	103.7	113.3	100.3	99.2	99.4	95.6	93.1	94	4	4	4	4	4	4	4	4	4		High	High	High	High	High	High	High	High	High
FALSE	High	[K].SSNILLDEFLKPR.[I]	1xTMT6plex [K11]; 1xTMT6plex [N-Term]		3.854e-07	0	1	2	1	XP_010667749.1	XP_010667749.1 [809-821]	0	1990.17	0.922	0.959	0.972	0.958	0.914	0.94	0.972	0.945	104.9	96.7	100.5	102	100.4	95.9	98.6	101.9	99.1	1	1	1	1	1	1	1	1	1		High	High	High	High	High	High	High	High	High
FALSE	High	[K].SSLLLDYNPVHK.[K]	1xTMT6plex [K12]; 1xTMT6plex [N-Term]		1.91052e-05	0	1	1	2	XP_010667555.1	XP_010667555.1 [40-51]	0	1844.07	1.022	1.054	0.95	0.968	1.003	1.061	1.064	1.227	96.3	98.3	101.4	91.5	93.2	96.5	102.1	102.4	118.1	2	2	2	2	2	2	2	2	2		High	High	High	High	High	High	High	High	High
FALSE	High	[K].SSILLDVKPWDDETDMK.[K]	1xOxidation [M16]; 2xTMT6plex [K8; K17]; 1xTMT6plex [N-Term]		3.03523e-05	0	1	1	9	XP_010673829.1	XP_010673829.1 [139-155]	0	2695.45	1.025	1.017	0.966	0.973	0.981	0.967	0.965	0.921	102.1	104.6	103.8	98.6	99.4	100.1	98.7	98.5	94.1	8	8	8	8	8	8	8	8	8		High	High	High	High	High	High	High	High	High
FALSE	High	[K].SSILLDVKPWDDETDMK.[K]	2xTMT6plex [K8; K17]; 1xTMT6plex [N-Term]		4.09794e-07	0	1	1	2	XP_010673829.1	XP_010673829.1 [139-155]	0	2679.45	0.804	0.959	0.847	0.984	0.967	0.953	0.945	0.917	107.4	86.4	103	91	105.7	103.9	102.4	101.6	98.5	2	2	2	2	2	2	2	2	2		High	High	High	High	High	High	High	High	High
FALSE	High	[K].DVHQDTTAGLNIINVQK.[D]	1xTMT6plex [K17]; 1xTMT6plex [N-Term]		9.35454e-06	0	1	6	1	XP_010682961.1	XP_010682961.1 [2112-2128]	0	2324.3	1.015	1.38	1.261	1.15	1.121	0.868	0.998	1.018	91.7	93.1	126.6	115.7	105.5	102.9	79.7	91.5	93.4	1	1	1	1	1	1	1	1	1		High	High	High	High	High	High	High	High	High
FALSE	High	[KR].GLDGIQGPVYVGTGCVFNR.[QT]	1xCarbamidomethyl [C15]; 1xTMT6plex [N-Term]		1.91052e-05	0	2	3	2	XP_010686462.1; XP_010667061.1	XP_010686462.1 [968-986]; XP_010667061.1 [603-621]	0	2238.15	1.526	1.015	1.266	1.123	1.053	1.044	1.194	1.189	86.4	131.9	87.8	109.5	97.1	91.1	90.3	103.2	102.7	2	2	2	2	2	2	2	2	2	Shared	High	High	High	High	High	High	High	High	High
FALSE	High	[K].SSLKPDFQVAAQNCWVK.[K]	1xCarbamidomethyl [C14]; 2xTMT6plex [K4; K17]; 1xTMT6plex [N-Term]		8.28944e-08	0	1	1	7	XP_010690624.1	XP_010690624.1 [54-70]	0	2665.47	0.903	1.045	1.074	1.109	1.116	0.834	0.85	0.927	101.6	91.7	106.2	109.1	112.7	113.4	84.8	86.4	94.2	7	7	7	7	7	7	7	7	7		High	High	High	High	High	High	High	High	High
FALSE	High	[R].DVKDTTISTLATEVTGK.[L]	2xTMT6plex [K3; K17]; 1xTMT6plex [N-Term]		3.16273e-05	0	1	1	1	XP_010690004.1	XP_010690004.1 [186-202]	1	2466.43	1.05	1.181	0.717	0.872	0.828	0.67	0.651	0.563	119.5	125.5	141.1	85.7	104.2	98.9	80	77.8	67.3	1	1	1	1	1	1	1	1	1		High	High	High	High	High	High	High	High	High
FALSE	High	[K].SSLGWAIDSNFGSLEALIQK.[M]	1xTMT6plex [K20]; 1xTMT6plex [N-Term]		4.73428e-06	0	1	1	6	XP_010670629.1	XP_010670629.1 [120-139]	0	2594.42	1.005	0.987	0.945	1.025	0.99	0.936	1.038	0.981	101	101.6	99.7	95.5	103.5	100	94.5	104.9	99.2	6	6	6	6	6	6	6	6	6		High	High	High	High	High	High	High	High	High
FALSE	High	[R].DVKPHNVMIDHEQR.[K]	1xTMT6plex [K3]; 1xTMT6plex [N-Term]		2.1246e-05	0	1	2	2	XP_010679619.1	XP_010679619.1 [248-261]	0	2176.17	0.928	0.968	0.961	0.934	0.948	0.907	0.965	0.903	105.7	98.1	102.4	101.6	98.7	100.2	95.9	102	95.4	2	2	2	2	2	2	2	2	2		High	High	High	High	High	High	High	High	High
FALSE	High	[R].DVKPIAEFALQQVK.[A]	2xTMT6plex [K3; K14]; 1xTMT6plex [N-Term]		6.22321e-07	0	1	1	5	XP_010688926.1	XP_010688926.1 [124-137]	0	2273.38	1.026	0.976	0.9	0.934	0.945	0.961	0.872	0.941	105.2	108	102.7	94.7	98.2	99.4	101.1	91.7	99	5	5	5	5	5	5	5	5	5		High	High	High	High	High	High	High	High	High
FALSE	High	[R].GLDFSAMMDDIK.[N]	1xTMT6plex [K12]; 1xTMT6plex [N-Term]		1.3775e-05	0	1	1	2	XP_010689737.1	XP_010689737.1 [179-190]	0	1800.93	1.097	1.124	1.023	1.08	1.07	1.118	1.261	1.313	89.2	97.9	100.3	91.3	96.4	95.5	99.7	112.5	117.2	2	2	2	2	2	2	2	2	2		High	High	High	High	High	High	High	High	High
FALSE	High	[K].GIDFEHIEEDLANKSELLLQYNPVHK.[K]	2xTMT6plex [K14; K26]; 1xTMT6plex [N-Term]		1.94822e-07	0	1	1	2	XP_010678535.1	XP_010678535.1 [29-54]	1	3739.03	0.984	1.344	0.823	1.035	0.911	0.757	0.876	0.766	105.9	104.2	142.4	87.2	109.6	96.5	80.2	92.8	81.2	2	2	2	2	2	2	2	2	2		High	High	High	High	High	High	High	High	High
FALSE	High	[K].DVLALASLEVDLSSIEPGTTVTVK.[W]	1xTMT6plex [K24]; 1xTMT6plex [N-Term]		1.70816e-06	0	1	1	2	XP_010682901.1	XP_010682901.1 [142-165]	0	2915.66	0.989	1.202	0.984	1.077	1.099	1.137	1.23	1.143	91.3	90.3	109.7	89.8	98.3	100.3	103.8	112.2	104.3	2	2	2	2	2	2	2	2	2		High	High	High	High	High	High	High	High	High
FALSE	High	[K].GIDFEHIEEDLANK.[S]	1xTMT6plex [K14]; 1xTMT6plex [N-Term]		4.80146e-06	0	1	1	7	XP_010678535.1	XP_010678535.1 [29-42]	0	2088.1	0.795	0.982	0.988	0.928	0.822	1.326	1.875	1.337	89.5	71.1	87.9	88.4	83.1	73.6	118.7	167.9	119.7	4	4	4	4	4	4	4	4	4		High	High	High	High	High	High	High	High	High
FALSE	High	[R].DVIAQAQSGTGK.[T]	1xTMT6plex [K12]; 1xTMT6plex [N-Term]		2.11029e-05	0	1	1	2	XP_010687436.1	XP_010687436.1 [73-84]	0	1632.93	0.922	0.899	1.033	0.927	0.969	1.003	1.102	0.963	102.1	94.1	91.7	105.4	94.7	98.9	102.4	112.5	98.3	2	2	2	2	2	2	2	2	2		High	High	High	High	High	High	High	High	High
FALSE	High	[K].LSDEAIEDSLEK.[V]	1xTMT6plex [K12]; 1xTMT6plex [N-Term]		7.06895e-06	0	2	3	3	XP_010695128.1; XP_019103328.1	XP_010695128.1 [406-417]; XP_019103328.1 [441-452]	0	1806.97	1.005	0.936	0.922	1.017	0.971	1.066	1.088	1.102	98.8	99.3	92.5	91.1	100.5	96	105.3	107.5	108.9	3	3	3	3	3	3	3	3	3	Shared	High	High	High	High	High	High	High	High	High
FALSE	High	[K].SSLFASASSAVSSK.[L]	1xTMT6plex [K14]; 1xTMT6plex [N-Term]		1.6527e-06	0	1	1	3	XP_010692910.1	XP_010692910.1 [163-176]	0	1787	0.853	0.948	0.967	1.028	0.969	0.969	0.968	0.975	103.7	88.5	98.3	100.3	106.6	100.6	100.6	100.4	101.1	3	3	3	3	3	3	3	3	3		High	High	High	High	High	High	High	High	High
FALSE	High	[R].DVLDGSSVGFLETLENDLVQLR.[E]	1xTMT6plex [N-Term]		1.03362e-06	0	2	2	1	XP_010672020.1; XP_010683420.1	XP_010672020.1 [171-192]; XP_010683420.1 [171-192]	0	2648.4	1.007	0.895	1.084	0.944	1.046	0.987	1.046	0.994	100	100.6	89.5	108.4	94.4	104.6	98.7	104.6	99.3	1	1	1	1	1	1	1	1	1	Shared	High	High	High	High	High	High	High	High	High
FALSE	High	[K].LSDEEVQSLLSVADLDASFINK.[N]	1xTMT6plex [K22]; 1xTMT6plex [N-Term]		9.8003e-06	0	1	1	1	XP_010675422.1	XP_010675422.1 [147-168]	0	2851.53	0.979	1.001	0.973	0.669	1.032	0.772	1.076	0.994	106	103.7	106.1	103	70.9	109.3	81.8	114	105.3	1	1	1	1	1	1	1	1	1		High	High	High	High	High	High	High	High	High
FALSE	High	[R].SSLEALEEGMDSLSER.[N]	1xTMT6plex [N-Term]		3.85367e-05	0	1	1	1	XP_010675795.1	XP_010675795.1 [773-788]	0	1981.96	0.862	0.89	0.812	0.859	0.919	0.967	0.795	0.885	112.7	97.1	100.3	91.5	96.8	103.5	108.9	89.6	99.7	1	1	1	1	1	1	1	1	1		High	High	High	High	High	High	High	High	High
FALSE	High	[K].GLDEDRPLSYEDNPCR.[Y]	1xCarbamidomethyl [C15]; 1xTMT6plex [N-Term]		9.13916e-06	0	1	1	1	XP_010687177.1	XP_010687177.1 [345-360]	0	2165.01	0.991	1.123	0.944	1.294	1.327	1.121	0.88	1.097	92	91.2	103.4	86.9	119.1	122.2	103.2	81	101	1	1	1	1	1	1	1	1	1		High	High	High	High	High	High	High	High	High
FALSE	High	[K].LSDAQELLEGLK.[L]	1xTMT6plex [K12]; 1xTMT6plex [N-Term]		9.91495e-06	0	1	1	1	XP_010683297.1	XP_010683297.1 [331-342]	0	1774.04	1.11	1.147	0.976	1.071	1.038	0.919	0.939	1.083	97	107.6	111.2	94.6	103.8	100.6	89.1	91.1	105	1	1	1	1	1	1	1	1	1		High	High	High	High	High	High	High	High	High
FALSE	High	[R].DVGVNNIVLFPK.[V]	1xTMT6plex [K12]; 1xTMT6plex [N-Term]		4.22006e-05	0	1	1	2	XP_010674880.1	XP_010674880.1 [178-189]	0	1773.07	1.046	1	1.046	1.117	1.022	1.069	0.999	0.95	97.3	101.8	97.3	101.8	108.7	99.5	104	97.2	92.4	2	2	2	2	2	2	2	2	2		High	High	High	High	High	High	High	High	High
FALSE	High	[K].DVGVHGLVVPDVPLEETEVLR.[K]	1xTMT6plex [N-Term]		1.2542e-06	0	1	2	3	XP_010679155.1	XP_010679155.1 [169-189]	0	2501.38	1.036	1.018	0.926	0.879	0.834	1.008	0.989	0.907	104.7	108.5	106.6	96.9	92	87.3	105.5	103.5	95	2	2	2	2	2	2	2	2	2		High	High	High	High	High	High	High	High	High
FALSE	High	[K].SSLLLDYNPVQK.[K]	1xTMT6plex [K12]; 1xTMT6plex [N-Term]		3.10177e-05	0	1	1	2	XP_010667670.1	XP_010667670.1 [40-51]	0	1835.07	0.995	1.087	1.085	0.982	1.019	1.084	1.219	1.1	94	93.5	102.2	102	92.3	95.8	102	114.6	103.4	2	2	2	2	2	2	2	2	2		High	High	High	High	High	High	High	High	High
FALSE	High	[K].GLDVDSLYISHIQVNQAQK.[Q]	1xTMT6plex [K19]; 1xTMT6plex [N-Term]		2.31459e-07	0	2	2	12	XP_010682792.1; XP_010677891.2	XP_010682792.1 [107-125]; XP_010677891.2 [177-195]	0	2586.43	0.978	1.012	0.754	0.833	0.862	0.924	0.848	0.871	111.4	108.9	112.7	83.9	92.8	96	102.9	94.4	97	9	9	9	9	9	9	9	9	9	Shared	High	High	High	High	High	High	High	High	High
FALSE	High	[K].GLDTFTPISEMIPK.[S]	1xTMT6plex [K14]; 1xTMT6plex [N-Term]		1.8174e-05	0	1	1	5	XP_010696093.1	XP_010696093.1 [112-125]	0	2007.12	1.931	1.122	1.482	1.204	1.133	1.163	1.193	1.07	79.7	153.8	89.4	118.1	95.9	90.2	92.6	95.1	85.3	5	5	5	5	5	5	5	5	5		High	High	High	High	High	High	High	High	High
FALSE	High	[R].GLDSSGSPLIPVSSSAAEAMEFVATLER.[E]	1xTMT6plex [N-Term]		1.06833e-06	0	1	1	2	XP_010676873.1	XP_010676873.1 [131-158]	0	3050.56	0.987	1.087	1.106	1.219	1.149	1.155	1.194	0.901	91.9	90.7	99.9	101.6	112	105.5	106.1	109.7	82.8	1	1	1	1	1	1	1	1	1		High	High	High	High	High	High	High	High	High
FALSE	High	[R].SSLYIINNVEPILQSYTER.[A]	1xTMT6plex [N-Term]		4.5919e-06	0	1	2	1	XP_010694655.1	XP_010694655.1 [443-461]	0	2468.32	1.144	0.879	1.067	1.023	1.042	0.886	0.961	0.924	100.8	115.3	88.6	107.6	103.2	105.1	89.3	96.9	93.2	1	1	1	1	1	1	1	1	1		High	High	High	High	High	High	High	High	High
FALSE	High	[K].LSATNLAFLACNDYLSCQK.[L]	2xCarbamidomethyl [C11; C17]; 1xTMT6plex [K19]; 1xTMT6plex [N-Term]		3.5538e-06	0	1	2	2	XP_010679806.1	XP_010679806.1 [322-340]	0	2647.36	0.942	0.97	0.866	0.899	0.916	0.91	0.991	0.952	106.6	100.4	103.4	92.3	95.8	97.6	97	105.6	101.5	2	2	2	2	2	2	2	2	2		High	High	High	High	High	High	High	High	High
FALSE	High	[K].ISATSIYFESLPYK.[V]	1xTMT6plex [K14]; 1xTMT6plex [N-Term]		2.23729e-05	0	1	1	8	XP_010673386.1	XP_010673386.1 [211-224]	0	2077.16	0.948	1.034	1.075	1.102	1.085	0.999	0.979	1.038	97.2	92.1	100.5	104.5	107.1	105.5	97.1	95.2	100.9	6	6	6	6	6	6	6	6	6		High	High	High	High	High	High	High	High	High
FALSE	High	[R].SSIVIGGYQIEDNLLQFDR.[A]	1xTMT6plex [N-Term]		1.17727e-05	0	1	1	3	XP_010677554.1	XP_010677554.1 [393-411]	0	2396.27	1.101	0.985	0.921	1.006	0.895	1.011	1.005	0.886	102.2	112.5	100.6	94.1	102.7	91.5	103.3	102.6	90.5	3	3	3	3	3	3	3	3	3		High	High	High	High	High	High	High	High	High
FALSE	High	[K].DVFLEFYAPWCGHCK.[N]	2xCarbamidomethyl [C11; C14]; 1xTMT6plex [K15]; 1xTMT6plex [N-Term]		2.55194e-05	0	1	1	2	XP_010674363.1	XP_010674363.1 [397-411]	0	2387.17	1.223	1.012	1.048	1.055	0.947	0.996	1.019	1.099	95.8	117.1	96.9	100.3	101	90.7	95.4	97.6	105.2	2	2	2	2	2	2	2	2	2		High	High	High	High	High	High	High	High	High
FALSE	High	[R].SSLTISEYPVGTCGK.[T]	1xCarbamidomethyl [C13]; 1xTMT6plex [K15]; 1xTMT6plex [N-Term]		3.07501e-05	0	1	1	1	XP_010668021.1	XP_010668021.1 [116-130]	0	2057.1	0.988	0.837	0.924	1.004	0.921	0.914	0.915	0.842	107.8	106.5	90.2	99.7	108.3	99.3	98.6	98.7	90.8	1	1	1	1	1	1	1	1	1		High	High	High	High	High	High	High	High	High
FALSE	High	[K].GLDLVDLVALSGSHTIGDAR.[C]	1xTMT6plex [N-Term]		5.98482e-08	0	1	1	8	XP_010679795.1	XP_010679795.1 [195-214]	0	2238.23	1.04	0.974	1.005	1.017	1.008	0.965	1.059	1.029	98.9	102.9	96.4	99.4	100.6	99.7	95.5	104.8	101.8	7	7	7	7	7	7	7	7	7		High	High	High	High	High	High	High	High	High
FALSE	High	[K].SSLDAFNQIVK.[K]	1xTMT6plex [K11]; 1xTMT6plex [N-Term]		2.24735e-05	0	1	1	2	XP_010689049.1	XP_010689049.1 [328-338]	0	1679.97	1.151	1.009	1.054	1.101	0.992	1.11	1.261	1.186	91.2	105	92.1	96.1	100.5	90.5	101.3	115.1	108.3	2	2	2	2	2	2	2	2	2		High	High	High	High	High	High	High	High	High
FALSE	High	[R].LSAVYGGTYMLNKPECK.[V]	1xCarbamidomethyl [C16]; 2xTMT6plex [K13; K17]; 1xTMT6plex [N-Term]		9.68693e-08	0	1	1	2	XP_010672532.1	XP_010672532.1 [241-257]	0	2618.43	0.854	1.005	0.924	1.021	1.025	0.88	0.855	0.885	106.5	90.9	107.1	98.4	108.7	109.2	93.8	91.1	94.3	2	2	2	2	2	2	2	2	2		High	High	High	High	High	High	High	High	High
FALSE	High	[R].GLDIPHVAHVINFDLPNDIDDYVHR.[I]	1xTMT6plex [N-Term]		6.55488e-07	0	1	1	7	XP_010693834.1	XP_010693834.1 [481-505]	0	3113.6	1.016	0.923	0.91	0.901	0.919	1.141	1.044	0.931	102.5	104.1	94.5	93.2	92.3	94.1	116.9	106.9	95.4	5	5	5	5	5	5	5	5	5		High	High	High	High	High	High	High	High	High
FALSE	High	[R].DVGFFENDGLLGITNDIPLPVVFR.[K]	1xTMT6plex [N-Term]		1.27381e-07	0	1	1	2	XP_010693983.1	XP_010693983.1 [166-189]	0	2876.54	0.995	0.989	1.073	1.133	1.008	0.917	0.888	0.953	100.5	99.9	99.4	107.8	113.9	101.3	92.1	89.3	95.8	2	2	2	2	2	2	2	2	2		High	High	High	High	High	High	High	High	High
FALSE	High	[R].DVGFFKEDGLLGITDDIPLTVMFK.[K]	2xTMT6plex [K6; K24]; 1xTMT6plex [N-Term]		1.84635e-06	0	1	1	4	XP_010693954.1	XP_010693954.1 [168-191]	1	3357.86	1.105	1.531	0.97	1.087	0.894	0.912	0.974	0.845	96.6	106.7	147.9	93.7	105	86.3	88.1	94.1	81.6	4	4	4	4	4	4	4	4	4		High	High	High	High	High	High	High	High	High
FALSE	High	[K].DVGGEFSIFDGSVTGTNVELK.[E]	1xTMT6plex [K21]; 1xTMT6plex [N-Term]		1.44826e-06	0	1	1	2	XP_010672633.1	XP_010672633.1 [247-267]	0	2629.38	1.028	0.942	1.025	0.912	0.973	0.933	0.921	0.895	104.3	107.2	98.3	106.9	95.1	101.4	97.3	96.1	93.4	2	2	2	2	2	2	2	2	2		High	High	High	High	High	High	High	High	High
FALSE	High	[K].DVGGTVTAGNASSISDGAAALVLVSGQK.[A]	1xTMT6plex [K28]; 1xTMT6plex [N-Term]		1.39812e-08	0	1	1	6	XP_010689228.1	XP_010689228.1 [249-276]	0	3003.64	0.955	0.974	1.007	1.025	0.991	1.017	0.95	0.949	101.5	96.9	98.8	102.2	104	100.6	103.2	96.4	96.3	4	4	4	4	4	4	4	4	4		High	High	High	High	High	High	High	High	High
FALSE	High	[K].LSDAESMMALK.[D]	1xTMT6plex [K11]; 1xTMT6plex [N-Term]		2.43561e-05	0	1	1	4	XP_010693309.1	XP_010693309.1 [390-400]	0	1653.9	0.976	0.937	0.953	0.923	1.009	1.057	0.993	0.994	101.8	99.3	95.4	97	93.9	102.7	107.6	101.1	101.2	4	4	4	4	4	4	4	4	4		High	High	High	High	High	High	High	High	High
FALSE	High	[R].GIDLDALLDMSTEELVK.[L]	1xTMT6plex [K17]; 1xTMT6plex [N-Term]		1.54222e-07	0	1	1	3	XP_010679185.1	XP_010679185.1 [28-44]	0	2320.27	1.07	0.808	1.006	0.984	0.901	0.945	0.873	0.823	107	114.5	86.5	107.6	105.3	96.4	101.1	93.4	88.1	3	3	3	3	3	3	3	3	3		High	High	High	High	High	High	High	High	High
FALSE	High	[K].GLDLAFAHSLDYFR.[E]	1xTMT6plex [N-Term]		4.32439e-05	0	1	1	2	XP_010671012.1	XP_010671012.1 [109-122]	0	1853.97	1.171	1.14	1.033	1.08	1.103	1.065	1.009	1.117	92.6	108.5	105.6	95.6	100	102.2	98.6	93.5	103.4	2	2	2	2	2	2	2	2	2		High	High	High	High	High	High	High	High	High
FALSE	High	[K].GIDKGEIVSSGAPQISK.[D]	2xTMT6plex [K4; K17]; 1xTMT6plex [N-Term]		4.21145e-05	0	1	1	2	XP_010683994.2	XP_010683994.2 [410-426]	1	2373.4	0.844	1.07	0.977	0.942	0.911	0.95	0.862	0.829	107.3	90.6	114.8	104.9	101.1	97.8	102	92.5	89	2	2	2	2	2	2	2	2	2		High	High	High	High	High	High	High	High	High
FALSE	High	[K].SSLLLHIDGTSPVAEDIGR.[Q]	1xTMT6plex [N-Term]		1.94547e-05	0	1	1	1	XP_010693397.1	XP_010693397.1 [439-457]	0	2209.2	1.031	0.921	0.99	0.784	0.878	0.903	1.017	0.93	106.5	109.8	98.1	105.4	83.4	93.4	96.1	108.3	99	1	1	1	1	1	1	1	1	1		High	High	High	High	High	High	High	High	High
FALSE	High	[K].DVGATLVICQWGFDDEANHLLMHR.[N]	1xCarbamidomethyl [C9]; 1xTMT6plex [N-Term]		4.09242e-06	0	1	1	1	XP_010682361.1	XP_010682361.1 [290-313]	0	3026.48	0.964	1.066	0.917	1.151	1.01	1.025	1.074	1.059	97.1	93.7	103.5	89	111.8	98.2	99.6	104.3	102.8	1	1	1	1	1	1	1	1	1		High	High	High	High	High	High	High	High	High
FALSE	High	[K].LSELTSSYEAK.[L]	1xTMT6plex [K11]; 1xTMT6plex [N-Term]		2.02632e-05	0	1	1	4	XP_010675101.1	XP_010675101.1 [451-461]	0	1685.94	0.886	1.004	0.853	0.941	0.953	0.977	0.969	0.968	105.2	93.3	105.7	89.8	99.1	100.3	102.8	102	101.9	4	4	4	4	4	4	4	4	4		High	High	High	High	High	High	High	High	High
FALSE	High	[K].DVSMTPNPDEVADAK.[Y]	1xTMT6plex [K15]; 1xTMT6plex [N-Term]		2.34498e-05	0	1	1	4	XP_010673944.1	XP_010673944.1 [223-237]	0	2047.04	1.033	0.987	0.988	0.915	1.014	1.211	1.033	1.188	96.1	99.2	94.8	94.9	87.9	97.4	116.3	99.2	114.1	3	3	3	3	3	3	3	3	3		High	High	High	High	High	High	High	High	High
FALSE	High	[R].GLAELSLEPLREEDYYEK.[R]	1xTMT6plex [K18]; 1xTMT6plex [N-Term]		7.20385e-07	0	1	1	3	XP_010696601.1	XP_010696601.1 [127-144]	1	2612.39	0.998	0.999	1.002	0.931	1.052	1.159	1.06	0.989	97.9	97.7	97.9	98.1	91.2	103	113.5	103.8	96.9	3	3	3	3	3	3	3	3	3		High	High	High	High	High	High	High	High	High
FALSE	High	[K].SPQEYLEQVLTDALMK.[H]	1xOxidation [M15]; 1xTMT6plex [K16]; 1xTMT6plex [N-Term]		2.7237e-06	0	1	1	5	XP_010670446.1	XP_010670446.1 [236-251]	0	2339.26	1.059	1.047	0.919	1.036	1.016	0.971	0.954	0.942	100.6	106.5	105.4	92.5	104.3	102.2	97.7	96	94.8	4	4	4	4	4	4	4	4	4		High	High	High	High	High	High	High	High	High
FALSE	High	[K].DYGKPMIDFFGVDGDAPR.[V]	1xTMT6plex [K4]; 1xTMT6plex [N-Term]		6.54352e-06	0	1	1	2	XP_010694132.1	XP_010694132.1 [372-389]	0	2458.25	0.88	0.939	0.732	0.853	0.868	1.103	1.224	1.164	102.7	90.4	96.5	75.1	87.6	89.1	113.2	125.7	119.6	2	2	2	2	2	2	2	2	2		High	High	High	High	High	High	High	High	High
FALSE	High	[K].SPQEYLEQVLTDALMK.[H]	1xTMT6plex [K16]; 1xTMT6plex [N-Term]		5.2382e-07	0	1	1	3	XP_010670446.1	XP_010670446.1 [236-251]	0	2323.26	0.891	0.923	0.921	1.175	1.099	0.985	1.019	1.066	99.1	88.3	91.5	91.3	116.5	108.9	97.6	101.1	105.7	2	2	2	2	2	2	2	2	2		High	High	High	High	High	High	High	High	High
FALSE	High	[K].GHYFLCNLDQNIAVIMR.[T]	1xCarbamidomethyl [C6]; 1xTMT6plex [N-Term]		5.13975e-06	0	1	1	1	XP_010678277.1	XP_010678277.1 [30-46]	0	2293.18	0.975	1.003	1.037	1.091	1.048	1.058	1.026	1.019	97.2	94.8	97.5	100.8	106.1	101.8	102.8	99.8	99.1	1	1	1	1	1	1	1	1	1		High	High	High	High	High	High	High	High	High
FALSE	High	[K].DYGSWVSNQLIPQTGEA.[-]	1xTMT6plex [N-Term]		1.5703e-05	0	1	1	3	NP_064061.2	NP_064061.2 [244-260]	0	2094.03	0.966	1.069	1.069	0.945	0.918	1.036	1.011	1.027	99.5	96.1	106.4	106.4	94	91.4	103.2	100.6	102.3	3	3	3	3	3	3	3	3	3		High	High	High	High	High	High	High	High	High
FALSE	High	[K].DYHDPPPAPLIDMEELK.[K]	1xTMT6plex [K17]; 1xTMT6plex [N-Term]		1.12524e-06	0	1	1	12	NP_001289999.1	NP_001289999.1 [20-36]	0	2438.27	1.042	1.1	1.082	1.064	0.939	1.123	1.307	1.118	92.1	95.9	101.3	99.6	98	86.5	103.4	120.3	103	12	12	12	12	12	12	12	12	12		High	High	High	High	High	High	High	High	High
FALSE	High	[K].DYHDPPPAPLIDMEELK.[K]	1xOxidation [M13]; 1xTMT6plex [K17]; 1xTMT6plex [N-Term]		1.82984e-05	0	1	1	8	NP_001289999.1	NP_001289999.1 [20-36]	0	2454.26	0.996	0.972	1.004	0.949	0.922	1.107	1.228	1.079	97.2	96.8	94.5	97.6	92.3	89.7	107.6	119.4	104.9	5	5	5	5	5	5	5	5	5		High	High	High	High	High	High	High	High	High
FALSE	High	[K].DYHDPPPAPLIDMEELKK.[W]	2xTMT6plex [K17; K18]; 1xTMT6plex [N-Term]		2.09201e-06	0	1	1	16	NP_001289999.1	NP_001289999.1 [20-37]	1	2795.53	0.947	1.083	1.074	1.036	1	1.079	1.216	1.187	93.5	88.6	101.3	100.4	96.9	93.6	101	113.8	111	15	15	15	15	15	15	15	15	15		High	High	High	High	High	High	High	High	High
FALSE	High	[K].DYHDPPPAPLIDMEELKK.[W]	1xOxidation [M13]; 2xTMT6plex [K17; K18]; 1xTMT6plex [N-Term]		6.46736e-06	0	1	1	13	NP_001289999.1	NP_001289999.1 [20-37]	1	2811.52	0.955	1.003	1.039	0.965	0.937	1.142	1.306	1.085	95.4	91.1	95.7	99.1	92	89.4	109	124.6	103.6	13	13	13	13	13	13	13	13	13		High	High	High	High	High	High	High	High	High
FALSE	High	[R].ISIAQGIIEAQTMAER.[G]	1xTMT6plex [N-Term]		1.72464e-05	0	1	1	1	XP_010680008.1	XP_010680008.1 [469-484]	0	1960.07	0.99	0.969	1.084	1.03	0.971	1.066	1.153	1.06	96.5	95.5	93.5	104.6	99.4	93.7	103	111.3	102.4	1	1	1	1	1	1	1	1	1		High	High	High	High	High	High	High	High	High
FALSE	High	[K].SPPLVSLDLLEDWTR.[R]	1xTMT6plex [N-Term]		3.48299e-05	0	1	1	2	XP_010666364.1	XP_010666364.1 [37-51]	0	1970.08	1.07	1.125	1.233	1.215	1.101	1.012	1.221	1.204	88.4	94.6	99.5	109	107.4	97.3	89.5	107.9	106.4	2	2	2	2	2	2	2	2	2		High	High	High	High	High	High	High	High	High
FALSE	High	[K].DYKEPPPAPLFEPGELQSWSFWR.[A]	1xTMT6plex [K3]; 1xTMT6plex [N-Term]		3.9741e-07	0	1	1	1	XP_010670234.1	XP_010670234.1 [29-51]	1	3234.67	1.061	1.299	1.082	1.261	0.832	1.019	1.427	1.231	88.1	93.5	114.5	95.3	111.1	73.4	89.8	125.7	108.5	1	1	1	1	1	1	1	1	1		High	High	High	High	High	High	High	High	High
FALSE	High	[R].DYKEPPPAPLFEPGELTSWSFYR.[A]	1xTMT6plex [K3]; 1xTMT6plex [N-Term]		1.03244e-07	0	1	1	5	NP_001290008.1	NP_001290008.1 [29-51]	1	3184.64	1.061	1.081	0.945	1.007	0.845	0.974	1.137	1.061	98.8	104.8	106.8	93.3	99.5	83.5	96.3	112.3	104.8	5	5	5	5	5	5	5	5	5		High	High	High	High	High	High	High	High	High
FALSE	High	[R].SPPIEEVIEAGVVPR.[F]	1xTMT6plex [N-Term]		5.75233e-06	0	1	1	10	XP_010670910.1	XP_010670910.1 [106-120]	0	1821.03	1.031	0.993	1.109	1.073	1.051	1.031	1.077	1.106	95	98	94.4	105.4	102	99.9	97.9	102.4	105.1	8	8	8	8	8	8	8	8	8		High	High	High	High	High	High	High	High	High
FALSE	High	[K].SPPHIPEVILPEKPILEAVAGLR.[H]	1xTMT6plex [K13]; 1xTMT6plex [N-Term]		4.91554e-06	0	1	1	4	XP_010669728.1	XP_010669728.1 [160-182]	0	2933.76	1.083	1.08	1.021	0.939	0.959	1.078	1.061	1.025	97.3	105.4	105.1	99.4	91.4	93.4	104.9	103.3	99.8	4	4	4	4	4	4	4	4	4		High	High	High	High	High	High	High	High	High
FALSE	High	[R].GHVFEEMQRPGTPLYNIK.[A]	1xTMT6plex [K18]; 1xTMT6plex [N-Term]		1.30244e-06	0	1	2	7	XP_010693156.1	XP_010693156.1 [753-770]	0	2574.39	1.101	1.199	0.934	1.071	1.063	0.949	0.923	0.958	97.9	107.7	117.3	91.4	104.8	104.1	92.9	90.3	93.7	7	7	7	7	7	7	7	7	7		High	High	High	High	High	High	High	High	High
FALSE	High	[R].LSIATFQNPAPEATVYPLAIR.[E]	1xTMT6plex [N-Term]		1.62146e-05	0	1	1	2	XP_010679937.1	XP_010679937.1 [291-311]	0	2501.4	1.022	1.098	1.037	1.063	1.114	1.022	1.017	1.031	95.7	97.8	105	99.2	101.8	106.7	97.8	97.3	98.6	2	2	2	2	2	2	2	2	2		High	High	High	High	High	High	High	High	High
FALSE	High	[R].LSIATFYNPAGDAVITPAK.[Y]	1xTMT6plex [K19]; 1xTMT6plex [N-Term]		1.69343e-05	0	1	1	1	XP_010667334.1	XP_010667334.1 [245-263]	0	2407.36	1.037	1.063	1.217	1.269	1.166	0.822	0.873	0.882	96.5	100	102.6	117.4	122.4	112.5	79.3	84.2	85.1	1	1	1	1	1	1	1	1	1		High	High	High	High	High	High	High	High	High
FALSE	High	[K].GHVEGALNIPYMFITEEAR.[V]	1xOxidation [M12]; 1xTMT6plex [N-Term]		5.22488e-06	0	1	1	5	XP_010690386.1	XP_010690386.1 [41-59]	0	2392.22	1.022	1.05	1.029	0.962	1.013	1.051	1.046	1.02	97.9	100	102.7	100.8	94.2	99.2	102.9	102.4	99.8	5	5	5	5	5	5	5	5	5		High	High	High	High	High	High	High	High	High
FALSE	High	[K].GHVEGALNIPYMFITEEAR.[V]	1xTMT6plex [N-Term]		9.28941e-06	0	1	1	1	XP_010690386.1	XP_010690386.1 [41-59]	0	2376.22	0.995	0.746	0.913	0.996	0.879	0.92	0.763	0.931	110.5	110	82.5	100.9	110.1	97.1	101.7	84.3	102.9	1	1	1	1	1	1	1	1	1		High	High	High	High	High	High	High	High	High
FALSE	High	[R].DYLELALRPVQGGAK.[D]	1xTMT6plex [K15]; 1xTMT6plex [N-Term]		1.24161e-05	0	1	1	3	XP_010686393.1	XP_010686393.1 [239-253]	0	2088.22	0.975	0.977	0.777	0.953	0.977	1.074	1.007	1.059	102.3	99.7	99.9	79.4	97.5	99.9	109.9	103	108.3	3	3	3	3	3	3	3	3	3		High	High	High	High	High	High	High	High	High
FALSE	High	[K].DYGEETEGLHVVQQHIK.[S]	1xTMT6plex [K17]; 1xTMT6plex [N-Term]		5.4142e-07	0	1	1	8	XP_010691599.1	XP_010691599.1 [124-140]	0	2440.29	1.023	1.044	1.125	0.986	1.015	0.967	0.925	0.963	99.5	101.8	103.8	111.9	98.1	100.9	96.2	92	95.8	8	8	8	8	8	8	8	8	8		High	High	High	High	High	High	High	High	High
FALSE	High	[R].SPNDETLNATYFSVEGDQK.[N]	1xTMT6plex [K19]; 1xTMT6plex [N-Term]		4.07323e-06	0	1	1	6	XP_010669265.1	XP_010669265.1 [307-325]	0	2573.28	1.057	1.02	1.05	0.925	1.01	1.162	1.124	1.138	94.9	100.3	96.8	99.6	87.7	95.8	110.3	106.6	107.9	4	4	4	4	4	4	4	4	4		High	High	High	High	High	High	High	High	High
FALSE	High	[R].SPQISEYELNYILTK.[R]	1xTMT6plex [K15]; 1xTMT6plex [N-Term]		2.44647e-05	0	1	2	2	XP_019106540.1	XP_019106540.1 [294-308]	0	2256.25	1.034	1.039	1.147	1.102	1.029	1.118	1.135	1.24	91.4	94.5	95	104.9	100.8	94.1	102.2	103.7	113.3	2	2	2	2	2	2	2	2	2		High	High	High	High	High	High	High	High	High
FALSE	High	[K].DYFPEVAVGYDDSR.[V]	1xTMT6plex [N-Term]		3.63377e-05	0	1	1	5	XP_010682580.1	XP_010682580.1 [168-181]	0	1861.88	1.092	1.012	1.136	0.989	1.058	1.067	1.083	1.142	94	102.6	95.1	106.7	92.9	99.4	100.2	101.7	107.3	5	5	5	5	5	5	5	5	5		High	High	High	High	High	High	High	High	High
FALSE	High	[K].DYDAQTSILDDFEFYDER.[E]	1xTMT6plex [N-Term]		1.3775e-05	0	1	2	1	XP_010669621.1	XP_010669621.1 [496-513]	0	2471.11	1.195	1.073	1.204	0.938	0.949	1.194	1.193	1.127	91.2	108.9	97.8	109.8	85.5	86.5	108.8	108.8	102.7	1	1	1	1	1	1	1	1	1		High	High	High	High	High	High	High	High	High
FALSE	High	[K].SPWSSLDENRPFLTTADSAVK.[L]	1xTMT6plex [K21]; 1xTMT6plex [N-Term]		3.93207e-06	0	1	1	3	XP_010687318.1	XP_010687318.1 [281-301]	0	2779.47	1.023	0.966	0.884	0.895	0.951	0.866	0.957	0.767	108.3	110.8	104.6	95.8	96.9	103	93.8	103.7	83.1	3	3	3	3	3	3	3	3	3		High	High	High	High	High	High	High	High	High
FALSE	High	[R].DYDDGLIDITR.[Q]	1xTMT6plex [N-Term]		3.45347e-05	0	1	1	2	XP_010684945.1	XP_010684945.1 [204-214]	0	1524.77	1.015	1.096	0.954	0.995	0.972	1.003	0.94	0.939	101	102.5	110.6	96.3	100.4	98.2	101.3	94.9	94.8	2	2	2	2	2	2	2	2	2		High	High	High	High	High	High	High	High	High
FALSE	High	[K].SPVTICGDIHGQFHDLAELFR.[I]	1xCarbamidomethyl [C6]; 1xTMT6plex [N-Term]		1.50269e-07	0	1	1	3	XP_010673507.1	XP_010673507.1 [54-74]	0	2641.34	1.002	1.068	1.01	0.983	0.994	0.933	0.924	0.929	101.8	102	108.7	102.8	100	101.2	94.9	94.1	94.5	3	3	3	3	3	3	3	3	3		High	High	High	High	High	High	High	High	High
FALSE	High	[K].SPVQQEILSHK.[R]	1xTMT6plex [K11]; 1xTMT6plex [N-Term]		2.59182e-05	0	1	1	1	XP_010674481.1	XP_010674481.1 [785-795]	0	1724.01	1.034	0.938	0.933	0.833	0.875	1.121	1.051	1.025	102.1	105.6	95.8	95.3	85.1	89.4	114.5	107.4	104.7	1	1	1	1	1	1	1	1	1		High	High	High	High	High	High	High	High	High
FALSE	High	[K].LSGWGLFGNKHEDAAELFEK.[A]	2xTMT6plex [K10; K20]; 1xTMT6plex [N-Term]		3.92654e-05	0	1	1	1	XP_010695521.1	XP_010695521.1 [19-38]	1	2935.59	0.949	1.108	0.93	1.062	1.05	0.963	1.036	1.111	97.7	92.8	108.3	90.9	103.8	102.6	94.1	101.2	108.5	1	1	1	1	1	1	1	1	1		High	High	High	High	High	High	High	High	High
FALSE	High	[R].SPVIEDFAGGYPSDEK.[W]	1xTMT6plex [K16]; 1xTMT6plex [N-Term]		1.5453e-05	0	1	1	2	XP_010681044.1	XP_010681044.1 [105-120]	0	2169.11	1.493	0.974	1.232	1.068	0.95	1.195	1.153	1.17	87.9	131.3	85.7	108.3	93.9	83.6	105.1	101.4	102.9	2	2	2	2	2	2	2	2	2		High	High	High	High	High	High	High	High	High
FALSE	High	[R].SPVGGLEDIVDNQVICAIFK.[L]	1xCarbamidomethyl [C16]; 1xTMT6plex [K20]; 1xTMT6plex [N-Term]		2.1878e-06	0	1	2	2	XP_010681153.1	XP_010681153.1 [774-793]	0	2632.44	1.031	1.029	1.098	1.06	1.112	1.068	0.854	1.004	97.2	100.3	100.1	106.8	103	108.1	103.8	83.1	97.6	2	2	2	2	2	2	2	2	2		High	High	High	High	High	High	High	High	High
FALSE	High	[K].ISGYGDAAQAPEK.[F]	1xTMT6plex [K13]; 1xTMT6plex [N-Term]		4.5064e-06	0	1	1	5	XP_010689228.1	XP_010689228.1 [288-300]	0	1764.95	0.951	0.914	1.004	1.077	1.15	0.98	0.844	0.939	101.6	96.6	92.9	102	109.4	116.8	99.6	85.7	95.4	4	4	4	4	4	4	4	4	4		High	High	High	High	High	High	High	High	High
FALSE	High	[R].SPVFLGSYDDVEDIK.[A]	1xTMT6plex [K15]; 1xTMT6plex [N-Term]		3.92654e-05	0	1	1	2	XP_010680622.1	XP_010680622.1 [317-331]	0	2142.14	1.043	1.092	1.049	1.058	1.072	1.198	1.253	1.186	90.4	94.3	98.8	94.9	95.7	96.9	108.4	113.3	107.3	2	2	2	2	2	2	2	2	2		High	High	High	High	High	High	High	High	High
FALSE	High	[K].LSHLVEELVQGVIEGETR.[V]	1xTMT6plex [N-Term]		5.18898e-07	0	1	1	1	XP_010665696.1	XP_010665696.1 [575-592]	0	2237.23	1.232	0.783	0.941	0.791	0.899	0.68	1.078	1.368	102.6	126.4	80.4	96.6	81.1	92.2	69.7	110.6	140.3	1	1	1	1	1	1	1	1	1		High	High	High	High	High	High	High	High	High
FALSE	High	[K].GKDAIVDSSFPLIK.[D]	2xTMT6plex [K2; K14]; 1xTMT6plex [N-Term]		2.08195e-05	0	1	1	1	XP_010689568.1	XP_010689568.1 [264-277]	1	2177.31	1.027	0.978	1.027	0.982	0.95	0.932	0.957	0.968	102	104.8	99.8	104.8	100.2	96.9	95.1	97.6	98.7	1	1	1	1	1	1	1	1	1		High	High	High	High	High	High	High	High	High
FALSE	High	[K].DYEPAIEAFHK.[A]	1xTMT6plex [K11]; 1xTMT6plex [N-Term]		3.41444e-06	0	1	1	3	XP_010676185.1	XP_010676185.1 [346-356]	0	1777.95	1.06	1.035	1.161	0.986	1.034	1.078	1.275	1.062	92.9	98.4	96.1	107.8	91.6	96	100.1	118.4	98.7	3	3	3	3	3	3	3	3	3		High	High	High	High	High	High	High	High	High
FALSE	High	[K].LSHPPAIATVPLGTGNNLPFAFGWGK.[K]	1xTMT6plex [K26]; 1xTMT6plex [N-Term]		2.22728e-05	0	1	3	1	XP_010689306.1	XP_010689306.1 [153-178]	0	3120.74	0.999	0.932	0.908	0.981	1.044	0.892	0.815	0.868	106.6	106.5	99.4	96.9	104.7	111.4	95.1	86.9	92.6	1	1	1	1	1	1	1	1	1		High	High	High	High	High	High	High	High	High
FALSE	High	[K].DYFGQFGDVFQVNIMK.[D]	1xTMT6plex [K16]; 1xTMT6plex [N-Term]		2.25239e-05	0	1	1	1	XP_010670958.1	XP_010670958.1 [24-39]	0	2366.23	0.994	1.006	1.006	1.032	0.967	0.951	0.881	0.808	104.1	103.4	104.7	104.8	107.4	100.7	99	91.7	84.1	1	1	1	1	1	1	1	1	1		High	High	High	High	High	High	High	High	High
FALSE	High	[K].SPTSDTYVIFGEAK.[I]	1xTMT6plex [K14]; 1xTMT6plex [N-Term]		3.87784e-05	0	1	1	8	XP_010694641.1	XP_010694641.1 [105-118]	0	1973.06	0.811	0.785	0.789	0.912	0.838	0.978	0.859	0.795	115.9	94	90.9	91.4	105.7	97.1	113.4	99.5	92.2	8	8	8	8	8	8	8	8	8		High	High	High	High	High	High	High	High	High
FALSE	High	[R].ISKPVENLPSADIQLER.[K]	1xTMT6plex [K3]; 1xTMT6plex [N-Term]		3.27362e-05	0	1	2	1	XP_010683306.1	XP_010683306.1 [125-141]	0	2367.36	0.996	0.941	0.878	0.77	0.774	0.875	0.948	0.824	112.4	112	105.8	98.6	86.5	87.1	98.4	106.6	92.6	1	1	1	1	1	1	1	1	1		High	High	High	High	High	High	High	High	High
FALSE	High	[K].GHYTEGAELIDSVLDVVR.[K]	1xTMT6plex [N-Term]		1.21633e-06	0	6	7	3	XP_010673793.1; XP_010673063.1; XP_010691871.1; XP_010695134.1; XP_010676480.1; XP_010685649.1	XP_010673793.1 [104-121]; XP_010673063.1 [123-140]; XP_010691871.1 [109-126]; XP_010695134.1 [104-121]; XP_010676480.1 [104-121]; XP_010685649.1 [104-121]	0	2202.16	1.013	1.021	0.948	0.982	0.989	0.967	0.84	0.842	104.6	106	106.8	99.2	102.7	103.4	101.1	87.9	88.1	2	2	2	2	2	2	2	2	2	Shared	High	High	High	High	High	High	High	High	High
FALSE	High	[R].SPSSGGGSVSSLVTDAFFNR.[I]	1xTMT6plex [N-Term]		1.63333e-06	0	1	1	3	XP_010687453.1	XP_010687453.1 [59-78]	0	2201.1	1.185	1.105	1.004	1.11	1.073	0.889	0.779	0.962	98.8	117.1	109.2	99.2	109.7	106.1	87.8	77	95	2	2	2	2	2	2	2	2	2		High	High	High	High	High	High	High	High	High
FALSE	High	[K].SPSPLLLPVQDAVTPLSEPEAIDLVK.[T]	1xTMT6plex [K26]; 1xTMT6plex [N-Term]		4.99699e-06	0	1	1	4	XP_010692262.1	XP_010692262.1 [161-186]	0	3186.83	1.336	1.214	1.118	1.167	1.127	1.28	1.41	1.33	82	109.5	99.5	91.6	95.6	92.4	104.9	115.6	109	2	2	2	2	2	2	2	2	2		High	High	High	High	High	High	High	High	High
FALSE	High	[K].SPSIVTEDNIQLLFDIQQK.[V]	1xTMT6plex [K19]; 1xTMT6plex [N-Term]		2.73883e-05	0	1	1	2	XP_010690227.1	XP_010690227.1 [439-457]	0	2646.48	0.98	1.01	0.751	0.684	0.663	1.072	1.213	1.032	107.1	104.9	108.1	80.4	73.2	71	114.8	129.9	110.5	2	2	2	2	2	2	2	2	2		High	High	High	High	High	High	High	High	High
FALSE	High	[K].SPSKPSLLAPGGFFSEK.[W]	2xTMT6plex [K4; K17]; 1xTMT6plex [N-Term]		3.1491e-05	0	1	1	1	XP_010678426.1	XP_010678426.1 [232-248]	0	2436.41	0.992	1.074	0.977	1.021	1.029	1.062	1.116	0.999	97.1	96.3	104.3	94.8	99.2	99.9	103.1	108.4	97	1	1	1	1	1	1	1	1	1		High	High	High	High	High	High	High	High	High
FALSE	High	[K].GHTPTTEMVEFYGLGTLK.[V]	1xTMT6plex [K18]; 1xTMT6plex [N-Term]		8.34469e-06	0	1	1	5	XP_010675339.1	XP_010675339.1 [177-194]	0	2439.3	0.876	1.029	1.029	1.031	1.076	1.152	1.38	1.255	91.6	80.2	94.2	94.2	94.4	98.5	105.5	126.4	115	5	5	5	5	5	5	5	5	5		High	High	High	High	High	High	High	High	High
FALSE	High	[R].DYLFTCAPSALVELR.[L]	1xCarbamidomethyl [C6]; 1xTMT6plex [N-Term]		2.67325e-05	0	1	1	2	XP_010676965.1	XP_010676965.1 [157-171]	0	1984.04	1.09	0.911	1.051	1.047	0.978	1.02	0.971	1.005	99.2	108.2	90.4	104.2	103.8	97	101.2	96.3	99.7	2	2	2	2	2	2	2	2	2		High	High	High	High	High	High	High	High	High
FALSE	High	[K].DYLGILSEESLR.[R]	1xTMT6plex [N-Term]		2.04471e-05	0	1	2	1	XP_010675202.1	XP_010675202.1 [94-105]	0	1623.88	0.961	0.73	0.956	0.84	0.799	0.909	0.698	0.751	117.8	113.2	85.9	112.6	98.9	94	107	82.2	88.4	1	1	1	1	1	1	1	1	1		High	High	High	High	High	High	High	High	High
FALSE	High	[K].SPFSYDELAMATDGFSEANLLGQGGFGYVHK.[G]	1xTMT6plex [K31]; 1xTMT6plex [N-Term]		1.88149e-06	0	1	1	1	XP_010688207.2	XP_010688207.2 [1074-1104]	0	3766.85																											No Quan Values	High	High	High	High	High	High	High	High	High
FALSE	High	[K].SPFQEHTDFLSKPTAK.[L]	2xTMT6plex [K12; K16]; 1xTMT6plex [N-Term]		6.28812e-06	0	1	1	2	XP_010666758.1	XP_010666758.1 [249-264]	0	2520.41	0.929	0.763	0.786	0.949	0.759	0.885	0.9	0.819	115.5	107.4	88.1	90.8	109.6	87.7	102.2	103.9	94.7	2	2	2	2	2	2	2	2	2		High	High	High	High	High	High	High	High	High
FALSE	High	[R].SPFNFADSVPGTPSFSK.[S]	1xTMT6plex [K17]; 1xTMT6plex [N-Term]		2.98939e-05	0	1	1	1	XP_010686960.1	XP_010686960.1 [954-970]	0	2243.17	1.3	1.512	0.786	1.134	0.996	0.75	0.581	0.718	102.5	133.3	155	80.6	116.3	102.2	76.9	59.6	73.6	1	1	1	1	1	1	1	1	1		High	High	High	High	High	High	High	High	High
FALSE	High	[R].GHNVTVTNDGATIMK.[S]	1xOxidation [M14]; 1xTMT6plex [K15]; 1xTMT6plex [N-Term]		3.58798e-05	0	1	1	1	XP_010672451.1	XP_010672451.1 [53-67]	0	2032.09																											No Quan Values	High	High	High	High	High	High	High	High	High
FALSE	High	[R].SPFEPLMPGVTFIEYGNSEAAR.[E]	1xTMT6plex [N-Term]		1.56311e-05	0	1	1	1	XP_010691056.1	XP_010691056.1 [222-243]	0	2641.32	1.303	1.21	0.959	0.951	0.913	0.841	0.869	0.754	102.3	133.2	123.8	98.1	97.3	93.4	86	88.9	77.1	1	1	1	1	1	1	1	1	1		High	High	High	High	High	High	High	High	High
FALSE	High	[R].GHNVTVTNDGATIMK.[S]	1xTMT6plex [K15]; 1xTMT6plex [N-Term]		7.90838e-06	0	1	1	3	XP_010672451.1	XP_010672451.1 [53-67]	0	2016.09	1.023	0.855	0.928	0.878	0.805	0.928	0.876	0.85	110.5	113.1	94.5	102.6	97	89	102.5	96.8	93.9	3	3	3	3	3	3	3	3	3		High	High	High	High	High	High	High	High	High
FALSE	High	[K].DYQDPPPSPLFDGEELGK.[W]	1xTMT6plex [K18]; 1xTMT6plex [N-Term]		1.94462e-06	0	1	1	5	XP_010684101.1	XP_010684101.1 [18-35]	0	2462.25	0.964	0.956	1.093	0.955	0.874	1.022	1.229	1.207	96.8	93.3	92.5	105.8	92.5	84.6	98.9	118.9	116.8	5	5	5	5	5	5	5	5	5		High	High	High	High	High	High	High	High	High
FALSE	High	[K].GHNAPQQVHITQGDYDGK.[A]	1xTMT6plex [K18]; 1xTMT6plex [N-Term]		7.16993e-07	0	1	1	1	XP_010687874.1	XP_010687874.1 [58-75]	0	2423.25	0.901	0.995	0.889	0.744	0.916	1.026	1.179	1.009	103.9	93.7	103.4	92.4	77.3	95.2	106.7	122.6	104.8	1	1	1	1	1	1	1	1	1		High	High	High	High	High	High	High	High	High
FALSE	High	[K].LSIPAENFPFCTIEPNEAR.[V]	1xCarbamidomethyl [C11]; 1xTMT6plex [N-Term]		6.15692e-06	0	1	1	5	XP_010687083.1	XP_010687083.1 [47-65]	0	2434.23	1.028	0.984	1.036	0.948	0.888	0.915	0.866	0.901	105.1	108	103.4	108.9	99.6	93.3	96.1	91	94.7	5	5	5	5	5	5	5	5	5		High	High	High	High	High	High	High	High	High
FALSE	High	[K].LSISPSVFSEGGTLIDSGTVISR.[L]	1xTMT6plex [N-Term]		4.49583e-06	0	1	1	2	XP_010692959.1	XP_010692959.1 [384-406]	0	2551.38	1.049	1.015	0.98	0.905	1.01	0.948	1.045	1.02	100.3	105.2	101.8	98.3	90.8	101.4	95.1	104.8	102.4	2	2	2	2	2	2	2	2	2		High	High	High	High	High	High	High	High	High
FALSE	High	[R].DYSEPLIQLMASLTDDHK.[V]	1xTMT6plex [K18]; 1xTMT6plex [N-Term]		5.14021e-07	0	1	1	3	XP_010680459.1	XP_010680459.1 [62-79]	0	2534.32	0.965	0.937	0.901	0.841	0.856	0.977	1.083	0.892	106.5	102.7	99.8	95.9	89.6	91.2	104	115.3	95	3	3	3	3	3	3	3	3	3		High	High	High	High	High	High	High	High	High
FALSE	High	[K].DYSGVIAEAGYILK.[E]	1xTMT6plex [K14]; 1xTMT6plex [N-Term]		1.77801e-06	0	1	1	2	XP_010684112.1	XP_010684112.1 [182-195]	0	1957.1	1.082	0.82	0.881	1.003	0.936	1.123	1.091	1.105	99.5	107.7	81.6	87.7	99.9	93.2	111.8	108.6	110	2	2	2	2	2	2	2	2	2		High	High	High	High	High	High	High	High	High
FALSE	High	[K].LSITTLTEDGLALTSSSLQK.[E]	1xTMT6plex [K20]; 1xTMT6plex [N-Term]		1.81327e-05	0	1	1	1	XP_010691575.1	XP_010691575.1 [29-48]	0	2536.45	1.18	1.283	1.018	1.08	1.095	1.175	1.175	1.187	88.3	104.2	113.3	89.9	95.4	96.7	103.7	103.7	104.8	1	1	1	1	1	1	1	1	1		High	High	High	High	High	High	High	High	High
FALSE	High	[K].ISLVEALTGYTAQITTLDGR.[T]	1xTMT6plex [N-Term]		1.55443e-06	0	1	1	2	XP_010676745.1	XP_010676745.1 [267-286]	0	2351.3	0.994	1.007	0.905	1.006	1.035	0.941	0.861	0.942	103.5	103	104.3	93.7	104.2	107.2	97.4	89.2	97.5	2	2	2	2	2	2	2	2	2		High	High	High	High	High	High	High	High	High
FALSE	High	[K].DYSQGELSGVLK.[E]	1xTMT6plex [K12]; 1xTMT6plex [N-Term]		9.22473e-06	0	1	1	2	XP_010688037.1	XP_010688037.1 [297-308]	0	1753.97	0.84	0.95	1.062	1.024	1.082	0.997	1.01	0.977	100.7	84.5	95.6	106.9	103.1	108.9	100.4	101.6	98.3	2	2	2	2	2	2	2	2	2		High	High	High	High	High	High	High	High	High
FALSE	High	[K].SPDLQNEVCQVLHGYK.[Q]	1xCarbamidomethyl [C9]; 1xTMT6plex [K16]; 1xTMT6plex [N-Term]		4.88009e-07	0	1	1	4	XP_010688095.1	XP_010688095.1 [849-864]	0	2345.23	1.035	1.112	1.134	1.162	1.179	0.936	0.885	1.008	95.2	98.5	105.9	108	110.6	112.3	89.1	84.3	95.9	4	4	4	4	4	4	4	4	4		High	High	High	High	High	High	High	High	High
FALSE	High	[K].SPDEHPFFPEELPEPLLPPLEYPQVLHPIADSININK.[I]	1xTMT6plex [K37]; 1xTMT6plex [N-Term]		1.56311e-05	0	1	1	2	XP_010670212.1	XP_010670212.1 [141-177]	0	4690.48																											No Quan Values	High	High	High	High	Not Found	High	Not Found	High	High
FALSE	High	[R].LSLYCPGVGTR.[W]	1xCarbamidomethyl [C5]; 1xTMT6plex [N-Term]		4.04202e-05	0	1	1	2	XP_010682344.1	XP_010682344.1 [466-476]	0	1451.79	1.031	0.957	1.046	1.079	0.961	1.132	1.094	1.129	95.5	98.4	91.3	99.8	103	91.7	108.1	104.4	107.8	2	2	2	2	2	2	2	2	2		High	High	High	High	High	High	High	High	High
FALSE	High	[R].LSIYDPQVTEDQIQR.[D]	1xTMT6plex [N-Term]		1.52179e-06	0	1	1	8	XP_010688887.1	XP_010688887.1 [360-374]	0	2034.07	1.039	1.071	1.052	0.996	1.012	1.1	1.197	1.159	93.5	97.1	100.2	98.3	93.1	94.7	102.8	111.9	108.4	7	7	7	7	7	7	7	7	7		High	High	High	High	High	High	High	High	High
FALSE	High	[K].LSIYQVLESEGLPMGLFPK.[G]	1xTMT6plex [K19]; 1xTMT6plex [N-Term]		1.88897e-05	0	1	1	1	XP_010678960.1	XP_010678960.1 [37-55]	0	2579.46	1.05	1.002	0.989	0.947	0.964	0.994	0.968	0.968	101.3	106.4	101.5	100.2	95.9	97.7	100.8	98.1	98	1	1	1	1	1	1	1	1	1		High	High	High	High	High	High	High	High	High
FALSE	High	[K].GHIDFDSDPWPLISDSAK.[D]	1xTMT6plex [K18]; 1xTMT6plex [N-Term]		3.11495e-06	0	1	1	3	XP_010690560.1	XP_010690560.1 [334-351]	0	2458.27	0.987	0.92	0.806	0.915	0.985	1.052	1.102	1.077	101.8	100.5	93.6	82	93.1	100.3	107	112.1	109.6	3	3	3	3	3	3	3	3	3		High	High	High	High	High	High	High	High	High
FALSE	High	[R].LSLINPSLSELQDYLEK.[R]	1xTMT6plex [K17]; 1xTMT6plex [N-Term]		3.51273e-05	0	1	1	2	XP_010687987.1	XP_010687987.1 [136-152]	0	2420.37	0.962	1.096	0.986	1.029	0.962	1.034	0.967	0.982	99.8	96	109.4	98.4	102.7	96	103.2	96.5	98	2	2	2	2	2	2	2	2	2		High	High	High	High	High	High	High	High	High
FALSE	High	[K].LSLLEYNILTQNSTQVPK.[R]	1xTMT6plex [K18]; 1xTMT6plex [N-Term]		1.46918e-05	0	1	1	2	XP_010674658.1	XP_010674658.1 [105-122]	0	2519.45	1.128	0.94	1.079	0.997	1.052	0.969	0.972	0.904	99.5	112.3	93.5	107.4	99.2	104.7	96.5	96.8	90	2	2	2	2	2	2	2	2	2		High	High	High	High	High	High	High	High	High
FALSE	High	[R].SPGSGGGGGGGSSTTMTTAAAR.[L]	1xOxidation [M16]; 1xTMT6plex [N-Term]		1.71623e-06	0	1	1	1	XP_010669913.1	XP_010669913.1 [11-32]	0	2069.97																											No Quan Values	Not Found	Not Found	Not Found	Not Found	Not Found	Not Found	Not Found	Not Found	Not Found
FALSE	High	[K].SPLAQNDIIYTLPMLTILTDK.[G]	1xTMT6plex [K21]; 1xTMT6plex [N-Term]		2.43825e-06	0	1	2	2	XP_010692415.1	XP_010692415.1 [401-421]	0	2818.6	1.019	1.046	0.949	1.022	1.016	0.907	0.802	0.893	104	105.9	108.8	98.7	106.3	105.7	94.3	83.4	92.9	2	2	2	2	2	2	2	2	2		High	High	High	High	High	High	High	High	High
FALSE	High	[R].DYIHVMDLADGHVAALR.[K]	1xTMT6plex [N-Term]		1.53259e-06	0	1	1	1	XP_010676524.1	XP_010676524.1 [241-257]	0	2125.11	1.128	1.142	1.164	1.256	1.247	1.233	1.47	1.227	82.8	93.4	94.6	96.4	104	103.2	102.1	121.8	101.6	1	1	1	1	1	1	1	1	1		High	High	High	High	High	High	High	High	High
FALSE	High	[R].DYIHVMDLADGHVAALR.[K]	1xOxidation [M6]; 1xTMT6plex [N-Term]		2.33452e-05	0	1	1	2	XP_010676524.1	XP_010676524.1 [241-257]	0	2141.1	1.359	1.221	1.201	1.244	1.165	1.402	1.455	1.382	78.7	107	96.2	94.6	98	91.8	110.4	114.6	108.8	2	2	2	2	2	2	2	2	2		High	High	High	High	High	High	High	High	High
FALSE	High	[R].DYIHVVDLADGHIAALR.[K]	1xTMT6plex [N-Term]		4.88009e-07	0	1	1	6	XP_010676282.1	XP_010676282.1 [236-252]	0	2107.15	1.023	0.898	1.156	1.007	1.001	1.016	1.01	1.112	97.6	99.8	87.7	112.8	98.3	97.6	99.2	98.5	108.5	3	3	3	3	3	3	3	3	3		High	High	High	High	High	High	High	High	High
FALSE	High	[R].LSLCEEDLQVDLDRR.[R]	1xCarbamidomethyl [C4]; 1xTMT6plex [N-Term]		2.17239e-06	0	1	1	1	XP_010670014.1	XP_010670014.1 [85-99]	1	2090.07	1.116	1.255	1.178	1.097	1.268	0.982	0.821	1.079	91.9	102.5	115.3	108.2	100.8	116.5	90.2	75.5	99.1	1	1	1	1	1	1	1	1	1		High	High	High	High	High	High	High	High	High
FALSE	High	[K].ISLELWGQNGDGVR.[I]	1xTMT6plex [N-Term]		3.48299e-05	0	1	1	6	XP_010680568.1	XP_010680568.1 [49-62]	0	1772.95	1.035	1.112	1.011	0.999	0.929	0.951	1.007	1.01	99.4	102.9	110.5	100.5	99.3	92.4	94.6	100.1	100.4	4	4	4	4	4	4	4	4	4		High	High	High	High	High	High	High	High	High
FALSE	High	[K].GHSYSEIINESVIEAVDSLNPFMHAR.[G]	1xTMT6plex [N-Term]		1.78641e-06	0	1	1	1	XP_010689883.1	XP_010689883.1 [479-504]	0	3144.56	0.882	0.897	0.893	1.064	0.853	0.928	1.018	0.981	105.7	93.2	94.8	94.4	112.5	90.2	98	107.6	103.7	1	1	1	1	1	1	1	1	1		High	High	High	High	High	High	High	High	High
FALSE	High	[R].SPLTPDMLIPDHELK.[S]	1xTMT6plex [K15]; 1xTMT6plex [N-Term]		1.56311e-05	0	1	1	4	XP_010670206.1	XP_010670206.1 [991-1005]	0	2164.21	0.938	1.05	1.091	1.027	0.97	0.957	1.041	1.039	98.8	92.6	103.7	107.7	101.4	95.8	94.5	102.8	102.6	4	4	4	4	4	4	4	4	4		High	High	High	High	High	High	High	High	High
FALSE	High	[K].GHSVYIGDLPFNATPDQLEQEFQK.[F]	1xTMT6plex [K24]; 1xTMT6plex [N-Term]		4.96192e-06	0	1	1	1	XP_010680681.1	XP_010680681.1 [299-322]	0	3191.64	0.941	0.944	0.943	0.959	0.901	0.812	0.8	0.823	110.8	104.3	104.6	104.5	106.2	99.9	89.9	88.6	91.2	1	1	1	1	1	1	1	1	1		High	High	High	High	High	High	High	High	High
FALSE	High	[R].SPLSVIILDDIER.[L]	1xTMT6plex [N-Term]		1.81327e-05	0	1	1	4	XP_010694992.1	XP_010694992.1 [583-595]	0	1698.98	1.01	1.122	1.011	1.017	1.011	0.993	1.002	0.979	98.4	99.4	110.5	99.5	100.1	99.5	97.7	98.6	96.3	3	3	3	3	3	3	3	3	3		High	High	High	High	High	High	High	High	High
FALSE	High	[K].ISLGLTEEQAK.[N]	1xTMT6plex [K11]; 1xTMT6plex [N-Term]		1.33683e-05	0	1	1	3	XP_010685811.1	XP_010685811.1 [38-48]	0	1646.97	1.025	1.012	0.973	1.17	1.098	1.235	1.145	1.318	90.2	92.4	91.3	87.8	105.5	99.1	111.4	103.3	118.9	3	3	3	3	3	3	3	3	3		High	High	High	High	High	High	High	High	High
FALSE	High	[R].SPYSFVWAAAGK.[Q]	1xTMT6plex [K12]; 1xTMT6plex [N-Term]		3.91839e-05	0	1	1	2	XP_010688926.1	XP_010688926.1 [326-337]	0	1741.97	1.049	0.967	0.984	1.011	1.002	0.92	0.959	1.004	101.2	106.2	97.8	99.6	102.3	101.3	93.1	97	101.5	2	2	2	2	2	2	2	2	2		High	High	High	High	High	High	High	High	High
FALSE	High	[K].SPLQEQQIDDFASMVHDR.[M]	1xTMT6plex [N-Term]		2.0401e-05	0	1	1	1	XP_010668494.1	XP_010668494.1 [220-237]	0	2345.14	1.428	1.208	1.115	1.012	1.107	0.902	1.219	1.171	88.6	126.5	107	98.8	89.6	98.1	79.9	107.9	103.7	1	1	1	1	1	1	1	1	1		High	High	High	High	High	High	High	High	High
FALSE	High	[K].DYLTHYFSTGQDGSYALDEFK.[L]	1xTMT6plex [K21]; 1xTMT6plex [N-Term]		2.03847e-06	0	1	1	2	XP_010671066.1	XP_010671066.1 [347-367]	0	2915.41	1.186	1.069	1.032	1.086	1.218	1.074	0.992	1.01	93.1	110.4	99.6	96.1	101.1	113.4	100	92.4	94	2	2	2	2	2	2	2	2	2		High	High	High	High	High	High	High	High	High
FALSE	High	[K].DYIVIGSDSGR.[I]	1xTMT6plex [N-Term]		3.54267e-05	0	1	1	1	XP_010693139.1	XP_010693139.1 [75-85]	0	1410.74	0.913	0.805	0.699	0.783	0.9	1.09	1.088	1.06	107.9	98.5	86.9	75.4	84.5	97.2	117.7	117.5	114.4	1	1	1	1	1	1	1	1	1		High	High	High	High	High	High	High	High	High
FALSE	High	[R].SPINTICLGQAASMASLLLAAGTK.[G]	1xCarbamidomethyl [C7]; 1xTMT6plex [K24]; 1xTMT6plex [N-Term]		3.94605e-07	0	1	1	2	XP_010688696.1	XP_010688696.1 [115-138]	0	2846.59	1.154	1.153	1.067	1.149	1.161	1.094	1.066	1.125	90.3	104.2	104.1	96.3	103.7	104.8	98.7	96.2	101.6	2	2	2	2	2	2	2	2	2		High	High	High	High	High	High	High	High	High
FALSE	High	[K].SPIMTATDVAAR.[G]	1xTMT6plex [N-Term]		3.00242e-05	0	1	1	1	XP_010686087.1	XP_010686087.1 [394-405]	0	1461.79	0.889	1.164	1.032	0.956	1.019	1.125	1.054	1.151	95.9	85.2	111.6	98.9	91.6	97.7	107.9	101	110.3	1	1	1	1	1	1	1	1	1		High	High	High	High	High	High	High	High	High
FALSE	High	[K].SPIIVFDDVELDK.[A]	1xTMT6plex [K13]; 1xTMT6plex [N-Term]		3.72501e-06	0	1	1	6	XP_010678685.1	XP_010678685.1 [265-277]	0	1948.1	0.935	0.976	0.955	1	1.015	1.028	0.987	1.082	100.2	93.7	97.8	95.8	100.3	101.8	103	99	108.5	6	6	6	6	6	6	6	6	6		High	High	High	High	High	High	High	High	High
FALSE	High	[KR].SPLLQEMNPVHK.[K]	1xTMT6plex [K12]; 1xTMT6plex [N-Term]		2.65561e-05	0	2	2	2	XP_010694944.1; XP_010694580.1	XP_010694944.1 [46-57]; XP_010694580.1 [46-57]	0	1851.06	1.007	0.988	1.08	1.02	0.997	1.086	1.056	1.044	97	97.6	95.9	104.7	98.9	96.7	105.4	102.5	101.3	2	2	2	2	2	2	2	2	2	Shared	High	High	High	High	High	High	High	High	High
FALSE	High	[K].SPIGVLELGILNAEGLLPTK.[T]	1xTMT6plex [K20]; 1xTMT6plex [N-Term]		1.16371e-05	0	1	1	2	XP_010672179.1	XP_010672179.1 [587-606]	0	2492.51	1.071	0.942	0.963	0.987	0.971	1.062	1.055	1.062	98.8	105.8	93.1	95.1	97.4	95.9	104.9	104.2	104.9	2	2	2	2	2	2	2	2	2		High	High	High	High	High	High	High	High	High
FALSE	High	[R].GHSAAVECVSSQK.[S]	1xCarbamidomethyl [C8]; 1xTMT6plex [K13]; 1xTMT6plex [N-Term]		3.78979e-05	0	1	1	1	XP_010693198.1	XP_010693198.1 [206-218]	0	1817.96	1.094	0.931	1.314	1.015	0.832	0.84	0.914	0.679	104.4	114.2	97.3	137.2	106	86.8	87.7	95.4	70.9	1	1	1	1	1	1	1	1	1		High	High	High	High	High	High	High	High	High
FALSE	High	[K].SPLAQNEIIYTLPMLTILTDK.[G]	1xTMT6plex [K21]; 1xTMT6plex [N-Term]		4.16033e-06	0	1	2	2	XP_010687055.1	XP_010687055.1 [401-421]	0	2832.62	1.044	1.05	0.995	1.071	1.06	1.001	0.923	1.053	97.9	102.2	102.8	97.3	104.8	103.7	97.9	90.3	103.1	2	2	2	2	2	2	2	2	2		High	High	High	High	High	High	High	High	High
FALSE	High	[K].SPLAQNDIIYTLPMLTILTDK.[G]	1xOxidation [M14]; 1xTMT6plex [K21]; 1xTMT6plex [N-Term]		8.30583e-06	0	1	2	1	XP_010692415.1	XP_010692415.1 [401-421]	0	2834.6	1.004	0.969	0.906	0.907	0.986	0.838	0.894	0.767	108.8	109.2	105.5	98.6	98.7	107.3	91.2	97.3	83.5	1	1	1	1	1	1	1	1	1		High	High	High	High	High	High	High	High	High
FALSE	High	[R].DYLTGNLLQLPR.[E]	1xTMT6plex [N-Term]		2.70885e-05	0	1	1	1	XP_010694664.1	XP_010694664.1 [350-361]	0	1631.93	1.13	1.039	0.993	1.01	1.088	1.182	1.136	1.174	92.3	104.3	95.9	91.6	93.2	100.4	109.1	104.8	108.3	1	1	1	1	1	1	1	1	1		High	High	High	High	High	High	High	High	High
FALSE	High	[R].ISGVSGEGSGVTVEGNAPASDVATPPAADSK.[A]	1xTMT6plex [K31]; 1xTMT6plex [N-Term]		1.2859e-07	0	1	1	7	NP_001289996.1	NP_001289996.1 [67-97]	0	3285.69	1.099	1.061	1.024	1.068	1.089	1.145	1.056	1.083	93.5	102.8	99.2	95.8	99.9	101.9	107.1	98.7	101.2	3	3	3	3	3	3	3	3	3		High	High	High	High	High	High	High	High	High
FALSE	High	[K].ISGVSDYFAEDELHALHTGR.[N]	1xTMT6plex [N-Term]		1.8719e-05	0	1	1	1	XP_010691843.1	XP_010691843.1 [279-298]	0	2446.22	1.317	0.837	1.186	1.029	0.911	0.895	1.041	1.067	97	127.6	81.1	115	99.7	88.3	86.8	101	103.4	1	1	1	1	1	1	1	1	1		High	High	High	High	High	High	High	High	High
FALSE	High	[R].GKDSQGEEVLKPYTPTTLDSDVGR.[F]	2xTMT6plex [K2; K11]; 1xTMT6plex [N-Term]		4.32993e-06	0	1	1	2	XP_010695515.1	XP_010695515.1 [84-107]	1	3279.77	1.12	1.291	1.074	1.119	1.061	0.944	0.921	0.938	95.1	106.4	122.8	102.1	106.4	100.9	89.7	87.5	89.1	2	2	2	2	2	2	2	2	2		High	High	High	High	High	High	High	High	High
FALSE	High	[R].GIAAQESGAFSWEIVPVEVSGGR.[G]	1xTMT6plex [N-Term]		7.99211e-07	0	1	1	12	XP_010689228.1	XP_010689228.1 [197-219]	0	2575.34	1.178	1.044	1.016	1.018	1.009	1.116	1.105	1.066	94.2	111	98.4	95.8	95.9	95	105.1	104.2	100.4	11	11	11	11	11	11	11	11	11		High	High	High	High	High	High	High	High	High
FALSE	High	[R].SQSVEVISSLLK.[A]	1xTMT6plex [K12]; 1xTMT6plex [N-Term]		1.2854e-05	0	2	2	7	XP_010683921.1; XP_019106309.1	XP_010683921.1 [40-51]; XP_019106309.1 [40-51]	0	1748.06	1.019	0.972	0.981	1.028	1.052	1.011	1.008	1.02	99	100.9	96.2	97.1	101.8	104.1	100.1	99.8	101	7	7	7	7	7	7	7	7	7	Shared	High	High	High	High	High	High	High	High	High
FALSE	High	[K].SQSQYIEVRPGEFIPLER.[D]	1xTMT6plex [N-Term]		6.66408e-07	0	2	3	6	XP_010677071.1; XP_010667041.1	XP_010677071.1 [57-74]; XP_010667041.1 [57-74]	0	2377.27	0.97	1.052	0.944	1.017	1.022	1.064	1.158	1.031	97.2	94.3	102.2	91.8	98.9	99.4	103.5	112.5	100.2	6	6	6	6	6	6	6	6	6	Shared	High	High	High	High	High	High	High	High	High
FALSE	High	[R].SQSQPVSSDPLAIK.[A]	1xTMT6plex [K14]; 1xTMT6plex [N-Term]		1.28243e-05	0	1	6	1	XP_010692136.1	XP_010692136.1 [2241-2254]	0	1915.09	0.964	0.986	0.954	1.047	1.019	0.893	0.872	0.891	104.3	100.6	102.8	99.5	109.2	106.3	93.2	91	93	1	1	1	1	1	1	1	1	1		High	High	High	High	High	High	High	High	High
FALSE	High	[K].LSFSDLDEVILVGGSTR.[I]	1xTMT6plex [N-Term]		1.39464e-06	0	1	1	7	XP_010681763.1	XP_010681763.1 [397-413]	0	2037.11	1.144	1.078	1.009	0.987	1.014	0.971	1.101	0.974	97	111	104.6	97.9	95.8	98.3	94.2	106.8	94.5	7	7	7	7	7	7	7	7	7		High	High	High	High	High	High	High	High	High
FALSE	High	[R].DVVNLSGGPFWEVELGR.[F]	1xTMT6plex [N-Term]		1.4212e-06	0	1	1	3	XP_010679608.1	XP_010679608.1 [132-148]	0	2103.11	1.274	0.995	1.086	1.021	0.963	0.941	1.071	0.889	97.4	124.1	96.9	105.7	99.4	93.8	91.7	104.3	86.6	3	3	3	3	3	3	3	3	3		High	High	High	High	High	High	High	High	High
FALSE	High	[K].SQSLVVLVNDKER.[I]	1xTMT6plex [K11]; 1xTMT6plex [N-Term]		2.5294e-05	0	1	1	1	XP_010678264.1	XP_010678264.1 [135-147]	1	1945.15	0.889	0.892	0.863	0.933	0.931	0.92	0.854	0.899	110	97.8	98.1	95	102.6	102.4	101.2	93.9	98.9	1	1	1	1	1	1	1	1	1		High	High	High	High	High	High	High	High	High
FALSE	High	[K].SQSIPLSTPQSVLYEDVSNSQIR.[K]	1xTMT6plex [N-Term]		1.19078e-06	0	1	1	4	XP_010670106.1	XP_010670106.1 [658-680]	0	2777.45	0.998	1.095	0.966	0.951	0.798	1.064	1.1	0.893	101.5	101.3	111.2	98	96.5	81	108	111.7	90.6	1	1	1	1	1	1	1	1	1		High	High	High	High	High	High	High	High	High
FALSE	High	[R].GKYADELIANAAYIATPGK.[G]	2xTMT6plex [K2; K19]; 1xTMT6plex [N-Term]		1.30032e-05	0	1	1	1	XP_010683863.1	XP_010683863.1 [6-24]	1	2653.52																											No Quan Values	High	High	High	High	High	High	High	High	High
FALSE	High	[K].DVVSFLTWAAEPEMEER.[K]	1xOxidation [M14]; 1xTMT6plex [N-Term]		8.6419e-06	0	1	1	7	XP_010678711.1	XP_010678711.1 [253-269]	0	2254.09	0.952	1.012	0.962	1.049	0.985	0.971	0.994	0.967	101.2	96.4	102.4	97.4	106.2	99.7	98.3	100.6	97.9	7	7	7	7	7	7	7	7	7		High	High	High	High	High	High	High	High	High
FALSE	High	[R].SQSLESDLTELR.[S]	1xTMT6plex [N-Term]		3.16956e-05	0	1	1	2	XP_010694883.1	XP_010694883.1 [210-221]	0	1606.85	1.075	1.095	1	0.869	0.909	1.179	1.029	1.028	98	105.4	107.3	98	85.1	89.1	115.5	100.8	100.8	2	2	2	2	2	2	2	2	2		High	High	High	High	High	High	High	High	High
FALSE	High	[K].SQSEDVLDVLLSSR.[R]	1xTMT6plex [N-Term]		3.43146e-05	0	1	1	2	XP_010696084.1	XP_010696084.1 [166-179]	0	1776.95	1.08	0.966	1.094	0.93	0.94	1.116	1.139	0.924	97.9	105.8	94.6	107.1	91.1	92	109.3	111.6	90.5	2	2	2	2	2	2	2	2	2		High	High	High	High	High	High	High	High	High
FALSE	High	[R].SQQDAQSAINDVTGK.[W]	1xTMT6plex [K15]; 1xTMT6plex [N-Term]		9.22473e-06	0	1	1	2	XP_010685278.1	XP_010685278.1 [190-204]	0	2020.07	1.09	1.113	1.021	0.985	0.967	1.066	1.088	0.907	97.4	106.2	108.5	99.5	95.9	94.2	103.9	106	88.4	2	2	2	2	2	2	2	2	2		High	High	High	High	High	High	High	High	High
FALSE	High	[R].GKVESELSDICACILK.[L]	2xCarbamidomethyl [C11; C13]; 2xTMT6plex [K2; K16]; 1xTMT6plex [N-Term]		3.91821e-07	0	1	1	6	XP_010675565.1	XP_010675565.1 [96-111]	1	2509.4	0.867	1.19	0.817	1.215	1.109	0.827	0.531	1.028	104.8	90.9	124.8	85.6	127.4	116.2	86.7	55.7	107.8	6	6	6	6	6	6	6	6	6		High	High	High	High	High	High	High	High	High
FALSE	High	[R].LSFVEMVVPYGDPHEPHYR.[K]	1xTMT6plex [N-Term]		3.95927e-05	0	1	2	1	XP_010678856.1	XP_010678856.1 [360-378]	0	2501.25	1.03	1.194	0.789	1.085	0.951	0.891	1.269	1.068	97	99.9	115.8	76.5	105.2	92.3	86.4	123.1	103.6	1	1	1	1	1	1	1	1	1		High	High	High	High	High	High	High	High	High
FALSE	High	[R].LSFVEMVVPYGDPNEPHYR.[K]	1xTMT6plex [N-Term]		2.15348e-05	0	1	1	5	XP_010682433.1	XP_010682433.1 [389-407]	0	2478.23	1.029	1.085	1.118	1.021	0.938	0.994	1.018	0.973	98.1	101	106.4	109.7	100.2	92	97.5	99.9	95.4	5	5	5	5	5	5	5	5	5		High	High	High	High	High	High	High	High	High
FALSE	High	[R].GKPQPPFDQVKPALPALER.[L]	2xTMT6plex [K2; K11]; 1xTMT6plex [N-Term]		2.39257e-05	0	1	1	4	XP_010670910.1	XP_010670910.1 [232-250]	0	2775.65	0.973	1.044	1.058	1.026	1.054	1.041	0.953	0.952	98.9	96.2	103.2	104.6	101.5	104.2	103	94.2	94.2	4	4	4	4	4	4	4	4	4		High	High	High	High	High	High	High	High	High
FALSE	High	[R].ISGAEAVAFFQGSGLNK.[Q]	1xTMT6plex [K17]; 1xTMT6plex [N-Term]		2.96992e-05	0	1	1	2	XP_010686960.1	XP_010686960.1 [28-44]	0	2154.2	1	0.998	1.049	1.024	0.985	1.027	1.014	1.004	98.9	98.9	98.7	103.7	101.2	97.4	101.6	100.3	99.3	2	2	2	2	2	2	2	2	2		High	High	High	High	High	High	High	High	High
FALSE	High	[K].SQNPSGIDILHHIETWTPVQQQK.[A]	1xTMT6plex [K23]; 1xTMT6plex [N-Term]		8.58163e-06	0	1	1	3	XP_010693966.1	XP_010693966.1 [70-92]	0	3114.67	1.093	1.135	1.068	0.985	0.947	1.062	0.962	1.136	95.9	104.8	108.8	102.4	94.5	90.8	101.8	92.2	108.9	3	3	3	3	3	3	3	3	3		High	High	High	High	High	High	High	High	High
FALSE	High	[K].SQMAAITVGGK.[G]	1xTMT6plex [K11]; 1xTMT6plex [N-Term]		4.0923e-05	0	1	1	2	XP_010677025.1	XP_010677025.1 [5-15]	0	1520.89	0.957	0.969	1.001	1.011	1.026	1.011	1.012	1.045	99.7	95.4	96.5	99.7	100.8	102.2	100.7	100.8	104.1	2	2	2	2	2	2	2	2	2		High	High	High	High	High	High	High	High	High
FALSE	High	[R].ISGAEAVAFFQGSNLPK.[Q]	1xTMT6plex [K17]; 1xTMT6plex [N-Term]		1.18822e-05	0	1	2	3	XP_010690543.1	XP_010690543.1 [25-41]	0	2194.23	1.011	1.071	1.064	1	0.955	0.926	0.933	0.965	100.8	101.9	108	107.3	100.9	96.3	93.4	94.1	97.4	3	3	3	3	3	3	3	3	3		High	High	High	High	High	High	High	High	High
FALSE	High	[K].GLAAQTVLGAASMAVNSGK.[H]	1xTMT6plex [K19]; 1xTMT6plex [N-Term]		1.17128e-06	0	1	1	1	XP_010672976.1	XP_010672976.1 [208-226]	0	2204.25	1.021	1.061	0.999	1.023	1.042	1.022	1.09	0.978	97.4	99.5	103.4	97.3	99.7	101.6	99.6	106.2	95.3	1	1	1	1	1	1	1	1	1		High	High	High	High	High	High	High	High	High
FALSE	High	[K].ISFIDLAGSER.[G]	1xTMT6plex [N-Term]		2.81198e-05	0	2	3	8	XP_010688192.1; XP_010667766.1	XP_010688192.1 [365-375]; XP_010667766.1 [434-444]	0	1436.79	1.021	0.989	0.98	0.993	0.979	0.983	0.834	0.949	103.1	105.3	102	101	102.4	100.9	101.4	86	97.8	4	4	4	4	4	4	4	4	4	Shared	High	High	High	High	High	High	High	High	High
FALSE	High	[K].GLACVLEDESADAGGTCTYTKPGKPLK.[T]	2xCarbamidomethyl [C4; C17]; 3xTMT6plex [K21; K24; K27]; 1xTMT6plex [N-Term]		2.93133e-05	0	1	2	1	XP_010694173.1	XP_010694173.1 [91-117]	0	3755.02	1.07	1.175	1.202	1.063	0.901	0.966	0.976	0.769	98.7	105.6	115.9	118.6	104.9	88.9	95.3	96.3	75.9	1	1	1	1	1	1	1	1	1		High	High	High	High	High	High	High	High	High
FALSE	High	[R].SQVDLLEHIDWR.[G]	1xTMT6plex [N-Term]		2.2173e-05	0	1	1	4	XP_010675071.1	XP_010675071.1 [12-23]	0	1739.93	0.914	0.877	0.9	0.904	0.944	1.01	0.909	0.972	106.8	97.6	93.7	96.1	96.5	100.7	107.8	97.1	103.8	4	4	4	4	4	4	4	4	4		High	High	High	High	High	High	High	High	High
FALSE	High	[R].DVSQDGDTGLDIFVCGDQIR.[K]	1xCarbamidomethyl [C15]; 1xTMT6plex [N-Term]		2.38109e-07	0	1	1	3	XP_010688866.1	XP_010688866.1 [352-371]	0	2439.17	0.928	0.907	0.902	0.951	0.846	0.924	0.956	0.869	108.7	100.8	98.5	98	103.4	91.9	100.4	103.8	94.5	3	3	3	3	3	3	3	3	3		High	High	High	High	High	High	High	High	High
FALSE	High	[R].SRPTSDDEENAK.[I]	1xTMT6plex [K12]; 1xTMT6plex [N-Term]		1.34611e-05	0	1	3	2	XP_010675491.1	XP_010675491.1 [558-569]	0	1806.92	0.85	0.93	0.965	0.931	0.854	0.867	0.829	0.818	111.9	95.1	104.1	108	104.2	95.5	97	92.7	91.5	2	2	2	2	2	2	2	2	2		High	High	High	High	High	High	High	High	High
FALSE	High	[K].LSESNYFEGIR.[V]	1xTMT6plex [N-Term]		2.93773e-05	0	1	1	1	XP_010665556.1	XP_010665556.1 [105-115]	0	1543.8	0.93	1.064	1.048	1.029	0.997	1.169	1.075	1.039	96.2	89.6	102.4	100.8	99	95.9	112.6	103.5	100	1	1	1	1	1	1	1	1	1		High	High	High	High	High	High	High	High	High
FALSE	High	[K].DVSSLFTDVVNCMQTENLELK.[K]	1xCarbamidomethyl [C12]; 1xTMT6plex [K21]; 1xTMT6plex [N-Term]		7.71415e-07	0	1	1	1	XP_010676453.1	XP_010676453.1 [48-68]	0	2900.48	0.95	0.865	0.871	0.968	1.067	0.991	0.991	1.153	101.6	96.5	87.9	88.5	98.4	108.4	100.7	100.8	117.2	1	1	1	1	1	1	1	1	1		High	High	High	High	High	High	High	High	High
FALSE	High	[K].SRPESESFTSGVGSK.[S]	1xTMT6plex [K15]; 1xTMT6plex [N-Term]		1.82902e-06	0	1	1	1	XP_010673537.1	XP_010673537.1 [25-39]	0	2013.07	0.881	0.852	1.051	0.892	0.744	0.888	0.794	0.892	112.6	99.1	96	118.3	100.4	83.8	100	89.4	100.4	1	1	1	1	1	1	1	1	1		High	High	High	High	High	High	High	High	High
FALSE	High	[K].LSETPGLLNSSPYEDGWMIK.[V]	1xTMT6plex [K20]; 1xTMT6plex [N-Term]		1.6742e-05	0	1	1	2	XP_010677275.1	XP_010677275.1 [117-136]	0	2695.41	0.99	1.098	1.097	1.058	1.098	1.246	1.379	1.347	87.3	86.4	95.8	95.7	92.3	95.8	108.8	120.4	117.5	2	2	2	2	2	2	2	2	2		High	High	High	High	High	High	High	High	High
FALSE	High	[K].DVTAQIISASITGDIVLASAYAHELPR.[Y]	1xTMT6plex [N-Term]		4.60044e-07	0	1	1	2	XP_010688412.1	XP_010688412.1 [59-85]	0	3040.65	1.221	1.086	0.955	1.012	0.95	1.051	0.976	0.966	97.6	119.2	106.1	93.2	98.8	92.8	102.6	95.3	94.4	2	2	2	2	2	2	2	2	2		High	High	High	High	High	High	High	High	High
FALSE	High	[K].DVTAQIISASITGDSVLASAYAHELPR.[Y]	1xTMT6plex [N-Term]		6.20853e-07	0	1	1	1	XP_010679028.1	XP_010679028.1 [59-85]	0	3014.6																											No Quan Values	High	High	High	High	High	High	High	High	High
FALSE	High	[R].ISFEEGNAVETLEEAK.[S]	1xTMT6plex [K16]; 1xTMT6plex [N-Term]		1.75639e-05	0	1	2	2	XP_019102634.1	XP_019102634.1 [392-407]	0	2224.17	1.09	0.999	0.893	0.95	0.834	0.939	0.932	0.809	106.6	116.1	106.5	95.1	101.2	88.8	100.1	99.3	86.2	2	2	2	2	2	2	2	2	2		High	High	High	High	High	High	High	High	High
FALSE	High	[R].SQYLNTEEFIDAVAQELR.[A]	1xTMT6plex [N-Term]		3.90213e-05	0	1	1	1	XP_010693737.1	XP_010693737.1 [390-407]	0	2355.2	0.957	0.985	0.87	0.946	0.927	0.953	0.944	0.808	107.3	102.7	105.7	93.3	101.5	99.4	102.2	101.3	86.6	1	1	1	1	1	1	1	1	1		High	High	High	High	High	High	High	High	High
FALSE	High	[K].DVWVMNVVPEDGPNTLK.[L]	1xTMT6plex [K17]; 1xTMT6plex [N-Term]		9.13916e-06	0	1	1	2	XP_010671016.1	XP_010671016.1 [481-497]	0	2371.27	1.024	0.898	0.917	0.951	0.976	1.039	1.17	1.14	98.7	101.1	88.7	90.5	93.9	96.4	102.6	115.5	112.6	2	2	2	2	2	2	2	2	2		High	High	High	High	High	High	High	High	High
FALSE	High	[K].DVTELIGNTPLVYLNNVVDGCVAR.[V]	1xCarbamidomethyl [C21]; 1xTMT6plex [N-Term]		9.8003e-06	0	1	1	2	XP_010674891.1	XP_010674891.1 [11-34]	0	2860.51	0.988	1.051	0.878	0.996	0.999	0.975	0.893	0.864	104.1	102.9	109.4	91.4	103.7	104	101.5	93	90	2	2	2	2	2	2	2	2	2		High	High	High	High	High	High	High	High	High
FALSE	High	[K].SQYEDDLAASAGYQLPPSEIR.[D]	1xTMT6plex [N-Term]		2.84297e-05	0	1	1	2	XP_010679382.1	XP_010679382.1 [97-117]	0	2539.25																											No Quan Values	High	High	High	High	High	High	High	High	High
FALSE	High	[R].SQWQDLEGYLLGGQK.[G]	1xTMT6plex [K15]; 1xTMT6plex [N-Term]		2.78129e-05	0	1	1	1	XP_010666809.1	XP_010666809.1 [288-302]	0	2180.18	1.139	1.094	1.051	1.04	0.966	1.276	1.129	1.114	91.8	104.5	100.4	96.4	95.4	88.6	117.1	103.6	102.2	1	1	1	1	1	1	1	1	1		High	High	High	High	High	High	High	High	High
FALSE	High	[R].ISFEEMPTICIQESMGWR.[V]	1xCarbamidomethyl [C10]; 1xTMT6plex [N-Term]		4.15156e-05	0	1	1	1	XP_010693990.1	XP_010693990.1 [103-120]	0	2443.17	1.588	0.976	1.037	1.011	0.905	0.96	0.987	0.839	96.8	153.6	94.4	100.3	97.8	87.6	92.9	95.5	81.2	1	1	1	1	1	1	1	1	1		High	High	High	High	High	High	High	High	High
FALSE	High	[K].SQVSVVDTVSSPSGNIASDTPK.[K]	1xTMT6plex [K22]; 1xTMT6plex [N-Term]		1.94988e-05	0	1	1	1	XP_019104494.1	XP_019104494.1 [67-88]	0	2633.4	0.931	0.946	1.059	1.121	0.958	0.99	1.038	1.193	97.4	90.7	92.2	103.2	109.3	93.4	96.5	101.1	116.2	1	1	1	1	1	1	1	1	1		High	High	High	High	High	High	High	High	High
FALSE	High	[R].SQVQQAIPLLVGCPACLR.[N]	2xCarbamidomethyl [C13; C16]; 1xTMT6plex [N-Term]		1.47595e-05	0	1	1	3	XP_010690227.1	XP_010690227.1 [102-119]	0	2239.23	1.023	1.054	0.991	0.993	1.027	1.022	0.998	0.977	99.1	101.3	104.4	98.1	98.4	101.8	101.2	98.9	96.8	3	3	3	3	3	3	3	3	3		High	High	High	High	High	High	High	High	High
FALSE	High	[K].SQVMAASGAVSLIQIQEDIKR.[L]	1xTMT6plex [K20]; 1xTMT6plex [N-Term]		5.77048e-07	0	1	1	3	XP_010690838.1	XP_010690838.1 [223-243]	1	2702.53	1.205	1.266	1.065	1.14	1.267	1.181	1.165	1.151	86.2	103.9	109.1	91.8	98.3	109.3	101.8	100.4	99.2	1	1	1	1	1	1	1	1	1		High	High	High	High	High	High	High	High	High
FALSE	High	[K].SQVFSTAADNQTQVGIK.[V]	1xTMT6plex [K17]; 1xTMT6plex [N-Term]		4.517e-06	0	1	1	9	XP_010691463.1	XP_010691463.1 [469-485]	0	2252.23	1.158	0.999	1.129	0.949	0.983	1.052	1.137	1.155	94.1	108.9	94.1	106.3	89.3	92.5	99.1	107.1	108.7	9	9	9	9	9	9	9	9	9		High	High	High	High	High	High	High	High	High
FALSE	High	[K].SQVESVCPGVVSCADILAVAAR.[DE]	2xCarbamidomethyl [C7; C13]; 1xTMT6plex [N-Term]		1.41936e-05	0	1	3	1	XP_010685963.1	XP_010685963.1 [156-177]	0	2517.3	0.966	0.906	1.151	0.998	0.94	0.922	1.013	1.2	98.9	95.5	89.6	113.9	98.8	93	91.2	100.3	118.7	1	1	1	1	1	1	1	1	1		High	High	High	High	High	High	High	High	High
FALSE	High	[K].SQVENVCSGVVSCADILAVAAR.[D]	2xCarbamidomethyl [C7; C13]; 1xTMT6plex [N-Term]		3.21085e-05	0	1	1	1	XP_010683553.1	XP_010683553.1 [118-139]	0	2534.29	1.144	1.151	1.369	0.913	1.032	0.997	1.054	0.993	93.2	106.6	107.3	127.7	85.1	96.3	93	98.2	92.6	1	1	1	1	1	1	1	1	1		High	High	High	High	High	High	High	High	High
FALSE	High	[K].SQVENVCAGVVSCADILAVAAR.[D]	2xCarbamidomethyl [C7; C13]; 1xTMT6plex [N-Term]		7.4248e-06	0	1	1	1	XP_010683551.1	XP_010683551.1 [111-132]	0	2518.3	0.813	0.863	1.06	1.115	1.002	1.033	0.95	1	101.9	82.8	87.9	107.9	113.6	102.1	105.2	96.7	101.9	1	1	1	1	1	1	1	1	1		High	High	High	High	High	High	High	High	High
FALSE	High	[K].SQYLDDIAILTGGTVIR.[E]	1xTMT6plex [N-Term]		2.92309e-06	0	1	2	4	XP_010671843.1	XP_010671843.1 [346-362]	0	2064.15	0.995	0.984	0.971	0.975	0.932	0.977	0.925	0.937	103.5	103	101.8	100.5	100.9	96.4	101.1	95.7	97	4	4	4	4	4	4	4	4	4		High	High	High	High	High	High	High	High	High
FALSE	High	[K].SSTGSILLAPTNQEDSVTSQLR.[N]	1xTMT6plex [N-Term]		5.80653e-06	0	1	1	1	XP_010667411.1	XP_010667411.1 [99-120]	0	2533.33	0.993	0.911	0.906	0.863	1.001	0.843	0.744	0.927	109.9	109.1	100.2	99.6	94.8	110	92.6	81.8	101.9	1	1	1	1	1	1	1	1	1		High	High	High	High	High	High	High	High	High
FALSE	High	[R].SQIVGDAAYETLVK.[L]	1xTMT6plex [K14]; 1xTMT6plex [N-Term]		7.25319e-06	0	1	1	2	XP_010674246.1	XP_010674246.1 [880-893]	0	1952.11	0.946	1.066	1.013	1.078	1	0.931	0.829	0.941	102.2	96.7	108.9	103.6	110.2	102.2	95.1	84.8	96.2	2	2	2	2	2	2	2	2	2		High	High	High	High	High	High	High	High	High
FALSE	High	[R].DVYGAWEQYLGLEHADTAPK.[R]	1xTMT6plex [K20]; 1xTMT6plex [N-Term]		6.33367e-08	0	1	1	4	XP_010685483.1	XP_010685483.1 [1077-1096]	0	2721.39	0.935	0.978	0.964	1.056	1.023	0.922	0.818	0.868	105.1	98.2	102.8	101.3	111	107.6	96.9	86	91.2	4	4	4	4	4	4	4	4	4		High	High	High	High	High	High	High	High	High
FALSE	High	[K].SQFTIPTIDLAGIDIDSDK.[F]	1xTMT6plex [K19]; 1xTMT6plex [N-Term]		1.35858e-05	0	1	1	1	XP_010671066.1	XP_010671066.1 [58-76]	0	2507.36	1.116	1.204	1.096	1.02	1.265	1.301	0.952	0.965	90.7	101.2	109.3	99.5	92.6	114.8	118	86.3	87.6	1	1	1	1	1	1	1	1	1		High	High	High	High	High	High	High	High	High
FALSE	High	[R].GKEWGIAQALEFNHFK.[N]	2xTMT6plex [K2; K16]; 1xTMT6plex [N-Term]		6.34731e-06	0	1	1	4	XP_010686526.1	XP_010686526.1 [131-146]	1	2562.44	0.848	0.455	0.451	0.495	0.588	0.407	0.413	0.48	175.2	148.6	79.7	79	86.8	103	71.3	72.4	84.1	4	4	4	4	4	4	4	4	4		High	High	High	High	High	High	High	High	High
FALSE	High	[K].GKEVEPANETPLDPVAEK.[L]	2xTMT6plex [K2; K18]; 1xTMT6plex [N-Term]		3.6728e-06	0	1	1	2	XP_010680104.1	XP_010680104.1 [70-87]	1	2610.46	0.901	0.928	0.859	0.891	0.844	0.927	0.893	0.855	111.1	100.2	103.2	95.5	99	93.8	103	99.2	95	1	1	1	1	1	1	1	1	1		High	High	High	High	High	High	High	High	High
FALSE	High	[K].SQESESEDDRETWGFLK.[V]	1xTMT6plex [K17]; 1xTMT6plex [N-Term]		1.46199e-06	0	1	1	5	XP_010694716.1	XP_010694716.1 [428-444]	1	2501.22	0.987	0.965	0.962	1.032	1.05	1.068	1.094	1.135	96.9	95.6	93.4	93.1	99.9	101.7	103.4	106	109.9	4	4	4	4	4	4	4	4	4		High	High	High	High	High	High	High	High	High
FALSE	High	[K].SQELGGEYENIVEGNNDDKVPGWR.[V]	1xTMT6plex [K19]; 1xTMT6plex [N-Term]		3.89402e-05	0	1	1	1	XP_010676792.1	XP_010676792.1 [98-121]	1	3163.57	0.809	0.905	0.794	0.892	0.87	1.278	1.038	0.865	106.5	86.2	96.4	84.5	95	92.6	136.1	110.5	92.2	1	1	1	1	1	1	1	1	1		High	High	High	High	High	High	High	High	High
FALSE	High	[K].SQEEGLSLFPSDVQDKDEK.[S]	2xTMT6plex [K16; K19]; 1xTMT6plex [N-Term]		2.54629e-05	0	1	1	2	XP_010671408.1	XP_010671408.1 [207-225]	1	2838.5	1.227	1.38	1.219	1.198	1.207	1.075	1.138	1.165	84.8	104.1	117	103.4	101.6	102.4	91.2	96.6	98.9	2	2	2	2	2	2	2	2	2		High	High	High	High	High	High	High	High	High
FALSE	High	[K].GKEHVEVEYVVGPIPVEDGIGK.[E]	2xTMT6plex [K2; K22]; 1xTMT6plex [N-Term]		3.96923e-06	0	1	1	1	XP_010682967.1	XP_010682967.1 [709-730]	1	3037.72	1.048	1.073	1.003	1.046	1.004	1.185	1.313	1.219	91	95.4	97.6	91.3	95.2	91.3	107.8	119.5	111	1	1	1	1	1	1	1	1	1		High	High	High	High	High	High	High	High	High
FALSE	High	[R].GKEFTSIIEK.[A]	2xTMT6plex [K2; K10]; 1xTMT6plex [N-Term]		3.55019e-05	0	1	1	2	XP_010679952.1	XP_010679952.1 [106-115]	1	1839.12	1.148	1.19	1.051	1.072	1.115	0.911	0.78	0.912	98	112.5	116.7	103.1	105.2	109.3	89.3	76.5	89.4	2	2	2	2	2	2	2	2	2		High	High	High	High	High	High	High	High	High
FALSE	High	[K].SQDTVAGDGTTTVVVLAGALLK.[Q]	1xTMT6plex [K22]; 1xTMT6plex [N-Term]		2.64779e-06	0	1	1	6	XP_010695656.1	XP_010695656.1 [91-112]	0	2574.48	1.038	1.152	1.053	1.091	1.063	1.003	1.059	1.079	94.4	98	108.7	99.4	102.9	100.3	94.7	99.9	101.8	6	6	6	6	6	6	6	6	6		High	High	High	High	High	High	High	High	High
FALSE	High	[K].GKEEGAELLVGGER.[H]	1xTMT6plex [K2]; 1xTMT6plex [N-Term]		1.111e-05	0	1	1	1	XP_010688156.1	XP_010688156.1 [361-374]	1	1902.07	0.967	0.977	1.012	1.098	1.121	1.124	1.275	1.066	93.4	90.2	91.2	94.5	102.5	104.6	105	119.1	99.5	1	1	1	1	1	1	1	1	1		High	High	High	High	High	High	High	High	High
FALSE	High	[K].SQDSSDSAQNLGEK.[-]	1xTMT6plex [K14]; 1xTMT6plex [N-Term]		1.53822e-05	0	1	1	1	XP_010686374.1	XP_010686374.1 [103-116]	0	1923.97	1.025	0.887	0.981	0.931	0.815	1.019	1.229	0.993	101.4	103.9	89.9	99.4	94.4	82.6	103.3	124.6	100.6	1	1	1	1	1	1	1	1	1		High	High	High	High	High	High	High	High	High
FALSE	High	[K].ISGVLNSFDSSLPSGSVPQFVFSDGSK.[L]	1xTMT6plex [K27]; 1xTMT6plex [N-Term]		3.28066e-05	0	1	1	1	XP_010678990.1	XP_010678990.1 [22-48]	0	3216.68	1.012	1.059	0.909	0.983	1.012	0.901	0.841	0.872	104.8	106.1	111	95.2	103	106	94.4	88.1	91.4	1	1	1	1	1	1	1	1	1		High	High	High	High	High	High	High	High	High
FALSE	High	[R].DYADILEFLVGR.[W]	1xTMT6plex [N-Term]		3.40229e-05	0	1	1	1	XP_010672439.1	XP_010672439.1 [332-343]	0	1639.89	1.329	1.054	1.198	1.078	1.086	0.99	0.952	0.93	93.6	124.4	98.6	112.1	100.9	101.6	92.7	89.1	87	1	1	1	1	1	1	1	1	1		High	High	High	High	High	High	High	High	High
FALSE	High	[R].DYADILEFLVQR.[W]	1xTMT6plex [N-Term]		4.1686e-05	0	1	1	1	XP_010673869.1	XP_010673869.1 [332-343]	0	1710.93	1.004	1.019	0.814	1.072	0.881	0.918	1.068	0.762	105.4	105.8	107.4	85.8	113	92.9	96.8	112.6	80.4	1	1	1	1	1	1	1	1	1		High	High	High	High	High	High	High	High	High
FALSE	High	[R].SQDSEVGDGTTTVVILAGEFLK.[E]	1xTMT6plex [K22]; 1xTMT6plex [N-Term]		1.9492e-06	0	1	1	2	XP_010675274.1	XP_010675274.1 [88-109]	0	2724.47	0.901	0.958	0.891	0.951	0.947	0.877	0.879	0.888	108.5	97.8	104	96.7	103.2	102.8	95.2	95.4	96.3	2	2	2	2	2	2	2	2	2		High	High	High	High	High	High	High	High	High
FALSE	High	[K].GKDSVWEEIVKENDLVATK.[L]	3xTMT6plex [K2; K11; K19]; 1xTMT6plex [N-Term]		7.60041e-06	0	1	1	1	XP_010673631.1	XP_010673631.1 [322-340]	2	3076.77	1.248	1.543	0.753	1.094	0.989	0.784	0.88	0.986	97	121.1	149.7	73.1	106.1	95.9	76	85.3	95.7	1	1	1	1	1	1	1	1	1		High	High	High	High	High	High	High	High	High
FALSE	High	[K].GKDSVWEEIVK.[E]	2xTMT6plex [K2; K11]; 1xTMT6plex [N-Term]		1.2245e-05	0	1	1	4	XP_010673631.1	XP_010673631.1 [322-332]	1	1977.16	0.896	0.86	0.855	0.816	0.858	0.956	0.913	0.869	112.2	100.5	96.5	95.9	91.6	96.2	107.2	102.4	97.5	4	4	4	4	4	4	4	4	4		High	High	High	High	High	High	High	High	High
FALSE	High	[R].SQDAIFGLSVSK.[E]	1xTMT6plex [K12]; 1xTMT6plex [N-Term]		2.5182e-05	0	1	1	2	XP_010669361.1	XP_010669361.1 [758-769]	0	1709.98	1.057	0.965	1.005	1.06	1.09	0.869	0.777	0.838	103.9	109.9	100.3	104.4	110.1	113.2	90.3	80.8	87	2	2	2	2	2	2	2	2	2		High	High	High	High	High	High	High	High	High
FALSE	High	[K].SQASALEQYAAPNCK.[V]	1xCarbamidomethyl [C14]; 1xTMT6plex [K15]; 1xTMT6plex [N-Term]		2.444e-06	0	1	1	8	NP_001290006.1	NP_001290006.1 [112-126]	0	2096.08	1.035	1.081	1.105	1.147	1.131	0.963	0.992	1.008	95.1	98.4	102.8	105.1	109.1	107.6	91.6	94.4	95.9	5	5	5	5	5	5	5	5	5		High	High	High	High	High	High	High	High	High
FALSE	High	[R].SQALEAHAASFAQFK.[V]	1xTMT6plex [K15]; 1xTMT6plex [N-Term]		4.18977e-06	0	1	1	4	XP_010685522.1	XP_010685522.1 [201-215]	0	2064.13	0.968	0.939	0.923	0.928	0.926	1.054	0.981	1.002	103.2	99.9	96.9	95.2	95.8	95.6	108.8	101.2	103.4	4	4	4	4	4	4	4	4	4		High	High	High	High	High	High	High	High	High
FALSE	High	[R].SQAFADAGADVLFIDALATR.[Q]	1xTMT6plex [N-Term]		1.02274e-07	0	1	2	2	XP_010678054.1	XP_010678054.1 [248-267]	0	2281.2	1.062	1.05	1.204	1.172	1.309	0.922	1.1	1.138	90.4	96	94.9	108.8	106	118.3	83.3	99.4	102.9	2	2	2	2	2	2	2	2	2		High	High	High	High	High	High	High	High	High
FALSE	High	[K].SQFTIPTIDLAGIDIDSDKFK.[K]	2xTMT6plex [K19; K21]; 1xTMT6plex [N-Term]		1.2065e-07	0	1	1	1	XP_010671066.1	XP_010671066.1 [58-78]	1	3011.69	1.01	1.036	1.186	0.909	1.371	1.245	1.036	1.009	91.8	92.7	95.1	108.9	83.4	125.9	114.3	95.2	92.6	1	1	1	1	1	1	1	1	1		High	High	High	High	High	High	High	High	High
FALSE	High	[R].SQFVQVFNNSPDETAYFR.[M]	1xTMT6plex [N-Term]		7.23625e-06	0	2	2	2	XP_010683601.1; XP_010691934.1	XP_010683601.1 [616-633]; XP_010691934.1 [595-612]	0	2378.16	1.006	1.018	1.104	1.039	0.996	1.037	1.027	0.955	98	98.6	99.8	108.2	101.8	97.6	101.6	100.7	93.6	2	2	2	2	2	2	2	2	2	Shared	High	High	High	High	High	High	High	High	High
FALSE	High	[K].LSGQGLAFIIGSGSVVQK.[N]	1xTMT6plex [K18]; 1xTMT6plex [N-Term]		3.38779e-05	0	1	1	1	XP_010667033.1	XP_010667033.1 [159-176]	0	2219.32	1.037	0.973	0.932	0.917	0.918	0.915	0.968	0.917	104.9	108.8	102.1	97.8	96.2	96.4	96	101.5	96.2	1	1	1	1	1	1	1	1	1		High	High	High	High	High	High	High	High	High
FALSE	High	[K].GKGTDELVNSVEFFR.[D]	1xTMT6plex [K2]; 1xTMT6plex [N-Term]		1.98103e-05	0	1	1	1	XP_010669790.1	XP_010669790.1 [70-84]	1	2156.18	1.306	1.251	0.898	1.248	1.139	0.763	0.656	0.656	100.9	131.8	126.3	90.6	126	115	77	66.2	66.2	1	1	1	1	1	1	1	1	1		High	High	High	High	High	High	High	High	High
FALSE	High	[R].DVYGAWEQYLGLEHIDTTPK.[R]	1xTMT6plex [K20]; 1xTMT6plex [N-Term]		9.43864e-08	0	1	1	3	XP_010677617.1	XP_010677617.1 [1078-1097]	0	2793.45	0.925	0.948	0.883	0.908	0.924	0.89	0.981	1.012	106.2	98.3	100.8	93.8	96.4	98.2	94.5	104.3	107.5	3	3	3	3	3	3	3	3	3		High	High	High	High	High	High	High	High	High
FALSE	High	[R].LSGDANQISQSSGVDSR.[D]	1xTMT6plex [N-Term]		1.65518e-05	0	1	1	1	XP_010670739.1	XP_010670739.1 [467-483]	0	1949.97	0.994	1.042	0.979	0.988	0.872	1.13	1.24	1.162	95.7	95.1	99.7	93.6	94.5	83.4	108.1	118.7	111.2	1	1	1	1	1	1	1	1	1		High	High	High	High	High	High	High	High	High
FALSE	High	[R].DWADVFLFTTLPK.[CH]	1xTMT6plex [K13]; 1xTMT6plex [N-Term]		1.92356e-05	0	2	2	2	XP_010667498.1; XP_010665636.1	XP_010667498.1 [62-74]; XP_010665636.1 [142-154]	0	2011.13	1.225	0.976	1.037	1.01	1.204	0.903	1.023	1.078	95.2	116.6	92.9	98.7	96.1	114.6	85.9	97.3	102.6	2	2	2	2	2	2	2	2	2	Shared	High	High	High	High	High	High	High	High	High
FALSE	High	[R].SQIQAYVFDVIR.[A]	1xTMT6plex [N-Term]		1.70507e-05	0	1	1	4	XP_010670320.1	XP_010670320.1 [95-106]	0	1667.93	1.07	1.065	1.012	1.081	1.044	1.145	1.296	1.238	90.4	96.7	96.3	91.5	97.8	94.4	103.6	117.2	112	4	4	4	4	4	4	4	4	4		High	High	High	High	High	High	High	High	High
FALSE	High	[K].SQLNSDSFLNELTAMYER.[S]	1xTMT6plex [N-Term]		6.30286e-06	0	1	1	1	XP_019104182.1	XP_019104182.1 [22-39]	0	2347.14	1.018	1.02	1.105	0.991	1.085	0.966	1.094	1.055	96.4	98.2	98.3	106.6	95.5	104.6	93.2	105.5	101.8	1	1	1	1	1	1	1	1	1		High	High	High	High	High	High	High	High	High
FALSE	High	[R].GKPELVRPAQPTPQELKPLSDIDDQEGLR.[F]	2xTMT6plex [K2; K17]; 1xTMT6plex [N-Term]		3.86786e-06	0	1	1	4	XP_010689156.1	XP_010689156.1 [18-46]	0	3914.2	1.05	1.088	0.893	1.029	0.88	0.817	0.686	0.698	110.6	116.1	120.3	98.7	113.8	97.3	90.3	75.9	77.1	3	3	3	3	3	3	3	3	3		High	High	High	High	High	High	High	High	High
FALSE	High	[K].LSGELTPTSNPDLQLSTVR.[E]	1xTMT6plex [N-Term]		2.47935e-05	0	1	2	1	XP_010669989.2	XP_010669989.2 [572-590]	0	2257.22	1.122	0.92	1.396	1.131	1.255	1.244	1.131	1.296	85.7	96.2	78.9	119.7	97	107.6	106.7	97	111.1	1	1	1	1	1	1	1	1	1		High	High	High	High	High	High	High	High	High
FALSE	High	[K].SQLEVLNALDVAK.[V]	1xTMT6plex [K13]; 1xTMT6plex [N-Term]		1.01955e-05	0	1	1	3	XP_010671042.1	XP_010671042.1 [4-16]	0	1858.1	0.955	1.122	0.976	0.867	0.892	0.992	1.037	0.918	102.7	98.1	115.2	100.3	89.1	91.7	102	106.6	94.3	2	2	2	2	2	2	2	2	2		High	High	High	High	High	High	High	High	High
FALSE	High	[R].LSGFEIVNQDPPALADK.[K]	1xTMT6plex [K17]; 1xTMT6plex [N-Term]		4.10917e-05	0	1	1	2	XP_010672113.1	XP_010672113.1 [391-407]	0	2272.26	0.911	1.083	0.885	0.966	0.959	1.166	1.144	1.21	96.5	87.9	104.6	85.4	93.3	92.5	112.6	110.5	116.7	1	1	1	1	1	1	1	1	1		High	High	High	High	High	High	High	High	High
FALSE	High	[R].LSGFEIVNQDPPALADKK.[I]	2xTMT6plex [K17; K18]; 1xTMT6plex [N-Term]		2.79967e-05	0	1	1	2	XP_010672113.1	XP_010672113.1 [391-408]	1	2629.52	1.334	1.341	1.145	1.004	1.099	1.312	1.369	1.289	82.6	110.2	110.8	94.6	82.9	90.8	108.4	113.1	106.5	2	2	2	2	2	2	2	2	2		High	High	High	High	High	High	High	High	High
FALSE	High	[R].SQITETVNQLLDSK.[V]	1xTMT6plex [K14]; 1xTMT6plex [N-Term]		1.5524e-05	0	1	3	2	XP_010691515.1	XP_010691515.1 [132-145]	0	2034.15	1.049	0.925	0.871	1.078	0.958	1.085	0.895	0.94	102.3	107.3	94.6	89.1	110.2	98	110.9	91.5	96.1	2	2	2	2	2	2	2	2	2		High	High	High	High	High	High	High	High	High
FALSE	High	[R].GKPATVVDKDEGPTK.[Y]	3xTMT6plex [K2; K9; K15]; 1xTMT6plex [N-Term]		2.73883e-05	0	1	1	6	XP_010689228.1	XP_010689228.1 [220-234]	1	2458.47	0.949	1.005	1.155	1.04	1.168	1.246	1.032	1.141	92.4	87.7	92.9	106.8	96.2	108	115.1	95.4	105.5	6	6	6	6	6	6	6	6	6		High	High	High	High	High	High	High	High	High
FALSE	High	[R].DWLESQGHHYIVTDDKDGPDSELEK.[H]	2xTMT6plex [K16; K25]; 1xTMT6plex [N-Term]		3.30895e-05	0	1	1	3	XP_010694918.1	XP_010694918.1 [71-95]	1	3600.81	1.128	1.28	1.211	1.152	0.996	1.057	1.509	1.228	85.2	96.1	109.1	103.2	98.2	84.9	90.1	128.6	104.6	1	1	1	1	1	1	1	1	1		High	High	High	High	High	High	High	High	High
FALSE	High	[K].GKLEVWDTFSEAGVEK.[K]	2xTMT6plex [K2; K16]; 1xTMT6plex [N-Term]		2.51262e-05	0	1	1	2	XP_010688431.1	XP_010688431.1 [453-468]	1	2482.38	1.094	0.933	0.944	1.094	1.005	0.989	0.966	0.906	100.8	110.3	94	95.1	110.3	101.2	99.6	97.4	91.3	2	2	2	2	2	2	2	2	2		High	High	High	High	High	High	High	High	High
FALSE	High	[K].DWLSSYETLTDYVVPR.[S]	1xTMT6plex [N-Term]		2.16655e-07	0	1	1	5	XP_010693540.1	XP_010693540.1 [195-210]	0	2173.1	1.027	0.939	0.859	0.798	0.903	0.874	0.921	0.9	109.5	112.4	102.8	94	87.4	98.8	95.7	100.8	98.5	5	5	5	5	5	5	5	5	5		High	High	High	High	High	High	High	High	High
FALSE	High	[K].SQGWDWPDVVIGHSLGGK.[V]	1xTMT6plex [K18]; 1xTMT6plex [N-Term]		8.36419e-06	0	1	1	1	XP_010683689.1	XP_010683689.1 [126-143]	0	2396.28	0.998	1.084	0.946	0.86	0.971	0.952	0.929	0.971	103.3	103.1	112	97.7	88.8	100.4	98.3	96	100.3	1	1	1	1	1	1	1	1	1		High	High	High	High	High	High	High	High	High
FALSE	High	[K].DWMNMINEFQEGALASR.[L]	1xTMT6plex [N-Term]		3.92654e-05	0	1	1	1	XP_010679080.1	XP_010679080.1 [103-119]	0	2241.06	1.179	1.048	1.03	0.968	0.9	0.888	1.005	0.916	100.7	118.8	105.5	103.8	97.5	90.7	89.4	101.2	92.3	1	1	1	1	1	1	1	1	1		High	High	High	High	High	High	High	High	High
FALSE	High	[R].SQGVYQDLVIPVTNFHFEDK.[G]	1xTMT6plex [K20]; 1xTMT6plex [N-Term]		2.86179e-06	0	1	1	1	XP_010685040.1	XP_010685040.1 [62-81]	0	2794.48	1.001	1.118	1.122	0.932	1.134	0.948	1.136	0.858	97.3	97.4	108.8	109.2	90.7	110.4	92.2	110.5	83.5	1	1	1	1	1	1	1	1	1		High	High	High	High	High	High	High	High	High
FALSE	High	[R].SQGVETLGTIYSSSLFPGR.[A]	1xTMT6plex [N-Term]		1.83334e-06	0	1	1	1	XP_010693036.1	XP_010693036.1 [422-440]	0	2228.18	0.97	0.906	1.026	0.933	0.939	0.987	1.096	0.921	102.5	99.5	92.9	105.2	95.6	96.3	101.2	112.4	94.4	1	1	1	1	1	1	1	1	1		High	High	High	High	High	High	High	High	High
FALSE	High	[K].SQGGPLYPQFYGHSCPK.[V]	1xCarbamidomethyl [C15]; 1xTMT6plex [K17]; 1xTMT6plex [N-Term]		7.19473e-08	0	1	1	5	XP_010679795.1	XP_010679795.1 [36-52]	0	2381.21	0.964	1.009	0.987	1.004	1.008	0.896	1.075	0.991	100.7	97.2	101.7	99.4	101.1	101.5	90.3	108.3	99.8	5	5	5	5	5	5	5	5	5		High	High	High	High	High	High	High	High	High
FALSE	High	[R].SQGATGDQIVEALIANSTTFEK.[K]	1xTMT6plex [K22]; 1xTMT6plex [N-Term]		1.66836e-06	0	1	4	2	XP_010681362.1	XP_010681362.1 [121-142]	0	2738.46	1.094	0.892	1.025	0.977	1.054	1.034	1.121	1.126	96.5	105.6	86.1	98.9	94.3	101.7	99.9	108.2	108.7	2	2	2	2	2	2	2	2	2		High	High	High	High	High	High	High	High	High
FALSE	High	[K].GKIDEDEPLAEAPR.[K]	1xTMT6plex [K2]; 1xTMT6plex [N-Term]		8.19031e-06	0	1	1	2	XP_010679078.1	XP_010679078.1 [454-467]	1	1998.09	0.886	0.836	0.906	0.919	0.853	0.854	0.835	0.756	114.7	101.6	95.9	104	105.4	97.8	98	95.8	86.7	2	2	2	2	2	2	2	2	2		High	High	High	High	High	High	High	High	High
FALSE	High	[K].LSGGVAVIQVGAQTETELK.[E]	1xTMT6plex [K19]; 1xTMT6plex [N-Term]		3.96923e-06	0	1	3	9	XP_010671843.1	XP_010671843.1 [432-450]	0	2358.36	1.027	1.04	1.09	1.035	1.002	1.06	1.038	0.993	96.9	99.5	100.8	105.7	100.3	97.1	102.7	100.6	96.3	9	9	9	9	9	9	9	9	9		High	High	High	High	High	High	High	High	High
FALSE	High	[K].LSIYQVLESEGLPMGLFPK.[G]	1xOxidation [M14]; 1xTMT6plex [K19]; 1xTMT6plex [N-Term]		3.69554e-05	0	1	1	1	XP_010678960.1	XP_010678960.1 [37-55]	0	2595.45	1.098	1.064	0.915	0.964	0.921	1.029	1.004	0.91	101.1	111	107.5	92.5	97.4	93.1	104	101.5	92	1	1	1	1	1	1	1	1	1		High	High	High	High	High	High	High	High	High
FALSE	High	[R].SSTSIFDSLKDDVDPVSQLVAR.[Y]	1xTMT6plex [K10]; 1xTMT6plex [N-Term]		8.36419e-06	0	1	1	1	XP_010678482.1	XP_010678482.1 [536-557]	1	2837.53	0.866	1.038	0.885	1.052	1.033	1.181	1.021	1.023	98.9	85.7	102.6	87.6	104	102.2	116.8	101	101.2	1	1	1	1	1	1	1	1	1		High	High	High	High	High	High	High	High	High
FALSE	High	[K].SSTSNPNIITWYATDVAER.[A]	1xTMT6plex [N-Term]		1.42263e-05	0	1	1	3	XP_010689950.1	XP_010689950.1 [255-273]	0	2354.18	1.053	1.084	2.746	0.913	1.208	1.256	1.895	1.002	74	78	80.2	203.3	67.6	89.5	93	140.3	74.2	3	3	3	3	3	3	3	3	3		High	High	High	High	High	High	High	High	High
FALSE	High	[R].DSMCTACEMAVVWMQNQLR.[Q]	2xCarbamidomethyl [C4; C7]; 1xOxidation [M]; 1xTMT6plex [N-Term]		2.95075e-06	0	1	1	4	XP_010667516.1	XP_010667516.1 [384-402]	0	2575.14	0.952	0.943	0.97	0.876	0.946	0.95	0.943	0.932	105.7	100.6	99.7	102.6	92.6	100	100.5	99.7	98.6	3	3	3	3	3	3	3	3	3		High	High	High	High	High	High	High	High	High
FALSE	High	[K].GLIEPISSTFVNLVNADFTAK.[Q]	1xTMT6plex [K21]; 1xTMT6plex [N-Term]		7.48108e-07	0	1	1	4	XP_010691695.1	XP_010691695.1 [456-476]	0	2694.51	0.983	1.094	1.026	1.044	1.031	1.011	0.988	1.017	97.9	96.2	107.1	100.4	102.2	100.9	99	96.7	99.6	4	4	4	4	4	4	4	4	4		High	High	High	High	High	High	High	High	High
FALSE	High	[K].DSNEILNSWSMNLEK.[L]	1xTMT6plex [K15]; 1xTMT6plex [N-Term]		6.55886e-06	0	1	1	4	XP_010689322.1	XP_010689322.1 [402-416]	0	2238.15	1.063	0.912	0.876	0.963	1.005	1.03	1.132	1.049	99.7	105.9	90.9	87.3	95.9	100.2	102.6	112.8	104.6	4	4	4	4	4	4	4	4	4		High	High	High	High	High	High	High	High	High
FALSE	High	[K].DSNEILNSWSMNLEK.[L]	1xOxidation [M11]; 1xTMT6plex [K15]; 1xTMT6plex [N-Term]		2.27267e-05	0	1	1	2	XP_010689322.1	XP_010689322.1 [402-416]	0	2254.14	1.02	0.913	0.884	0.988	0.959	1.042	1.056	1.026	101.2	103.3	92.4	89.6	100	97.1	105.5	106.9	103.9	2	2	2	2	2	2	2	2	2		High	High	High	High	High	High	High	High	High
FALSE	High	[K].GIIEPISDMHINLVNADFTAK.[Q]	1xTMT6plex [K21]; 1xTMT6plex [N-Term]		2.31891e-05	0	1	1	3	XP_010687277.1	XP_010687277.1 [456-476]	0	2756.51	1.04	0.978	0.972	0.847	0.958	1.02	0.976	1.053	101.8	105.8	99.5	98.9	86.2	97.5	103.8	99.3	107.1	3	3	3	3	3	3	3	3	3		High	High	High	High	High	High	High	High	High
FALSE	High	[R].DSNMMAQLFQSDPEFAQAISGNDLNK.[L]	1xTMT6plex [K26]; 1xTMT6plex [N-Term]		1.5453e-05	0	1	1	2	XP_010676121.1	XP_010676121.1 [105-130]	0	3329.62	0.976	1.113	0.949	0.977	0.963	1.069	0.916	0.877	101.8	99.3	113.3	96.7	99.5	98	108.8	93.3	89.3	2	2	2	2	2	2	2	2	2		High	High	High	High	High	High	High	High	High
FALSE	High	[K].GLLEILASASEYSQLPVRPGEDDVIR.[K]	1xTMT6plex [N-Term]		1.52767e-05	0	1	1	1	XP_010670756.1	XP_010670756.1 [1873-1898]	0	3056.65	1.092	0.979	0.974	1.004	0.967	1.145	1.081	0.88	98.7	107.8	96.6	96	99.1	95.4	113	106.6	86.8	1	1	1	1	1	1	1	1	1		High	High	High	High	High	High	High	High	High
FALSE	High	[K].IQLLDLPGIIEGAK.[D]	1xTMT6plex [K14]; 1xTMT6plex [N-Term]		3.94132e-06	0	1	1	2	XP_010678019.1	XP_010678019.1 [113-126]	0	1938.2	1.035	0.787	0.902	1.042	0.879	1.042	1.05	0.894	104.3	107.9	82	94	108.6	91.7	108.7	109.5	93.3	2	2	2	2	2	2	2	2	2		High	High	High	High	High	High	High	High	High
FALSE	High	[K].SVGDLTSAELK.[G]	1xTMT6plex [K11]; 1xTMT6plex [N-Term]		4.05873e-05	0	1	1	4	XP_010669994.1	XP_010669994.1 [82-92]	0	1577.92	0.867	1.086	0.985	1.164	1.091	0.927	0.862	1.004	100.1	86.8	108.8	98.7	116.6	109.3	92.8	86.4	100.6	4	4	4	4	4	4	4	4	4		High	High	High	High	High	High	High	High	High
FALSE	High	[R].SVGAMVALYER.[A]	1xTMT6plex [N-Term]		2.66148e-05	0	1	1	4	XP_010675347.1	XP_010675347.1 [499-509]	0	1424.78	1.104	0.989	0.967	0.96	0.968	1.047	1.065	0.976	99.2	109.5	98	95.9	95.2	96	103.8	105.6	96.7	4	4	4	4	4	4	4	4	4		High	High	High	High	High	High	High	High	High
FALSE	High	[K].DSPDDLSLAGDGFDTVIK.[A]	1xTMT6plex [K18]; 1xTMT6plex [N-Term]		1.53822e-05	0	1	1	3	XP_010680021.1	XP_010680021.1 [100-117]	0	2323.21	1.025	0.952	1.003	1.065	1.002	1.097	1.175	1.096	95.6	98	91	95.9	101.9	95.8	104.8	112.3	104.8	3	3	3	3	3	3	3	3	3		High	High	High	High	High	High	High	High	High
FALSE	High	[K].IQLLDLPGIIEGASEGK.[G]	1xTMT6plex [K17]; 1xTMT6plex [N-Term]		1.85945e-06	0	1	1	1	XP_010685326.1	XP_010685326.1 [111-127]	0	2211.3	0.986	0.844	0.988	0.9	0.919	0.85	0.891	0.794	110.1	108.6	93	108.7	99.2	101.2	93.6	98.1	87.4	1	1	1	1	1	1	1	1	1		High	High	High	High	High	High	High	High	High
FALSE	High	[K].LQLLGADSAEAQASK.[I]	1xTMT6plex [K15]; 1xTMT6plex [N-Term]		2.00809e-05	0	1	1	2	XP_010679078.1	XP_010679078.1 [281-295]	0	1960.11	1.329	0.976	1.201	0.938	0.942	1.225	1.192	1.106	90.8	120.7	88.6	109.1	85.2	85.6	111.3	108.3	100.4	2	2	2	2	2	2	2	2	2		High	High	High	High	High	High	High	High	High
FALSE	High	[R].SVFEEWFVNYK.[V]	1xTMT6plex [K11]; 1xTMT6plex [N-Term]		2.93133e-05	0	1	1	2	XP_010687874.1	XP_010687874.1 [339-349]	0	1906.02	1.141	0.983	0.938	0.942	1.003	1.207	1.495	1.126	91.5	104.4	89.9	85.9	86.2	91.8	110.5	136.9	103	2	2	2	2	2	2	2	2	2		High	High	High	High	High	High	High	High	High
FALSE	High	[K].GLIDAGVDKLPPIFVNK.[Q]	2xTMT6plex [K9; K17]; 1xTMT6plex [N-Term]		8.17121e-06	0	1	1	2	XP_010679866.1	XP_010679866.1 [26-42]	1	2483.52	1.086	1.178	1.109	1.195	1.259	0.863	0.684	0.746	98.7	107.2	116.2	109.5	117.9	124.3	85.2	67.5	73.6	2	2	2	2	2	2	2	2	2		High	High	High	High	High	High	High	High	High
FALSE	High	[K].DSPNVNIFDSEEQVAFELAK.[Y]	1xTMT6plex [K20]; 1xTMT6plex [N-Term]		9.46408e-06	0	1	3	4	XP_010671356.1	XP_010671356.1 [187-206]	0	2710.4	0.956	1.006	0.966	0.981	0.915	0.973	0.997	0.902	103.5	98.9	104.1	100	101.5	94.7	100.7	103.2	93.3	4	4	4	4	4	4	4	4	4		High	High	High	High	High	High	High	High	High
FALSE	High	[K].LQLLQTLGLSSNPLK.[L]	1xTMT6plex [K15]; 1xTMT6plex [N-Term]		2.65561e-05	0	1	1	1	XP_010679830.1	XP_010679830.1 [371-385]	0	2083.29	0.95	0.982	1.049	1.029	1.029	1.111	1.422	1.199	92.1	87.5	90.4	96.6	94.8	94.8	102.4	131	110.4	1	1	1	1	1	1	1	1	1		High	High	High	High	High	High	High	High	High
FALSE	High	[K].SVEYEMIEENLNPK.[S]	1xOxidation [M6]; 1xTMT6plex [K14]; 1xTMT6plex [N-Term]		1.23874e-05	0	1	1	8	XP_010683298.1	XP_010683298.1 [27-40]	0	2169.11	1.096	1.059	0.941	0.96	0.979	0.98	1.019	1.008	99.5	109.1	105.4	93.7	95.5	97.5	97.6	101.5	100.3	8	8	8	8	8	8	8	8	8		High	High	High	High	High	High	High	High	High
FALSE	High	[K].SVEYEMIEENLNPK.[S]	1xTMT6plex [K14]; 1xTMT6plex [N-Term]		1.52767e-05	0	1	1	6	XP_010683298.1	XP_010683298.1 [27-40]	0	2153.12	1.107	1.084	1.052	1.104	1.093	0.912	0.859	1.033	97.4	107.8	105.5	102.4	107.4	106.4	88.8	83.7	100.6	5	5	5	5	5	5	5	5	5		High	High	High	High	High	High	High	High	High
FALSE	High	[K].SVEVVHGDPTSAGCIK.[Q]	1xCarbamidomethyl [C14]; 1xTMT6plex [K16]; 1xTMT6plex [N-Term]		5.50165e-06	0	1	1	3	XP_010669900.1	XP_010669900.1 [42-57]	0	2114.13	1.203	0.946	1.075	1.284	1.396	0.79	0.577	0.712	100.2	120.5	94.8	107.7	128.7	139.9	79.2	57.8	71.3	3	3	3	3	3	3	3	3	3		High	High	High	High	High	High	High	High	High
FALSE	High	[R].SVESIEAAFEK.[L]	1xTMT6plex [K11]; 1xTMT6plex [N-Term]		2.73281e-05	0	1	1	1	XP_010695785.1	XP_010695785.1 [94-104]	0	1667.93	1.062	1.096	1.11	1.025	0.884	0.901	0.951	0.797	102	108.3	111.8	113.2	104.5	90.2	91.8	97	81.3	1	1	1	1	1	1	1	1	1		High	High	High	High	High	High	High	High	High
FALSE	High	[R].DSMCTACEMAVVWMQNQLR.[Q]	2xCarbamidomethyl [C4; C7]; 1xTMT6plex [N-Term]		2.34805e-06	0	1	1	1	XP_010667516.1	XP_010667516.1 [384-402]	0	2559.15	1.012	1.568	1.135	1.354	1.13	1.422	1.269	1.16	81.4	82.4	127.7	92.4	110.3	92	115.8	103.4	94.5	1	1	1	1	1	1	1	1	1		High	High	High	High	High	High	High	High	High
FALSE	High	[R].SVEQLGYITALLK.[R]	1xTMT6plex [K13]; 1xTMT6plex [N-Term]		2.9764e-05	0	1	1	2	XP_010672847.1	XP_010672847.1 [785-797]	0	1893.15	1.112	0.969	0.951	1.1	1.074	1.02	1.009	1.137	96	106.8	93	91.3	105.7	103.1	98	96.9	109.2	2	2	2	2	2	2	2	2	2		High	High	High	High	High	High	High	High	High
FALSE	High	[K].SVGGDTHLGGEDFDNR.[V]	1xTMT6plex [N-Term]		1.43578e-05	0	1	1	20	XP_010677532.1	XP_010677532.1 [232-247]	0	1904.89																											No Quan Values	High	High	High	High	High	High	High	High	High
FALSE	High	[K].DSLTPTFAAAALFIDNAR.[W]	1xTMT6plex [N-Term]		4.13142e-08	0	1	1	5	XP_010682713.1	XP_010682713.1 [421-438]	0	2123.13	0.966	1.006	0.952	0.952	0.947	0.901	0.868	0.843	106.7	103.1	107.3	101.6	101.6	101	96.1	92.6	90	5	5	5	5	5	5	5	5	5		High	High	High	High	High	High	High	High	High
FALSE	High	[K].DSLLASTFSEDPHQDIAALVSK.[Y]	1xTMT6plex [K22]; 1xTMT6plex [N-Term]		2.78861e-06	0	2	2	3	XP_010688152.1; XP_010688153.1	XP_010688152.1 [246-267]; XP_010688153.1 [242-263]	0	2802.49	0.984	0.947	0.847	0.848	0.936	0.898	1.007	1.006	106.2	104.5	100.6	89.9	90.1	99.4	95.4	107	106.9	3	3	3	3	3	3	3	3	3	Shared	High	High	High	High	High	High	High	High	High
FALSE	High	[K].GILGYTEDDVVSTDFIGDNR.[S]	1xTMT6plex [N-Term]		4.59444e-08	0	2	2	71	XP_010677936.1; XP_010682871.1	XP_010677936.1 [274-293]; XP_010682871.1 [276-295]	0	2415.19	1.13	1.025	1.04	1.017	0.99	0.988	0.994	0.979	98.2	110.9	100.7	102.2	99.9	97.2	97.1	97.6	96.2	59	59	59	59	59	59	59	59	59	Shared	High	High	High	High	High	High	High	High	High
FALSE	High	[K].GILGYTEDDVVSNDFTGDTR.[S]	1xTMT6plex [N-Term]		4.27935e-06	0	1	1	14	XP_010693410.1	XP_010693410.1 [354-373]	0	2403.15	1.064	1.079	1.093	1.041	1.061	0.989	0.997	1	96.5	102.7	104.1	105.5	100.5	102.4	95.4	96.2	96.5	13	13	13	13	13	13	13	13	13		High	High	High	High	High	High	High	High	High
FALSE	High	[R].SVLDIYHELMDAGLR.[I]	1xTMT6plex [N-Term]		2.50704e-05	0	1	1	3	XP_010687643.1	XP_010687643.1 [368-382]	0	1961.04	1.192	1.093	1.102	0.979	1.055	1.058	1.005	1.05	94.4	112.5	103.2	104.1	92.4	99.6	99.9	94.9	99.1	3	3	3	3	3	3	3	3	3		High	High	High	High	High	High	High	High	High
FALSE	High	[R].SVIDCFEQAALPDLSEEEK.[R]	1xCarbamidomethyl [C5]; 1xTMT6plex [K19]; 1xTMT6plex [N-Term]		2.60449e-06	0	1	1	2	XP_010689480.1	XP_010689480.1 [202-220]	0	2638.33	1.091	1.02	1.029	0.937	0.931	1.094	1.123	1.066	96.9	105.7	98.8	99.7	90.8	90.2	106	108.8	103.2	2	2	2	2	2	2	2	2	2		High	High	High	High	High	High	High	High	High
FALSE	High	[R].GLIGVYHDWCEPFSTYPR.[T]	1xCarbamidomethyl [C10]; 1xTMT6plex [N-Term]		6.24408e-06	0	1	1	2	XP_010671687.1	XP_010671687.1 [487-504]	0	2426.18	1.307	0.974	1.089	0.943	1.065	0.981	1.261	0.874	94.8	123.9	92.4	103.2	89.4	100.9	93	119.5	82.8	2	2	2	2	2	2	2	2	2		High	High	High	High	High	High	High	High	High
FALSE	High	[R].SVIAVPTTGSLITEANLSVSSGK.[E]	1xTMT6plex [K23]; 1xTMT6plex [N-Term]		5.4375e-06	0	1	1	3	XP_010675818.1	XP_010675818.1 [466-488]	0	2689.54	1.095	1.099	0.994	0.972	0.984	1.018	0.995	1.063	97.6	106.9	107.2	97	94.9	96.1	99.4	97.2	103.7	3	3	3	3	3	3	3	3	3		High	High	High	High	High	High	High	High	High
FALSE	High	[R].DSILQGLDEIKR.[R]	1xTMT6plex [K11]; 1xTMT6plex [N-Term]		1.96317e-05	0	1	1	1	XP_010675070.1	XP_010675070.1 [120-131]	1	1845.08	1.024	0.923	1.107	1.123	1.007	1.032	0.913	1.054	98	100.3	90.5	108.5	110	98.7	101.2	89.5	103.3	1	1	1	1	1	1	1	1	1		High	High	High	High	High	High	High	High	High
FALSE	High	[R].GLIGIYHDWCEGFSTYPR.[T]	1xCarbamidomethyl [C10]; 1xTMT6plex [N-Term]		6.24408e-06	0	2	2	2	XP_010683201.1; XP_010695192.1	XP_010683201.1 [499-516]; XP_010695192.1 [500-517]	0	2400.16	1.054	1.044	1.012	0.954	0.989	0.898	0.899	0.913	102.7	108.3	107.3	103.9	98	101.5	92.3	92.3	93.7	2	2	2	2	2	2	2	2	2	Shared	High	High	High	High	High	High	High	High	High
FALSE	High	[K].SVIALDGGLFEHYAK.[F]	1xTMT6plex [K15]; 1xTMT6plex [N-Term]		6.593e-08	0	1	1	5	XP_010688341.1	XP_010688341.1 [434-448]	0	2078.17	0.866	0.819	0.75	0.908	0.876	1.14	1.165	1.09	104.5	90.5	85.6	78.4	94.9	91.5	119.1	121.7	113.9	4	4	4	4	4	4	4	4	4		High	High	High	High	High	High	High	High	High
FALSE	High	[R].LQIADGVIPEPLGGAHADPSWTSQQIK.[K]	1xTMT6plex [K27]; 1xTMT6plex [N-Term]		4.2393e-06	0	1	1	2	XP_010683463.1	XP_010683463.1 [341-367]	0	3286.78	1.105	0.99	0.816	0.923	1.158	0.901	0.896	1	102.4	113.1	101.4	83.6	94.5	118.6	92.3	91.7	102.4	2	2	2	2	2	2	2	2	2		High	High	High	High	High	High	High	High	High
FALSE	High	[R].SVKPPIFSCFGDIALAIGEHFEK.[Y]	1xCarbamidomethyl [C9]; 2xTMT6plex [K3; K23]; 1xTMT6plex [N-Term]		1.41451e-06	0	1	1	3	XP_010671409.1	XP_010671409.1 [706-728]	0	3249.79	1.036	1.167	1.006	1.072	1.059	0.961	0.978	1.018	96.8	100.3	113	97.4	103.8	102.5	93	94.6	98.6	3	3	3	3	3	3	3	3	3		High	High	High	High	High	High	High	High	High
FALSE	High	[R].GLIGANHDWCEPFSTYPR.[T]	1xCarbamidomethyl [C10]; 1xTMT6plex [N-Term]		8.11418e-06	0	1	1	3	XP_010677437.1	XP_010677437.1 [499-516]	0	2349.13	1.118	0.967	1.033	1.18	1.134	1.142	1.163	1.129	91.2	102	88.2	94.2	107.7	103.5	104.2	106.1	102.9	2	2	2	2	2	2	2	2	2		High	High	High	High	High	High	High	High	High
FALSE	High	[R].GLIGAAHNWCEAFSTYPR.[T]	1xCarbamidomethyl [C10]; 1xTMT6plex [N-Term]		2.81198e-05	0	1	1	2	XP_010671016.1	XP_010671016.1 [503-520]	0	2279.12	0.95	0.924	0.946	0.931	0.994	0.874	0.817	0.85	108.6	103.2	100.4	102.8	101.1	107.9	94.9	88.7	92.3	2	2	2	2	2	2	2	2	2		High	High	High	High	High	High	High	High	High
FALSE	High	[K].GILFVPIDQNRPLAEQGPFDVVLHK.[L]	1xTMT6plex [K25]; 1xTMT6plex [N-Term]		3.01551e-05	0	1	1	1	XP_010691534.1	XP_010691534.1 [66-90]	0	3260.86	1.033	1.132	0.982	1.042	0.933	1.022	1.049	0.948	98.5	101.7	111.4	96.7	102.6	91.9	100.6	103.2	93.3	1	1	1	1	1	1	1	1	1		High	High	High	High	High	High	High	High	High
FALSE	High	[K].SVGVSALTGAGMNEFFK.[V]	1xTMT6plex [K17]; 1xTMT6plex [N-Term]		1.24736e-05	0	1	1	1	XP_010685353.1	XP_010685353.1 [282-298]	0	2173.17	1.041	1.178	1.062	1.138	1.22	1.222	1.013	1.012	91	94.7	107.3	96.7	103.6	111	111.3	92.2	92.1	1	1	1	1	1	1	1	1	1		High	High	High	High	High	High	High	High	High
FALSE	High	[R].SVGVNLTLDDFQK.[V]	1xTMT6plex [K13]; 1xTMT6plex [N-Term]		2.95701e-05	0	1	1	3	XP_019104709.1	XP_019104709.1 [339-351]	0	1894.07	1.222	1.116	1.119	0.943	1.06	1.077	1.155	1.077	92.1	112.6	102.8	103.1	86.9	97.6	99.2	106.4	99.2	3	3	3	3	3	3	3	3	3		High	High	High	High	High	High	High	High	High
FALSE	High	[R].SVGVGMNAMDLR.[R]	1xTMT6plex [N-Term]		2.90584e-05	0	1	1	4	XP_010666478.1	XP_010666478.1 [134-145]	0	1478.77	1.246	1.139	1.039	1.169	0.985	1.074	1.321	1.181	88.6	110.4	100.9	92.1	103.6	87.3	95.2	117.1	104.7	3	3	3	3	3	3	3	3	3		High	High	High	High	High	High	High	High	High
FALSE	High	[K].DSLSLTLVHFYPLAGQLATQIDEDQHK.[C]	1xTMT6plex [K27]; 1xTMT6plex [N-Term]		8.91878e-08	0	1	1	2	XP_010677339.1	XP_010677339.1 [71-97]	0	3497.87	1.325	1.256	1.118	0.993	1.128	1.053	1.023	1.037	90.6	120	113.8	101.3	90	102.2	95.4	92.7	94	2	2	2	2	2	2	2	2	2		High	High	High	High	High	High	High	High	High
FALSE	High	[K].GLLFDPILNVVAK.[E]	1xTMT6plex [K13]; 1xTMT6plex [N-Term]		1.55953e-05	0	1	1	2	XP_010677557.1	XP_010677557.1 [215-227]	0	1857.16	0.948	0.888	1.051	1.202	1.124	1.094	0.809	0.864	100.2	95.1	89	105.3	120.5	112.6	109.6	81.1	86.6	2	2	2	2	2	2	2	2	2		High	High	High	High	High	High	High	High	High
FALSE	High	[K].SVGQVLAINEIYEK.[N]	1xTMT6plex [K14]; 1xTMT6plex [N-Term]		1.30634e-05	0	2	2	7	XP_010679799.1; XP_010666370.1	XP_010679799.1 [56-69]; XP_010666370.1 [55-68]	0	2021.17	1.201	0.951	1.049	0.923	0.953	1	0.921	0.941	100.7	120.9	95.8	105.6	92.9	95.9	100.7	92.7	94.8	5	5	5	5	5	5	5	5	5	Shared	High	High	High	High	High	High	High	High	High
FALSE	High	[K].LQIECVHNNSVMELMR.[G]	1xCarbamidomethyl [C5]; 1xTMT6plex [N-Term]		3.23862e-05	0	1	1	1	XP_010687356.1	XP_010687356.1 [100-115]	0	2202.1	0.954	0.97	0.997	0.903	0.978	1.025	0.987	0.918	103.1	98.3	100	102.8	93.1	100.8	105.6	101.7	94.6	1	1	1	1	1	1	1	1	1		High	High	High	High	High	High	High	High	High
FALSE	High	[R].DSQEALKPLVDVALK.[L]	2xTMT6plex [K7; K15]; 1xTMT6plex [N-Term]		2.46133e-06	0	1	1	9	XP_010681915.1	XP_010681915.1 [552-566]	0	2313.4	0.994	1.053	1.046	1.041	1.066	1.031	1.038	0.969	97.4	96.8	102.6	101.9	101.4	103.8	100.5	101.1	94.4	6	6	6	6	6	6	6	6	6		High	High	High	High	High	High	High	High	High
FALSE	High	[K].SVEMHHESLPEALPGDNVGFNVK.[N]	1xTMT6plex [K23]; 1xTMT6plex [N-Term]		5.52752e-06	0	2	3	1	XP_010669658.1; XP_010669662.1	XP_010669658.1 [279-301]; XP_010669662.1 [279-301]	0	2964.53	1.256	1.184	1.146	0.813	0.872	1.136	0.915	0.872	97.9	123	115.9	112.2	79.5	85.4	111.2	89.6	85.3	1	1	1	1	1	1	1	1	1	Shared	High	High	High	High	High	High	High	High	High
FALSE	High	[K].DSQGEEVLKPYTPTTLDSDVGR.[F]	1xTMT6plex [K9]; 1xTMT6plex [N-Term]		1.21042e-05	0	1	1	3	XP_010695515.1	XP_010695515.1 [86-107]	0	2865.49	0.987	1.118	1.131	0.998	0.974	0.962	1.01	0.986	98.2	97	109.8	111	98	95.6	94.4	99.1	96.8	2	2	2	2	2	2	2	2	2		High	High	High	High	High	High	High	High	High
FALSE	High	[K].SVAEIVVQDNSER.[K]	1xTMT6plex [N-Term]		3.34459e-05	0	1	1	2	XP_010671304.1	XP_010671304.1 [104-116]	0	1674.89	0.903	0.939	0.915	0.973	0.891	0.981	0.947	0.897	106.5	96.2	100	97.5	103.7	95	104.5	100.9	95.6	2	2	2	2	2	2	2	2	2		High	High	High	High	High	High	High	High	High
FALSE	High	[R].DSSVSYASAAAK.[V]	1xTMT6plex [K12]; 1xTMT6plex [N-Term]		1.15298e-05	0	1	1	2	XP_010665633.1	XP_010665633.1 [277-288]	0	1614.87	0.914	0.882	0.966	0.982	1.062	0.893	0.941	0.985	104.4	95.3	92.1	100.9	102.5	110.8	93.2	98.2	102.8	2	2	2	2	2	2	2	2	2		High	High	High	High	High	High	High	High	High
FALSE	High	[R].SVAAHPWHDLEIGPNAPEICNCVVEIPK.[G]	2xCarbamidomethyl [C20; C22]; 1xTMT6plex [K28]; 1xTMT6plex [N-Term]		1.12396e-05	0	1	2	4	XP_019105028.1	XP_019105028.1 [51-78]	0	3610.86	1.105	1.032	1.114	0.995	0.976	0.919	1.066	1.155	96.1	106.2	99.2	107.1	95.6	93.8	88.4	102.4	111	2	2	2	2	2	2	2	2	2		High	High	High	High	High	High	High	High	High
FALSE	High	[R].SVAAHPWHDLEIGPGAPVIFNCVIEIAR.[G]	1xCarbamidomethyl [C22]; 1xTMT6plex [N-Term]		8.63935e-07	0	1	1	1	XP_010684178.1	XP_010684178.1 [39-66]	0	3297.74	0.976	0.88	0.747	0.73	0.814	0.839	0.76	0.818	119	116.2	104.8	88.9	86.9	96.8	99.8	90.4	97.3	1	1	1	1	1	1	1	1	1		High	High	High	High	High	High	High	High	High
FALSE	High	[K].SVAAELGLHGIR.[V]	1xTMT6plex [N-Term]		1.06062e-05	0	1	1	1	XP_010671866.1	XP_010671866.1 [182-193]	0	1451.85	1.131	1.082	1.076	1.057	1.169	0.954	1.203	1.313	90.1	102	97.5	97	95.3	105.4	86	108.4	118.4	1	1	1	1	1	1	1	1	1		High	High	High	High	High	High	High	High	High
FALSE	High	[R].DSSYPVIHLDDGTIIK.[S]	1xTMT6plex [K16]; 1xTMT6plex [N-Term]		2.37131e-05	0	1	1	1	XP_010694352.1	XP_010694352.1 [129-144]	0	2231.23	1.129	1.299	0.871	1.198	1.063	1.185	1.179	1.254	88.4	99.8	114.8	77	105.9	94	104.8	104.3	110.9	1	1	1	1	1	1	1	1	1		High	High	High	High	High	High	High	High	High
FALSE	High	[R].LQNEGTVAYYLLFDNR.[F]	1xTMT6plex [N-Term]		1.14234e-05	0	1	1	1	XP_010688198.1	XP_010688198.1 [319-334]	0	2145.12	1.032	1.009	0.982	0.812	0.868	1.173	1.045	0.89	102.2	105.4	103.1	100.3	83	88.6	119.8	106.8	90.9	1	1	1	1	1	1	1	1	1		High	High	High	High	High	High	High	High	High
FALSE	High	[R].GIHLIQVDIDKPLVEQGPFDCLVHK.[V]	1xCarbamidomethyl [C21]; 2xTMT6plex [K11; K25]; 1xTMT6plex [N-Term]		2.24464e-07	0	1	1	2	XP_010682778.1	XP_010682778.1 [38-62]	0	3558.01	0.865	1.034	0.907	1.039	1.017	0.859	0.857	0.966	105.3	91.1	108.9	95.6	109.4	107.2	90.5	90.3	101.7	2	2	2	2	2	2	2	2	2		High	High	High	High	High	High	High	High	High
FALSE	High	[R].LQNFVLGEHILNPSDENQTPIK.[A]	1xTMT6plex [K22]; 1xTMT6plex [N-Term]		2.18763e-05	0	1	1	1	XP_010681761.1	XP_010681761.1 [407-428]	0	2964.62	1.185	1.063	1.247	0.941	1.149	1.17	1.214	0.919	91	107.9	96.7	113.5	85.7	104.6	106.5	110.5	83.6	1	1	1	1	1	1	1	1	1		High	High	High	High	High	High	High	High	High
FALSE	High	[R].GLHGNGPIVGCK.[S]	1xCarbamidomethyl [C11]; 1xTMT6plex [K12]; 1xTMT6plex [N-Term]		4.08389e-05	0	1	1	2	XP_010685798.1	XP_010685798.1 [173-184]	0	1666.95	1.125	0.885	1.101	1.245	1.041	0.949	0.98	1.087	95.6	107.5	84.6	105.3	119	99.6	90.8	93.7	103.9	2	2	2	2	2	2	2	2	2		High	High	High	High	High	High	High	High	High
FALSE	High	[K].GLHEQLGGVYSK.[E]	1xTMT6plex [K12]; 1xTMT6plex [N-Term]		3.52768e-05	0	1	1	1	XP_010690976.1	XP_010690976.1 [329-340]	0	1746	1.116	1.081	1.255	1.128	1.078	0.893	0.882	1.023	95.2	106.2	102.9	119.5	107.4	102.6	85	84	97.4	1	1	1	1	1	1	1	1	1		High	High	High	High	High	High	High	High	High
FALSE	High	[R].LQNGLECGGAYLK.[Y]	1xCarbamidomethyl [C7]; 1xTMT6plex [K13]; 1xTMT6plex [N-Term]		2.11505e-05	0	1	1	1	XP_010695743.1	XP_010695743.1 [102-114]	0	1881.03	1.032	1.081	0.885	0.978	1.069	0.849	1.008	0.91	102.1	105.5	110.4	90.4	99.8	109.2	86.7	103	92.9	1	1	1	1	1	1	1	1	1		High	High	High	High	High	High	High	High	High
FALSE	High	[K].GLHEDGLMATHDEETAK.[Y]	1xOxidation [M8]; 1xTMT6plex [K17]; 1xTMT6plex [N-Term]		1.36535e-06	0	1	1	2	XP_010687989.1	XP_010687989.1 [277-293]	0	2328.15	1.234	1.081	0.941	0.924	0.892	0.893	0.973	0.753	103.5	127.8	112	97.5	95.7	92.4	92.4	100.8	78	1	1	1	1	1	1	1	1	1		High	High	High	High	High	High	High	High	High
FALSE	High	[K].GLHEDGLMATHDEETAK.[Y]	1xTMT6plex [K17]; 1xTMT6plex [N-Term]		1.97809e-08	0	1	1	5	XP_010687989.1	XP_010687989.1 [277-293]	0	2312.16	1.093	1	1.044	1.009	0.938	0.957	0.985	0.963	100.1	109.4	100.1	104.5	101	93.9	95.9	98.6	96.5	5	5	5	5	5	5	5	5	5		High	High	High	High	High	High	High	High	High
FALSE	High	[K].LQNLALAGNQLTGPVPK.[W]	1xTMT6plex [K17]; 1xTMT6plex [N-Term]		2.16805e-05	0	1	1	1	XP_010675712.1	XP_010675712.1 [247-263]	0	2192.32	0.97	0.923	0.915	1.054	1.037	1.032	1.068	1.148	98.4	95.4	90.8	90	103.7	102	101.6	105.1	112.9	1	1	1	1	1	1	1	1	1		High	High	High	High	High	High	High	High	High
FALSE	High	[R].IQNLDSLQAVLR.[K]	1xTMT6plex [N-Term]		1.5524e-05	0	1	2	8	XP_019106894.1	XP_019106894.1 [195-206]	0	1598.94	0.955	0.971	0.925	1.073	0.983	0.887	1.006	0.943	102.9	98.3	99.9	95.2	110.4	101.2	91.3	103.6	97.1	7	7	7	7	7	7	7	7	7		High	High	High	High	High	High	High	High	High
FALSE	High	[K].DSTNGVISPELDLLDAQGEEWK.[V]	1xTMT6plex [K22]; 1xTMT6plex [N-Term]		8.01999e-06	0	1	1	2	XP_010688635.1	XP_010688635.1 [236-257]	0	2874.48	1.097	1.197	1.118	1.162	1.092	1.12	1.253	1.18	88.1	96.6	105.4	98.5	102.3	96.2	98.6	110.4	103.9	2	2	2	2	2	2	2	2	2		High	High	High	High	High	High	High	High	High
FALSE	High	[K].STWDFMIEASK.[G]	1xTMT6plex [K11]; 1xTMT6plex [N-Term]		2.53502e-05	0	1	1	22	XP_010683022.2	XP_010683022.2 [124-134]	0	1772.93	1.018	0.959	0.879	0.954	1.06	1.1	1.045	1.114	98.6	100.3	94.6	86.7	94.1	104.5	108.5	103	109.8	13	13	13	13	13	13	13	13	13		High	High	High	High	High	High	High	High	High
FALSE	High	[K].DSTTLIADAASK.[D]	1xTMT6plex [K12]; 1xTMT6plex [N-Term]		7.21935e-06	0	1	1	1	XP_010689095.1	XP_010689095.1 [371-382]	0	1650.93	0.831	0.789	0.656	0.929	0.822	1.211	1.148	0.98	107.6	89.4	84.9	70.6	99.9	88.4	130.3	123.5	105.4	1	1	1	1	1	1	1	1	1		High	High	High	High	High	High	High	High	High
FALSE	High	[K].DSTTLIADAASKDELQAR.[I]	1xTMT6plex [K12]; 1xTMT6plex [N-Term]		8.71071e-08	0	1	1	2	XP_010689095.1	XP_010689095.1 [371-388]	1	2363.28	1.09	0.972	0.903	0.94	0.981	1	1.016	1.017	100.9	110	98.1	91.1	94.9	99	100.9	102.5	102.7	2	2	2	2	2	2	2	2	2		High	High	High	High	High	High	High	High	High
FALSE	High	[R].DSTVIAGGPNWEVPLGR.[K]	1xTMT6plex [N-Term]		7.4596e-06	0	1	1	3	XP_010679794.1	XP_010679794.1 [135-151]	0	1997.07	1.101	0.892	0.897	0.86	0.834	0.993	1.065	0.934	104.9	115.5	93.6	94.2	90.2	87.5	104.2	111.8	98	3	3	3	3	3	3	3	3	3		High	High	High	High	High	High	High	High	High
FALSE	High	[R].DSSVAVIVYDVASR.[Q]	1xTMT6plex [N-Term]		4.20951e-06	0	1	1	6	XP_010677218.1	XP_010677218.1 [81-94]	0	1709.93	1.137	1.041	1.04	1.001	0.988	0.965	1.17	1.053	95.8	108.9	99.8	99.6	95.9	94.7	92.4	112.1	100.8	4	4	4	4	4	4	4	4	4		High	High	High	High	High	High	High	High	High
FALSE	High	[K].DSSTIVGDGSTQEAVSK.[R]	1xTMT6plex [K17]; 1xTMT6plex [N-Term]		3.39504e-05	0	1	1	5	XP_010671843.1	XP_010671843.1 [388-404]	0	2139.12	1.096	1.444	0.849	1.18	0.833	1.215	1.249	1.327	88.3	96.8	127.5	74.9	104.2	73.6	107.3	110.3	117.1	1	1	1	1	1	1	1	1	1		High	High	High	High	High	High	High	High	High
FALSE	High	[K].SVAQCPEGLQSPNPESVFALK.[D]	1xCarbamidomethyl [C5]; 1xTMT6plex [K21]; 1xTMT6plex [N-Term]		3.28052e-06	0	1	1	4	XP_010693773.1	XP_010693773.1 [8-28]	0	2716.44	0.969	0.991	1.012	1.126	1.041	0.885	0.945	0.979	100.6	97.4	99.7	101.8	113.3	104.7	89	95.1	98.5	3	3	3	3	3	3	3	3	3		High	High	High	High	High	High	High	High	High
FALSE	High	[K].SVARPDKPDITDTTVTFPK.[A]	2xTMT6plex [K7; K19]; 1xTMT6plex [N-Term]		1.02668e-05	0	1	1	3	XP_010680712.1	XP_010680712.1 [449-467]	0	2775.59	0.963	0.876	1.026	0.924	0.908	0.969	1.006	1.013	103.6	99.8	90.8	106.3	95.7	94.1	100.4	104.3	105	3	3	3	3	3	3	3	3	3		High	High	High	High	High	High	High	High	High
FALSE	High	[K].DSQLAESLILR.[G]	1xTMT6plex [N-Term]		2.82434e-05	0	1	1	2	XP_010666499.2	XP_010666499.2 [215-225]	0	1473.85	0.957	0.979	0.959	0.893	0.909	0.88	0.765	0.833	110.1	105.3	107.8	105.6	98.3	100.1	96.9	84.2	91.7	2	2	2	2	2	2	2	2	2		High	High	High	High	High	High	High	High	High
FALSE	High	[K].DSQNTYAMLTTFNEVDMTNLMK.[L]	1xTMT6plex [K22]; 1xTMT6plex [N-Term]		1.18547e-05	0	1	1	1	XP_010667591.1	XP_010667591.1 [266-287]	0	3025.47																											No Quan Values	High	High	High	High	High	High	High	High	High
FALSE	High	[K].SVEDTCSGIIFGR.[E]	1xCarbamidomethyl [C6]; 1xTMT6plex [N-Term]		7.83483e-06	0	1	1	3	XP_010687715.1	XP_010687715.1 [257-269]	0	1669.84	0.9	0.957	1.028	0.979	1.078	0.961	0.992	1.01	101.1	90.9	96.8	103.9	99	109	97.1	100.2	102.1	3	3	3	3	3	3	3	3	3		High	High	High	High	High	High	High	High	High
FALSE	High	[K].SVEDLIMNVGAGGGAAPAAAVAGGGAAAAPAAAEKEEK.[K]	1xOxidation [M7]; 2xTMT6plex [K35; K38]; 1xTMT6plex [N-Term]		3.09762e-08	0	1	1	3	XP_010689469.1	XP_010689469.1 [54-91]	1	4053.15	0.826	1.007	0.806	0.928	0.784	0.684	0.67	0.705	121.4	100.3	122.4	97.9	112.7	95.2	83.1	81.4	85.6	2	2	2	2	2	2	2	2	2		High	High	High	High	High	High	High	High	High
FALSE	High	[K].SVEDLIMNVGAGGGAAPAAAVAGGGAAAAPAAAEKEEK.[K]	2xTMT6plex [K35; K38]; 1xTMT6plex [N-Term]		1.16272e-10	0	1	1	5	XP_010689469.1	XP_010689469.1 [54-91]	1	4037.16	0.968	1.155	1.008	1.019	0.985	0.899	0.77	0.897	103.5	100.1	119.5	104.2	105.4	101.9	93	79.7	92.8	3	3	3	3	3	3	3	3	3		High	High	High	High	High	High	High	High	High
FALSE	High	[K].SVEDLIMNVGAGGGAAPAAAVAGGGAAAAPAAAEK.[E]	1xOxidation [M7]; 1xTMT6plex [K35]; 1xTMT6plex [N-Term]		1.71686e-08	0	1	1	6	XP_010689469.1	XP_010689469.1 [54-88]	0	3437.81	1.067	0.905	1.004	0.891	0.936	0.995	1.057	0.955	102.2	109	92.5	102.6	91	95.6	101.6	108	97.5	5	5	5	5	5	5	5	5	5		High	High	High	High	High	High	High	High	High
FALSE	High	[K].SVEDLIMNVGAGGGAAPAAAVAGGGAAAAPAAAEK.[E]	1xTMT6plex [K35]; 1xTMT6plex [N-Term]		8.54776e-08	0	1	1	8	XP_010689469.1	XP_010689469.1 [54-88]	0	3421.81	0.941	0.957	0.98	0.961	1.005	0.992	1.016	1.022	101.4	95.5	97.1	99.4	97.5	101.9	100.6	103	103.6	5	5	5	5	5	5	5	5	5		High	High	High	High	High	High	High	High	High
FALSE	High	[R].GILAIDESNATCGK.[R]	1xCarbamidomethyl [C12]; 1xTMT6plex [K14]; 1xTMT6plex [N-Term]		3.24214e-06	0	2	2	10	XP_010683784.1; XP_010674347.1	XP_010683784.1 [71-84]; XP_010674347.1 [67-80]	0	1907.03	0.991	1.199	1.141	1.126	1.195	1.177	1.107	1.199	88.8	88	106.5	101.3	100	106.1	104.5	98.3	106.5	7	7	7	7	7	7	7	7	7	Shared	High	High	High	High	High	High	High	High	High
FALSE	High	[K].DSSEAANNETAASK.[S]	1xTMT6plex [K14]; 1xTMT6plex [N-Term]		8.88748e-07	0	1	1	2	XP_010693084.1	XP_010693084.1 [835-848]	0	1852.93	1.091	1.06	0.884	0.954	0.922	1.108	0.955	0.936	101	110.2	107.1	89.3	96.3	93.1	111.9	96.4	94.6	2	2	2	2	2	2	2	2	2		High	High	High	High	High	High	High	High	High
FALSE	High	[K].SVDYEYIEETMQPK.[S]	1xOxidation [M11]; 1xTMT6plex [K14]; 1xTMT6plex [N-Term]		2.02632e-05	0	1	1	8	XP_010683300.1	XP_010683300.1 [27-40]	0	2206.1	1.095	1.063	1.03	1.003	0.969	1.032	1.138	1.068	95.8	104.9	101.8	98.6	96	92.8	98.9	109	102.3	8	8	8	8	8	8	8	8	8		High	High	High	High	High	High	High	High	High
FALSE	High	[K].GILHTINAVGTEDEIFK.[Q]	1xTMT6plex [K17]; 1xTMT6plex [N-Term]		6.75912e-07	0	1	2	7	XP_019104123.1	XP_019104123.1 [217-233]	0	2315.3	1.046	0.984	1.042	0.898	1.004	1.064	1.029	0.955	99.8	104.4	98.1	103.9	89.6	100.1	106.1	102.6	95.3	6	6	6	6	6	6	6	6	6		High	High	High	High	High	High	High	High	High
FALSE	High	[K].LQLMEFDYLISK.[K]	1xTMT6plex [K12]; 1xTMT6plex [N-Term]		1.24448e-05	0	1	1	1	XP_010678990.1	XP_010678990.1 [644-655]	0	1958.11	0.972	1.04	1.002	1.115	1.064	0.925	0.98	0.989	99	96.2	103	99.3	110.4	105.4	91.6	97	98	1	1	1	1	1	1	1	1	1		High	High	High	High	High	High	High	High	High
FALSE	High	[K].GILAADESTGTIGKR.[F]	1xTMT6plex [K14]; 1xTMT6plex [N-Term]		2.9857e-06	0	1	2	2	XP_010683863.1	XP_010683863.1 [25-39]	1	1947.13	1.259	1.489	0.857	1.153	0.968	0.89	0.845	0.876	96.4	121.4	143.5	82.6	111.1	93.3	85.8	81.4	84.4	2	2	2	2	2	2	2	2	2		High	High	High	High	High	High	High	High	High
FALSE	High	[K].GILAADESTGTIGK.[R]	1xTMT6plex [K14]; 1xTMT6plex [N-Term]		1.77382e-06	0	1	2	40	XP_010683863.1	XP_010683863.1 [25-38]	0	1791.03	1.025	1.102	1.128	1.063	1.094	1.137	1.138	1.185	91.2	93.4	100.5	102.8	96.9	99.8	103.7	103.7	108	31	31	31	31	31	31	31	31	31		High	High	High	High	High	High	High	High	High
FALSE	High	[K].SVDQVENQAADLVDLLR.[E]	1xTMT6plex [N-Term]		1.08491e-07	0	1	1	3	XP_010673453.1	XP_010673453.1 [190-206]	0	2114.13	1.064	0.953	1.023	0.992	0.981	1.024	1.031	0.979	99.5	105.9	94.8	101.8	98.6	97.6	101.9	102.5	97.4	3	3	3	3	3	3	3	3	3		High	High	High	High	High	High	High	High	High
FALSE	High	[R].SVDQIAPVIHEWTYDAMCR.[D]	1xCarbamidomethyl [C18]; 1xTMT6plex [N-Term]		1.27064e-05	0	1	1	1	XP_010676659.1	XP_010676659.1 [260-278]	0	2520.22	1.279	1.126	1.25	1.269	1.133	0.964	1.265	1.086	86.8	111	97.7	108.5	110.1	98.3	83.6	109.7	94.3	1	1	1	1	1	1	1	1	1		High	High	High	High	High	High	High	High	High
FALSE	High	[K].IQLVPIDLDDRPTWYK.[E]	1xTMT6plex [K16]; 1xTMT6plex [N-Term]		2.84834e-06	0	1	1	6	XP_010685941.1	XP_010685941.1 [55-70]	0	2430.38	1.004	1.091	1.049	1.156	1.177	1.088	0.941	0.946	95.2	95.6	103.9	99.9	110	112.1	103.6	89.6	90.1	6	6	6	6	6	6	6	6	6		High	High	High	High	High	High	High	High	High
FALSE	High	[K].IQLVPISLDDKPTWYK.[E]	2xTMT6plex [K11; K16]; 1xTMT6plex [N-Term]		2.67916e-06	0	1	1	4	XP_010691882.1	XP_010691882.1 [55-70]	0	2603.54	1.013	0.843	0.949	1.138	1.086	0.875	0.76	0.936	104.7	106	88.2	99.3	119.1	113.6	91.6	79.5	98	4	4	4	4	4	4	4	4	4		High	High	High	High	High	High	High	High	High
FALSE	High	[K].SVDHEFIEETMQPK.[S]	1xTMT6plex [K14]; 1xTMT6plex [N-Term]		2.50148e-05	0	1	1	1	XP_010683301.2	XP_010683301.2 [957-970]	0	2148.1	1.274	1.097	1.14	1.049	0.943	1.001	1.101	1.029	93.4	119	102.5	106.5	98	88.1	93.5	102.9	96.1	1	1	1	1	1	1	1	1	1		High	High	High	High	High	High	High	High	High
FALSE	High	[K].GIHYEYVEEDLGNK.[S]	1xTMT6plex [K14]; 1xTMT6plex [N-Term]		2.62296e-06	0	1	1	4	XP_010678536.1	XP_010678536.1 [30-43]	0	2124.1	1.003	1.035	1.046	1.075	1.022	1.193	1.373	1.292	89.6	89.9	92.8	93.8	96.4	91.6	107	123.1	115.8	4	4	4	4	4	4	4	4	4		High	High	High	High	High	High	High	High	High
FALSE	High	[KR].LQLWDTAGQER.[F]	1xTMT6plex [N-Term]		2.31373e-05	0	9	10	32	XP_010692031.1; XP_010677114.1; XP_010690080.1; XP_010685826.1; XP_010682035.1; XP_010667311.1; XP_010677218.1; XP_010680547.1; XP_010684184.1	XP_010692031.1 [59-69]; XP_010677114.1 [59-69]; XP_010690080.1 [59-69]; XP_010685826.1 [66-76]; XP_010682035.1 [59-69]; XP_010667311.1 [59-69]; XP_010677218.1 [60-70]; XP_010680547.1 [60-70]; XP_010684184.1 [66-76]	0	1545.82	1.052	1.022	1.001	0.927	0.969	1.032	1.101	0.997	98.9	104	101.1	99	91.6	95.8	102.1	108.9	98.6	13	13	13	13	13	13	13	13	13	Shared	High	High	High	High	High	High	High	High	High
FALSE	High	[K].LQIWDTAGQESFR.[S]	1xTMT6plex [N-Term]		8.38373e-06	0	2	2	4	XP_010681997.1; XP_010683735.1	XP_010681997.1 [57-69]; XP_010683735.1 [57-69]	0	1779.92	1.124	1.14	1.121	1.043	1.103	1.137	1.112	1.083	91.3	102.5	104.1	102.3	95.1	100.6	103.8	101.5	98.8	4	4	4	4	4	4	4	4	4	Shared	High	High	High	High	High	High	High	High	High
FALSE	High	[K].SVDYEYIEETMQPK.[S]	1xTMT6plex [K14]; 1xTMT6plex [N-Term]		3.2666e-05	0	1	1	5	XP_010683300.1	XP_010683300.1 [27-40]	0	2190.1	0.967	1.117	1.002	1.021	1.066	1.086	1.115	1.102	95	91.9	106.1	95.2	97	101.2	103.1	105.9	104.6	4	4	4	4	4	4	4	4	4		High	High	High	High	High	High	High	High	High
FALSE	High	[K].STVVAVFIANEENSAITGIGVDALGK.[D]	1xTMT6plex [K26]; 1xTMT6plex [N-Term]		1.17454e-05	0	1	1	4	XP_010677248.1	XP_010677248.1 [168-193]	0	3033.69	1.097	1.006	0.973	0.937	1.019	1.037	0.997	1.065	98.6	108.1	99.2	95.9	92.3	100.4	102.2	98.3	105	4	4	4	4	4	4	4	4	4		High	High	High	High	High	High	High	High	High
FALSE	High	[R].LQHANCAVVLSAVK.[M]	1xCarbamidomethyl [C6]; 1xTMT6plex [K14]; 1xTMT6plex [N-Term]		1.33068e-05	0	1	1	1	XP_010676453.1	XP_010676453.1 [249-262]	0	1968.15	0.855	0.942	0.88	1.054	1.023	0.845	0.876	0.979	106.5	91	100.3	93.7	112.2	108.9	89.9	93.3	104.2	1	1	1	1	1	1	1	1	1		High	High	High	High	High	High	High	High	High
FALSE	High	[R].IQHAHDHLVAVR.[E]	1xTMT6plex [N-Term]		6.39207e-06	0	1	1	6	XP_010677904.1	XP_010677904.1 [485-496]	0	1624.92	1.113	1.082	1.054	1.11	1.032	1.145	1.122	1.213	91.2	101.5	98.6	96.1	101.2	94.1	104.4	102.3	110.6	6	6	6	6	6	6	6	6	6		High	High	High	High	High	High	High	High	High
FALSE	High	[K].LQENAHVVGTHLK.[K]	1xTMT6plex [K13]; 1xTMT6plex [N-Term]		1.54884e-05	0	1	1	2	XP_010683560.1	XP_010683560.1 [372-384]	0	1904.11	1.091	1.067	1.125	1.054	1.002	1.07	1.125	1.018	94.2	102.8	100.5	106	99.3	94.4	100.8	106	95.9	2	2	2	2	2	2	2	2	2		High	High	High	High	High	High	High	High	High
FALSE	High	[K].SVVTNVHAEKPPK.[E]	2xTMT6plex [K10; K13]; 1xTMT6plex [N-Term]		1.98551e-05	0	1	1	4	XP_010677901.1	XP_010677901.1 [218-230]	0	2093.27	0.863	0.929	0.963	0.926	0.902	0.916	0.924	0.83	109.1	94.1	101.3	105	100.9	98.3	99.9	100.8	90.5	4	4	4	4	4	4	4	4	4		High	High	High	High	High	High	High	High	High
FALSE	High	[R].GILTTLLEEVEK.[H]	1xTMT6plex [K12]; 1xTMT6plex [N-Term]		1.23018e-05	0	1	1	2	XP_010683070.1	XP_010683070.1 [58-69]	0	1803.09	1.135	0.896	1.005	0.881	1.113	1.142	0.943	1.148	97.2	110.3	87	97.7	85.6	108.1	110.9	91.7	111.6	1	1	1	1	1	1	1	1	1		High	High	High	High	High	High	High	High	High
FALSE	High	[R].DSCGLGDAATVVGASAVSGFFASACSLPFDYVK.[T]	2xCarbamidomethyl [C3; C25]; 1xTMT6plex [K33]; 1xTMT6plex [N-Term]		1.96304e-06	0	1	1	2	XP_010693816.1	XP_010693816.1 [198-230]	0	3784.86	0.905	1.035	0.963	0.989	1.016	0.822	0.852	0.875	106.4	96.3	110.2	102.5	105.2	108.1	87.4	90.7	93.1	2	2	2	2	2	2	2	2	2		High	High	High	High	High	High	High	High	High
FALSE	High	[K].IQEQMMSNPELLK.[M]	1xTMT6plex [K13]; 1xTMT6plex [N-Term]		3.69554e-05	0	1	1	1	XP_010685477.1	XP_010685477.1 [29-41]	0	2019.1	0.945	0.992	0.915	0.953	0.919	1.021	0.901	0.959	104.6	98.8	103.8	95.7	99.7	96.1	106.8	94.2	100.3	1	1	1	1	1	1	1	1	1		High	High	High	High	High	High	High	High	High
FALSE	High	[K].GLLSSDQILVTK.[N]	1xTMT6plex [K12]; 1xTMT6plex [N-Term]		1.24161e-05	0	1	1	3	XP_010679795.1	XP_010679795.1 [280-291]	0	1732.06	0.983	0.92	1.063	1.005	0.935	1.187	1.221	0.949	97.2	95.5	89.4	103.2	97.7	90.8	115.3	118.6	92.2	3	3	3	3	3	3	3	3	3		High	High	High	High	High	High	High	High	High
FALSE	High	[R].DSCTDGDLSIPEALEAAK.[D]	1xCarbamidomethyl [C3]; 1xTMT6plex [K18]; 1xTMT6plex [N-Term]		3.10177e-05	0	1	1	1	XP_010684000.1	XP_010684000.1 [351-368]	0	2350.18	0.81	0.863	0.949	0.963	0.892	0.976	0.75	0.806	112.4	91.1	97	106.7	108.2	100.2	109.6	84.2	90.5	1	1	1	1	1	1	1	1	1		High	High	High	High	High	High	High	High	High
FALSE	High	[R].LQEVEDWLYEDGEDEIK.[S]	1xTMT6plex [K17]; 1xTMT6plex [N-Term]		1.37116e-05	0	1	1	5	XP_010691292.1	XP_010691292.1 [663-679]	0	2568.28	1	0.939	0.813	0.948	1.018	1.124	1.076	1.073	100.1	100.1	94	81.4	94.9	101.9	112.5	107.7	107.4	5	5	5	5	5	5	5	5	5		High	High	High	High	High	High	High	High	High
FALSE	High	[R].IQEVPHEGPMCDLLWSDPDDR.[C]	1xCarbamidomethyl [C11]; 1xTMT6plex [N-Term]		4.34705e-07	0	1	1	3	XP_010683355.1	XP_010683355.1 [183-203]	0	2738.28	1.169	1.154	1.049	0.841	0.87	0.912	0.971	0.872	101.8	119	117.5	106.8	85.6	88.6	92.8	98.9	88.9	2	2	2	2	2	2	2	2	2		High	High	High	High	High	High	High	High	High
FALSE	High	[K].DSDSRPPAADEK.[A]	1xTMT6plex [K12]; 1xTMT6plex [N-Term]		3.08836e-05	0	1	1	6	XP_010676488.1	XP_010676488.1 [38-49]	0	1745.91	0.795	0.779	0.828	0.948	0.834	1.204	1.255	1.042	103.6	82.4	80.7	85.8	98.2	86.5	124.8	130.1	107.9	6	6	6	6	6	6	6	6	6		High	High	High	High	High	High	High	High	High
FALSE	High	[R].IQFAQENSGNVVLPQVK.[V]	1xTMT6plex [K17]; 1xTMT6plex [N-Term]		7.92688e-06	0	1	1	2	XP_019105113.1	XP_019105113.1 [65-81]	0	2329.33	0.959	0.983	1.012	0.97	0.978	0.942	1.064	0.991	101.1	97	99.4	102.4	98.1	98.9	95.3	107.6	100.2	2	2	2	2	2	2	2	2	2		High	High	High	High	High	High	High	High	High
FALSE	High	[K].LQFEATEGIEPITSFDR.[M]	1xTMT6plex [N-Term]		8.84578e-06	0	1	1	2	XP_010687436.1	XP_010687436.1 [22-38]	0	2182.12	1.228	1.026	1.121	1.08	0.99	1.103	1.212	1.1	91.3	112.1	93.6	102.3	98.6	90.4	100.7	110.6	100.4	2	2	2	2	2	2	2	2	2		High	High	High	High	High	High	High	High	High
FALSE	High	[R].LQFENNCEVGVFSK.[L]	1xCarbamidomethyl [C7]; 1xTMT6plex [K14]; 1xTMT6plex [N-Term]		3.09506e-05	0	1	1	2	XP_010684592.1	XP_010684592.1 [5-18]	0	2129.11	0.986	1.078	1.008	1.026	1.109	0.989	0.905	0.948	99.5	98.1	107.2	100.3	102	110.3	98.4	90	94.3	2	2	2	2	2	2	2	2	2		High	High	High	High	High	High	High	High	High
FALSE	High	[K].SVVDECGENISTEQLK.[D]	1xCarbamidomethyl [C6]; 1xTMT6plex [K16]; 1xTMT6plex [N-Term]		4.66803e-06	0	2	3	3	XP_010673730.1; XP_010691175.1	XP_010673730.1 [320-335]; XP_010691175.1 [320-335]	0	2266.16	1.002	1.082	1.173	1.077	1.015	1.034	0.886	0.982	97.3	97.5	105.2	114.2	104.8	98.8	100.6	86.2	95.5	3	3	3	3	3	3	3	3	3	Shared	High	High	High	High	High	High	High	High	High
FALSE	High	[R].DSEEGSDLEILLAVGEGAVK.[E]	1xTMT6plex [K20]; 1xTMT6plex [N-Term]		4.19427e-05	0	1	1	1	XP_010691075.1	XP_010691075.1 [308-327]	0	2489.34	1.183	1.179	1.017	1.094	0.955	1.28	1.246	1.256	88.2	104.3	103.9	89.6	96.5	84.2	112.8	109.8	110.7	1	1	1	1	1	1	1	1	1		High	High	High	High	High	High	High	High	High
FALSE	High	[K].SVVAQFNADQLLTERPR.[V]	1xTMT6plex [N-Term]		1.84721e-08	0	1	1	5	XP_010682210.1	XP_010682210.1 [133-149]	0	2173.19	0.921	1.041	0.945	0.969	0.958	1.001	0.977	0.941	102.8	94.7	107.1	97.2	99.6	98.5	102.9	100.5	96.7	5	5	5	5	5	5	5	5	5		High	High	High	High	High	High	High	High	High
FALSE	High	[R].SVVAPHEAVQPAK.[G]	1xTMT6plex [K13]; 1xTMT6plex [N-Term]		9.22473e-06	0	1	1	1	XP_010685882.1	XP_010685882.1 [290-302]	0	1791.05	1.237	0.864	1.173	1.076	0.954	0.976	0.888	1.11	97	120	83.8	113.8	104.4	92.5	94.6	86.2	107.7	1	1	1	1	1	1	1	1	1		High	High	High	High	High	High	High	High	High
FALSE	High	[R].DSEIAMGAYQPHHLVTR.[N]	1xTMT6plex [N-Term]		3.12198e-05	0	1	1	2	XP_010691149.1	XP_010691149.1 [687-703]	0	2154.1	0.914	0.942	0.907	0.809	0.823	1.118	1.137	1.093	103	94.1	96.9	93.4	83.3	84.8	115.1	117	112.5	2	2	2	2	2	2	2	2	2		High	High	High	High	High	High	High	High	High
FALSE	High	[K].SVTQELIVQAK.[L]	1xTMT6plex [K11]; 1xTMT6plex [N-Term]		1.72464e-05	0	1	1	3	XP_010678789.1	XP_010678789.1 [20-30]	0	1674.02	1.055	1.004	0.995	0.948	0.905	1.017	0.99	0.948	101.5	107.2	102	101.1	96.2	91.9	103.3	100.6	96.3	3	3	3	3	3	3	3	3	3		High	High	High	High	High	High	High	High	High
FALSE	High	[R].DSEIAMGAYQPYHICSR.[N]	1xCarbamidomethyl [C15]; 1xTMT6plex [N-Term]		1.83766e-06	0	1	1	1	XP_010687989.1	XP_010687989.1 [684-700]	0	2227.05	1.21	1.189	0.937	1.09	1.027	1.012	1.202	0.981	93.3	112.9	110.9	87.4	101.6	95.8	94.4	112.1	91.5	1	1	1	1	1	1	1	1	1		High	High	High	High	High	High	High	High	High
FALSE	High	[R].SVTMLDIVSTR.[M]	1xTMT6plex [N-Term]		4.03369e-05	0	1	2	1	XP_010682652.1	XP_010682652.1 [397-407]	0	1450.81	1.005	0.982	1.027	1.041	0.96	0.948	0.92	0.971	101.6	102.2	99.8	104.4	105.8	97.6	96.4	93.5	98.7	1	1	1	1	1	1	1	1	1		High	High	High	High	High	High	High	High	High
FALSE	High	[R].SVYGKPETELNNAAEAK.[F]	2xTMT6plex [K5; K17]; 1xTMT6plex [N-Term]		6.2446e-08	0	1	1	8	XP_010688628.1	XP_010688628.1 [180-196]	0	2508.39	1.107	0.896	0.903	0.879	1.143	0.95	0.97	0.989	101.8	112.8	91.3	92	89.5	116.4	96.7	98.8	100.7	8	8	8	8	8	8	8	8	8		High	High	High	High	High	High	High	High	High
FALSE	High	[K].GILQPHEVLSEFEAVADK.[H]	1xTMT6plex [K18]; 1xTMT6plex [N-Term]		1.35444e-07	0	1	1	19	XP_019106894.1	XP_019106894.1 [39-56]	0	2440.35	1.026	0.976	0.982	1.082	0.999	0.863	0.92	0.925	102.6	105.3	100.1	100.8	111	102.5	88.5	94.3	94.9	18	18	18	18	18	18	18	18	18		High	High	High	High	High	High	High	High	High
FALSE	High	[R].DSAIILSPYPIEQQTTFIR.[T]	1xTMT6plex [N-Term]		5.36149e-06	0	1	1	2	XP_010670000.1	XP_010670000.1 [189-207]	0	2421.32	0.934	1.013	1.039	1.021	0.976	0.921	1.021	1.01	100.7	94.1	102	104.6	102.8	98.3	92.8	102.9	101.8	2	2	2	2	2	2	2	2	2		High	High	High	High	High	High	High	High	High
FALSE	High	[K].GILVNTFTELESSGVK.[A]	1xTMT6plex [K16]; 1xTMT6plex [N-Term]		3.49784e-05	0	1	1	1	XP_010680970.1	XP_010680970.1 [224-239]	0	2152.23	1.025	1.198	1.185	1.066	0.982	1.314	1.451	1.157	86.7	88.8	103.9	102.7	92.5	85.2	114	125.9	100.3	1	1	1	1	1	1	1	1	1		High	High	High	High	High	High	High	High	High
FALSE	High	[K].IQEAYLIFQDFSEK.[Y]	1xTMT6plex [K14]; 1xTMT6plex [N-Term]		3.76908e-06	0	1	1	4	XP_010665710.1	XP_010665710.1 [185-198]	0	2189.19	0.977	0.947	0.934	0.944	0.977	0.897	0.883	0.907	106.3	103.9	100.7	99.3	100.4	103.9	95.3	93.9	96.4	4	4	4	4	4	4	4	4	4		High	High	High	High	High	High	High	High	High
FALSE	High	[R].SWGDEVDDEEFTIDQLSIK.[E]	1xTMT6plex [K19]; 1xTMT6plex [N-Term]		2.07726e-05	0	1	1	1	XP_010683967.1	XP_010683967.1 [46-64]	0	2684.33	1.073	1.005	0.885	1.014	0.923	1.079	1.043	1.111	98.6	105.7	99	87.2	99.9	91	106.3	102.8	109.5	1	1	1	1	1	1	1	1	1		High	High	High	High	High	High	High	High	High
FALSE	High	[K].DRPALAMLEDAEK.[K]	1xTMT6plex [K13]; 1xTMT6plex [N-Term]		5.11568e-06	0	1	1	3	XP_010670142.1	XP_010670142.1 [91-103]	0	1917.05	0.952	1.003	1.002	1.013	1.018	0.964	1.035	0.967	100.5	95.7	100.9	100.7	101.9	102.3	96.9	104	97.2	3	3	3	3	3	3	3	3	3		High	High	High	High	High	High	High	High	High
FALSE	High	[K].LQEELDIDVLVHGEPER.[N]	1xTMT6plex [N-Term]		3.29369e-08	0	1	1	65	XP_010677810.2	XP_010677810.2 [486-502]	0	2220.17	1.079	1.048	1.048	0.99	0.977	1.028	1.071	1.003	97.4	105.1	102.1	102.1	96.4	95.1	100	104.3	97.6	55	55	55	55	55	55	55	55	55		High	High	High	High	High	High	High	High	High
FALSE	High	[R].DRPDAVTDEWYPAK.[F]	1xTMT6plex [K14]; 1xTMT6plex [N-Term]		2.9764e-05	0	1	1	3	XP_010677372.1	XP_010677372.1 [339-352]	0	2121.1	0.966	1.08	1.034	0.986	1.007	0.973	0.899	0.865	102.1	98.7	110.3	105.7	100.7	102.9	99.4	91.8	88.4	3	3	3	3	3	3	3	3	3		High	High	High	High	High	High	High	High	High
FALSE	High	[R].DRPDLTAPESLQLYLDTR.[F]	1xTMT6plex [N-Term]		7.07683e-08	0	1	1	3	XP_019104447.1	XP_019104447.1 [217-234]	0	2332.23	1.017	0.852	1.031	0.886	0.903	1.133	1.032	1.007	101.6	103.3	86.6	104.7	90	91.7	115.1	104.8	102.3	3	3	3	3	3	3	3	3	3		High	High	High	High	High	High	High	High	High
FALSE	High	[K].SWGDDGYFMISR.[G]	1xTMT6plex [N-Term]		3.86977e-05	0	1	1	3	XP_010695986.1	XP_010695986.1 [305-316]	0	1662.78	0.998	0.896	1.056	1.025	1.066	1.182	1.051	1.024	96.8	96.6	86.8	102.2	99.2	103.2	114.4	101.7	99.1	2	2	2	2	2	2	2	2	2		High	High	High	High	High	High	High	High	High
FALSE	High	[K].GLMALAGDVFDVPIR.[K]	1xTMT6plex [N-Term]		1.6289e-05	0	1	1	1	XP_010685040.1	XP_010685040.1 [82-96]	0	1803	0.985	1.028	0.987	0.948	0.979	1.076	1.114	1	98.7	97.2	101.5	97.5	93.6	96.6	106.2	110	98.7	1	1	1	1	1	1	1	1	1		High	High	High	High	High	High	High	High	High
FALSE	High	[K].DRPNTPSGEDSGTGATGGR.[G]	1xTMT6plex [N-Term]		1.93229e-05	0	1	1	1	XP_010668632.1	XP_010668632.1 [463-481]	0	2060.98	1.131	1.194	0.77	0.919	0.747	1.267	1.161	1.34	94.4	106.8	112.8	72.8	86.8	70.5	119.6	109.7	126.6	1	1	1	1	1	1	1	1	1		High	High	High	High	High	High	High	High	High
FALSE	High	[R].DRPPGHDWELEPGVTCGDYLFGMLQGTR.[S]	1xCarbamidomethyl [C16]; 1xTMT6plex [N-Term]		1.54951e-07	0	1	1	2	XP_010675347.1	XP_010675347.1 [450-477]	0	3432.63	1.007	1.009	0.984	0.991	0.975	1.015	0.994	1.009	100.2	100.8	101.1	98.6	99.3	97.7	101.7	99.6	101.1	2	2	2	2	2	2	2	2	2		High	High	High	High	High	High	High	High	High
FALSE	High	[K].SWDQAGAAYLK.[L]	1xTMT6plex [K11]; 1xTMT6plex [N-Term]		1.31238e-05	0	1	1	5	XP_010695521.1	XP_010695521.1 [48-58]	0	1667.92	0.837	0.839	0.73	0.957	0.948	0.931	0.969	1.061	108.8	91.1	91.3	79.4	104.1	103.1	101.3	105.4	115.4	5	5	5	5	5	5	5	5	5		High	High	High	High	High	High	High	High	High
FALSE	High	[K].LQEEWAVPLQSAEAIHEMFK.[N]	1xTMT6plex [K20]; 1xTMT6plex [N-Term]		1.46763e-07	0	1	1	4	XP_010672546.1	XP_010672546.1 [380-399]	0	2814.49	0.939	1.085	1.091	0.861	0.966	1.017	0.984	0.935	101.4	95.2	110	110.6	87.3	97.9	103.1	99.8	94.8	2	2	2	2	2	2	2	2	2		High	High	High	High	High	High	High	High	High
FALSE	High	[K].LQEEWAVPLQSAEAIHEMFK.[N]	1xOxidation [M18]; 1xTMT6plex [K20]; 1xTMT6plex [N-Term]		6.71423e-06	0	1	1	4	XP_010672546.1	XP_010672546.1 [380-399]	0	2830.48	1.194	0.988	1.112	1.113	1.013	1.086	1.078	1.108	92.9	110.9	91.7	103.2	103.4	94	100.9	100.1	102.9	3	3	3	3	3	3	3	3	3		High	High	High	High	High	High	High	High	High
FALSE	High	[K].IQEGVFDVSNETSGIK.[V]	1xTMT6plex [K16]; 1xTMT6plex [N-Term]		1.69343e-05	0	1	1	1	XP_010681997.1	XP_010681997.1 [171-186]	0	2181.18	1.039	1.04	1.089	1.017	1.055	1.115	1.145	1.15	93.3	96.9	97	101.6	94.9	98.4	104	106.8	107.2	1	1	1	1	1	1	1	1	1		High	High	High	High	High	High	High	High	High
FALSE	High	[R].SWAQLYPEGDSSKK.[L]	2xTMT6plex [K13; K14]; 1xTMT6plex [N-Term]		1.42263e-05	0	1	1	3	XP_010672546.1	XP_010672546.1 [550-563]	1	2283.26	1.003	1.097	0.852	0.948	0.915	0.886	0.822	0.816	107.9	108.3	118.4	91.9	102.4	98.8	95.6	88.7	88	3	3	3	3	3	3	3	3	3		High	High	High	High	High	High	High	High	High
FALSE	High	[K].DRVETNPEQLAAASALADR.[M]	1xTMT6plex [N-Term]		4.20286e-05	0	1	1	1	XP_010691183.1	XP_010691183.1 [62-80]	1	2256.18	1.401	1.196	1.367	1.228	0.94	1.206	1.202	1.229	83.6	117.1	100	114.2	102.6	78.6	100.8	100.4	102.7	1	1	1	1	1	1	1	1	1		High	High	High	High	High	High	High	High	High
FALSE	High	[K].IQELASLAFNAEAK.[R]	1xTMT6plex [K14]; 1xTMT6plex [N-Term]		4.2894e-05	0	1	1	2	XP_010669248.1	XP_010669248.1 [57-70]	0	1963.13	1.02	1.042	1.122	1.048	0.889	0.989	0.942	0.967	99.8	101.8	104	111.9	104.5	88.7	98.7	94	96.5	2	2	2	2	2	2	2	2	2		High	High	High	High	High	High	High	High	High
FALSE	High	[K].GLLYLGMGVSGGEEGAR.[H]	1xOxidation [M7]; 1xTMT6plex [N-Term]		1.43578e-05	0	1	1	8	XP_010681308.1	XP_010681308.1 [123-139]	0	1910.98	1.083	1.109	1.116	1.02	1.067	1.07	1.052	0.991	94.7	102.5	104.9	105.6	96.5	101	101.3	99.5	93.8	6	6	6	6	6	6	6	6	6		High	High	High	High	High	High	High	High	High
FALSE	High	[R].DSAAVFAWKGETLQEYWWCTER.[A]	1xCarbamidomethyl [C19]; 1xTMT6plex [K9]; 1xTMT6plex [N-Term]		1.44572e-05	0	1	1	1	XP_010673385.1	XP_010673385.1 [104-125]	1	3191.57	1.132	0.964	0.918	0.926	1.036	1.257	0.989	1.095	96.6	109.4	93.1	88.7	89.4	100.1	121.4	95.6	105.7	1	1	1	1	1	1	1	1	1		High	High	High	High	High	High	High	High	High
FALSE	High	[K].LQELNNAVLVSTMTTK.[L]	1xTMT6plex [K16]; 1xTMT6plex [N-Term]		3.31605e-05	0	1	1	1	XP_010685926.1	XP_010685926.1 [161-176]	0	2220.27	1.094	1.044	1.02	0.988	1.064	0.931	1.083	1.635	91.3	99.9	95.3	93.1	90.2	97.1	85	98.9	149.3	1	1	1	1	1	1	1	1	1		High	High	High	High	High	High	High	High	High
FALSE	High	[K].LQELNNAVVVSTLTTELTK.[D]	1xTMT6plex [K19]; 1xTMT6plex [N-Term]		1.00309e-05	0	1	1	1	XP_010676802.1	XP_010676802.1 [168-186]	0	2531.47	0.999	1.015	0.957	1.054	1.085	1.022	1.11	0.957	97.8	97.7	99.3	93.6	103.2	106.2	100	108.6	93.6	1	1	1	1	1	1	1	1	1		High	High	High	High	High	High	High	High	High
FALSE	High	[K].DSALASLPIDELIEK.[A]	1xTMT6plex [K15]; 1xTMT6plex [N-Term]		6.47798e-07	0	1	1	4	XP_010688454.1	XP_010688454.1 [546-560]	0	2072.19	0.937	1.064	1.034	1.071	1.064	1.095	1.065	1.109	95.3	89.4	101.4	98.6	102.1	101.4	104.4	101.5	105.8	4	4	4	4	4	4	4	4	4		High	High	High	High	High	High	High	High	High
FALSE	High	[K].DSEINQLQHQIEEATQK.[R]	1xTMT6plex [K17]; 1xTMT6plex [N-Term]		1.8174e-05	0	1	1	2	XP_010692209.1	XP_010692209.1 [135-151]	0	2469.3	0.937	0.974	0.962	0.837	0.88	0.983	0.989	0.932	106	99.3	103.2	101.9	88.7	93.2	104.2	104.8	98.8	2	2	2	2	2	2	2	2	2		High	High	High	High	High	High	High	High	High
FALSE	High	[K].SVTGSNDDSVDWSATK.[V]	1xTMT6plex [K16]; 1xTMT6plex [N-Term]		3.48299e-05	0	1	1	2	XP_010683781.1	XP_010683781.1 [52-67]	0	2127.06	1.053	0.9	0.974	0.913	0.897	0.928	1.004	0.902	105	110.6	94.5	102.3	95.9	94.2	97.4	105.4	94.8	2	2	2	2	2	2	2	2	2		High	High	High	High	High	High	High	High	High
FALSE	High	[R].SVTESSSSEK.[G]	1xTMT6plex [K10]; 1xTMT6plex [N-Term]		3.43146e-05	0	1	1	2	XP_010686954.1	XP_010686954.1 [629-638]	0	1498.8	1.372	1.118	1.194	0.87	1.046	1.15	1.131	1.017	90.9	124.8	101.7	108.5	79.1	95.1	104.5	102.8	92.5	2	2	2	2	2	2	2	2	2		High	High	High	High	High	High	High	High	High
FALSE	High	[K].DSGIGSQGITNSINMMTK.[T]	1xTMT6plex [K18]; 1xTMT6plex [N-Term]		3.0785e-06	0	1	1	1	XP_010666027.1	XP_010666027.1 [463-480]	0	2312.2	1.232	1.1	1.12	1.306	1.318	0.973	1.159	0.989	88.2	108.7	97.1	98.9	115.3	116.3	85.9	102.2	87.3	1	1	1	1	1	1	1	1	1		High	High	High	High	High	High	High	High	High
FALSE	High	[K].IQGAETYPANLQMLIHQGK.[V]	1xOxidation [M13]; 1xTMT6plex [K19]; 1xTMT6plex [N-Term]		3.57056e-06	0	1	1	4	XP_010692904.1	XP_010692904.1 [33-51]	0	2586.41	0.977	0.992	1.015	1.006	1.016	1.089	1.199	1.096	95.9	93.7	95.1	97.3	96.4	97.4	104.4	114.9	105.1	4	4	4	4	4	4	4	4	4		High	High	High	High	High	High	High	High	High
FALSE	High	[K].SVQEAVTELAAMMGENVK.[L]	1xOxidation [M13]; 1xTMT6plex [K18]; 1xTMT6plex [N-Term]		4.27199e-05	0	1	1	1	XP_010670244.1	XP_010670244.1 [194-211]	0	2381.25	0.935	0.992	0.888	1.03	0.947	0.814	0.871	0.763	109.2	102.1	108.3	97.1	112.5	103.4	88.9	95.1	83.3	1	1	1	1	1	1	1	1	1		High	High	High	High	High	High	High	High	High
FALSE	High	[R].SVQDDDAAVDALLQAEK.[E]	1xTMT6plex [K17]; 1xTMT6plex [N-Term]		1.87706e-06	0	1	1	2	XP_010682128.1	XP_010682128.1 [152-168]	0	2246.19	1.022	0.953	0.884	0.957	0.949	1.091	1.082	1.07	99.9	102.1	95.2	88.3	95.7	94.8	109	108.2	106.9	2	2	2	2	2	2	2	2	2		High	High	High	High	High	High	High	High	High
FALSE	High	[K].SVPVIDLGNVNR.[G]	1xTMT6plex [N-Term]		3.87784e-05	0	1	1	3	XP_010679239.1	XP_010679239.1 [37-48]	0	1511.87	1.101	1.154	1.091	1.157	1.104	1.172	1.157	1.144	89.3	98.3	103	97.4	103.3	98.6	104.6	103.3	102.1	3	3	3	3	3	3	3	3	3		High	High	High	High	High	High	High	High	High
FALSE	High	[R].SVPICEISYVLK.[S]	1xCarbamidomethyl [C5]; 1xTMT6plex [K12]; 1xTMT6plex [N-Term]		8.72289e-06	0	1	1	3	XP_010669785.1	XP_010669785.1 [54-65]	0	1866.08	1.046	1.055	1.2	1.217	1.229	1.038	0.879	1.027	92.9	97.2	98	111.5	113	114.1	96.4	81.6	95.4	3	3	3	3	3	3	3	3	3		High	High	High	High	High	High	High	High	High
FALSE	High	[K].GLLIVDHQLATDKR.[T]	1xTMT6plex [K13]; 1xTMT6plex [N-Term]		9.13916e-06	0	1	1	3	XP_010686841.1	XP_010686841.1 [272-285]	1	2037.22	0.963	1.047	1.014	0.994	0.945	1.06	1.132	0.926	99.1	95.4	103.8	100.5	98.5	93.7	105.1	112.2	91.8	3	3	3	3	3	3	3	3	3		High	High	High	High	High	High	High	High	High
FALSE	High	[K].DSHGICILTEWEEFR.[N]	1xCarbamidomethyl [C6]; 1xTMT6plex [N-Term]		1.31789e-06	0	1	1	3	XP_010685225.1	XP_010685225.1 [413-427]	0	2121.03	1.01	1.005	1.016	1.026	0.979	0.997	0.986	0.991	99.9	100.9	100.4	101.5	102.5	97.8	99.6	98.5	99	3	3	3	3	3	3	3	3	3		High	High	High	High	High	High	High	High	High
FALSE	High	[R].DSHSENGSTPVDGGK.[M]	1xTMT6plex [K15]; 1xTMT6plex [N-Term]		5.71201e-06	0	1	1	1	XP_010665754.1	XP_010665754.1 [416-430]	0	1944.97	1.144	1.11	0.98	0.92	0.903	1.104	0.688	0.972	102	116.7	113.2	100	93.8	92.2	112.7	70.2	99.1	1	1	1	1	1	1	1	1	1		High	High	High	High	High	High	High	High	High
FALSE	High	[R].LQGNYYFQEQLSR.[H]	1xTMT6plex [N-Term]		3.36613e-05	0	1	1	5	XP_010679758.1	XP_010679758.1 [29-41]	0	1874.96	0.918	0.984	0.867	0.895	0.92	0.962	0.954	0.979	106.1	97.4	104.5	92	95	97.7	102.1	101.3	103.9	5	5	5	5	5	5	5	5	5		High	High	High	High	High	High	High	High	High
FALSE	High	[K].GLLLSAPASSSASR.[S]	1xTMT6plex [N-Term]		1.83401e-05	0	1	1	4	XP_010688243.1	XP_010688243.1 [706-719]	0	1545.88	1.035	0.941	0.952	0.995	0.988	1.008	1.025	1.079	99.7	103.3	93.8	95	99.2	98.5	100.6	102.3	107.6	4	4	4	4	4	4	4	4	4		High	High	High	High	High	High	High	High	High
FALSE	High	[R].GLIISAAAPPGSGFDFYSR.[F]	1xTMT6plex [N-Term]		1.85497e-05	0	1	2	1	XP_010684252.1	XP_010684252.1 [207-225]	0	2155.14	0.989	0.906	0.917	1.038	1.046	0.969	0.942	0.965	102.6	101.4	93	94.1	106.5	107.3	99.5	96.6	99.1	1	1	1	1	1	1	1	1	1		High	High	High	High	High	High	High	High	High
FALSE	High	[K].GIIIQQNPITQIQSK.[I]	1xTMT6plex [K15]; 1xTMT6plex [N-Term]		2.17293e-05	0	1	1	2	XP_010671269.1	XP_010671269.1 [16-30]	0	2139.29	1.089	1.069	1.136	1.054	1.063	0.956	0.938	1.078	95.9	104.4	102.6	108.9	101.1	102	91.7	89.9	103.4	2	2	2	2	2	2	2	2	2		High	High	High	High	High	High	High	High	High
FALSE	High	[K].SVLTIASEFDTLALDK.[T]	1xTMT6plex [K16]; 1xTMT6plex [N-Term]		2.16145e-07	0	1	1	7	XP_010679633.1	XP_010679633.1 [249-264]	0	2181.24	0.959	1.002	0.94	0.922	1.018	1	1.017	0.902	102.7	98.5	103	96.6	94.7	104.6	102.7	104.5	92.6	7	7	7	7	7	7	7	7	7		High	High	High	High	High	High	High	High	High
FALSE	High	[R].SVLQNMETVYLNR.[N]	1xTMT6plex [N-Term]		6.65165e-06	0	1	1	2	XP_010683261.1	XP_010683261.1 [99-111]	0	1795.96	1.101	1.114	1.203	1.083	1.102	1.242	1.275	1.215	87.1	95.9	97	104.8	94.3	95.9	108.1	111	105.8	2	2	2	2	2	2	2	2	2		High	High	High	High	High	High	High	High	High
FALSE	High	[K].SVLQIGAGIGPLTGELAK.[K]	1xTMT6plex [K18]; 1xTMT6plex [N-Term]		2.30964e-06	0	1	1	3	XP_010677350.1	XP_010677350.1 [21-38]	0	2182.32	0.993	1.016	0.994	0.992	1.027	1.065	1.108	1.063	97.2	96.5	98.7	96.7	96.4	99.8	103.5	107.7	103.4	3	3	3	3	3	3	3	3	3		High	High	High	High	High	High	High	High	High
FALSE	High	[K].DSLCFIEVIVHK.[D]	1xCarbamidomethyl [C4]; 1xTMT6plex [K12]; 1xTMT6plex [N-Term]		8.00128e-06	0	1	1	3	XP_010686333.1	XP_010686333.1 [545-556]	0	1918.09	1.118	1.059	1.205	1.255	1.169	0.867	0.94	0.981	93.8	104.9	99.4	113	117.7	109.7	81.3	88.2	92	3	3	3	3	3	3	3	3	3		High	High	High	High	High	High	High	High	High
FALSE	High	[K].DSLCFIEVIVHKDDTSK.[E]	1xCarbamidomethyl [C4]; 2xTMT6plex [K12; K17]; 1xTMT6plex [N-Term]		2.95075e-06	0	1	1	2	XP_010686333.1	XP_010686333.1 [545-561]	1	2693.48	0.989	1.274	0.946	1.285	0.972	0.623	0.692	0.655	106.7	105.5	136	101	137.1	103.7	66.4	73.8	69.8	2	2	2	2	2	2	2	2	2		High	High	High	High	High	High	High	High	High
FALSE	High	[R].GLLLLAEMSSAGNLATGDYTAAAAK.[I]	1xTMT6plex [K25]; 1xTMT6plex [N-Term]		1.2065e-07	0	1	1	2	XP_010670461.1	XP_010670461.1 [362-386]	0	2867.56	1.05	1.029	0.936	0.996	0.98	1.086	1.01	1.042	98.6	103.5	101.4	92.3	98.2	96.6	107.1	99.6	102.7	2	2	2	2	2	2	2	2	2		High	High	High	High	High	High	High	High	High
FALSE	High	[R].GILLGAVHGIVECLFR.[R]	1xCarbamidomethyl [C13]; 1xTMT6plex [N-Term]		4.71209e-06	0	1	1	1	XP_010689883.1	XP_010689883.1 [317-332]	0	1983.14	0.912	1.073	0.997	0.948	0.999	1.05	1.039	1.06	99.1	90.4	106.4	98.8	94	99	104.1	103	105.1	1	1	1	1	1	1	1	1	1		High	High	High	High	High	High	High	High	High
FALSE	High	[R].DSLEIAHTAEYLNFLK.[Y]	1xTMT6plex [K16]; 1xTMT6plex [N-Term]		2.26758e-05	0	1	1	1	XP_010679941.1	XP_010679941.1 [33-48]	0	2322.27	1.207	0.971	0.922	0.993	0.959	0.995	1.028	0.944	99.8	120.5	96.9	92	99.1	95.7	99.3	102.6	94.2	1	1	1	1	1	1	1	1	1		High	High	High	High	High	High	High	High	High
FALSE	High	[K].SVQGIAGLGSTK.[I]	1xTMT6plex [K12]; 1xTMT6plex [N-Term]		1.35545e-05	0	1	2	2	XP_010667343.1	XP_010667343.1 [167-178]	0	1575.95	1.014	0.911	0.888	0.943	0.888	0.869	0.964	0.859	108	109.5	98.4	95.9	101.8	95.8	93.9	104.1	92.7	2	2	2	2	2	2	2	2	2		High	High	High	High	High	High	High	High	High
FALSE	High	[R].GLLNSDLVGFQTFDYAR.[H]	1xTMT6plex [N-Term]		1.63637e-05	0	1	1	1	XP_010687711.1	XP_010687711.1 [243-259]	0	2145.12	1.089	1.066	1.14	1.161	1.104	1.079	1.05	1.003	92.9	101.2	99	105.8	107.8	102.5	100.2	97.5	93.2	1	1	1	1	1	1	1	1	1		High	High	High	High	High	High	High	High	High
FALSE	High	[K].SVQLGDLVLAQATPLSSGR.[T]	1xTMT6plex [N-Term]		2.25744e-05	0	1	1	1	XP_010694064.1	XP_010694064.1 [97-115]	0	2141.21	0.892	1.013	0.981	0.986	1.011	0.988	1.015	0.957	101.8	90.8	103.1	99.9	100.3	102.9	100.5	103.3	97.4	1	1	1	1	1	1	1	1	1		High	High	High	High	High	High	High	High	High
FALSE	High	[K].DSGFYGGHGIVGAQVPLGVGLAFAQK.[Y]	1xTMT6plex [K26]; 1xTMT6plex [N-Term]		1.73952e-07	0	1	1	2	XP_010683335.1	XP_010683335.1 [163-188]	0	3003.65	1.127	1.081	1.097	1.085	1.06	1.078	1.12	1.168	91.7	103.3	99.1	100.5	99.4	97.2	98.9	102.7	107.1	1	1	1	1	1	1	1	1	1		High	High	High	High	High	High	High	High	High
FALSE	High	[R].GLLPVENMEVAVK.[K]	1xTMT6plex [K13]; 1xTMT6plex [N-Term]		4.01706e-05	0	1	1	1	XP_010681113.1	XP_010681113.1 [376-388]	0	1857.09	0.897	1.041	1.03	0.842	0.916	0.961	1.063	1.011	102.7	92.1	106.9	105.8	86.6	94.1	98.7	109.2	103.9	1	1	1	1	1	1	1	1	1		High	High	High	High	High	High	High	High	High
FALSE	High	[R].GLLPPNVMSTEQQIER.[F]	1xTMT6plex [N-Term]		2.78741e-05	0	1	1	6	XP_010691974.1	XP_010691974.1 [73-88]	0	2041.09	0.904	0.974	0.933	0.968	0.879	0.822	0.858	0.817	110.3	99.8	107.4	103	106.8	97	90.8	94.7	90.2	6	6	6	6	6	6	6	6	6		High	High	High	High	High	High	High	High	High
FALSE	High	[R].GLLPPAEISQQVQVK.[K]	1xTMT6plex [K15]; 1xTMT6plex [N-Term]		2.33974e-05	0	1	1	4	XP_010688309.1	XP_010688309.1 [72-86]	0	2065.24	1.034	0.997	0.909	0.953	0.994	1.091	1.346	1.157	94.9	98.2	94.7	86.3	90.4	94.3	103.6	127.7	109.9	4	4	4	4	4	4	4	4	4		High	High	High	High	High	High	High	High	High
FALSE	High	[K].IQFNTFGGNPVCSAGGLAVLR.[V]	1xCarbamidomethyl [C12]; 1xTMT6plex [N-Term]		2.42108e-06	0	1	1	2	XP_010674192.1	XP_010674192.1 [346-366]	0	2407.28	1.172	1.045	1.15	0.994	1.096	1.074	1.075	1.01	93.6	109.7	97.8	107.6	93	102.6	100.5	100.7	94.5	2	2	2	2	2	2	2	2	2		High	High	High	High	High	High	High	High	High
FALSE	High	[R].GLIPLLAEGSAK.[A]	1xTMT6plex [K12]; 1xTMT6plex [N-Term]		1.94547e-05	0	1	1	3	XP_010669400.1	XP_010669400.1 [451-462]	0	1627.02	0.972	0.994	0.998	1.019	0.966	0.905	0.921	0.877	104	101.1	103.4	103.8	106	100.5	94.1	95.8	91.2	3	3	3	3	3	3	3	3	3		High	High	High	High	High	High	High	High	High
FALSE	High	[R].SVSQPASAEPPHPK.[S]	1xTMT6plex [K14]; 1xTMT6plex [N-Term]		6.71423e-06	0	1	2	1	XP_010678760.1	XP_010678760.1 [312-325]	0	1890.05	3.397	1	1.638	1.407	1.098	1.006	1.299	1.439	67.7	230.2	67.7	111	95.3	74.4	68.2	88	97.5	1	1	1	1	1	1	1	1	1		High	High	High	High	High	High	High	High	High
FALSE	High	[K].GLLPFFDSAYQGFASGSLDEDAQSVR.[M]	1xTMT6plex [N-Term]		9.3059e-08	0	1	1	9	XP_010688229.1	XP_010688229.1 [209-234]	0	3006.47	0.955	1.111	1.053	0.881	1.037	1.212	1.433	1.134	91.7	87.6	101.9	96.5	80.7	95.1	111.2	131.4	104	6	6	6	6	6	6	6	6	6		High	High	High	High	High	High	High	High	High
FALSE	High	[K].GLLPELLPLLYDQTVVK.[K]	1xTMT6plex [K17]; 1xTMT6plex [N-Term]		4.31562e-05	0	1	1	1	XP_010682112.1	XP_010682112.1 [1042-1058]	0	2369.45	1.115	1.139	1.07	1.005	1.105	1.102	0.914	1.133	93.9	104.8	107	100.5	94.4	103.7	103.5	85.8	106.4	1	1	1	1	1	1	1	1	1		High	High	High	High	High	High	High	High	High
FALSE	High	[R].SVSIVPPAYYAHLAAFR.[A]	1xTMT6plex [N-Term]		9.75481e-06	0	1	1	1	XP_010687236.1	XP_010687236.1 [1067-1083]	0	2091.16	1.18	1.217	1.108	1.125	1.223	0.979	1.126	1.071	89.7	105.9	109.2	99.5	101	109.8	87.8	101	96.1	1	1	1	1	1	1	1	1	1		High	High	High	High	High	High	High	High	High
FALSE	High	[K].SVSINEFLKPAEGDR.[Y]	1xTMT6plex [K9]; 1xTMT6plex [N-Term]		1.89932e-06	0	1	1	3	XP_010692032.1	XP_010692032.1 [299-313]	0	2120.18	0.606	0.593	0.738	1.026	0.764	0.839	0.728	0.785	127.1	77	75.4	93.9	130.4	97.1	106.7	92.6	99.9	3	3	3	3	3	3	3	3	3		High	High	High	High	High	High	High	High	High
FALSE	High	[R].SVLFAAVGTAGQR.[C]	1xTMT6plex [N-Term]		7.4248e-06	0	1	1	8	XP_010685301.1	XP_010685301.1 [287-299]	0	1505.86	0.959	0.995	0.995	1.078	1.045	0.977	1.086	1.052	98	94	97.5	97.5	105.6	102.3	95.7	106.4	103.1	8	8	8	8	8	8	8	8	8		High	High	High	High	High	High	High	High	High
FALSE	High	[R].DSFLVNGVAFK.[K]	1xTMT6plex [K11]; 1xTMT6plex [N-Term]		3.93471e-05	0	1	1	5	XP_010675274.1	XP_010675274.1 [210-220]	0	1654.96	1.005	1.178	0.995	1.2	1.134	0.836	0.737	0.824	101	101.5	119	100.6	121.2	114.6	84.4	74.4	83.3	5	5	5	5	5	5	5	5	5		High	High	High	High	High	High	High	High	High
FALSE	High	[K].IQFVEGAALQK.[L]	1xTMT6plex [K11]; 1xTMT6plex [N-Term]		3.65683e-05	0	1	1	2	XP_010696378.1	XP_010696378.1 [181-191]	0	1662	1.086	1.189	1.043	1.073	1.095	1.199	1.051	1.075	91.7	99.6	109.1	95.7	98.4	100.4	110	96.4	98.6	2	2	2	2	2	2	2	2	2		High	High	High	High	High	High	High	High	High
FALSE	High	[K].SVSGAGSNASSSVR.[K]	1xTMT6plex [N-Term]		2.60908e-05	0	1	1	2	XP_010682883.1	XP_010682883.1 [24-37]	0	1494.77	1.021	0.827	1.031	0.953	0.919	0.912	0.95	0.91	105.6	107.8	87.3	108.9	100.7	97	96.3	100.3	96.1	2	2	2	2	2	2	2	2	2		High	High	High	High	High	High	High	High	High
FALSE	High	[R].SVSDAVEYLHSGK.[S]	1xTMT6plex [K13]; 1xTMT6plex [N-Term]		3.35176e-05	0	1	1	3	XP_010691036.1	XP_010691036.1 [605-617]	0	1850.01	1.075	1.055	1.038	1.052	1	0.933	1	1.037	97.9	105.3	103.3	101.6	103.1	97.9	91.4	97.9	101.6	3	3	3	3	3	3	3	3	3		High	High	High	High	High	High	High	High	High
FALSE	High	[K].SVSAFSPIVNPINCAWGQK.[A]	1xCarbamidomethyl [C14]; 1xTMT6plex [K19]; 1xTMT6plex [N-Term]		1.72841e-06	0	1	1	1	XP_010672902.1	XP_010672902.1 [171-189]	0	2533.36	1.019	1.178	1.245	1.3	1.167	1.049	1.03	1.166	88.6	90.3	104.4	110.3	115.2	103.4	93	91.3	103.3	1	1	1	1	1	1	1	1	1		High	High	High	High	High	High	High	High	High
FALSE	High	[R].SVQVFTLTGYPDGTTTIER.[A]	1xTMT6plex [N-Term]		1.4212e-06	0	1	1	2	XP_010689950.1	XP_010689950.1 [192-210]	0	2314.21	0.906	1.028	0.948	0.907	1.037	1.021	0.963	1.035	101.8	92.1	104.6	96.5	92.3	105.5	103.9	98	105.3	2	2	2	2	2	2	2	2	2		High	High	High	High	High	High	High	High	High
FALSE	High	[R].GIIPAVMLEFLESQLQK.[L]	1xTMT6plex [K17]; 1xTMT6plex [N-Term]		1.52068e-05	0	1	1	2	XP_010680418.1	XP_010680418.1 [34-50]	0	2374.38	1.081	1.068	1.052	1.006	0.98	1.365	1.623	1.538	84	90.8	89.7	88.4	84.5	82.3	114.7	136.4	129.2	2	2	2	2	2	2	2	2	2		High	High	High	High	High	High	High	High	High
FALSE	High	[K].IQGAETYPANLQMLIHQGK.[V]	1xTMT6plex [K19]; 1xTMT6plex [N-Term]		1.05816e-05	0	1	1	3	XP_010692904.1	XP_010692904.1 [33-51]	0	2570.42	1.002	1.027	1.043	1.062	1.202	1.117	0.983	1.169	93.7	93.9	96.3	97.7	99.5	112.6	104.6	92.1	109.5	3	3	3	3	3	3	3	3	3		High	High	High	High	High	High	High	High	High
FALSE	High	[K].GLLNSDQVLLTK.[N]	1xTMT6plex [K12]; 1xTMT6plex [N-Term]		9.98436e-06	0	3	3	7	XP_010679792.1; XP_010679791.1; XP_010679794.1	XP_010679792.1 [270-281]; XP_010679791.1 [270-281]; XP_010679794.1 [269-280]	0	1759.07	0.929	1.018	1.059	0.934	1.049	1.009	1.239	1.173	95.6	88.9	97.4	101.3	89.4	100.3	96.5	118.5	112.2	7	7	7	7	7	7	7	7	7	Shared	High	High	High	High	High	High	High	High	High
FALSE	High	[R].SVQLNKPEEVIEQVDGR.[T]	1xTMT6plex [K6]; 1xTMT6plex [N-Term]		8.88748e-07	0	1	1	2	XP_010667932.1	XP_010667932.1 [101-117]	0	2398.33	0.843	0.857	0.763	0.86	0.849	0.881	0.68	0.704	121	102	103.7	92.3	104.1	102.7	106.7	82.2	85.2	2	2	2	2	2	2	2	2	2		High	High	High	High	High	High	High	High	High
FALSE	High	[R].DSGFIAMFATLASR.[D]	1xTMT6plex [N-Term]		1.26186e-05	0	1	1	2	XP_010688378.1	XP_010688378.1 [260-273]	0	1715.9	1.624	1.065	1.114	1.197	1.102	0.976	0.931	1.031	89.6	145.6	95.5	99.9	107.3	98.8	87.5	83.4	92.4	1	1	1	1	1	1	1	1	1		High	High	High	High	High	High	High	High	High
FALSE	High	[K].SVSINEFLKPAEGDGYHR.[R]	1xTMT6plex [K9]; 1xTMT6plex [N-Term]		5.3364e-06	0	1	1	3	XP_010677113.1	XP_010677113.1 [300-317]	0	2477.32	0.667	0.589	0.796	0.921	0.638	0.787	0.749	0.793	129.7	86.5	76.4	103.2	119.5	82.8	102	97.2	102.8	3	3	3	3	3	3	3	3	3		High	High	High	High	High	High	High	High	High
FALSE	High	[R].DSTVIVGGPNWEVPLGR.[K]	1xTMT6plex [N-Term]		3.12874e-05	0	2	2	3	XP_010679790.1; XP_010679791.1	XP_010679790.1 [136-152]; XP_010679791.1 [136-152]	0	2025.1	1.03	0.899	0.988	0.938	0.95	0.97	0.953	0.904	104.3	107.3	93.7	103	97.8	99.1	101.1	99.3	94.3	2	2	2	2	2	2	2	2	2	Shared	High	High	High	High	High	High	High	High	High
FALSE	High	[R].DSVAILGGPAWDVK.[L]	1xTMT6plex [K14]; 1xTMT6plex [N-Term]		3.9506e-06	0	1	1	4	XP_010695716.1	XP_010695716.1 [132-145]	0	1886.08	0.95	1.089	1.046	1.026	1.043	1.115	1.261	1.145	93	88.4	101.3	97.3	95.4	97	103.7	117.3	106.5	4	4	4	4	4	4	4	4	4		High	High	High	High	High	High	High	High	High
FALSE	High	[R].DSVAILGGPNWNVK.[L]	1xTMT6plex [K14]; 1xTMT6plex [N-Term]		2.69693e-05	0	1	1	3	XP_010685964.1	XP_010685964.1 [129-142]	0	1928.1	1.11	0.924	1.018	1.192	1.137	1.018	0.996	0.914	96.7	107.3	89.3	98.4	115.2	109.9	98.5	96.3	88.4	3	3	3	3	3	3	3	3	3		High	High	High	High	High	High	High	High	High
FALSE	High	[K].IQVGVFSATMPPEALEITR.[K]	1xTMT6plex [N-Term]		1.85945e-06	0	2	2	3	XP_010688701.1; XP_010669372.1	XP_010688701.1 [214-232]; XP_010669372.1 [214-232]	0	2288.25	1.031	1.078	1.111	1.029	0.971	1.036	0.983	1.046	96.9	99.9	104.5	107.7	99.7	94.2	100.4	95.3	101.4	3	3	3	3	3	3	3	3	3	Shared	High	High	High	High	High	High	High	High	High
FALSE	High	[K].IQVGVFSATMPPEALEITR.[K]	1xOxidation [M10]; 1xTMT6plex [N-Term]		5.20041e-06	0	2	2	5	XP_010688701.1; XP_010669372.1	XP_010688701.1 [214-232]; XP_010669372.1 [214-232]	0	2304.25	1.004	0.981	0.979	0.96	0.989	0.974	0.934	0.978	102.3	102.7	100.4	100.2	98.2	101.2	99.6	95.5	100	5	5	5	5	5	5	5	5	5	Shared	High	High	High	High	High	High	High	High	High
FALSE	High	[R].DTSEAVQAFAGEFLK.[T]	1xTMT6plex [K15]; 1xTMT6plex [N-Term]		9.09668e-06	0	1	1	1	XP_010671756.1	XP_010671756.1 [667-681]	0	2071.11	0.929	1.059	0.834	1.01	0.964	1.009	1.163	0.945	101	93.8	106.9	84.2	102	97.3	101.9	117.4	95.4	1	1	1	1	1	1	1	1	1		High	High	High	High	High	High	High	High	High
FALSE	High	[K].LQVTDYPTILFYPAADK.[S]	1xTMT6plex [K17]; 1xTMT6plex [N-Term]		1.33992e-05	0	1	2	2	XP_010691332.1	XP_010691332.1 [483-499]	0	2413.34	0.943	0.958	0.906	1.009	1.018	1.089	1.156	1.046	98.6	93	94.5	89.4	99.5	100.4	107.4	114	103.2	1	1	1	1	1	1	1	1	1		High	High	High	High	High	High	High	High	High
FALSE	High	[K].GLEYEYIAVNLVK.[G]	1xTMT6plex [K13]; 1xTMT6plex [N-Term]		3.00686e-06	0	1	1	3	XP_010682184.1	XP_010682184.1 [36-48]	0	1969.14	1.103	1.01	1.013	0.951	0.966	1.164	1.278	1.123	93.7	103.3	94.6	94.9	89.1	90.5	109	119.7	105.2	3	3	3	3	3	3	3	3	3		High	High	High	High	High	High	High	High	High
FALSE	High	[K].GIEYEFVEEDLLHK.[S]	1xTMT6plex [K14]; 1xTMT6plex [N-Term]		1.3868e-07	0	1	1	6	XP_010693951.1	XP_010693951.1 [25-38]	0	2179.17	1.03	1.242	1.06	1.128	0.956	1.076	1.08	0.927	94.7	97.6	117.7	100.4	106.9	90.6	101.9	102.3	87.8	6	6	6	6	6	6	6	6	6		High	High	High	High	High	High	High	High	High
FALSE	High	[R].GIEWDAVELPSQFMENWCYHR.[D]	1xCarbamidomethyl [C18]; 1xTMT6plex [N-Term]		1.44572e-05	0	1	1	2	XP_010683049.1	XP_010683049.1 [618-638]	0	2896.34	1.104	0.793	0.908	0.876	0.852	0.708	0.88	1.034	110.4	121.9	87.5	100.2	96.7	94	78.1	97.1	114.1	1	1	1	1	1	1	1	1	1		High	High	High	High	High	High	High	High	High
FALSE	High	[R].STAPSLLLTAALR.[Y]	1xTMT6plex [N-Term]		2.67916e-05	0	1	1	3	XP_010688358.1	XP_010688358.1 [164-176]	0	1542.94	1.087	0.934	1.155	1.066	1.052	0.93	0.847	0.944	99.8	108.5	93.3	115.3	106.4	105	92.9	84.6	94.2	3	3	3	3	3	3	3	3	3		High	High	High	High	High	High	High	High	High
FALSE	High	[R].IQYADQAEFESIAK.[Q]	1xTMT6plex [K14]; 1xTMT6plex [N-Term]		3.00896e-05	0	1	1	1	XP_010690545.1	XP_010690545.1 [384-397]	0	2071.11	2.957	1.127	1.562	1.312	1.081	1.319	1.446	1.47	67.8	200.5	76.4	105.9	88.9	73.3	89.4	98	99.7	1	1	1	1	1	1	1	1	1		High	High	High	High	High	High	High	High	High
FALSE	High	[K].DTSQDEAGAAAVK.[T]	1xTMT6plex [K13]; 1xTMT6plex [N-Term]		7.65388e-06	0	1	1	4	XP_010688446.1	XP_010688446.1 [72-84]	0	1720.91	1.023	0.858	0.957	0.874	0.791	0.897	0.851	0.814	111.6	114.2	95.8	106.7	97.5	88.3	100.1	94.9	90.9	4	4	4	4	4	4	4	4	4		High	High	High	High	High	High	High	High	High
FALSE	High	[K].DTSQDESGTAAIK.[T]	1xTMT6plex [K13]; 1xTMT6plex [N-Term]		3.38779e-05	0	1	2	2	XP_010672855.1	XP_010672855.1 [72-84]	0	1780.93	0.851	0.911	1.094	0.982	0.962	0.928	1.234	1.058	99.8	84.9	90.9	109.1	98	95.9	92.6	123.2	105.6	2	2	2	2	2	2	2	2	2		High	High	High	High	High	High	High	High	High
FALSE	High	[K].IQYITLWQDDSAETTSSNLEATR.[K]	1xTMT6plex [N-Term]		3.64173e-07	0	1	1	2	XP_010685265.1	XP_010685265.1 [441-463]	0	2871.42	0.979	0.983	1.017	1.04	1.019	0.973	0.951	1.02	100.2	98.1	98.5	101.9	104.2	102.1	97.5	95.2	102.2	2	2	2	2	2	2	2	2	2		High	High	High	High	High	High	High	High	High
FALSE	High	[R].DTSSQNVQPTQDPR.[F]	1xTMT6plex [N-Term]		1.17727e-05	0	1	3	2	XP_010677625.1	XP_010677625.1 [282-295]	0	1801.89	0.79	0.889	0.583	0.904	0.686	0.876	0.974	0.862	119	94.1	105.8	69.3	107.5	81.7	104.2	115.9	102.6	2	2	2	2	2	2	2	2	2		High	High	High	High	High	High	High	High	High
FALSE	High	[K].GLESVGLTSLQSGMDNVR.[N]	1xOxidation [M14]; 1xTMT6plex [N-Term]		1.44905e-05	0	1	1	5	XP_010675576.1	XP_010675576.1 [201-218]	0	2108.09	1.099	1.167	1.139	1.132	1.117	1.113	1.187	1.198	88.7	97.5	103.5	101	100.3	99	98.7	105.3	106.2	3	3	3	3	3	3	3	3	3		High	High	High	High	High	High	High	High	High
FALSE	High	[R].STAGEGPLVAFGGSDGVIR.[V]	1xTMT6plex [N-Term]		4.06366e-06	0	1	1	1	XP_010673184.1	XP_010673184.1 [176-194]	0	2019.07	0.926	0.977	0.958	0.888	0.929	0.866	1.024	0.964	105.5	97.6	103	101.1	93.6	98	91.3	108	101.7	1	1	1	1	1	1	1	1	1		High	High	High	High	High	High	High	High	High
FALSE	High	[K].GLESVGLTSLQSGMDNVR.[N]	1xTMT6plex [N-Term]		1.1397e-05	0	1	1	5	XP_010675576.1	XP_010675576.1 [201-218]	0	2092.09	1.285	1.066	1.142	1.044	1.017	1.135	1.145	1.043	91.1	117.1	97.1	104	95.1	92.7	103.4	104.4	95.1	4	4	4	4	4	4	4	4	4		High	High	High	High	High	High	High	High	High
FALSE	High	[K].STAEAICQEIQLFSNSEELK.[G]	1xCarbamidomethyl [C7]; 1xTMT6plex [K20]; 1xTMT6plex [N-Term]		5.28654e-06	0	1	1	2	XP_010693884.1	XP_010693884.1 [659-678]	0	2755.42	0.999	1.161	1.066	0.993	1.003	1.02	1.046	1.015	96.8	96.7	112.3	103.1	96.1	97	98.7	101.2	98.2	2	2	2	2	2	2	2	2	2		High	High	High	High	High	High	High	High	High
FALSE	High	[K].STADPSYWENISK.[G]	1xTMT6plex [K13]; 1xTMT6plex [N-Term]		4.54895e-06	0	1	2	4	XP_019106894.1	XP_019106894.1 [726-738]	0	1956.01	0.956	0.896	0.875	1.245	0.999	0.77	0.878	0.867	106	101.4	95	92.8	132.1	105.9	81.7	93.1	91.9	4	4	4	4	4	4	4	4	4		High	High	High	High	High	High	High	High	High
FALSE	High	[K].IQYSVDEGWIR.[D]	1xTMT6plex [N-Term]		3.35176e-05	0	1	1	3	XP_010682143.1	XP_010682143.1 [48-58]	0	1594.84	1.137	1.113	1.072	1.015	0.968	1.287	1.455	1.333	86.7	98.6	96.5	92.9	88	83.9	111.6	126.2	115.6	2	2	2	2	2	2	2	2	2		High	High	High	High	High	High	High	High	High
FALSE	High	[R].STAAPITQVDLSTFGEDILKK.[S]	2xTMT6plex [K20; K21]; 1xTMT6plex [N-Term]		2.97167e-06	0	1	1	1	XP_010694223.1	XP_010694223.1 [196-216]	1	2921.68	1.015	1.115	0.928	0.9	0.889	0.964	0.978	0.865	104	105.5	115.9	96.5	93.6	92.4	100.3	101.7	90	1	1	1	1	1	1	1	1	1		High	High	High	High	High	High	High	High	High
FALSE	High	[R].STAAPITQVDLSTFGEDILK.[K]	1xTMT6plex [K20]; 1xTMT6plex [N-Term]		1.19924e-06	0	1	1	4	XP_010694223.1	XP_010694223.1 [196-215]	0	2564.42	1.015	0.968	1.02	0.978	1.06	1.161	1.163	1.232	93.8	95.2	90.8	95.6	91.7	99.4	108.9	109	115.5	4	4	4	4	4	4	4	4	4		High	High	High	High	High	High	High	High	High
FALSE	High	[K].IQVFCIAEEETDAEGLK.[A]	1xCarbamidomethyl [C5]; 1xTMT6plex [K17]; 1xTMT6plex [N-Term]		2.93133e-05	0	1	1	1	XP_010686647.1	XP_010686647.1 [762-778]	0	2410.26	1.048	1.042	1.075	0.977	1.015	1.149	1.01	0.901	97.7	102.4	101.7	105	95.4	99.1	112.2	98.6	88	1	1	1	1	1	1	1	1	1		High	High	High	High	High	High	High	High	High
FALSE	High	[K].GLESGFATDDQYNVYDK.[G]	1xTMT6plex [K17]; 1xTMT6plex [N-Term]		1.74442e-05	0	1	1	1	XP_010688295.1	XP_010688295.1 [460-476]	0	2380.17	1.756	1.414	1.583	1.359	1.281	1.257	1.228	1.372	73.5	129	103.9	116.3	99.8	94.1	92.3	90.3	100.8	1	1	1	1	1	1	1	1	1		High	High	High	High	High	High	High	High	High
FALSE	High	[R].IQVEHPVTEMISSVDLIEEQIR.[V]	1xTMT6plex [N-Term]		3.36881e-07	0	1	1	4	XP_010687258.1	XP_010687258.1 [360-381]	0	2794.49	1.04	1.001	0.96	0.99	1	1.053	1.07	1.019	98.5	102.5	98.7	94.6	97.6	98.5	103.8	105.4	100.4	4	4	4	4	4	4	4	4	4		High	High	High	High	High	High	High	High	High
FALSE	High	[K].STDINTPASDQAR.[Q]	1xTMT6plex [N-Term]		4.19427e-05	0	1	1	3	XP_010669710.1	XP_010669710.1 [368-380]	0	1604.81	1.123	1.1	0.845	0.864	0.808	0.937	0.907	0.806	107.3	120.5	118	90.6	92.7	86.7	100.5	97.3	86.5	2	2	2	2	2	2	2	2	2		High	High	High	High	High	High	High	High	High
FALSE	High	[K].DTNQDFFAAGFVPGAIVHFTYDLPK.[E]	1xTMT6plex [K25]; 1xTMT6plex [N-Term]		3.12229e-06	0	1	2	1	XP_010679180.1	XP_010679180.1 [162-186]	0	3228.68	0.983	0.876	1.068	0.927	0.938	0.776	0.872	0.899	107.9	106.1	94.5	115.3	100.1	101.2	83.8	94.1	97	1	1	1	1	1	1	1	1	1		High	High	High	High	High	High	High	High	High
FALSE	High	[K].STGLLGYFAWNIAQDNNWALSR.[Q]	1xTMT6plex [N-Term]		1.88934e-07	0	1	1	6	XP_010688359.1	XP_010688359.1 [338-359]	0	2726.39	1.067	1.126	0.973	1.079	1.078	0.988	0.977	0.998	96.9	103.4	109.1	94.3	104.6	104.5	95.8	94.7	96.7	6	6	6	6	6	6	6	6	6		High	High	High	High	High	High	High	High	High
FALSE	High	[K].STGFGLIYDSVDSAK.[K]	1xTMT6plex [K15]; 1xTMT6plex [N-Term]		1.42919e-05	0	2	2	6	XP_010689015.1; XP_010679050.1	XP_010689015.1 [71-85]; XP_010679050.1 [71-85]	0	2018.08	0.995	0.65	0.753	0.739	0.698	0.799	0.61	0.555	132.3	131.7	86	99.7	97.8	92.4	105.8	80.8	73.5	5	5	5	5	5	5	5	5	5	Shared	High	High	High	High	High	High	High	High	High
FALSE	High	[K].STGECTLDQGFLLAGR.[L]	1xCarbamidomethyl [C5]; 1xTMT6plex [N-Term]		4.21145e-05	0	1	1	1	XP_010688517.1	XP_010688517.1 [266-281]	0	1953.99	0.885	0.905	0.819	0.933	0.973	0.871	0.947	0.869	109.7	97.1	99.3	89.8	102.3	106.8	95.6	103.9	95.4	1	1	1	1	1	1	1	1	1		High	High	High	High	High	High	High	High	High
FALSE	High	[R].GLFQSDAALLDNAETR.[N]	1xTMT6plex [N-Term]		8.92865e-06	0	1	1	2	XP_010679746.1	XP_010679746.1 [268-283]	0	1950.01	1.148	1.039	1.016	0.913	0.927	0.923	0.987	0.926	101.4	116.4	105.3	103	92.5	94	93.5	100.1	93.8	2	2	2	2	2	2	2	2	2		High	High	High	High	High	High	High	High	High
FALSE	High	[K].STGDSSLADKPECQR.[G]	1xCarbamidomethyl [C13]; 1xTMT6plex [K10]; 1xTMT6plex [N-Term]		2.3034e-05	0	1	1	2	XP_010691859.1	XP_010691859.1 [230-244]	0	2109.06	0.981	1.144	1.062	1.227	1.104	1.147	1.049	1.285	90	88.3	103	95.6	110.4	99.4	103.2	94.4	115.6	2	2	2	2	2	2	2	2	2		High	High	High	High	High	High	High	High	High
FALSE	High	[K].LQSSGSESTSTR.[K]	1xTMT6plex [N-Term]		2.85545e-05	0	1	1	1	XP_010687274.1	XP_010687274.1 [157-168]	0	1468.74	0.871	1.078	0.88	0.79	0.819	0.991	0.934	0.789	110.4	96.1	119	97.2	87.3	90.4	109.4	103.1	87.1	1	1	1	1	1	1	1	1	1		High	High	High	High	High	High	High	High	High
FALSE	High	[K].STGDMSLAESPECQK.[G]	1xCarbamidomethyl [C13]; 1xTMT6plex [K15]; 1xTMT6plex [N-Term]		2.40862e-05	0	1	1	1	XP_010679425.1	XP_010679425.1 [223-237]	0	2098.02	1.111	1.167	1.018	1.004	1.047	0.99	0.769	0.928	99.6	110.6	116.2	101.4	100.1	104.3	98.6	76.6	92.4	1	1	1	1	1	1	1	1	1		High	High	High	High	High	High	High	High	High
FALSE	High	[R].IQSSLEELVISLSER.[C]	1xTMT6plex [N-Term]		3.73378e-06	0	1	2	2	XP_010690543.1	XP_010690543.1 [675-689]	0	1932.09	1.035	1.022	0.99	0.929	0.975	0.894	1.008	0.981	101.9	105.4	104.2	100.8	94.7	99.3	91.1	102.7	99.9	2	2	2	2	2	2	2	2	2		High	High	High	High	High	High	High	High	High
FALSE	High	[R].STGASFNAYGTHER.[K]	1xTMT6plex [N-Term]		3.86977e-05	0	1	1	1	XP_010676078.1	XP_010676078.1 [278-291]	0	1726.83	1.205	0.832	0.998	1.004	0.891	0.977	1.124	0.908	100.7	121.3	83.8	100.5	101.1	89.7	98.4	113.2	91.5	1	1	1	1	1	1	1	1	1		High	High	High	High	High	High	High	High	High
FALSE	High	[K].IQSVELVGSGSR.[I]	1xTMT6plex [N-Term]		3.68002e-05	0	1	1	1	XP_010665569.1	XP_010665569.1 [332-343]	0	1460.83	1.018	0.976	1.004	0.968	0.927	1.038	0.914	0.818	103.9	105.7	101.4	104.3	100.6	96.3	107.8	95	85	1	1	1	1	1	1	1	1	1		High	High	High	High	High	High	High	High	High
FALSE	High	[K].LQSVSQEAYEVYMK.[K]	1xTMT6plex [K14]; 1xTMT6plex [N-Term]		1.17727e-05	0	1	1	2	XP_010683481.1	XP_010683481.1 [136-149]	0	2133.13	0.917	0.923	0.874	0.916	0.937	1.049	1.19	1.083	101.3	92.8	93.5	88.5	92.7	94.8	106.2	120.5	109.7	2	2	2	2	2	2	2	2	2		High	High	High	High	High	High	High	High	High
FALSE	High	[K].LQTIVSNESAEIIR.[M]	1xTMT6plex [N-Term]		1.64492e-06	0	1	2	3	XP_010687743.1	XP_010687743.1 [167-180]	0	1802.02	1.069	1.026	1.075	1.063	1.081	1.164	1.123	1.248	91.4	97.7	93.8	98.3	97.1	98.8	106.4	102.6	114	3	3	3	3	3	3	3	3	3		High	High	High	High	High	High	High	High	High
FALSE	High	[K].IQTQIHEASLDESETPLKK.[K]	2xTMT6plex [K18; K19]; 1xTMT6plex [N-Term]		2.46834e-05	0	1	1	1	XP_010693884.1	XP_010693884.1 [247-265]	1	2854.61	1.158	1.107	1.042	0.896	0.935	1.051	0.911	1.013	98.7	114.4	109.3	102.9	88.5	92.3	103.8	90	100	1	1	1	1	1	1	1	1	1		High	High	High	High	High	High	High	High	High
FALSE	High	[R].LQTVEDVVETLEK.[V]	1xTMT6plex [K13]; 1xTMT6plex [N-Term]		1.52538e-06	0	1	2	4	XP_010675679.1	XP_010675679.1 [107-119]	0	1961.12	1.029	1.041	0.915	0.932	0.946	0.986	0.906	0.796	105.2	108.3	109.5	96.3	98.1	99.6	103.8	95.4	83.8	4	4	4	4	4	4	4	4	4		High	High	High	High	High	High	High	High	High
FALSE	High	[K].IQVDDGLGTFHLYNR.[Q]	1xTMT6plex [N-Term]		3.02931e-07	0	1	1	4	XP_010675818.1	XP_010675818.1 [294-308]	0	1977.04	1.029	1.055	1.042	0.985	1.051	0.994	1.023	1.089	97.1	99.9	102.4	101.2	95.7	102	96.6	99.3	105.8	4	4	4	4	4	4	4	4	4		High	High	High	High	High	High	High	High	High
FALSE	High	[K].DTQGADTAVLLTGATIVDK.[T]	1xTMT6plex [K19]; 1xTMT6plex [N-Term]		2.74948e-06	0	1	1	3	XP_010677353.1	XP_010677353.1 [51-69]	0	2347.31	1.007	1.022	1.054	1.045	1.055	1.03	1.014	1.039	97.1	97.8	99.2	102.4	101.5	102.5	100	98.5	100.9	3	3	3	3	3	3	3	3	3		High	High	High	High	High	High	High	High	High
FALSE	High	[K].STEDSLNTSVSGNAIAR.[H]	1xTMT6plex [N-Term]		4.22868e-05	0	1	1	1	XP_010669324.1	XP_010669324.1 [300-316]	0	1950.99	1.19	1.023	1.059	0.979	1.039	1.111	1.345	0.992	92.4	110	94.5	97.9	90.5	96	102.7	124.3	91.7	1	1	1	1	1	1	1	1	1		High	High	High	High	High	High	High	High	High
FALSE	High	[R].GIFGSDAYSYAR.[D]	1xTMT6plex [N-Term]		1.08301e-05	0	1	1	3	XP_010674192.1	XP_010674192.1 [227-238]	0	1535.77	0.968	0.919	0.94	0.889	0.988	1.085	1.185	1.109	99.1	95.9	91.1	93.1	88.1	97.9	107.5	117.4	109.8	3	3	3	3	3	3	3	3	3		High	High	High	High	High	High	High	High	High
FALSE	High	[R].GLFGNEGLQSFR.[M]	1xTMT6plex [N-Term]		1.33992e-05	0	1	1	3	XP_010665636.1	XP_010665636.1 [204-215]	0	1553.83	1.237	1.059	1.122	1.048	1.196	0.888	1.157	1.178	91	112.6	96.4	102.1	95.4	108.9	80.8	105.4	107.3	3	3	3	3	3	3	3	3	3		High	High	High	High	High	High	High	High	High
FALSE	High	[K].DTQTVNFQPPAVPAITVDELK.[E]	1xTMT6plex [K21]; 1xTMT6plex [N-Term]		2.60449e-06	0	1	1	5	XP_019104207.1	XP_019104207.1 [42-62]	0	2741.51	1.055	1.052	1.095	1.134	1.088	1.057	0.972	1.001	95.2	100.5	100.1	104.2	108	103.6	100.7	92.5	95.3	4	4	4	4	4	4	4	4	4		High	High	High	High	High	High	High	High	High
FALSE	High	[K].GLFDSVQDTASSVAK.[T]	1xTMT6plex [K15]; 1xTMT6plex [N-Term]		2.29312e-05	0	1	1	2	XP_010686767.1	XP_010686767.1 [244-258]	0	1983.08	1.008	0.939	1.057	0.962	1.01	1.119	1.224	1.106	95.5	96.3	89.7	100.9	91.8	96.5	106.9	116.8	105.6	2	2	2	2	2	2	2	2	2		High	High	High	High	High	High	High	High	High
FALSE	High	[R].DTTLNGAVEQMYTEMASR.[H]	1xTMT6plex [N-Term]		1.77246e-05	0	1	1	2	XP_010679799.1	XP_010679799.1 [98-115]	0	2246.06	0.997	0.971	0.968	1.008	1.052	0.995	1.039	0.958	100.1	99.8	97.2	96.9	100.9	105.4	99.6	104.1	95.9	2	2	2	2	2	2	2	2	2		High	High	High	High	High	High	High	High	High
FALSE	High	[K].SSYSTSSNPGWVITCK.[N]	1xCarbamidomethyl [C15]; 1xTMT6plex [K16]; 1xTMT6plex [N-Term]		4.65708e-06	0	1	1	2	NP_064090.2	NP_064090.2 [127-142]	0	2232.14	0.968	1.149	1.016	1.079	1.046	0.975	0.818	1.12	98.1	94.9	112.7	99.7	105.9	102.7	95.7	80.3	110	2	2	2	2	2	2	2	2	2		High	High	High	High	High	High	High	High	High
FALSE	High	[K].DTTISTLATEVTGK.[L]	1xTMT6plex [K14]; 1xTMT6plex [N-Term]		1.86341e-05	0	1	1	5	XP_010690004.1	XP_010690004.1 [189-202]	0	1895.07	0.942	1.217	1.034	1.091	1.032	1.185	1.273	1.253	89.7	84.5	109.3	92.8	97.9	92.6	106.4	114.3	112.4	4	4	4	4	4	4	4	4	4		High	High	High	High	High	High	High	High	High
FALSE	High	[K].DTYPDDLLAPVLK.[A]	1xTMT6plex [K13]; 1xTMT6plex [N-Term]		6.33246e-06	0	1	1	5	XP_010696158.1	XP_010696158.1 [72-84]	0	1918.09	0.961	1.072	1.07	1.115	1.065	1.027	0.954	0.996	97.2	93.4	104.2	104	108.4	103.5	99.8	92.7	96.8	5	5	5	5	5	5	5	5	5		High	High	High	High	High	High	High	High	High
FALSE	High	[K].GIEIIYNYGQEEAELK.[-]	1xTMT6plex [K16]; 1xTMT6plex [N-Term]		9.70952e-06	0	1	1	7	XP_010690756.1	XP_010690756.1 [103-118]	0	2327.25	0.953	0.971	0.977	0.983	0.993	1.061	1.091	1.055	99.1	94.4	96.2	96.8	97.4	98.4	105.1	108.1	104.6	6	6	6	6	6	6	6	6	6		High	High	High	High	High	High	High	High	High
FALSE	High	[R].LRPAAHLVDEQYLAK.[Y]	1xTMT6plex [K15]; 1xTMT6plex [N-Term]		1.31789e-06	0	2	2	33	XP_010686564.1; XP_019106681.1	XP_010686564.1 [133-147]; XP_019106681.1 [133-147]	0	2182.27	0.971	0.81	1.019	0.903	0.832	0.983	0.965	0.858	107.9	104.8	87.4	110	97.4	89.8	106.1	104.1	92.6	29	29	29	29	29	29	29	29	29	Shared	High	High	High	High	High	High	High	High	High
FALSE	High	[K].DVAAQYVEGWDWMTPIR.[D]	1xTMT6plex [N-Term]		3.1491e-05	0	1	1	1	XP_010674749.1	XP_010674749.1 [175-191]	0	2266.12	1.182	1.075	1.179	1.242	1.039	1.017	1.263	1.28	87.6	103.5	94.2	103.3	108.8	91	89.1	110.6	112.1	1	1	1	1	1	1	1	1	1		High	High	High	High	High	High	High	High	High
FALSE	High	[R].DVADADSLIESLK.[K]	1xTMT6plex [K13]; 1xTMT6plex [N-Term]		2.96468e-06	0	1	1	5	XP_010676419.1	XP_010676419.1 [207-219]	0	1834.02	0.991	0.996	1.089	1.045	1.041	1.145	1.273	1.124	92.7	91.9	92.4	101	97	96.5	106.2	118.1	104.2	5	5	5	5	5	5	5	5	5		High	High	High	High	High	High	High	High	High
FALSE	High	[R].DVADADSLIESLKK.[A]	2xTMT6plex [K13; K14]; 1xTMT6plex [N-Term]		9.21844e-08	0	1	1	3	XP_010676419.1	XP_010676419.1 [207-220]	1	2191.28	1.124	1.183	1.042	1.216	1.028	0.909	0.899	0.951	96.2	108.2	113.9	100.3	117	98.9	87.5	86.5	91.6	2	2	2	2	2	2	2	2	2		High	High	High	High	High	High	High	High	High
FALSE	High	[R].DVADLTTDDFVYTGFR.[G]	1xTMT6plex [N-Term]		2.69693e-05	0	1	1	5	XP_010670840.1	XP_010670840.1 [42-57]	0	2064.01	1.211	0.972	1.16	1.008	0.93	0.948	1.007	0.93	98.2	118.9	95.4	113.9	99	91.3	93.1	98.8	91.3	4	4	4	4	4	4	4	4	4		High	High	High	High	High	High	High	High	High
FALSE	High	[K].SSVEHLNATIEEFANDALR.[T]	1xTMT6plex [N-Term]		1.81327e-05	0	1	1	2	XP_010688117.1	XP_010688117.1 [602-620]	0	2345.19	0.97	0.96	0.987	1.028	1.031	0.968	0.919	0.932	102.3	99.2	98.3	101	105.2	105.5	99.1	94.1	95.4	2	2	2	2	2	2	2	2	2		High	High	High	High	High	High	High	High	High
FALSE	High	[K].SSVATDNGSAPEWNETFVFR.[I]	1xTMT6plex [N-Term]		6.17136e-06	0	1	1	1	XP_010671812.1	XP_010671812.1 [40-59]	0	2443.17	0.91	0.883	0.871	0.824	0.905	0.887	1.008	0.817	111.1	101	98	96.8	91.5	100.5	98.5	112	90.7	1	1	1	1	1	1	1	1	1		High	High	High	High	High	High	High	High	High
FALSE	High	[K].SSVAEGLTIEGILENWPK.[L]	1xTMT6plex [K18]; 1xTMT6plex [N-Term]		1.45239e-05	0	1	1	1	XP_010670120.1	XP_010670120.1 [82-99]	0	2401.34	1.106	1.034	1.007	1.003	0.801	1.088	1.061	1.073	98.1	108.5	101.4	98.8	98.4	78.6	106.7	104.1	105.3	1	1	1	1	1	1	1	1	1		High	High	High	High	High	High	High	High	High
FALSE	High	[R].LRPAQSVEEVTYPTPR.[H]	1xTMT6plex [N-Term]		1.64011e-05	0	1	1	2	XP_010674104.1	XP_010674104.1 [311-326]	0	2072.13	0.897	0.896	0.748	0.816	0.815	0.896	0.889	0.879	114.9	103	102.9	85.9	93.7	93.6	102.9	102.1	101	2	2	2	2	2	2	2	2	2		High	High	High	High	High	High	High	High	High
FALSE	High	[R].GIELIASENFTSFAVIQALGSALTNK.[Y]	1xTMT6plex [K26]; 1xTMT6plex [N-Term]		4.32093e-08	0	1	1	13	XP_010673386.1	XP_010673386.1 [97-122]	0	3152.76	1.358	1.223	1.114	1.213	1.146	0.96	0.895	1.061	90.3	122.6	110.4	100.6	109.5	103.4	86.7	80.8	95.8	10	10	10	10	10	10	10	10	10		High	High	High	High	High	High	High	High	High
FALSE	High	[R].IRPAVQDDGGDIVYK.[G]	1xTMT6plex [K15]; 1xTMT6plex [N-Term]		9.33896e-07	0	1	1	1	XP_010678203.1	XP_010678203.1 [200-214]	0	2104.18	0.955	1.034	0.934	1.023	0.984	1.032	1.16	1.134	97.2	92.9	100.6	90.9	99.4	95.6	100.3	112.8	110.3	1	1	1	1	1	1	1	1	1		High	High	High	High	High	High	High	High	High
FALSE	High	[R].LRPDYVEADLPSQALSTVR.[L]	1xTMT6plex [N-Term]		1.16641e-05	0	1	4	1	XP_010668417.1	XP_010668417.1 [689-707]	0	2359.28	1.221	1.275	1.436	1.219	1.384	1.39	1.266	1.694	75.7	92.4	96.5	108.7	92.3	104.8	105.3	95.9	128.3	1	1	1	1	1	1	1	1	1		High	High	High	High	High	High	High	High	High
FALSE	High	[R].SSTTNSSSTSAPAK.[E]	1xTMT6plex [K14]; 1xTMT6plex [N-Term]		2.35359e-06	0	1	1	2	XP_010682135.1	XP_010682135.1 [57-70]	0	1783.94	1.01	0.929	0.625	0.799	0.911	0.993	0.788	0.908	113	114.1	105.1	70.6	90.3	103	112.2	89	102.6	2	2	2	2	2	2	2	2	2		High	High	High	High	High	High	High	High	High
FALSE	High	[R].IRPEVIPANEIGVTFNDIGSLEETK.[E]	1xTMT6plex [K25]; 1xTMT6plex [N-Term]		5.49142e-07	0	1	1	2	XP_010671575.1	XP_010671575.1 [501-525]	0	3199.76	0.954	0.922	0.889	0.923	0.958	1.068	0.939	1.078	103.1	98.3	95.1	91.6	95.1	98.8	110.1	96.8	111.1	1	1	1	1	1	1	1	1	1		High	High	High	High	High	High	High	High	High
FALSE	High	[R].LRPLPPSVNSVPGLAQLCSLAFVK.[I]	1xCarbamidomethyl [C18]; 1xTMT6plex [K24]; 1xTMT6plex [N-Term]		1.74068e-06	0	1	1	3	XP_010682214.1	XP_010682214.1 [831-854]	0	3021.77	0.914	1.16	0.932	1.147	1.139	0.861	0.764	0.902	102	93.3	118.4	95.1	117	116.2	87.9	77.9	92.1	2	2	2	2	2	2	2	2	2		High	High	High	High	High	High	High	High	High
FALSE	High	[R].SSTTILSETAGHFLK.[N]	1xTMT6plex [K15]; 1xTMT6plex [N-Term]		1.05325e-05	0	1	1	1	XP_010676131.1	XP_010676131.1 [1155-1169]	0	2050.16	1.005	0.909	0.955	0.844	1.003	0.984	0.94	1.005	104.1	104.7	94.6	99.4	87.9	104.5	102.4	97.8	104.6	1	1	1	1	1	1	1	1	1		High	High	High	High	High	High	High	High	High
FALSE	High	[K].GIEHEGEPELVALGK.[K]	1xTMT6plex [K15]; 1xTMT6plex [N-Term]		1.60301e-05	0	1	2	1	XP_010676038.1	XP_010676038.1 [343-357]	0	2036.14	1.001	1.012	0.928	1.005	0.932	1.019	0.88	1.012	102.4	102.5	103.6	95	102.9	95.4	104.4	90.1	103.7	1	1	1	1	1	1	1	1	1		High	High	High	High	High	High	High	High	High
FALSE	High	[K].DVAQIIYEGGEEPGSLR.[D]	1xTMT6plex [N-Term]		1.97208e-05	0	1	1	2	XP_010686654.1	XP_010686654.1 [1754-1770]	0	2062.07	1.455	1.136	1.449	1.205	0.95	1.093	1.204	1.147	84.6	123.1	96.1	122.6	102	80.4	92.4	101.9	97	2	2	2	2	2	2	2	2	2		High	High	High	High	High	High	High	High	High
FALSE	High	[K].SSTSYDQGTSSR.[N]	1xTMT6plex [N-Term]		2.82434e-05	0	1	2	1	XP_010693192.1	XP_010693192.1 [438-449]	0	1504.71	0.961	0.93	0.896	1.017	0.815	0.918	0.59	0.852	112.8	108.4	104.9	101.1	114.7	92	103.5	66.5	96.1	1	1	1	1	1	1	1	1	1		High	High	High	High	High	High	High	High	High
FALSE	High	[R].LRPAAHLVDDK.[Y]	1xTMT6plex [K11]; 1xTMT6plex [N-Term]		3.30895e-05	0	2	2	10	XP_010686567.1; XP_010686565.1	XP_010686567.1 [131-141]; XP_010686565.1 [133-143]	0	1693.02	0.989	0.788	1.059	0.991	0.908	0.963	0.892	0.841	106.8	105.6	84.1	113.1	105.7	97	102.8	95.2	89.8	10	10	10	10	10	10	10	10	10	Shared	High	High	High	High	High	High	High	High	High
FALSE	High	[K].IREELEAIASQLEAR.[T]	1xTMT6plex [N-Term]		3.79084e-07	0	1	1	2	XP_010672597.1	XP_010672597.1 [1201-1215]	1	1957.09	1.062	0.987	0.953	0.978	1.003	0.979	0.867	0.959	102.4	108.8	101.1	97.6	100.2	102.7	100.2	88.8	98.2	2	2	2	2	2	2	2	2	2		High	High	High	High	High	High	High	High	High
FALSE	High	[K].GIELVLSTEIVK.[A]	1xTMT6plex [K12]; 1xTMT6plex [N-Term]		1.46244e-05	0	1	1	25	XP_010683783.1	XP_010683783.1 [86-97]	0	1759.1	1.005	1.028	1.06	0.994	0.986	1.044	1.1	1.027	97.4	97.8	100.1	103.2	96.8	96	101.6	107.1	100	17	17	17	17	17	17	17	17	17		High	High	High	High	High	High	High	High	High
FALSE	High	[K].GIEMIYEDPVSGIDIDR.[H]	1xTMT6plex [N-Term]		2.82829e-06	0	1	1	8	XP_010676419.1	XP_010676419.1 [148-164]	0	2151.08	1.033	1.041	1.067	1.016	1.016	1.119	1.088	1.116	94.8	97.9	98.7	101.1	96.3	96.3	106	103.1	105.7	7	7	7	7	7	7	7	7	7		High	High	High	High	High	High	High	High	High
FALSE	High	[R].SSYFQDQADSLTFEK.[V]	1xTMT6plex [K15]; 1xTMT6plex [N-Term]		1.85497e-05	0	1	2	1	XP_010675048.1	XP_010675048.1 [26-40]	0	2224.12	0.912	0.89	0.901	0.866	0.968	1.131	1.042	0.994	103.4	94.3	92	93.1	89.5	100.1	117	107.8	102.8	1	1	1	1	1	1	1	1	1		High	High	High	High	High	High	High	High	High
FALSE	High	[R].SSYESLVSLVSSR.[V]	1xTMT6plex [N-Term]		3.66455e-05	0	1	1	2	XP_010678647.1	XP_010678647.1 [378-390]	0	1642.88	1.088	1.043	1.05	1.1	1.095	1.011	0.932	0.986	96.7	105.2	100.9	101.6	106.4	105.9	97.8	90.1	95.3	2	2	2	2	2	2	2	2	2		High	High	High	High	High	High	High	High	High
FALSE	High	[K].DTTTLGENNVAENSFLVIMLSK.[N]	1xTMT6plex [K22]; 1xTMT6plex [N-Term]		1.00777e-05	0	1	1	2	XP_010692904.1	XP_010692904.1 [55-76]	0	2854.53	1.182	1.32	1.273	1.013	1.168	1.121	1.096	1.082	87.8	103.7	115.8	111.7	88.9	102.5	98.4	96.2	95	2	2	2	2	2	2	2	2	2		High	High	High	High	High	High	High	High	High
FALSE	High	[R].GLEPLEYSFGCDQWK.[V]	1xCarbamidomethyl [C11]; 1xTMT6plex [K15]; 1xTMT6plex [N-Term]		1.81327e-05	0	1	1	2	XP_010669152.1	XP_010669152.1 [110-124]	0	2287.15	1.137	1.274	1.33	1.352	1.375	0.961	0.864	1.113	86.5	98.4	110.2	115	117	118.9	83.1	74.7	96.3	2	2	2	2	2	2	2	2	2		High	High	High	High	High	High	High	High	High
FALSE	High	[R].LREDGSLIGVLSTEESK.[S]	1xTMT6plex [K17]; 1xTMT6plex [N-Term]		1.99451e-05	0	2	2	1	XP_010673892.1; XP_010683686.1	XP_010673892.1 [171-187]; XP_010683686.1 [166-182]	1	2291.29	0.921	0.928	0.977	0.975	0.943	0.971	0.854	0.88	106.5	98.1	98.8	104.1	103.8	100.4	103.5	91	93.8	1	1	1	1	1	1	1	1	1	Shared	High	High	High	High	High	High	High	High	High
FALSE	High	[K].SSVTSAEVSQDGR.[Y]	1xTMT6plex [N-Term]		2.00512e-06	0	1	1	4	XP_010688097.1	XP_010688097.1 [188-200]	0	1551.78	1.202	1.044	1.137	1.078	1.052	1.079	1.146	1.006	92.4	111.1	96.4	105	99.6	97.2	99.7	105.8	92.9	4	4	4	4	4	4	4	4	4		High	High	High	High	High	High	High	High	High
FALSE	High	[K].GLENTQSEIDDIDWESTFYLR.[H]	1xTMT6plex [N-Term]		1.36801e-05	0	1	1	1	XP_010686763.1	XP_010686763.1 [73-93]	0	2760.32	1.136	1.022	0.95	0.981	0.997	1.075	1.107	1.013	97	110.1	99.1	92.2	95.1	96.7	104.2	107.3	98.2	1	1	1	1	1	1	1	1	1		High	High	High	High	High	High	High	High	High
FALSE	High	[R].SSVSGIVATVFGATGFLGR.[Y]	1xTMT6plex [N-Term]		1.39989e-05	0	1	1	2	XP_010684864.1	XP_010684864.1 [57-75]	0	2055.14	0.958	1.075	0.981	1.072	1.055	1.052	0.939	1.05	98	93.9	105.3	96.2	105.1	103.4	103.1	92	102.9	2	2	2	2	2	2	2	2	2		High	High	High	High	High	High	High	High	High
FALSE	High	[K].GLENSDFLSSMDPYVILTCR.[T]	1xCarbamidomethyl [C19]; 1xOxidation [M11]; 1xTMT6plex [N-Term]		1.20484e-05	0	1	1	2	XP_010671812.1	XP_010671812.1 [15-34]	0	2562.24	1.017	0.814	0.92	1.047	0.763	0.995	1.094	0.916	105.1	106.8	85.5	96.7	110	80.1	104.5	114.9	96.2	2	2	2	2	2	2	2	2	2		High	High	High	High	High	High	High	High	High
FALSE	High	[K].GLENSDFLSSMDPYVILTCR.[T]	1xCarbamidomethyl [C19]; 1xTMT6plex [N-Term]		1.05081e-05	0	1	1	1	XP_010671812.1	XP_010671812.1 [15-34]	0	2546.25	1.043	0.988	0.791	0.931	0.781	0.716	0.811	0.829	114.1	118.9	112.7	90.2	106.2	89	81.7	92.6	94.6	1	1	1	1	1	1	1	1	1		High	High	High	High	High	High	High	High	High
FALSE	High	[R].GLFQSDAALLNDK.[E]	1xTMT6plex [K13]; 1xTMT6plex [N-Term]		4.11762e-05	0	1	1	4	XP_010689572.1	XP_010689572.1 [271-283]	0	1850.04	0.964	0.928	1.035	1.012	0.91	0.974	0.983	0.971	102.6	98.9	95.1	106.1	103.8	93.3	99.9	100.8	99.6	4	4	4	4	4	4	4	4	4		High	High	High	High	High	High	High	High	High
FALSE	High	[K].SSVNVDVGTEDIEGIVFSQK.[G]	1xTMT6plex [K20]; 1xTMT6plex [N-Term]		2.09613e-07	0	1	1	2	XP_010679412.1	XP_010679412.1 [566-585]	0	2581.38	1.013	1.007	0.991	0.939	0.925	1.042	0.981	0.926	102	103.3	102.7	101.1	95.8	94.3	106.3	100	94.5	2	2	2	2	2	2	2	2	2		High	High	High	High	High	High	High	High	High
FALSE	High	[K].DTVGQYESHMAFTLPGLYR.[V]	1xOxidation [M10]; 1xTMT6plex [N-Term]		2.44976e-06	0	1	2	3	XP_019106894.1	XP_019106894.1 [486-504]	0	2430.2	1.208	0.869	0.887	1.039	0.894	0.847	0.943	0.905	104.7	126.6	91	92.9	108.9	93.6	88.8	98.8	94.8	3	3	3	3	3	3	3	3	3		High	High	High	High	High	High	High	High	High
FALSE	High	[K].LREEIDTVLGK.[G]	1xTMT6plex [K11]; 1xTMT6plex [N-Term]		3.93471e-05	0	1	1	5	XP_010685980.1	XP_010685980.1 [332-342]	1	1731.04	1.071	1.073	0.904	0.892	0.979	0.966	0.97	0.965	102	109.3	109.5	92.2	91	99.9	98.6	99	98.4	4	4	4	4	4	4	4	4	4		High	High	High	High	High	High	High	High	High
FALSE	High	[R].DTVQCVELAIANPANPGEFR.[V]	1xCarbamidomethyl [C5]; 1xTMT6plex [N-Term]		4.85817e-06	0	1	1	1	XP_010669397.1	XP_010669397.1 [358-377]	0	2430.23	1.128	1.251	1.047	1.029	1.081	0.981	1.103	0.992	93.6	105.6	117.2	98.1	96.3	101.2	91.8	103.3	92.9	1	1	1	1	1	1	1	1	1		High	High	High	High	High	High	High	High	High
FALSE	High	[K].DTVSSDLSEEDMLK.[R]	1xTMT6plex [K14]; 1xTMT6plex [N-Term]		2.5294e-05	0	1	1	2	XP_010671022.1	XP_010671022.1 [383-396]	0	2027.03	1.131	1.042	1.081	1.079	0.947	1.164	1.092	1.103	93.4	105.6	97.3	100.9	100.7	88.5	108.7	101.9	103	2	2	2	2	2	2	2	2	2		High	High	High	High	High	High	High	High	High
FALSE	High	[K].SSVLLDVKPWDDETDMK.[K]	1xOxidation [M16]; 2xTMT6plex [K8; K17]; 1xTMT6plex [N-Term]		3.45347e-05	0	1	1	6	NP_001289996.1	NP_001289996.1 [143-159]	0	2681.43	0.872	0.895	0.794	0.954	0.88	0.872	0.837	0.808	113.8	99.2	101.8	90.3	108.5	100.1	99.2	95.2	91.9	6	6	6	6	6	6	6	6	6		High	High	High	High	High	High	High	High	High
FALSE	High	[K].DTVSSDLSEEDMLKR.[L]	1xTMT6plex [K14]; 1xTMT6plex [N-Term]		2.8753e-06	0	1	1	1	XP_010671022.1	XP_010671022.1 [383-397]	1	2183.13	0.949	1.002	0.873	0.921	0.897	0.994	0.834	0.868	107.9	102.4	108.1	94.3	99.4	96.8	107.3	90.1	93.7	1	1	1	1	1	1	1	1	1		High	High	High	High	High	High	High	High	High
FALSE	High	[K].SSVLLDVKPWDDETDMK.[K]	2xTMT6plex [K8; K17]; 1xTMT6plex [N-Term]		9.36103e-07	0	1	1	4	NP_001289996.1	NP_001289996.1 [143-159]	0	2665.44	0.837	0.884	0.776	0.965	0.947	1.004	1	0.954	107.6	90	95.1	83.5	103.8	101.9	108	107.5	102.6	4	4	4	4	4	4	4	4	4		High	High	High	High	High	High	High	High	High
FALSE	High	[K].DTVVPAVNNYLQPPTNLVVR.[A]	1xTMT6plex [N-Term]		3.23451e-06	0	1	3	1	XP_010695224.1	XP_010695224.1 [316-335]	0	2438.36	1.026	0.879	1.056	0.888	1.068	1.042	1.097	0.946	100	102.6	87.9	105.6	88.8	106.8	104.2	109.7	94.6	1	1	1	1	1	1	1	1	1		High	High	High	High	High	High	High	High	High
FALSE	High	[K].GIEMIYEDPVSGIDIDR.[H]	1xOxidation [M4]; 1xTMT6plex [N-Term]		2.17782e-05	0	1	1	4	XP_010676419.1	XP_010676419.1 [148-164]	0	2167.08	0.957	1.046	1.165	1.162	1.119	1.033	1.055	1.132	93.1	89.1	97.4	108.4	108.2	104.1	96.2	98.2	105.4	3	3	3	3	3	3	3	3	3		High	High	High	High	High	High	High	High	High
FALSE	High	[R].DTWANEAVAQTIK.[T]	1xTMT6plex [K13]; 1xTMT6plex [N-Term]		4.16007e-05	0	1	1	1	XP_010680042.1	XP_010680042.1 [210-222]	0	1905.05	1.116	1.093	1.002	1.069	1.007	1.001	0.964	1.136	95.9	107	104.8	96	102.5	96.5	96	92.4	108.9	1	1	1	1	1	1	1	1	1		High	High	High	High	High	High	High	High	High
FALSE	High	[K].DTVGQYESHMAFTLPGLYR.[V]	1xTMT6plex [N-Term]		3.42494e-07	0	1	2	6	XP_019106894.1	XP_019106894.1 [486-504]	0	2414.2	1.139	1.017	1.019	1.12	1.006	0.913	1.061	1.054	96.5	109.8	98.1	98.3	108.1	97	88.1	102.4	101.6	6	6	6	6	6	6	6	6	6		High	High	High	High	High	High	High	High	High
FALSE	High	[K].STGISLYYQMTDEALQSYK.[G]	1xTMT6plex [K19]; 1xTMT6plex [N-Term]		1.16302e-06	0	1	2	8	XP_010693156.1	XP_010693156.1 [72-90]	0	2656.36	1.096	0.993	1.141	1.087	1.037	0.966	0.976	1.018	96.6	105.9	95.9	110.3	105	100.2	93.3	94.3	98.4	8	8	8	8	8	8	8	8	8		High	High	High	High	High	High	High	High	High
FALSE	High	[R].GLFQSDAALLNDKETR.[D]	1xTMT6plex [K13]; 1xTMT6plex [N-Term]		2.44373e-07	0	1	1	5	XP_010689572.1	XP_010689572.1 [271-286]	1	2236.23	0.943	0.895	0.822	0.927	0.795	0.791	0.618	0.648	121	114.1	108.3	99.4	112.2	96.2	95.7	74.7	78.4	5	5	5	5	5	5	5	5	5		High	High	High	High	High	High	High	High	High
FALSE	High	[K].STGISLYYQMTDEALQSYK.[G]	1xOxidation [M10]; 1xTMT6plex [K19]; 1xTMT6plex [N-Term]		1.94547e-05	0	1	2	11	XP_010693156.1	XP_010693156.1 [72-90]	0	2672.35	1.121	1.009	0.934	0.971	0.879	0.943	0.986	0.958	102.3	114.6	103.2	95.5	99.3	89.9	96.4	100.9	98	7	7	7	7	7	7	7	7	7		High	High	High	High	High	High	High	High	High
FALSE	High	[K].DSYLILDTLPSEYDSR.[V]	1xTMT6plex [N-Term]		1.10843e-05	0	2	2	3	XP_010674056.1; XP_010679177.1	XP_010674056.1 [138-153]; XP_010679177.1 [138-153]	0	2116.06	1.038	0.868	0.946	0.9	0.907	0.944	0.962	1.051	104.4	108.4	90.7	98.8	94	94.7	98.6	100.5	109.8	2	2	2	2	2	2	2	2	2	Shared	High	High	High	High	High	High	High	High	High
FALSE	High	[K].STVAAAAAAAMNPR.[L]	1xTMT6plex [N-Term]		3.05506e-05	0	1	1	3	XP_010676802.1	XP_010676802.1 [563-576]	0	1530.83	0.999	1.027	1.104	0.992	1.077	1.073	1.005	1.067	96.3	96.2	99	106.3	95.5	103.7	103.4	96.8	102.8	3	3	3	3	3	3	3	3	3		High	High	High	High	High	High	High	High	High
FALSE	High	[K].GLGMHVVAHDPYAPADR.[A]	1xTMT6plex [N-Term]		3.90442e-06	0	1	1	5	XP_010691695.1	XP_010691695.1 [240-256]	0	2035.04	0.757	0.845	0.944	0.992	0.925	0.844	0.812	0.791	113.8	86.1	96.1	107.4	112.8	105.3	96	92.4	90	5	5	5	5	5	5	5	5	5		High	High	High	High	High	High	High	High	High
FALSE	High	[K].STTTVGLCQALGAFLGK.[K]	1xCarbamidomethyl [C8]; 1xTMT6plex [K17]; 1xTMT6plex [N-Term]		4.31977e-06	0	1	1	2	XP_010673528.1	XP_010673528.1 [87-103]	0	2182.23	1.043	1.182	1.061	1.195	1.185	1.012	0.936	1.187	91.8	95.8	108.6	97.4	109.8	108.8	92.9	86	109	2	2	2	2	2	2	2	2	2		High	High	High	High	High	High	High	High	High
FALSE	High	[K].STTIGELDFIR.[S]	1xTMT6plex [N-Term]		2.691e-05	0	1	1	2	XP_010672534.1	XP_010672534.1 [191-201]	0	1480.82	1.134	1.458	0.991	0.99	1.092	1.225	1.238	1.001	88.9	100.7	129.6	88.1	88	97	108.8	110	89	2	2	2	2	2	2	2	2	2		High	High	High	High	High	High	High	High	High
FALSE	High	[K].GLGMHVIAHDPYAPADR.[A]	1xTMT6plex [N-Term]		7.79831e-06	0	1	1	4	XP_010687277.1	XP_010687277.1 [240-256]	0	2049.05	0.95	1.047	1.192	0.941	1.061	1.07	1.159	0.909	96.5	91.6	101	115	90.8	102.4	103.2	111.8	87.7	3	3	3	3	3	3	3	3	3		High	High	High	High	High	High	High	High	High
FALSE	High	[K].IQQANYFGSLTQASSIR.[V]	1xTMT6plex [N-Term]		1.3775e-05	0	1	1	2	XP_010680580.1	XP_010680580.1 [97-113]	0	2113.12	0.995	1.035	0.946	0.953	0.983	0.956	0.898	0.929	103.5	103	107.2	98	98.6	101.7	99	92.9	96.1	2	2	2	2	2	2	2	2	2		High	High	High	High	High	High	High	High	High
FALSE	High	[R].STSTPVIISVAQFRPEK.[A]	1xTMT6plex [K17]; 1xTMT6plex [N-Term]		3.35865e-06	0	1	1	1	XP_010689481.1	XP_010689481.1 [263-279]	0	2318.35	0.947	1.11	1.042	1.148	1.106	1.076	1.024	1.112	94.1	89.1	104.4	98	108	104.1	101.2	96.3	104.6	1	1	1	1	1	1	1	1	1		High	High	High	High	High	High	High	High	High
FALSE	High	[K].DTAGSGQVSANGDAR.[E]	1xTMT6plex [N-Term]		3.35865e-06	0	1	1	2	XP_010687919.1	XP_010687919.1 [603-617]	0	1634.79	1.059	1.049	0.866	1.19	1.084	0.895	0.916	0.805	101.5	107.5	106.5	88	120.9	110	90.8	93	81.7	1	1	1	1	1	1	1	1	1		High	High	High	High	High	High	High	High	High
FALSE	High	[K].STSTLFVASDQFGK.[V]	1xTMT6plex [K14]; 1xTMT6plex [N-Term]		3.97572e-05	0	1	1	1	XP_010694014.1	XP_010694014.1 [140-153]	0	1946.06	0.999	1.169	1.071	1.016	1.212	0.919	1.009	0.984	95.9	95.9	112.2	102.8	97.5	116.3	88.2	96.8	94.4	1	1	1	1	1	1	1	1	1		High	High	High	High	High	High	High	High	High
FALSE	High	[K].DTAIHEDDSETVAMIK.[E]	1xTMT6plex [K16]; 1xTMT6plex [N-Term]		6.88933e-06	0	1	1	2	XP_010678203.1	XP_010678203.1 [178-193]	0	2233.14	1.008	0.831	0.963	0.911	0.89	0.908	0.823	0.964	108.5	109.3	90.1	104.5	98.8	96.5	98.5	89.2	104.6	2	2	2	2	2	2	2	2	2		High	High	High	High	High	High	High	High	High
FALSE	High	[R].STSQWLQGDEYLLNEDGLPKPDFPNHWK.[G]	2xTMT6plex [K20; K28]; 1xTMT6plex [N-Term]		2.76288e-07	0	1	1	2	XP_010684760.1	XP_010684760.1 [321-348]	0	4002.06	1.002	0.988	1.055	1.064	1.141	0.906	0.842	0.843	101.8	102	100.6	107.4	108.3	116.2	92.2	85.7	85.9	2	2	2	2	2	2	2	2	2		High	High	High	High	High	High	High	High	High
FALSE	High	[K].IQQELAKPNVLER.[F]	1xTMT6plex [K7]; 1xTMT6plex [N-Term]		2.96346e-05	0	1	1	1	XP_010674998.1	XP_010674998.1 [390-402]	0	1996.2	0.932	0.907	1.008	0.997	0.791	1.156	1.18	0.978	100.6	93.7	91.2	101.3	100.3	79.6	116.3	118.6	98.4	1	1	1	1	1	1	1	1	1		High	High	High	High	High	High	High	High	High
FALSE	High	[K].DTAQNQMQVQNFGEPFFLIIR.[E]	1xTMT6plex [N-Term]		3.24978e-06	0	1	1	1	XP_010677617.1	XP_010677617.1 [1005-1025]	0	2725.4	1.155	0.937	0.852	0.943	0.849	0.844	0.958	0.847	107.3	123.9	100.6	91.5	101.2	91.1	90.6	102.9	90.9	1	1	1	1	1	1	1	1	1		High	High	High	High	High	High	High	High	High
FALSE	High	[K].STSGNLQTSFQNVQQSGGSMLLK.[D]	1xTMT6plex [K23]; 1xTMT6plex [N-Term]		3.04844e-05	0	1	1	1	XP_010693058.1	XP_010693058.1 [523-545]	0	2870.51	0.946	1.123	1.133	0.993	1.093	1.142	0.909	0.937	97	91.8	108.9	109.9	96.4	106.1	110.8	88.2	90.9	1	1	1	1	1	1	1	1	1		High	High	High	High	High	High	High	High	High
FALSE	High	[K].LQQEQFKPMEQVTLEPFER.[D]	1xTMT6plex [K7]; 1xTMT6plex [N-Term]		7.3385e-06	0	2	2	3	XP_010671654.1; XP_010673653.1	XP_010671654.1 [280-298]; XP_010673653.1 [268-286]	0	2835.51	1.128	1.17	1.065	1.041	1.016	1.182	0.97	1.019	93.8	105.8	109.8	100	97.7	95.4	110.9	91	95.6	3	3	3	3	3	3	3	3	3	Shared	High	High	High	High	High	High	High	High	High
FALSE	High	[K].STQETDNGASNSNLR.[V]	1xTMT6plex [N-Term]		2.98289e-05	0	1	1	1	XP_010695352.1	XP_010695352.1 [455-469]	0	1822.87	0.861	0.719	0.839	1.034	0.672	0.986	0.954	0.716	115.7	99.5	83.1	97	119.6	77.8	114.1	110.3	82.9	1	1	1	1	1	1	1	1	1		High	High	High	High	High	High	High	High	High
FALSE	High	[R].STQDAAVNDK.[A]	1xTMT6plex [K10]; 1xTMT6plex [N-Term]		3.82162e-05	0	1	1	4	XP_010686280.1	XP_010686280.1 [151-160]	0	1506.82	0.961	0.951	0.953	1	0.963	1.083	1.015	0.997	100.9	96.9	96	96.1	100.8	97.1	109.2	102.4	100.6	4	4	4	4	4	4	4	4	4		High	High	High	High	High	High	High	High	High
FALSE	High	[R].DTDDVYNSVASGLATGAIYK.[A]	1xTMT6plex [K20]; 1xTMT6plex [N-Term]		1.111e-05	0	1	1	2	XP_010666746.1	XP_010666746.1 [130-149]	0	2518.31	1.045	1.035	0.97	0.951	0.919	1.057	0.861	1.234	99.2	103.7	102.7	96.2	94.3	91.2	104.8	85.4	122.5	2	2	2	2	2	2	2	2	2		High	High	High	High	High	High	High	High	High
FALSE	High	[K].LQQLDDIDSILSNIPK.[V]	1xTMT6plex [K16]; 1xTMT6plex [N-Term]		1.70118e-05	0	1	1	1	XP_010675438.1	XP_010675438.1 [384-399]	0	2270.3	1.402	1.249	1.164	1.309	1.062	1.271	1.269	1.028	83.7	117.3	104.5	97.4	109.5	88.9	106.4	106.2	86.1	1	1	1	1	1	1	1	1	1		High	High	High	High	High	High	High	High	High
FALSE	High	[K].GIGHAIVEELAGLGASVHTCSR.[N]	1xCarbamidomethyl [C20]; 1xTMT6plex [N-Term]		5.41205e-06	0	1	2	1	XP_010675701.1	XP_010675701.1 [29-50]	0	2463.3	1.084	1.104	1.095	0.998	0.993	0.975	1.12	1.064	95.4	103.4	105.3	104.5	95.3	94.8	93	106.9	101.5	1	1	1	1	1	1	1	1	1		High	High	High	High	High	High	High	High	High
FALSE	High	[K].STVEETSEVTPVIVTEAEEVSPK.[V]	1xTMT6plex [K23]; 1xTMT6plex [N-Term]		2.84834e-06	0	1	3	4	XP_010674460.1	XP_010674460.1 [336-358]	0	2918.55	0.892	0.862	0.853	0.809	0.86	1.304	1.207	1.055	101.8	90.8	87.8	86.8	82.4	87.5	132.8	122.8	107.4	2	2	2	2	2	2	2	2	2		High	High	High	High	High	High	High	High	High
FALSE	High	[R].GIGNAVVEELGGFGAK.[I]	1xTMT6plex [K16]; 1xTMT6plex [N-Term]		1.16371e-05	0	1	2	1	XP_010691207.1	XP_010691207.1 [22-37]	0	1976.12	1.377	0.98	1.192	0.942	0.972	0.93	1.112	1.158	93.1	128.2	91.3	111	87.7	90.5	86.7	103.6	107.8	1	1	1	1	1	1	1	1	1		High	High	High	High	High	High	High	High	High
FALSE	High	[K].GIGNGLPLGAVVTTPEIASVMAQK.[I]	1xTMT6plex [K24]; 1xTMT6plex [N-Term]		3.66417e-06	0	1	1	2	XP_010674192.1	XP_010674192.1 [322-345]	0	2781.59	1.082	1.175	0.97	1.103	1.089	1.041	1.012	1.026	94.7	102.6	111.3	91.9	104.5	103.2	98.6	95.9	97.2	2	2	2	2	2	2	2	2	2		High	High	High	High	High	High	High	High	High
FALSE	High	[R].STVGCGIIVPTNLFR.[M]	1xCarbamidomethyl [C5]; 1xTMT6plex [N-Term]		2.9764e-05	0	1	1	3	XP_010693075.1	XP_010693075.1 [492-506]	0	1863.04	0.963	1.089	1.053	1.013	1.064	1.111	1.093	1.089	95	91.5	103.4	100	96.2	101	105.6	103.8	103.4	2	2	2	2	2	2	2	2	2		High	High	High	High	High	High	High	High	High
FALSE	High	[K].LQNIVCEVANVAEEAAK.[D]	1xCarbamidomethyl [C6]; 1xTMT6plex [K17]; 1xTMT6plex [N-Term]		7.2872e-06	0	1	1	1	XP_010681025.1	XP_010681025.1 [168-184]	0	2316.26	1.165	0.93	0.914	1.168	1.326	0.923	0.991	0.946	96.1	112	89.4	87.8	112.2	127.5	88.7	95.3	91	1	1	1	1	1	1	1	1	1		High	High	High	High	High	High	High	High	High
FALSE	High	[K].STVTISGEVDTSAIEK.[S]	1xTMT6plex [K16]; 1xTMT6plex [N-Term]		7.63602e-06	0	1	1	42	XP_010683253.1	XP_010683253.1 [249-264]	0	2095.15	1.042	1.011	1.008	0.989	0.987	0.987	1.027	0.987	99.6	103.8	100.6	100.4	98.5	98.3	98.3	102.3	98.2	41	41	41	41	41	41	41	41	41		High	High	High	High	High	High	High	High	High
FALSE	High	[K].LQNNVDTLIVIPNDR.[L]	1xTMT6plex [N-Term]		1.47256e-05	0	1	1	1	XP_010675824.1	XP_010675824.1 [207-221]	0	1953.1	1.17	0.984	0.984	0.999	0.854	1.153	0.676	0.862	103.6	121.3	102	102	103.5	88.6	119.6	70.1	89.3	1	1	1	1	1	1	1	1	1		High	High	High	High	High	High	High	High	High
FALSE	High	[K].DSVEEIIESFEAASLK.[E]	1xTMT6plex [K16]; 1xTMT6plex [N-Term]		7.65388e-06	0	1	1	1	XP_010688897.1	XP_010688897.1 [241-256]	0	2225.2	0.922	1.093	1.137	1.09	1.139	1.367	1.222	1.402	86.8	80	94.8	98.7	94.6	98.9	118.6	106	121.7	1	1	1	1	1	1	1	1	1		High	High	High	High	High	High	High	High	High
FALSE	High	[R].LQNWATIGLSSSEER.[S]	1xTMT6plex [N-Term]		2.91621e-06	0	1	1	3	XP_010684777.1	XP_010684777.1 [462-476]	0	1920	1.055	1.134	1.07	1.045	1.043	1.054	1.059	1.105	94.1	99.3	106.7	100.7	98.3	98.1	99.2	99.7	104	3	3	3	3	3	3	3	3	3		High	High	High	High	High	High	High	High	High
FALSE	High	[K].GLGTDDTTLIR.[V]	1xTMT6plex [N-Term]		3.6261e-05	0	2	2	1	XP_010690333.1; XP_010690334.1	XP_010690333.1 [255-265]; XP_010690334.1 [255-265]	0	1390.77	0.957	0.829	0.861	0.926	0.891	1.131	1.186	1.089	101.5	97.1	84.1	87.4	94	90.4	114.8	120.3	110.5	1	1	1	1	1	1	1	1	1	Shared	High	High	High	High	High	High	High	High	High
FALSE	High	[K].IQPAFVVDVAGAIVAALK.[D]	1xTMT6plex [K18]; 1xTMT6plex [N-Term]		9.44979e-07	0	1	1	4	XP_010684864.1	XP_010684864.1 [246-263]	0	2240.38	1.267	0.933	1.209	1.052	1.106	1.081	1.351	1.263	87.7	111.1	81.8	106.1	92.2	97	94.8	118.5	110.7	3	3	3	3	3	3	3	3	3		High	High	High	High	High	High	High	High	High
FALSE	High	[R].GLGSPVFDKLEAELAK.[A]	2xTMT6plex [K9; K16]; 1xTMT6plex [N-Term]		1.42263e-05	0	1	1	7	XP_010670014.1	XP_010670014.1 [275-290]	1	2361.4	1.068	1.147	1.019	1.041	1.059	0.992	0.944	0.919	97.9	104.6	112.4	99.8	102	103.7	97.1	92.4	90	5	5	5	5	5	5	5	5	5		High	High	High	High	High	High	High	High	High
FALSE	High	[R].LQPDAYTALQSAFDK.[A]	1xTMT6plex [K15]; 1xTMT6plex [N-Term]		2.98939e-05	0	1	1	3	XP_010692959.1	XP_010692959.1 [407-421]	0	2126.15	1.115	0.99	1.039	0.916	1.041	1.136	1	0.861	98.9	110.3	98	102.8	90.6	103	112.3	98.9	85.2	3	3	3	3	3	3	3	3	3		High	High	High	High	High	High	High	High	High
FALSE	High	[K].STVHEVVLVGGSTR.[I]	1xTMT6plex [N-Term]		3.65683e-05	0	1	1	4	XP_010669896.1	XP_010669896.1 [335-348]	0	1669.94	1.02	1.02	0.991	0.961	1.008	1.095	1.058	1.03	98	99.9	100	97.2	94.2	98.8	107.3	103.7	100.9	3	3	3	3	3	3	3	3	3		High	High	High	High	High	High	High	High	High
FALSE	High	[K].DTDGYIYGGYASQPWQK.[H]	1xTMT6plex [K17]; 1xTMT6plex [N-Term]		4.11762e-05	0	1	1	1	XP_010683627.1	XP_010683627.1 [269-285]	0	2407.2	1.063	0.973	1.286	0.825	0.964	0.989	1.212	1.212	94.5	100.4	92	121.6	78	91.1	93.4	114.5	114.6	1	1	1	1	1	1	1	1	1		High	High	High	High	High	High	High	High	High
FALSE	High	[K].STVHDVVLVGGSTR.[I]	1xTMT6plex [N-Term]		2.42478e-05	0	1	1	4	XP_010669896.1	XP_010669896.1 [1210-1223]	0	1655.93	1.03	1	0.929	0.912	0.907	0.9	0.974	0.874	105.6	108.8	105.6	98.1	96.3	95.7	95	102.8	92.2	4	4	4	4	4	4	4	4	4		High	High	High	High	High	High	High	High	High
FALSE	High	[K].DSVILLWDLAEGK.[R]	1xTMT6plex [K13]; 1xTMT6plex [N-Term]		6.60509e-06	0	1	1	8	XP_010678120.1	XP_010678120.1 [214-226]	0	1917.11	1.016	1.061	1.242	1.095	1.122	1.025	0.98	1.026	94.1	95.6	99.8	116.9	103	105.6	96.4	92.2	96.5	6	6	6	6	6	6	6	6	6		High	High	High	High	High	High	High	High	High
FALSE	High	[K].DSVILLWDLAEGKR.[L]	1xTMT6plex [K13]; 1xTMT6plex [N-Term]		5.17674e-07	0	1	1	2	XP_010678120.1	XP_010678120.1 [214-227]	1	2073.21	1.204	1.607	0.829	1.231	0.991	0.723	0.64	0.708	100.8	121.3	161.9	83.5	124.1	99.9	72.9	64.4	71.3	2	2	2	2	2	2	2	2	2		High	High	High	High	High	High	High	High	High
FALSE	High	[R].DSVLNFSETVPGTSAK.[D]	1xTMT6plex [K16]; 1xTMT6plex [N-Term]		1.66277e-05	0	1	1	3	XP_010683255.1	XP_010683255.1 [216-231]	0	2110.14	0.962	1.093	1.09	0.97	0.998	1.053	1.24	1.23	93.4	89.8	102.1	101.8	90.6	93.3	98.4	115.8	114.8	2	2	2	2	2	2	2	2	2		High	High	High	High	High	High	High	High	High
FALSE	High	[K].STVGTPAYIAPEVLSR.[KR]	1xTMT6plex [N-Term]		1.12918e-05	0	3	3	3	XP_010680996.1; XP_010677149.1; XP_010675155.1	XP_010680996.1 [158-173]; XP_010677149.1 [158-173]; XP_010675155.1 [158-173]	0	1890.05	1.167	1.047	1.094	0.956	1.07	1.086	1.177	1.077	93	108.6	97.4	101.8	88.9	99.5	101	109.5	100.2	2	2	2	2	2	2	2	2	2	Shared	High	High	High	High	High	High	High	High	High
FALSE	High	[K].IQPGLFLTILEK.[F]	1xTMT6plex [K12]; 1xTMT6plex [N-Term]		1.77246e-05	0	1	1	2	XP_010683100.1	XP_010683100.1 [820-831]	0	1830.15	1.096	1.076	1.174	1.096	1.151	1.034	1.062	1.099	91.9	100.7	99	107.9	100.8	105.9	95.1	97.6	101.1	2	2	2	2	2	2	2	2	2		High	High	High	High	High	High	High	High	High
FALSE	High	[K].LQPHTQDFLDISNPK.[A]	1xTMT6plex [K15]; 1xTMT6plex [N-Term]		1.06833e-06	0	1	1	6	XP_010690750.1	XP_010690750.1 [115-129]	0	2211.22	1.057	1.054	1.122	0.986	1.054	1.066	1.051	0.992	95.9	101.4	101.2	107.6	94.6	101.1	102.2	100.8	95.1	5	5	5	5	5	5	5	5	5		High	High	High	High	High	High	High	High	High
FALSE	High	[K].DSVVAGFQWASK.[E]	1xTMT6plex [K12]; 1xTMT6plex [N-Term]		5.06787e-06	0	1	2	32	XP_010693156.1	XP_010693156.1 [662-673]	0	1752.97	1.011	0.975	0.952	0.98	1.024	0.951	0.924	1.007	102	103.1	99.4	97.1	100	104.4	97	94.2	102.7	31	31	31	31	31	31	31	31	31		High	High	High	High	High	High	High	High	High
FALSE	High	[R].LQPLLTLLLEGTPETK.[L]	1xTMT6plex [K16]; 1xTMT6plex [N-Term]		3.55019e-05	0	1	1	1	XP_010686933.1	XP_010686933.1 [281-296]	0	2224.36	1.08	0.983	0.94	0.927	1.02	1.021	1.01	1.037	99.8	107.8	98.1	93.9	92.5	101.8	101.9	100.8	103.5	1	1	1	1	1	1	1	1	1		High	High	High	High	High	High	High	High	High
FALSE	High	[K].STVGTPAYIAPEVLLR.[K]	1xTMT6plex [N-Term]		3.86977e-05	0	1	1	3	XP_010680446.1	XP_010680446.1 [178-193]	0	1916.11	1.047	1.01	1.031	1.001	0.932	1.094	1.073	1.014	97.8	102.4	98.8	100.9	97.9	91.2	107	104.9	99.1	3	3	3	3	3	3	3	3	3		High	High	High	High	High	High	High	High	High
FALSE	High	[R].DSVVILGGPTWNVK.[L]	1xTMT6plex [K14]; 1xTMT6plex [N-Term]		2.18763e-05	0	2	2	4	XP_010695722.1; XP_010695731.1	XP_010695722.1 [134-147]; XP_010695731.1 [133-146]	0	1943.14	1.047	1.11	0.946	1.022	1.052	0.997	1.008	1.068	97.3	101.9	108	92	99.4	102.4	97	98	103.9	2	2	2	2	2	2	2	2	2	Shared	High	High	High	High	High	High	High	High	High
FALSE	High	[R].DSVLGFSVNVPGTSAK.[D]	1xTMT6plex [K16]; 1xTMT6plex [N-Term]		1.5667e-05	0	3	3	8	XP_010670320.1; XP_010670322.1; XP_010670321.1	XP_010670320.1 [216-231]; XP_010670322.1 [216-231]; XP_010670321.1 [216-231]	0	2036.14	1.021	1.042	1.069	0.998	1.023	1.099	1.18	1.12	94.2	96.2	98.2	100.7	94	96.4	103.6	111.2	105.5	6	6	6	6	6	6	6	6	6	Shared	High	High	High	High	High	High	High	High	High
FALSE	High	[K].DVATAHILSFEVPSAEGR.[Y]	1xTMT6plex [N-Term]		7.05243e-06	0	1	1	3	XP_010673673.1	XP_010673673.1 [231-248]	0	2128.12	0.954	1.028	0.879	0.958	1.003	0.936	0.926	1.018	103.4	98.7	106.4	90.9	99	103.8	96.8	95.8	105.3	3	3	3	3	3	3	3	3	3		High	High	High	High	High	High	High	High	High
FALSE	High	[R].STPFSNPELFVNEILDK.[T]	1xTMT6plex [K17]; 1xTMT6plex [N-Term]		4.03369e-05	0	1	1	4	XP_010693180.1	XP_010693180.1 [244-260]	0	2408.31	1.014	1.06	1.098	1.085	1.054	0.983	0.904	0.882	99.1	100.5	105	108.8	107.5	104.5	97.5	89.6	87.5	4	4	4	4	4	4	4	4	4		High	High	High	High	High	High	High	High	High
FALSE	High	[R].LQQQQGEGQGSNER.[E]	1xTMT6plex [N-Term]		1.06581e-06	0	1	1	2	XP_010690375.1	XP_010690375.1 [1433-1446]	0	1787.88	1.003	0.969	1.029	0.926	0.925	0.868	0.768	0.827	108.2	108.5	104.9	111.4	100.2	100.1	93.9	83.2	89.5	2	2	2	2	2	2	2	2	2		High	High	High	High	High	High	High	High	High
FALSE	High	[K].GLFWGFDNLIEK.[G]	1xTMT6plex [K12]; 1xTMT6plex [N-Term]		1.6742e-05	0	1	1	1	XP_010674746.1	XP_010674746.1 [197-208]	0	1897.06	1.125	1.007	1.069	0.979	1.018	0.983	0.92	0.82	100.9	113.5	101.6	107.9	98.8	102.7	99.1	92.8	82.8	1	1	1	1	1	1	1	1	1		High	High	High	High	High	High	High	High	High
FALSE	High	[R].DTLETYSAELHK.[L]	1xTMT6plex [K12]; 1xTMT6plex [N-Term]		2.28287e-05	0	1	1	1	XP_010665637.1	XP_010665637.1 [172-183]	0	1865.01	0.919	0.926	0.966	0.986	1	1.132	1.181	0.922	99.7	91.5	92.3	96.3	98.3	99.6	112.8	117.7	91.9	1	1	1	1	1	1	1	1	1		High	High	High	High	High	High	High	High	High
FALSE	High	[K].DTLEVDAALIATGR.[A]	1xTMT6plex [N-Term]		6.93787e-06	0	1	1	7	XP_010671672.1	XP_010671672.1 [341-354]	0	1673.93	1.062	1.1	0.919	0.882	1.079	1.666	0.983	26.847	25.3	26.9	27.9	23.3	22.3	27.3	42.2	24.9	679.9	7	7	7	7	6	7	7	6	7		High	High	High	High	High	High	High	High	High
FALSE	High	[R].GLFTSDQTLLTNSNTAK.[E]	1xTMT6plex [K17]; 1xTMT6plex [N-Term]		1.36486e-05	0	1	1	3	XP_010671321.1	XP_010671321.1 [267-283]	0	2269.24	1.1	1.049	1.051	1.006	1.041	0.936	1.087	0.978	97.3	107	102.1	102.3	97.9	101.3	91	105.8	95.2	3	3	3	3	3	3	3	3	3		High	High	High	High	High	High	High	High	High
FALSE	High	[R].LQSQFTQVELR.[S]	1xTMT6plex [N-Term]		2.92494e-05	0	1	1	2	XP_010693552.1	XP_010693552.1 [14-24]	0	1577.88	1.063	1.086	1.101	1.104	1.019	1.052	1.169	0.967	94.1	100.1	102.3	103.6	103.9	95.9	99	110.1	91	2	2	2	2	2	2	2	2	2		High	High	High	High	High	High	High	High	High
FALSE	High	[K].STIGGQILLLSGQVDDR.[T]	1xTMT6plex [N-Term]		5.80653e-06	0	2	7	8	XP_010686661.1; XP_010693065.1	XP_010686661.1 [97-113]; XP_010693065.1 [121-137]	0	2001.12	1.097	1.014	0.976	1.025	1.006	0.966	0.988	0.99	99.3	109	100.7	96.9	101.8	99.9	95.9	98.1	98.3	7	7	7	7	7	7	7	7	7	Shared	High	High	High	High	High	High	High	High	High
FALSE	High	[R].DTLIEQAEQGVDYFTIHAGVLLR.[Y]	1xTMT6plex [N-Term]		1.91177e-07	0	1	1	1	XP_010685602.1	XP_010685602.1 [310-332]	0	2817.5	1.02	1.439	1.247	1.271	1.347	1.137	1.386	1.217	81.3	83	117.1	101.4	103.4	109.6	92.5	112.7	99	1	1	1	1	1	1	1	1	1		High	High	High	High	High	High	High	High	High
FALSE	High	[R].GLFTSDQALLSDSTTASLVTLYAR.[N]	1xTMT6plex [N-Term]		5.92226e-07	0	1	1	2	XP_010671316.1	XP_010671316.1 [274-297]	0	2759.47	1.163	1.11	1.182	1.085	1.041	1.146	1.163	1.061	90.4	105.2	100.4	106.9	98.1	94.1	103.7	105.1	96	2	2	2	2	2	2	2	2	2		High	High	High	High	High	High	High	High	High
FALSE	High	[R].DTILHIQDKPALFR.[NS]	1xTMT6plex [K9]; 1xTMT6plex [N-Term]		1.88149e-06	0	3	3	7	XP_010686587.1; XP_010678114.1; XP_010677350.1	XP_010686587.1 [359-372]; XP_010678114.1 [359-372]; XP_010677350.1 [311-324]	0	2125.25	0.891	1.016	0.948	0.923	0.97	1.037	1.026	1.115	100.8	89.8	102.4	95.6	93.1	97.8	104.5	103.5	112.5	7	7	7	7	7	7	7	7	7	Shared	High	High	High	High	High	High	High	High	High
FALSE	High	[K].STIFEQGFDGAFASHIPNQAYLFK.[G]	1xTMT6plex [K24]; 1xTMT6plex [N-Term]		5.369e-08	0	1	1	6	XP_010677675.1	XP_010677675.1 [168-191]	0	3146.64	1.296	1.333	1.162	1.189	1.077	1.236	1.278	1.294	82.8	107.3	110.4	96.2	98.5	89.2	102.4	105.9	107.2	6	6	6	6	6	6	6	6	6		High	High	High	High	High	High	High	High	High
FALSE	High	[R].STLFAATDPQIPEYCEMLK.[A]	1xCarbamidomethyl [C15]; 1xTMT6plex [K19]; 1xTMT6plex [N-Term]		3.51273e-05	0	1	1	1	XP_010681078.1	XP_010681078.1 [297-315]	0	2672.37	1.115	1.058	1.196	1.14	0.782	1.014	0.637	1.012	100.5	112	106.3	120.2	114.6	78.6	101.9	64.1	101.7	1	1	1	1	1	1	1	1	1		High	High	High	High	High	High	High	High	High
FALSE	High	[K].IQSQSTSGASSISQK.[A]	1xTMT6plex [K15]; 1xTMT6plex [N-Term]		5.09172e-06	0	1	1	3	XP_010695651.1	XP_010695651.1 [330-344]	0	1967.08	0.992	1.09	1.027	1.065	1.196	0.957	0.683	0.932	100.7	99.9	109.7	103.3	107.2	120.3	96.3	68.7	93.8	3	3	3	3	3	3	3	3	3		High	High	High	High	High	High	High	High	High
FALSE	High	[R].DTLNANIVESLNDAASQWGLYCR.[R]	1xCarbamidomethyl [C22]; 1xTMT6plex [N-Term]		2.35316e-07	0	1	1	2	XP_010671288.1	XP_010671288.1 [232-254]	0	2839.39	1.122	1.225	0.815	0.969	1.083	0.909	0.899	0.912	100.7	113	123.4	82.1	97.6	109.1	91.6	90.6	91.9	2	2	2	2	2	2	2	2	2		High	High	High	High	High	High	High	High	High
FALSE	High	[K].STLCNNSLDKEFIAK.[A]	1xCarbamidomethyl [C4]; 2xTMT6plex [K10; K15]; 1xTMT6plex [N-Term]		5.65868e-06	0	1	2	6	XP_010676464.1	XP_010676464.1 [709-723]	1	2427.35	1.041	1.354	1.077	1.222	1.194	0.887	0.739	0.981	94.8	98.7	128.4	102.1	115.8	113.2	84.1	70	93	6	6	6	6	6	6	6	6	6		High	High	High	High	High	High	High	High	High
FALSE	High	[K].STIASASQDGSVVIWTVGK.[E]	1xTMT6plex [K19]; 1xTMT6plex [N-Term]		5.42699e-07	0	1	1	4	XP_010687900.1	XP_010687900.1 [227-245]	0	2364.32	0.977	1.015	1.133	1.079	1.028	0.972	1.009	1.067	97	94.8	98.5	109.9	104.6	99.7	94.2	97.9	103.5	4	4	4	4	4	4	4	4	4		High	High	High	High	High	High	High	High	High
FALSE	High	[K].GLFSFYEDGHQECCR.[V]	2xCarbamidomethyl [C13; C14]; 1xTMT6plex [N-Term]		2.7268e-05	0	1	1	1	XP_010686820.1	XP_010686820.1 [192-206]	0	2133.93	1.006	1.032	1.092	1.009	1.113	1.118	1.078	1.177	93.5	94.1	96.5	102.1	94.3	104	104.6	100.8	110	1	1	1	1	1	1	1	1	1		High	High	High	High	High	High	High	High	High
FALSE	High	[K].STHENQAYIFMK.[N]	1xTMT6plex [K12]; 1xTMT6plex [N-Term]		3.75816e-05	0	1	1	5	XP_010677675.1	XP_010677675.1 [13-24]	0	1927.01	1.081	1.196	1.093	0.933	0.969	1.133	1.132	1.129	93.1	100.6	111.3	101.8	86.9	90.2	105.5	105.4	105.2	5	5	5	5	5	5	5	5	5		High	High	High	High	High	High	High	High	High
FALSE	High	[R].STGWTQGIFANFAAESVVPK.[G]	1xTMT6plex [K20]; 1xTMT6plex [N-Term]		1.41284e-05	0	1	1	1	XP_010693356.1	XP_010693356.1 [989-1008]	0	2568.39	1.066	1.175	0.964	1.038	1.177	1.015	0.98	0.988	95.7	102	112.5	92.3	99.4	112.7	97.2	93.8	94.5	1	1	1	1	1	1	1	1	1		High	High	High	High	High	High	High	High	High
FALSE	High	[R].STGVGLGSSMAR.[I]	1xTMT6plex [N-Term]		3.21085e-05	0	1	1	2	XP_010675319.1	XP_010675319.1 [422-433]	0	1351.72	0.885	0.97	1.102	1.196	0.962	0.777	0.816	0.938	104.1	92.1	101	114.8	124.5	100.2	80.9	84.9	97.7	2	2	2	2	2	2	2	2	2		High	High	High	High	High	High	High	High	High
FALSE	High	[K].DTLVPVVNNYMQAPSDLVAR.[A]	1xTMT6plex [N-Term]		5.76583e-06	0	1	1	1	XP_010695228.1	XP_010695228.1 [286-305]	0	2431.29	1.183	1.051	0.914	0.932	1.002	0.917	0.878	0.956	101.9	120.5	107.1	93.1	95	102.1	93.4	89.5	97.4	1	1	1	1	1	1	1	1	1		High	High	High	High	High	High	High	High	High
FALSE	High	[R].GLFQSDAALTK.[S]	1xTMT6plex [K11]; 1xTMT6plex [N-Term]		1.50332e-05	0	1	1	2	XP_010696607.1	XP_010696607.1 [269-279]	0	1608.94	1.013	0.841	0.83	0.864	0.944	1.064	1.267	1.054	101.4	102.8	85.3	84.2	87.6	95.7	107.9	128.5	106.8	2	2	2	2	2	2	2	2	2		High	High	High	High	High	High	High	High	High
FALSE	High	[K].GIFWQEECIPFFQNATLPK.[D]	1xCarbamidomethyl [C8]; 1xTMT6plex [K19]; 1xTMT6plex [N-Term]		1.90187e-05	0	1	1	4	XP_010695260.1	XP_010695260.1 [283-301]	0	2783.46	1.055	1.1	1.077	0.988	1.074	0.989	0.965	1.012	97.2	102.5	106.9	104.7	96	104.4	96.2	93.8	98.4	4	4	4	4	4	4	4	4	4		High	High	High	High	High	High	High	High	High
FALSE	High	[R].DTLENYSAQLQNLATK.[L]	1xTMT6plex [K16]; 1xTMT6plex [N-Term]		7.3729e-06	0	1	1	1	XP_010665636.1	XP_010665636.1 [171-186]	0	2267.23	0.952	1.103	1.162	1.144	1.071	0.991	0.823	0.826	99.2	94.5	109.4	115.3	113.5	106.2	98.3	81.7	81.9	1	1	1	1	1	1	1	1	1		High	High	High	High	High	High	High	High	High
FALSE	High	[K].GIFWQEEIIPFFQSAVIPK.[D]	1xTMT6plex [K19]; 1xTMT6plex [N-Term]		2.91219e-05	0	1	1	1	XP_010694098.1	XP_010694098.1 [280-298]	0	2707.53	1.091	1.124	1.195	1.232	1.241	0.902	0.949	1.01	92.4	100.8	103.8	110.4	113.8	114.6	83.3	87.6	93.3	1	1	1	1	1	1	1	1	1		High	High	High	High	High	High	High	High	High
FALSE	High	[R].DTLECTVFEITFEPSGTGSHYK.[N]	1xCarbamidomethyl [C5]; 1xTMT6plex [K22]; 1xTMT6plex [N-Term]		3.28825e-06	0	1	1	2	XP_010669900.1	XP_010669900.1 [96-117]	0	2976.47	1.185	1.049	1.016	1.074	1.216	1.029	0.992	0.913	95	112.6	99.6	96.5	102.1	115.5	97.7	94.3	86.7	2	2	2	2	2	2	2	2	2		High	High	High	High	High	High	High	High	High
FALSE	High	[R].DTDMSEAAVEDQDLQLALQLSVEEGAK.[E]	1xTMT6plex [K27]; 1xTMT6plex [N-Term]		9.61956e-06	0	1	2	1	XP_010679913.1	XP_010679913.1 [312-338]	0	3363.69	0.955	1	1.021	0.945	0.863	0.88	1.11	1.028	102.2	97.7	102.2	104.4	96.7	88.2	90	113.5	105.1	1	1	1	1	1	1	1	1	1		High	High	High	High	High	High	High	High	High
FALSE	High	[K].DTDSEEELKEAFR.[V]	1xTMT6plex [K9]; 1xTMT6plex [N-Term]		1.02907e-05	0	1	2	3	XP_019107270.1	XP_019107270.1 [79-91]	1	2027.03	0.727	0.753	0.581	0.808	0.712	1.002	1.11	0.974	117.4	85.4	88.4	68.2	94.9	83.5	117.6	130.3	114.3	3	3	3	3	3	3	3	3	3		High	High	High	High	High	High	High	High	High
FALSE	High	[R].DTDSSVANALR.[R]	1xTMT6plex [N-Term]		3.55019e-05	0	1	1	2	XP_019107082.1	XP_019107082.1 [28-38]	0	1377.72	1.068	1.092	0.921	1.003	0.922	0.91	0.902	0.989	102.2	109.1	111.6	94.1	102.5	94.2	93	92.2	101	2	2	2	2	2	2	2	2	2		High	High	High	High	High	High	High	High	High
FALSE	High	[K].STPEADEKPVQMDTDAK.[A]	2xTMT6plex [K8; K17]; 1xTMT6plex [N-Term]		1.06308e-05	0	1	1	4	XP_010691292.1	XP_010691292.1 [561-577]	0	2549.34	0.948	0.901	0.817	0.987	0.945	0.993	0.893	0.955	106.7	101.1	96	87.2	105.3	100.8	106	95.2	101.8	4	4	4	4	4	4	4	4	4		High	High	High	High	High	High	High	High	High
FALSE	High	[K].STNNFSEANTVGSGGYGK.[V]	1xTMT6plex [K18]; 1xTMT6plex [N-Term]		6.01432e-06	0	1	2	1	XP_010682075.1	XP_010682075.1 [632-649]	0	2248.12	0.801	1.155	1.029	1.074	1.285	1.309	1.142	1.203	90	72.1	104	92.6	96.7	115.7	117.8	102.8	108.3	1	1	1	1	1	1	1	1	1		High	High	High	High	High	High	High	High	High
FALSE	High	[R].GLGETLVGAYPGR.[A]	1xTMT6plex [N-Term]		4.2633e-05	0	1	2	2	XP_010695868.1	XP_010695868.1 [1335-1347]	0	1518.85	1.044	0.999	0.955	1.061	1.053	1.148	1.245	1.3	91.8	95.8	91.7	87.6	97.4	96.7	105.4	114.3	119.3	2	2	2	2	2	2	2	2	2		High	High	High	High	High	High	High	High	High
FALSE	High	[R].GLGEAVATAAK.[T]	1xTMT6plex [K11]; 1xTMT6plex [N-Term]		1.64763e-05	0	1	1	4	XP_010687715.1	XP_010687715.1 [175-185]	0	1445.87	0.903	1.036	0.977	0.981	1.003	1.018	1.036	0.997	100.6	90.8	104.1	98.3	98.7	100.8	102.3	104.2	100.2	4	4	4	4	4	4	4	4	4		High	High	High	High	High	High	High	High	High
FALSE	High	[K].DTFAGQDEVVVK.[S]	1xTMT6plex [K12]; 1xTMT6plex [N-Term]		1.39667e-05	0	1	1	6	XP_010680175.1	XP_010680175.1 [64-75]	0	1765.97	0.997	1.05	1.036	0.98	0.989	1.07	1.064	1.028	97.7	97.3	102.6	101.2	95.7	96.6	104.5	104	100.4	5	5	5	5	5	5	5	5	5		High	High	High	High	High	High	High	High	High
FALSE	High	[K].DTFCLVEGHAVEK.[L]	1xCarbamidomethyl [C4]; 1xTMT6plex [K13]; 1xTMT6plex [N-Term]		2.06325e-05	0	1	1	1	XP_010686933.1	XP_010686933.1 [675-687]	0	1963.04	0.925	0.967	0.965	1.097	1.082	1.03	0.834	1.095	100.1	92.5	96.8	96.5	109.8	108.3	103.1	83.4	109.5	1	1	1	1	1	1	1	1	1		High	High	High	High	High	High	High	High	High
FALSE	High	[R].LQSEIAAVLEESR.[Q]	1xTMT6plex [N-Term]		3.86977e-05	0	1	1	2	XP_010669359.1	XP_010669359.1 [1001-1013]	0	1673.93	1.069	1.028	1.009	0.808	0.845	1.264	1.176	1.161	96.1	102.7	98.9	97	77.7	81.3	121.6	113.1	111.6	1	1	1	1	1	1	1	1	1		High	High	High	High	High	High	High	High	High
FALSE	High	[K].LQQLQVQQLSEYDPLDLYSGSR.[E]	1xTMT6plex [N-Term]		1.15482e-06	0	1	1	1	XP_010673136.1	XP_010673136.1 [198-219]	0	2809.46	1.938	1.119	1.029	0.905	0.744	1.32	1.019	0.669	92.4	179	103.4	95	83.6	68.8	121.9	94.1	61.8	1	1	1	1	1	1	1	1	1		High	High	High	High	High	High	High	High	High
FALSE	High	[K].GIGDGSVSYGMDDSDDIYMR.[S]	1xOxidation [M19]; 1xTMT6plex [N-Term]		8.86643e-06	0	1	1	1	XP_010668019.1	XP_010668019.1 [28-47]	0	2398.04	1.061	0.848	0.995	0.913	1.041	0.893	1.175	1.229	98.3	104.3	83.4	97.8	89.8	102.4	87.7	115.5	120.8	1	1	1	1	1	1	1	1	1		High	High	High	High	High	High	High	High	High
FALSE	High	[K].STLTDSLVAAAGIIAQEVAGDVR.[M]	1xTMT6plex [N-Term]		4.80519e-08	0	1	2	4	XP_010693156.1	XP_010693156.1 [33-55]	0	2486.37	1.547	1.043	1.167	1.103	1.023	1.003	1.085	0.966	90.6	140.1	94.5	105.7	99.9	92.6	90.9	98.2	87.5	3	3	3	3	3	3	3	3	3		High	High	High	High	High	High	High	High	High
FALSE	High	[K].IQSLCPTITGNVCCTER.[Q]	3xCarbamidomethyl [C5; C13; C14]; 1xTMT6plex [N-Term]		2.55194e-05	0	1	1	1	XP_010690227.1	XP_010690227.1 [79-95]	0	2238.09	0.714	0.912	0.771	0.817	0.852	0.869	0.829	1.083	114.7	81.9	104.6	88.5	93.7	97.8	99.6	95	124.2	1	1	1	1	1	1	1	1	1		High	High	High	High	High	High	High	High	High
FALSE	High	[K].DTGFVGCALSSNMVR.[F]	1xCarbamidomethyl [C7]; 1xTMT6plex [N-Term]		2.74486e-05	0	1	1	1	XP_010673376.1	XP_010673376.1 [285-299]	0	1842.9	1.101	1.01	1.081	1.043	1.156	1.127	1.231	1.191	90.5	99.7	91.5	97.9	94.4	104.6	102	111.5	107.8	1	1	1	1	1	1	1	1	1		High	High	High	High	High	High	High	High	High
FALSE	High	[K].DTGLFGVYAVAKPDCLDDLSYGIMHVISK.[L]	1xCarbamidomethyl [C15]; 2xTMT6plex [K12; K29]; 1xTMT6plex [N-Term]		1.3868e-07	0	1	1	2	XP_010680726.1	XP_010680726.1 [387-415]	0	3872.06	1.085	1.119	0.992	1.037	1.124	0.935	1.011	1.061	96.1	104.2	107.6	95.3	99.6	108	89.9	97.2	102	2	2	2	2	2	2	2	2	2		High	High	High	High	High	High	High	High	High
FALSE	High	[K].STLLNLLAGDLYPTEGEAR.[K]	1xTMT6plex [N-Term]		1.11876e-05	0	1	1	1	XP_010679078.1	XP_010679078.1 [530-548]	0	2262.22	0.985	1.194	0.941	1.17	1.083	0.989	1.001	0.988	96.2	94.8	114.9	90.6	112.6	104.2	95.2	96.4	95.1	1	1	1	1	1	1	1	1	1		High	High	High	High	High	High	High	High	High
FALSE	High	[R].DTHEPTGEPESLYGK.[I]	1xTMT6plex [K15]; 1xTMT6plex [N-Term]		6.57424e-06	0	1	1	1	XP_010670756.1	XP_010670756.1 [35-49]	0	2118.08	1.6	0.968	1.469	1.062	0.913	1.019	1.059	1.025	89	142.4	86.1	130.7	94.5	81.3	90.7	94.2	91.2	1	1	1	1	1	1	1	1	1		High	High	High	High	High	High	High	High	High
FALSE	High	[K].DTHGYVGADLAALCTEAALQCIR.[E]	2xCarbamidomethyl [C14; C21]; 1xTMT6plex [N-Term]		5.04939e-08	0	3	3	2	XP_010687253.1; XP_010687252.1; XP_010684066.1	XP_010687253.1 [405-427]; XP_010687252.1 [405-427]; XP_010684066.1 [405-427]	0	2734.35	1.031	0.999	1.044	1.094	1.092	1.004	1.012	1.054	96.5	99.4	96.4	100.7	105.5	105.3	96.8	97.6	101.7	2	2	2	2	2	2	2	2	2	Shared	High	High	High	High	High	High	High	High	High
FALSE	High	[K].DTLADDLLAPVLK.[A]	1xTMT6plex [K13]; 1xTMT6plex [N-Term]		2.38724e-05	0	1	1	1	XP_010684942.1	XP_010684942.1 [70-82]	0	1842.1	1.059	1.207	1.348	1.172	1.039	1.379	1.422	1.442	81.3	86.1	98.2	109.6	95.3	84.5	112.1	115.6	117.2	1	1	1	1	1	1	1	1	1		High	High	High	High	High	High	High	High	High
FALSE	High	[K].DTICIALADETCEEPK.[I]	2xCarbamidomethyl [C4; C12]; 1xTMT6plex [K16]; 1xTMT6plex [N-Term]		7.88993e-06	0	3	3	7	XP_010687253.1; XP_010687252.1; XP_010684066.1	XP_010687253.1 [70-85]; XP_010687252.1 [70-85]; XP_010684066.1 [70-85]	0	2323.16	1.103	1.073	1.002	1.013	1.061	1.125	1.133	1.139	93.3	102.8	100.1	93.4	94.5	99	104.9	105.7	106.3	7	7	7	7	7	7	7	7	7	Shared	High	High	High	High	High	High	High	High	High
FALSE	High	[K].GLFYALDLGGTNFR.[V]	1xTMT6plex [N-Term]		2.44103e-05	0	1	1	2	XP_010695425.1	XP_010695425.1 [97-110]	0	1772.95	1.014	1.042	1.055	1.024	1.063	1.053	1.128	1.022	95.7	97	99.8	101	98	101.8	100.8	108	97.9	2	2	2	2	2	2	2	2	2		High	High	High	High	High	High	High	High	High
FALSE	High	[R].STLTSDIIECLGK.[S]	1xCarbamidomethyl [C10]; 1xTMT6plex [K13]; 1xTMT6plex [N-Term]		3.52768e-05	0	1	2	2	XP_010672215.1	XP_010672215.1 [350-362]	0	1895.06	0.983	1.125	1.218	1.148	1.08	1.042	0.962	1.071	93.5	91.9	105.2	113.9	107.3	100.9	97.4	89.9	100.1	2	2	2	2	2	2	2	2	2		High	High	High	High	High	High	High	High	High
FALSE	High	[R].DRGPYPIEQIIR.[D]	1xTMT6plex [N-Term]		1.13706e-05	0	1	1	4	XP_010693773.1	XP_010693773.1 [114-125]	1	1685.95	0.913	0.838	1.097	0.885	0.829	1.076	1.136	0.945	103.2	94.2	86.5	113.2	91.3	85.6	111	117.2	97.6	5	5	5	5	5	5	5	5	5		High	High	High	High	High	High	High	High	High
FALSE	High	[K].GHGVWHFDQVLLQEGDAAAA.[-]	1xTMT6plex [N-Term]		1.03146e-05	0	1	1	4	XP_010692937.1	XP_010692937.1 [249-268]	0	2350.18	0.981	1.017	1.051	1.002	1.049	1.012	1.029	1.017	98.3	96.4	100	103.3	98.5	103	99.5	101.1	100	4	4	4	4	4	4	4	4	4		High	High	High	High	High	High	High	High	High
FALSE	High	[K].DYVDPPPAPLFDMGELK.[L]	1xTMT6plex [K17]; 1xTMT6plex [N-Term]		1.01011e-05	0	1	1	3	XP_010690355.1	XP_010690355.1 [17-33]	0	2362.24	0.983	1.001	1.14	0.985	0.991	1.124	1.406	1.233	91.3	89.7	91.3	104.1	89.9	90.4	102.5	128.3	112.5	3	3	3	3	3	3	3	3	3		High	High	High	High	High	High	High	High	High
FALSE	High	[K].GFVISDWQGIDR.[I]	1xTMT6plex [N-Term]		9.39821e-06	0	1	1	3	XP_010694377.1	XP_010694377.1 [303-314]	0	1621.85	0.949	0.892	0.958	0.879	0.906	0.958	0.939	0.89	107.5	102.1	95.9	103	94.5	97.4	103	100.9	95.7	2	2	2	2	2	2	2	2	2		High	High	High	High	High	High	High	High	High
FALSE	High	[R].EDGEAPDKPIDIAVLSR.[M]	1xTMT6plex [K8]; 1xTMT6plex [N-Term]		1.61405e-05	0	1	1	1	XP_010676387.1	XP_010676387.1 [335-351]	0	2283.26	1.052	0.999	0.858	0.992	0.914	1.065	1.064	1.096	99.6	104.8	99.4	85.4	98.8	91	106	105.9	109.1	1	1	1	1	1	1	1	1	1		High	High	High	High	High	High	High	High	High
FALSE	High	[R].SLGICSQLIWDR.[A]	1xCarbamidomethyl [C5]; 1xTMT6plex [N-Term]		8.82518e-06	0	2	3	4	XP_010673730.1; XP_010691175.1	XP_010673730.1 [435-446]; XP_010691175.1 [435-446]	0	1676.9	1.007	1.085	1.043	1.074	1.104	1.015	1.014	1.086	95.4	96.2	103.6	99.5	102.5	105.4	96.9	96.8	103.7	4	4	4	4	4	4	4	4	4	Shared	High	High	High	High	High	High	High	High	High
FALSE	High	[R].EDGFEMTKPYSNK.[T]	2xTMT6plex [K8; K13]; 1xTMT6plex [N-Term]		3.01551e-05	0	1	1	1	XP_010685724.1	XP_010685724.1 [703-715]	0	2233.18	0.866	1.087	0.916	0.994	1.127	0.946	0.929	0.974	101.8	88.1	110.7	93.3	101.2	114.7	96.3	94.6	99.2	1	1	1	1	1	1	1	1	1		High	High	High	High	High	High	High	High	High
FALSE	High	[R].SLGHIDLDLPEAPEK.[A]	1xTMT6plex [K15]; 1xTMT6plex [N-Term]		1.81327e-05	0	1	1	5	XP_010692020.1	XP_010692020.1 [547-561]	0	2092.17	1.069	0.998	0.989	0.925	0.907	0.996	1.03	1.002	100.9	108	100.7	99.9	93.4	91.6	100.5	104	101.1	5	5	5	5	5	5	5	5	5		High	High	High	High	High	High	High	High	High
FALSE	High	[R].LTLADALVYACNQGVDK.[I]	1xCarbamidomethyl [C11]; 1xTMT6plex [K17]; 1xTMT6plex [N-Term]		3.27281e-06	0	1	1	3	XP_010687715.1	XP_010687715.1 [441-457]	0	2309.26	1.002	1.146	1.055	1.114	1.109	0.959	0.799	0.953	98.5	98.7	112.8	103.9	109.7	109.2	94.5	78.7	93.9	2	2	2	2	2	2	2	2	2		High	High	High	High	High	High	High	High	High
FALSE	High	[R].GFVEANADDGLLEVFGLK.[H]	1xTMT6plex [K18]; 1xTMT6plex [N-Term]		1.27947e-05	0	1	1	2	XP_010688517.1	XP_010688517.1 [408-425]	0	2352.29	1.26	1.205	1.17	1.159	1.273	1.32	1.292	1.268	82.2	103.6	99.1	96.1	95.3	104.7	108.6	106.2	104.3	2	2	2	2	2	2	2	2	2		High	High	High	High	High	High	High	High	High
FALSE	High	[R].SIGFTSDDVGLDADK.[C]	1xTMT6plex [K15]; 1xTMT6plex [N-Term]		4.67901e-06	0	1	1	5	XP_010679475.1	XP_010679475.1 [75-89]	0	1998.04	0.991	1.163	1.264	1.214	1.258	0.855	0.701	0.927	96	95.1	111.7	121.4	116.6	120.8	82.2	67.3	89	5	5	5	5	5	5	5	5	5		High	High	High	High	High	High	High	High	High
FALSE	High	[R].EDGLASIVDVTTSELPLEK.[K]	1xTMT6plex [K19]; 1xTMT6plex [N-Term]		1.87706e-06	0	1	1	3	XP_010668174.1	XP_010668174.1 [409-427]	0	2474.36	1.142	1.035	0.981	0.945	0.993	1.104	1.163	1.036	95.8	109.3	99.1	93.9	90.5	95.1	105.7	111.4	99.2	3	3	3	3	3	3	3	3	3		High	High	High	High	High	High	High	High	High
FALSE	High	[K].EDGLGVENLSGSGAIASAYSR.[A]	1xTMT6plex [N-Term]		1.45239e-05	0	1	3	1	XP_010683396.1	XP_010683396.1 [1768-1788]	0	2282.15	4.894	0.865	2.164	1.757	1.195	1.24	1.448	1.403	56.4	275.9	48.7	122	99.1	67.4	69.9	81.6	79.1	1	1	1	1	1	1	1	1	1		High	High	High	High	High	High	High	High	High
FALSE	High	[K].ITLDDEGDKYCSSAVSIGGITSPEFIAILK.[H]	1xCarbamidomethyl [C11]; 2xTMT6plex [K9; K30]; 1xTMT6plex [N-Term]		1.96317e-05	0	1	1	2	XP_010686328.1	XP_010686328.1 [176-205]	1	3887.1	1.224	0.796	0.906	0.789	0.912	0.882	0.909	0.732	110.4	135.1	87.9	100.1	87.1	100.7	97.4	100.4	80.9	2	2	2	2	2	2	2	2	2		High	High	High	High	High	High	High	High	High
FALSE	High	[K].EDGLLGITDDIPLTVMFK.[K]	1xTMT6plex [K18]; 1xTMT6plex [N-Term]		1.08868e-06	0	1	1	5	XP_010693954.1	XP_010693954.1 [174-191]	0	2435.35	0.901	1.184	0.978	1.02	0.848	1.139	1.485	1.165	92.6	83.4	109.6	90.5	94.5	78.5	105.4	137.5	107.9	4	4	4	4	4	4	4	4	4		High	High	High	High	High	High	High	High	High
FALSE	High	[K].EDGLLGITDDIPLTVMFK.[K]	1xOxidation [M16]; 1xTMT6plex [K18]; 1xTMT6plex [N-Term]		1.18238e-06	0	1	1	8	XP_010693954.1	XP_010693954.1 [174-191]	0	2451.35	0.995	1.059	0.948	0.906	0.853	1.121	1.185	0.989	99.4	98.9	105.3	94.2	90	84.8	111.4	117.8	98.3	7	7	7	7	7	7	7	7	7		High	High	High	High	High	High	High	High	High
FALSE	High	[R].SIGFDGLNAPETVANNAVTAFR.[T]	1xTMT6plex [N-Term]		6.1793e-07	0	1	1	5	XP_010687453.1	XP_010687453.1 [180-201]	0	2493.29	1.204	0.97	1.052	1.177	1.024	0.882	0.917	0.874	98.9	119.1	95.9	104	116.4	101.3	87.2	90.7	86.5	4	4	4	4	4	4	4	4	4		High	High	High	High	High	High	High	High	High
FALSE	High	[R].GFVAVEVLTDTVEAAR.[K]	1xTMT6plex [N-Term]		6.95412e-06	0	1	1	9	XP_010693603.1	XP_010693603.1 [83-98]	0	1906.05	1.012	1.079	0.961	1.091	0.987	0.985	1.006	0.979	98.9	100	106.7	95.1	107.9	97.6	97.4	99.5	96.8	9	9	9	9	9	9	9	9	9		High	High	High	High	High	High	High	High	High
FALSE	High	[K].EDGQEYAQVVR.[M]	1xTMT6plex [N-Term]		2.9959e-05	0	1	1	1	XP_010669534.1	XP_010669534.1 [30-40]	0	1522.77	0.971	0.456	0.519	0.814	0.564	0.752	0.607	0.41	147.7	143.4	67.4	76.6	120.2	83.4	111.1	89.6	60.6	1	1	1	1	1	1	1	1	1		High	High	High	High	High	High	High	High	High
FALSE	High	[R].EDGSLIGVLSTEESK.[S]	1xTMT6plex [K15]; 1xTMT6plex [N-Term]		1.7484e-05	0	2	2	2	XP_010673892.1; XP_010683686.1	XP_010673892.1 [173-187]; XP_010683686.1 [168-182]	0	2022.1	1.1	1.182	0.91	0.967	0.926	0.854	0.752	0.85	105.4	115.9	124.6	95.9	101.9	97.6	90	79.2	89.5	2	2	2	2	2	2	2	2	2	Shared	High	High	High	High	High	High	High	High	High
FALSE	High	[K].ITIDPEDPAAVQQYAK.[V]	1xTMT6plex [K16]; 1xTMT6plex [N-Term]		3.01395e-06	0	1	1	6	XP_010681064.1	XP_010681064.1 [70-85]	0	2217.22	0.994	1.01	0.955	0.982	1.007	1.068	1.099	1.069	98	97.5	99	93.6	96.3	98.7	104.6	107.7	104.7	6	6	6	6	6	6	6	6	6		High	High	High	High	High	High	High	High	High
FALSE	High	[K].EDGTLKPLIIELSLPEGDK.[F]	2xTMT6plex [K6; K19]; 1xTMT6plex [N-Term]		6.87323e-06	0	1	1	2	XP_010674737.1	XP_010674737.1 [530-548]	0	2754.61	1.214	1.101	1.322	1.28	1.119	1.482	1.361	1.236	81	98.3	89.1	107.1	103.7	90.6	120	110.2	100.1	2	2	2	2	2	2	2	2	2		High	High	High	High	High	High	High	High	High
FALSE	High	[K].SLGDPNFALLDLSR.[N]	1xTMT6plex [N-Term]		8.44263e-06	0	1	1	4	XP_010672711.1	XP_010672711.1 [216-229]	0	1746.96	1.027	0.829	0.984	1.04	0.865	0.841	0.982	0.86	106.8	109.6	88.5	105.1	111.1	92.4	89.8	104.9	91.8	4	4	4	4	4	4	4	4	4		High	High	High	High	High	High	High	High	High
FALSE	High	[K].EDGVDLGQAILFFGCR.[N]	1xCarbamidomethyl [C15]; 1xTMT6plex [N-Term]		3.45347e-05	0	1	1	2	XP_010688489.1	XP_010688489.1 [581-596]	0	2026.03	2.362	1.103	1.875	1.319	1.144	1.214	1.444	1.42	69.9	165	77.1	131	92.2	79.9	84.8	100.9	99.2	2	2	2	2	2	2	2	2	2		High	High	High	High	High	High	High	High	High
FALSE	High	[R].GFVQFCYEPIK.[Q]	1xCarbamidomethyl [C6]; 1xTMT6plex [K11]; 1xTMT6plex [N-Term]		4.18571e-05	0	1	2	5	XP_010693156.1	XP_010693156.1 [270-280]	0	1846	1.078	1.088	0.907	1.022	1.016	0.89	0.801	0.879	103.7	111.7	112.8	94.1	105.9	105.3	92.3	83.1	91.1	5	5	5	5	5	5	5	5	5		High	High	High	High	High	High	High	High	High
FALSE	High	[K].EDGVEVPEVLRPFLGGK.[T]	1xTMT6plex [K17]; 1xTMT6plex [N-Term]		4.39142e-06	0	1	1	3	XP_010679305.1	XP_010679305.1 [411-427]	0	2299.31	1.088	1.089	0.908	0.933	0.966	0.861	0.889	0.831	105.1	114.4	114.4	95.4	98	101.5	90.4	93.4	87.4	3	3	3	3	3	3	3	3	3		High	High	High	High	High	High	High	High	High
FALSE	High	[K].GFVSADEFMSVPEFAMNPLAQR.[L]	1xTMT6plex [N-Term]		6.60509e-06	0	1	1	1	XP_010691364.1	XP_010691364.1 [45-66]	0	2672.31	1.027	1.156	1.083	0.985	1.087	1.091	1.344	1.224	90	92.4	104.1	97.5	88.6	97.8	98.3	121	110.2	1	1	1	1	1	1	1	1	1		High	High	High	High	High	High	High	High	High
FALSE	High	[K].SLGLNYNMEGLTGNTLDSHR.[L]	1xTMT6plex [N-Term]		3.64173e-07	0	1	1	3	XP_010694147.1	XP_010694147.1 [91-110]	0	2421.2	0.873	0.916	1.079	0.747	0.884	0.807	0.851	0.828	112.7	98.4	103.2	121.7	84.2	99.7	91	95.9	93.4	2	2	2	2	2	2	2	2	2		High	High	High	High	High	High	High	High	High
FALSE	High	[K].EDDIIGILENDDVK.[D]	1xTMT6plex [K14]; 1xTMT6plex [N-Term]		6.87323e-06	0	1	1	3	XP_010694378.1	XP_010694378.1 [147-160]	0	2046.1	1.056	1.093	1.108	0.987	1.109	1.128	1.169	1.179	91.6	96.6	100.1	101.4	90.4	101.5	103.3	107.1	108	3	3	3	3	3	3	3	3	3		High	High	High	High	High	High	High	High	High
FALSE	High	[R].EDDLNEIVQLVGK.[D]	1xTMT6plex [K13]; 1xTMT6plex [N-Term]		5.71201e-06	0	1	1	4	NP_001290002.1	NP_001290002.1 [489-501]	0	1930.09	1.048	0.995	0.958	0.997	0.976	0.972	0.927	0.94	102.1	107	101.6	97.8	101.8	99.7	99.3	94.7	96	4	4	4	4	4	4	4	4	4		High	High	High	High	High	High	High	High	High
FALSE	High	[K].EDDIVGILETDDIK.[E]	1xTMT6plex [K14]; 1xTMT6plex [N-Term]		1.23018e-05	0	1	1	6	XP_010687539.1	XP_010687539.1 [145-158]	0	2033.11	0.988	1.002	0.986	0.885	0.863	1.067	1.019	0.938	102.9	101.6	103.1	101.4	91.1	88.7	109.8	104.8	96.5	3	3	3	3	3	3	3	3	3		High	High	High	High	High	High	High	High	High
FALSE	High	[K].EDEAIGATLLGR.[A]	1xTMT6plex [N-Term]		1.39345e-05	0	1	1	4	XP_010687989.1	XP_010687989.1 [93-104]	0	1473.81	1.095	0.953	0.988	0.978	1.023	0.985	1.06	0.972	99.4	108.8	94.8	98.3	97.2	101.7	97.9	105.4	96.7	3	3	3	3	3	3	3	3	3		High	High	High	High	High	High	High	High	High
FALSE	High	[K].SIGSGFGILLK.[E]	1xTMT6plex [K11]; 1xTMT6plex [N-Term]		2.58609e-05	0	1	1	11	XP_010682983.1	XP_010682983.1 [107-117]	0	1549.97	0.949	0.978	0.973	1.031	1.01	0.933	0.926	0.922	103.2	97.9	100.9	100.4	106.4	104.3	96.2	95.5	95.2	11	11	11	11	11	11	11	11	11		High	High	High	High	High	High	High	High	High
FALSE	High	[R].SLGSDAGAASR.[W]	1xTMT6plex [N-Term]		2.98289e-05	0	1	1	6	NP_001306941.1	NP_001306941.1 [90-100]	0	1220.64	1.25	0.994	1.113	1.12	1.111	0.937	0.789	0.936	97.3	121.7	96.7	108.3	109	108.1	91.1	76.8	91	6	6	6	6	6	6	6	6	6		High	High	High	High	High	High	High	High	High
FALSE	High	[R].SLGSAFSQYGDVVDSK.[V]	1xTMT6plex [K16]; 1xTMT6plex [N-Term]		1.18673e-07	0	1	1	19	XP_010690881.1	XP_010690881.1 [21-36]	0	2118.11	0.955	0.807	0.984	0.914	0.848	0.971	0.905	0.859	109.2	104.3	88.1	107.4	99.8	92.6	106	98.9	93.8	17	17	17	17	17	17	17	17	17		High	High	High	High	High	High	High	High	High
FALSE	High	[K].LTGSIPSSISQLVSLEVLGLGSNR.[L]	1xTMT6plex [N-Term]		3.63377e-05	0	1	1	1	XP_010681334.1	XP_010681334.1 [268-291]	0	2656.51	1.303	1.146	1.176	1.085	1.057	1.012	1.042	1.096	90.8	118.2	104	106.7	98.5	95.9	91.9	94.6	99.5	1	1	1	1	1	1	1	1	1		High	High	High	High	High	High	High	High	High
FALSE	High	[K].GFVYALEGIYDKENALEK.[T]	2xTMT6plex [K12; K18]; 1xTMT6plex [N-Term]		1.36535e-06	0	2	2	3	XP_010692323.1; XP_010692346.1	XP_010692323.1 [668-685]; XP_010692346.1 [622-639]	1	2746.53	1.088	1.117	1.117	1.174	1.159	0.963	0.818	0.945	95.9	104.3	107.2	107.2	112.7	111.2	92.4	78.5	90.6	3	3	3	3	3	3	3	3	3	Shared	High	High	High	High	High	High	High	High	High
FALSE	High	[K].GFVYALEGIYDK.[E]	1xTMT6plex [K12]; 1xTMT6plex [N-Term]		2.8995e-05	0	2	2	3	XP_010692323.1; XP_010692346.1	XP_010692323.1 [668-679]; XP_010692346.1 [622-633]	0	1833.02	1.043	0.948	1.46	1.257	1.287	1.326	1.267	1.201	83.4	87	79.1	121.8	104.9	107.3	110.6	105.7	100.2	3	3	3	3	3	3	3	3	3	Shared	High	High	High	High	High	High	High	High	High
FALSE	High	[R].LTGSQSVKPPEVSEVVGVLDDGSLQAEEK.[E]	2xTMT6plex [K8; K29]; 1xTMT6plex [N-Term]		3.98794e-06	0	1	1	1	XP_010673873.1	XP_010673873.1 [320-348]	0	3685.02	0.82	0.876	0.786	0.85	0.779	0.847	0.883	0.98	115.1	94.3	100.8	90.5	97.8	89.7	97.4	101.7	112.8	1	1	1	1	1	1	1	1	1		High	High	High	High	High	High	High	High	High
FALSE	High	[K].EDFELIFDELDDSHDFK.[I]	1xTMT6plex [K17]; 1xTMT6plex [N-Term]		3.59585e-06	0	1	1	1	XP_010689009.1	XP_010689009.1 [365-381]	0	2572.25	0.805	0.905	0.728	0.836	0.771	1.526	1.624	1.462	93.2	75	84.4	67.8	77.9	71.9	142.2	151.4	136.2	1	1	1	1	1	1	1	1	1		High	High	High	High	High	High	High	High	High
FALSE	High	[R].SLGQNPTEAELQDMINEVDADGNGTIDFPEFLNLMAR.[K]	1xOxidation [M14]; 1xTMT6plex [N-Term]		4.30963e-06	0	1	2	1	XP_019107270.1	XP_019107270.1 [39-75]	0	4310.04																											No Quan Values	High	High	High	Not Found	High	High	High	High	High
FALSE	High	[K].EDFGGGHPDPNLTYAK.[E]	1xTMT6plex [K16]; 1xTMT6plex [N-Term]		1.84656e-05	0	1	1	5	XP_010681915.1	XP_010681915.1 [260-275]	0	2176.11	0.98	1.02	1.04	0.917	1.058	0.972	0.943	1.036	100.4	98.4	102.4	104.4	92.1	106.2	97.5	94.6	104	4	4	4	4	4	4	4	4	4		High	High	High	High	High	High	High	High	High
FALSE	High	[K].SLGNVVDPLEVINGISLEDLHK.[R]	1xTMT6plex [K22]; 1xTMT6plex [N-Term]		2.76288e-07	0	2	2	2	XP_010687137.1; XP_010695755.1	XP_010687137.1 [660-681]; XP_010695755.1 [660-681]	0	2819.59	3.958	0.9	1.643	1.325	0.823	0.954	1.257	1.11	69.4	274.7	62.5	114	92	57.1	66.2	87.2	77	2	2	2	2	2	2	2	2	2	Shared	High	High	High	High	High	High	High	High	High
FALSE	High	[R].SIGNLEMLEVLDISNNQIR.[N]	1xOxidation [M7]; 1xTMT6plex [N-Term]		5.69863e-06	0	1	1	1	XP_010680638.1	XP_010680638.1 [476-494]	0	2403.28	1.434	1.215	1.223	1.45	1.077	1.04	1.561	1.172	80.6	115.5	97.8	98.5	116.8	86.8	83.8	125.8	94.5	1	1	1	1	1	1	1	1	1		High	High	High	High	High	High	High	High	High
FALSE	High	[K].SIGNGVEFLNR.[H]	1xTMT6plex [N-Term]		3.66455e-05	0	1	1	4	XP_019106894.1	XP_019106894.1 [149-159]	0	1434.79	1.105	1.077	0.911	1.229	1.027	0.804	0.87	0.923	100.6	111.2	108.3	91.7	123.6	103.3	80.9	87.5	92.8	4	4	4	4	4	4	4	4	4		High	High	High	High	High	High	High	High	High
FALSE	High	[R].ITGTYGNYEYHK.[D]	1xTMT6plex [K12]; 1xTMT6plex [N-Term]		1.11876e-05	0	1	1	4	XP_010675814.1	XP_010675814.1 [86-97]	0	1904	1.044	1.036	0.994	1.042	1.048	1.113	0.875	0.856	99.9	104.3	103.5	99.3	104.1	104.7	111.2	87.4	85.5	4	4	4	4	4	4	4	4	4		High	High	High	High	High	High	High	High	High
FALSE	High	[K].EDFPPDFLFGASTSALQTEGR.[G]	1xTMT6plex [N-Term]		6.79327e-06	0	1	1	2	XP_010677904.1	XP_010677904.1 [91-111]	0	2514.24	1.195	0.959	0.988	1.026	1.074	1.046	1.117	0.996	95.7	114.4	91.8	94.6	98.2	102.8	100.1	107	95.3	2	2	2	2	2	2	2	2	2		High	High	High	High	High	High	High	High	High
FALSE	High	[R].SIGISNYDVFLTR.[D]	1xTMT6plex [N-Term]		1.1397e-05	0	1	1	2	XP_010667730.1	XP_010667730.1 [156-168]	0	1713.94	1.006	0.923	0.985	0.994	0.971	0.955	0.937	0.96	103.1	103.7	95.1	101.6	102.5	100.1	98.4	96.6	98.9	2	2	2	2	2	2	2	2	2		High	High	High	High	High	High	High	High	High
FALSE	High	[R].SLGLQVVSGVGDQLENVK.[K]	1xTMT6plex [K18]; 1xTMT6plex [N-Term]		3.02864e-05	0	1	1	1	XP_010694271.1	XP_010694271.1 [731-748]	0	2300.32	1.137	1.114	0.968	1.048	1.083	1.097	1.087	1.171	92.7	105.4	103.3	89.8	97.2	100.4	101.8	100.8	108.6	1	1	1	1	1	1	1	1	1		High	High	High	High	High	High	High	High	High
FALSE	High	[K].SLGIEYTPFEVSLR.[D]	1xTMT6plex [N-Term]		3.45347e-05	0	1	1	2	XP_010673672.1	XP_010673672.1 [303-316]	0	1840.01	1.172	1.088	1.101	1.164	1.145	1.029	1.041	1.07	91.7	107.5	99.8	101	106.8	105	94.4	95.5	98.2	2	2	2	2	2	2	2	2	2		High	High	High	High	High	High	High	High	High
FALSE	High	[K].LTLDQDNFLLR.[S]	1xTMT6plex [N-Term]		2.74486e-05	0	1	1	5	XP_010670495.1	XP_010670495.1 [372-382]	0	1576.89	1.055	0.921	1.119	1.013	0.909	1.236	1.732	1.123	89	93.9	82	99.6	90.2	81	110.1	154.2	100	3	3	3	3	3	3	3	3	3		High	High	High	High	High	High	High	High	High
FALSE	High	[K].GFTVLQACEVAGIDIPR.[F]	1xCarbamidomethyl [C8]; 1xTMT6plex [N-Term]		1.60301e-05	0	1	1	8	XP_010693309.1	XP_010693309.1 [91-107]	0	2075.12	1.122	1.058	1.054	1.011	1	1.096	1.142	1.073	94.2	105.7	99.7	99.3	95.2	94.2	103.2	107.5	101	7	7	7	7	7	7	7	7	7		High	High	High	High	High	High	High	High	High
FALSE	High	[R].SLGDGEEVEFVITTGDDGR.[T]	1xTMT6plex [N-Term]		2.67286e-06	0	1	1	4	XP_010690398.1	XP_010690398.1 [48-66]	0	2225.08	0.993	1.055	0.872	0.979	0.948	0.988	1.047	0.904	102.4	101.7	108.1	89.3	100.3	97.1	101.2	107.2	92.6	4	4	4	4	4	4	4	4	4		High	High	High	High	High	High	High	High	High
FALSE	High	[K].SIEQAADVIQVWVNR.[A]	1xTMT6plex [N-Term]		2.68507e-05	0	1	1	1	XP_010691677.1	XP_010691677.1 [95-109]	0	1957.07	1.184	1.154	1.102	1.019	1.224	1.038	1.229	0.992	90.5	107.1	104.4	99.8	92.2	110.8	94	111.3	89.8	1	1	1	1	1	1	1	1	1		High	High	High	High	High	High	High	High	High
FALSE	High	[K].GFQPTPYMTAGGGANYVHHGYTK.[G]	1xOxidation [M8]; 1xTMT6plex [K23]; 1xTMT6plex [N-Term]		1.35545e-05	0	1	1	2	NP_001290008.1	NP_001290008.1 [151-173]	0	2928.45	1.447	1.859	1.207	1.018	0.791	1.378	1.211	1.027	82.3	119	153	99.3	83.8	65.1	113.4	99.7	84.5	1	1	1	1	1	1	1	1	1		High	High	High	High	High	High	High	High	High
FALSE	High	[K].EDINVDGAFLCIAK.[A]	1xCarbamidomethyl [C11]; 1xTMT6plex [K14]; 1xTMT6plex [N-Term]		2.02632e-05	0	1	1	1	XP_010681464.1	XP_010681464.1 [161-174]	0	2023.09	1.242	1.189	0.982	1.082	1.146	1.091	1.375	1.357	86	106.9	102.3	84.4	93.1	98.6	93.8	118.2	116.7	1	1	1	1	1	1	1	1	1		High	High	High	High	High	High	High	High	High
FALSE	High	[R].SIELVNEGDAVVDSINVDAGEVVR.[S]	1xTMT6plex [N-Term]		2.68548e-06	0	1	1	1	XP_010690914.1	XP_010690914.1 [344-367]	0	2728.42	0.632	0.769	0.708	0.812	0.807	0.794	0.804	0.64	129.2	81.7	99.4	91.5	104.9	104.3	102.6	103.8	82.6	1	1	1	1	1	1	1	1	1		High	High	High	High	High	High	High	High	High
FALSE	High	[K].GFQPTPYMTAGGGANYVHHGYTK.[G]	1xTMT6plex [K23]; 1xTMT6plex [N-Term]		1.10681e-06	0	1	1	2	NP_001290008.1	NP_001290008.1 [151-173]	0	2912.46	1.188	1.663	0.769	1.004	0.952	0.857	0.751	0.837	99.8	118.5	165.9	76.7	100.2	94.9	85.6	74.9	83.5	2	2	2	2	2	2	2	2	2		High	High	High	High	High	High	High	High	High
FALSE	High	[K].GFQPSLYEINGGGANVVNHGYSK.[G]	1xTMT6plex [K23]; 1xTMT6plex [N-Term]		2.93133e-05	0	1	1	1	XP_010670234.1	XP_010670234.1 [151-173]	0	2866.49	0.736	0.75	0.775	0.813	0.818	0.761	0.845	0.752	124.1	91.4	93.1	96.2	100.9	101.6	94.4	104.9	93.3	1	1	1	1	1	1	1	1	1		High	High	High	High	High	High	High	High	High
FALSE	High	[R].EDISSFETGQIYDQADAGGFIR.[L]	1xTMT6plex [N-Term]		7.20385e-07	0	1	1	3	XP_010668530.1	XP_010668530.1 [450-471]	0	2648.27	1.222	1.091	1.184	1.256	1.403	0.95	0.949	1.242	87.4	106.8	95.3	103.5	109.8	122.7	83	83	108.6	1	1	1	1	1	1	1	1	1		High	High	High	High	High	High	High	High	High
FALSE	High	[R].EDIVAGLEEELQNSK.[S]	1xTMT6plex [K15]; 1xTMT6plex [N-Term]		9.22473e-06	0	1	2	1	XP_010688783.1	XP_010688783.1 [148-162]	0	2132.15	0.918	1.016	0.814	0.972	0.892	0.952	0.844	0.889	108.5	99.6	110.2	88.3	105.5	96.8	103.2	91.5	96.5	1	1	1	1	1	1	1	1	1		High	High	High	High	High	High	High	High	High
FALSE	High	[K].ITLISCFGEISGSR.[G]	1xCarbamidomethyl [C6]; 1xTMT6plex [N-Term]		6.01432e-06	0	1	1	5	NP_064090.2	NP_064090.2 [101-114]	0	1768.95	1.017	1.065	1.12	1.119	1.113	1.068	0.996	1.111	93.7	95.2	99.8	104.9	104.8	104.2	100.1	93.3	104.1	5	5	5	5	5	5	5	5	5		High	High	High	High	High	High	High	High	High
FALSE	High	[K].EDLVDLDSIYAHLIPK.[D]	1xTMT6plex [K16]; 1xTMT6plex [N-Term]		3.69554e-05	0	1	2	1	XP_010681949.1	XP_010681949.1 [267-282]	0	2299.29	1.103	1.02	0.97	0.952	0.87	0.949	1.114	0.961	100.7	111.1	102.7	97.7	95.8	87.6	95.5	112.2	96.8	1	1	1	1	1	1	1	1	1		High	High	High	High	High	High	High	High	High
FALSE	High	[K].EDLVNYLASGCKPK.[Q]	1xCarbamidomethyl [C11]; 2xTMT6plex [K12; K14]; 1xTMT6plex [N-Term]		2.03278e-07	0	1	3	2	XP_010695136.1	XP_010695136.1 [64-77]	0	2281.28	0.947	1.144	1.083	1.026	1.136	1.014	0.901	1.119	96.1	91	109.9	104	98.6	109.1	97.4	86.5	107.5	2	2	2	2	2	2	2	2	2		High	High	High	High	High	High	High	High	High
FALSE	High	[R].SLEHLLQYGEQNIR.[R]	1xTMT6plex [N-Term]		1.23303e-05	0	1	1	4	XP_010689792.1	XP_010689792.1 [658-671]	0	1929.04	1.075	0.98	1.083	1.006	0.951	1.092	1.018	1.016	97.6	104.9	95.7	105.7	98.2	92.8	106.6	99.4	99.1	4	4	4	4	4	4	4	4	4		High	High	High	High	High	High	High	High	High
FALSE	High	[K].EDLYYPHPLVQDILWASLHK.[V]	1xTMT6plex [K20]; 1xTMT6plex [N-Term]		4.27199e-05	0	1	1	1	XP_019105113.1	XP_019105113.1 [308-327]	0	2895.58	1.135	0.982	1.081	1.039	1.121	1.087	1.356	1.015	91.7	104.1	90	99.1	95.2	102.8	99.7	124.3	93.1	1	1	1	1	1	1	1	1	1		High	High	High	High	High	High	High	High	High
FALSE	High	[K].SLEFIEEVTENADHVQK.[R]	1xTMT6plex [K17]; 1xTMT6plex [N-Term]		6.02093e-07	0	1	1	3	XP_010694299.1	XP_010694299.1 [29-45]	0	2446.29	0.925	0.964	0.915	0.915	0.965	0.97	0.983	0.972	104.5	96.7	100.8	95.7	95.6	100.9	101.4	102.8	101.6	3	3	3	3	3	3	3	3	3		High	High	High	High	High	High	High	High	High
FALSE	High	[K].EDMLNQLYSSISGQSSAK.[I]	1xTMT6plex [K18]; 1xTMT6plex [N-Term]		2.34498e-05	0	1	1	1	XP_010682141.1	XP_010682141.1 [777-794]	0	2416.24	1.039	1.039	0.954	1.015	1.032	1.05	1.039	1.122	96.9	100.7	100.6	92.4	98.4	100	101.7	100.6	108.7	1	1	1	1	1	1	1	1	1		High	High	High	High	High	High	High	High	High
FALSE	High	[R].EDMTGVVLFTGHVFNPLEN.[-]	1xTMT6plex [N-Term]		2.12938e-05	0	1	1	1	XP_010684524.1	XP_010684524.1 [423-441]	0	2348.18	1.921	0.933	1.437	1.096	1.308	1.111	1.229	1.209	80	153.8	74.7	115	87.7	104.7	89	98.4	96.8	1	1	1	1	1	1	1	1	1		High	High	High	High	High	High	High	High	High
FALSE	High	[K].SIEEYDYLPYFYSR.[S]	1xTMT6plex [N-Term]		1.37433e-05	0	1	1	4	XP_010683783.1	XP_010683783.1 [337-350]	0	2074	0.935	1.034	0.94	1.052	1.043	1.022	1.018	1.065	98.8	92.3	102.1	92.8	103.9	103.1	101	100.6	105.2	4	4	4	4	4	4	4	4	4		High	High	High	High	High	High	High	High	High
FALSE	High	[K].EDNELQEPLQFPDESNIK.[F]	1xTMT6plex [K18]; 1xTMT6plex [N-Term]		1.00309e-05	0	1	1	1	XP_010671860.1	XP_010671860.1 [332-349]	0	2603.32	0.792	0.881	0.823	0.932	1.027	0.95	1.13	1.236	102.6	81.3	90.4	84.5	95.6	105.4	97.5	115.9	126.8	1	1	1	1	1	1	1	1	1		High	High	High	High	High	High	High	High	High
FALSE	High	[R].LTLNADCVVVLDNTALNR.[I]	1xCarbamidomethyl [C7]; 1xTMT6plex [N-Term]		6.62058e-06	0	1	1	1	XP_010669394.1	XP_010669394.1 [195-212]	0	2230.21	1.107	0.81	0.953	0.869	0.79	0.818	0.796	0.937	111.4	123.3	90.2	106.1	96.8	88	91.1	88.6	104.3	1	1	1	1	1	1	1	1	1		High	High	High	High	High	High	High	High	High
FALSE	High	[K].EDNHVMTEENIAGGK.[E]	1xTMT6plex [K15]; 1xTMT6plex [N-Term]		5.29896e-06	0	1	1	7	XP_010669900.1	XP_010669900.1 [126-140]	0	2102.06	1.026	0.881	0.935	1.006	0.939	0.881	0.896	0.829	107.2	110	94.5	100.2	107.8	100.7	94.5	96.1	88.9	7	7	7	7	7	7	7	7	7		High	High	High	High	High	High	High	High	High
FALSE	High	[K].EDNHVMTEENIAGGK.[E]	1xOxidation [M6]; 1xTMT6plex [K15]; 1xTMT6plex [N-Term]		1.69731e-05	0	1	1	4	XP_010669900.1	XP_010669900.1 [126-140]	0	2118.05	0.985	0.681	0.838	1.142	0.945	0.592	0.488	0.534	124.9	123	85	104.7	142.7	118.1	73.9	61	66.7	2	2	2	2	2	2	2	2	2		High	High	High	High	High	High	High	High	High
FALSE	High	[K].EDLNDFFGGPAFLAWAR.[M]	1xTMT6plex [N-Term]		1.52767e-05	0	1	1	1	XP_010694988.1	XP_010694988.1 [218-234]	0	2155.08	1.173	1.321	1.184	1.175	1.098	1.162	1.2	1.215	85.5	100.2	112.9	101.2	100.4	93.9	99.4	102.6	103.9	1	1	1	1	1	1	1	1	1		High	High	High	High	High	High	High	High	High
FALSE	High	[K].SLEQTNPWIQQAIQQAVIAQK.[T]	1xTMT6plex [K21]; 1xTMT6plex [N-Term]		5.23716e-06	0	1	1	2	XP_010692135.1	XP_010692135.1 [32-52]	0	2852.6	1.03	1.058	1.039	1.058	1.054	0.99	0.882	0.968	99.1	102.1	104.9	103	104.8	104.5	98.1	87.4	96	2	2	2	2	2	2	2	2	2		High	High	High	High	High	High	High	High	High
FALSE	High	[K].GFQQFLDTVQYK.[A]	1xTMT6plex [K12]; 1xTMT6plex [N-Term]		2.50148e-05	0	1	1	2	XP_010677350.1	XP_010677350.1 [191-202]	0	1932.06	0.849	0.748	1.208	1	1.171	1.174	1.214	1.189	94.2	80	70.5	113.8	94.2	110.3	110.6	114.3	112	2	2	2	2	2	2	2	2	2		High	High	High	High	High	High	High	High	High
FALSE	High	[K].SIESSELDFSR.[Y]	1xTMT6plex [N-Term]		2.76302e-05	0	1	1	2	XP_010673945.1	XP_010673945.1 [51-61]	0	1498.76	0.925	0.861	0.982	0.815	0.887	0.943	0.805	0.912	110.7	102.4	95.3	108.7	90.2	98.2	104.4	89.1	100.9	2	2	2	2	2	2	2	2	2		High	High	High	High	High	High	High	High	High
FALSE	High	[R].EDKDAILSSVETIAK.[S]	2xTMT6plex [K3; K15]; 1xTMT6plex [N-Term]		1.95743e-07	0	1	1	3	XP_010693309.1	XP_010693309.1 [527-541]	1	2306.34	1.009	1.05	0.99	0.978	1.022	0.972	0.996	1.018	99.6	100.5	104.6	98.6	97.5	101.8	96.8	99.3	101.4	3	3	3	3	3	3	3	3	3		High	High	High	High	High	High	High	High	High
FALSE	High	[K].SIGDAGPVIDAGGIFAYAR.[Q]	1xTMT6plex [N-Term]		1.76548e-06	0	1	1	3	XP_010667035.1	XP_010667035.1 [227-245]	0	2079.11	0.993	1.042	1.134	1.027	1.142	1.102	1.043	1.073	94.2	93.5	98.1	106.8	96.7	107.5	103.8	98.2	101.1	2	2	2	2	2	2	2	2	2		High	High	High	High	High	High	High	High	High
FALSE	High	[R].SLGCLDVEFSPEDAGR.[S]	1xCarbamidomethyl [C4]; 1xTMT6plex [N-Term]		1.6514e-05	0	1	1	3	XP_010672455.1	XP_010672455.1 [220-235]	0	1980.95	0.995	0.837	1.13	1.001	1.026	1.036	1.037	0.959	99.8	99.3	83.5	112.7	99.8	102.4	103.4	103.5	95.7	2	2	2	2	2	2	2	2	2		High	High	High	High	High	High	High	High	High
FALSE	High	[R].SLGCGAVLVSGNELR.[L]	1xCarbamidomethyl [C4]; 1xTMT6plex [N-Term]		2.8617e-05	0	1	1	3	XP_010690842.1	XP_010690842.1 [145-159]	0	1760.95	0.984	1.09	0.954	1.067	1.191	0.833	0.707	0.704	105.5	103.8	115	100.6	112.6	125.7	87.9	74.6	74.3	2	2	2	2	2	2	2	2	2		High	High	High	High	High	High	High	High	High
FALSE	High	[R].GFTSFDDADPFGSSGPFK.[V]	1xTMT6plex [K18]; 1xTMT6plex [N-Term]		3.66455e-05	0	1	1	2	XP_010686960.1	XP_010686960.1 [1028-1045]	0	2337.14	0.957	1.085	1.161	1.149	0.939	0.957	1.059	0.977	96.9	92.7	105.2	112.5	111.4	91	92.8	102.7	94.7	2	2	2	2	2	2	2	2	2		High	High	High	High	High	High	High	High	High
FALSE	High	[K].ITLDVPSNLVALSNMPVIEEK.[K]	1xTMT6plex [K21]; 1xTMT6plex [N-Term]		1.66443e-06	0	1	1	3	XP_010669361.1	XP_010669361.1 [163-183]	0	2740.56	1.271	1.027	1.065	0.955	0.917	0.912	0.911	0.919	100.3	127.4	102.9	106.7	95.7	92	91.5	91.4	92.2	3	3	3	3	3	3	3	3	3		High	High	High	High	High	High	High	High	High
FALSE	High	[K].ITLDVPSNLVALSNMPVIEEK.[K]	1xOxidation [M15]; 1xTMT6plex [K21]; 1xTMT6plex [N-Term]		8.44263e-06	0	1	1	2	XP_010669361.1	XP_010669361.1 [163-183]	0	2756.55	0.992	0.854	0.854	0.879	0.781	1.025	1.015	0.906	108.4	107.6	92.5	92.5	95.2	84.6	111	110	98.2	2	2	2	2	2	2	2	2	2		High	High	High	High	High	High	High	High	High
FALSE	High	[R].LTLEDPVTVEYITR.[F]	1xTMT6plex [N-Term]		4.44332e-06	0	1	1	4	XP_010679908.1	XP_010679908.1 [97-110]	0	1878.04	0.993	1.063	1.046	0.949	1.028	1.15	1.224	1.108	94.1	93.5	100.1	98.4	89.4	96.7	108.3	115.2	104.3	4	4	4	4	4	4	4	4	4		High	High	High	High	High	High	High	High	High
FALSE	High	[K].LTLEPAAGGEQTILEADVVLVSAGR.[T]	1xTMT6plex [N-Term]		1.85838e-07	0	1	1	13	XP_010672596.1	XP_010672596.1 [291-315]	0	2738.51	1.111	1.052	0.949	1.03	0.987	0.972	1.014	0.964	99.1	110.1	104.3	94.1	102.1	97.9	96.4	100.5	95.6	6	6	6	6	6	6	6	6	6		High	High	High	High	High	High	High	High	High
FALSE	High	[R].SIFQSLDLAWTLLR.[I]	1xTMT6plex [N-Term]		6.37711e-06	0	1	1	2	XP_010677440.1	XP_010677440.1 [449-462]	0	1892.08	0.974	0.985	0.922	1.038	1.087	0.918	0.934	0.992	101.7	99	100.2	93.7	105.6	110.5	93.4	95	100.9	2	2	2	2	2	2	2	2	2		High	High	High	High	High	High	High	High	High
FALSE	High	[R].ITGKPEEQIEIDTDRDNFLNPWEAK.[E]	2xTMT6plex [K4; K25]; 1xTMT6plex [N-Term]		5.26179e-06	0	1	1	2	XP_010693678.1	XP_010693678.1 [223-247]	1	3645.94	1.038	1.104	1.101	1.149	1.026	1.041	1.181	1.033	93	96.6	102.7	102.4	106.9	95.5	96.9	109.9	96.1	2	2	2	2	2	2	2	2	2		High	High	High	High	High	High	High	High	High
FALSE	High	[K].GFSLEELAAAGIPK.[K]	1xTMT6plex [K14]; 1xTMT6plex [N-Term]		5.29896e-06	0	1	1	3	XP_010677493.1	XP_010677493.1 [74-87]	0	1861.08	0.952	0.887	0.767	0.708	0.885	0.982	1.05	0.84	111.5	106.2	98.9	85.5	78.9	98.7	109.5	117.1	93.7	3	3	3	3	3	3	3	3	3		High	High	High	High	High	High	High	High	High
FALSE	High	[K].EDLEDFASYDGEDHPAHELLLNPSSYSDIEK.[N]	1xTMT6plex [K31]; 1xTMT6plex [N-Term]		3.22691e-06	0	1	1	2	XP_010685850.1	XP_010685850.1 [588-618]	0	3993.89	0.79	0.896	0.92	0.889	0.682	0.698	0.833	0.775	120.3	95	107.8	110.7	106.9	82	83.9	100.2	93.2	1	1	1	1	1	1	1	1	1		High	High	High	High	High	High	High	High	High
FALSE	High	[K].GFSIDDTVGKDVVEELAK.[A]	2xTMT6plex [K10; K18]; 1xTMT6plex [N-Term]		4.90401e-06	0	1	2	2	XP_010665885.1	XP_010665885.1 [196-213]	1	2609.46	1.162	1.08	0.946	0.964	0.975	1.106	1.117	1.058	95.7	111.1	103.3	90.5	92.2	93.2	105.8	106.8	101.2	2	2	2	2	2	2	2	2	2		High	High	High	High	High	High	High	High	High
FALSE	High	[K].SIFNAVGIEADDKR.[I]	1xTMT6plex [K13]; 1xTMT6plex [N-Term]		9.42632e-09	0	1	1	18	XP_010683782.1	XP_010683782.1 [25-38]	1	1993.11	0.986	1.077	0.998	0.981	1.017	0.972	0.86	0.895	102.4	101	110.3	102.2	100.5	104.2	99.6	88.1	91.7	16	16	16	16	16	16	16	16	16		High	High	High	High	High	High	High	High	High
FALSE	High	[K].EDIENVVVVHCK.[A]	1xCarbamidomethyl [C11]; 1xTMT6plex [K12]; 1xTMT6plex [N-Term]		1.36801e-05	0	1	1	1	XP_010691717.1	XP_010691717.1 [246-257]	0	1899.04	0.876	0.836	0.81	0.878	0.809	0.987	1.175	1.059	106.8	93.6	89.3	86.5	93.8	86.4	105.3	125.4	113	1	1	1	1	1	1	1	1	1		High	High	High	High	High	High	High	High	High
FALSE	High	[K].SIFIHGGEIDPSDLGHLGAGK.[F]	1xTMT6plex [K21]; 1xTMT6plex [N-Term]		5.9582e-06	0	1	1	1	XP_010689282.1	XP_010689282.1 [234-254]	0	2578.4	1.692	1.827	1.486	1.428	1.826	1.86	1.788	1.583	62.1	105.1	113.5	92.3	88.7	113.4	115.5	111.1	98.3	1	1	1	1	1	1	1	1	1		High	High	High	High	High	High	High	High	High
FALSE	High	[R].SLFAQTTNALKPNFWR.[M]	1xTMT6plex [K11]; 1xTMT6plex [N-Term]		1.01011e-05	0	1	3	1	XP_010670924.1	XP_010670924.1 [102-117]	0	2352.32	1.209	1.354	0.762	1.078	1.539	1.071	0.909	0.868	91.9	111.1	124.5	70	99.1	141.5	98.4	83.6	79.8	1	1	1	1	1	1	1	1	1		High	High	High	High	High	High	High	High	High
FALSE	High	[K].ITLIDEDDGSGAPR.[R]	1xTMT6plex [N-Term]		1.97208e-05	0	1	1	4	XP_010687236.1	XP_010687236.1 [360-373]	0	1687.87	0.816	0.602	0.504	0.621	0.559	0.653	0.721	0.712	145.4	118.7	87.5	73.2	90.3	81.3	95	104.9	103.6	4	4	4	4	4	4	4	4	4		High	High	High	High	High	High	High	High	High
FALSE	High	[K].SIEVAGEVLQLSTETSGSDR.[G]	1xTMT6plex [N-Term]		3.19667e-06	0	1	2	1	XP_010673904.1	XP_010673904.1 [283-302]	0	2307.19	1.96	0.782	1.276	1.143	0.967	0.975	0.962	1.052	89	174.4	69.6	113.5	101.7	86	86.7	85.6	93.6	1	1	1	1	1	1	1	1	1		High	High	High	High	High	High	High	High	High
FALSE	High	[K].ITLLEATDHILNMFDK.[R]	1xTMT6plex [K16]; 1xTMT6plex [N-Term]		5.60585e-06	0	1	1	1	XP_010686280.1	XP_010686280.1 [266-281]	0	2332.3	0.944	0.899	1.002	0.999	1.121	1.339	1.24	1.233	92.1	86.9	82.7	92.2	92	103.2	123.3	114.1	113.5	1	1	1	1	1	1	1	1	1		High	High	High	High	High	High	High	High	High
FALSE	High	[K].SLESWAEQDLLVHLKPVEK.[C]	2xTMT6plex [K15; K19]; 1xTMT6plex [N-Term]		1.06211e-07	0	1	1	2	XP_010672439.1	XP_010672439.1 [78-96]	0	2908.68	1.071	0.991	0.962	0.877	0.917	0.832	0.78	0.786	109.5	117.3	108.6	105.3	96.1	100.5	91.1	85.5	86.1	2	2	2	2	2	2	2	2	2		High	High	High	High	High	High	High	High	High
FALSE	High	[K].GFSIEDTVGEDVVAELTK.[A]	1xTMT6plex [K18]; 1xTMT6plex [N-Term]		6.40705e-06	0	1	1	5	XP_010688341.1	XP_010688341.1 [196-213]	0	2367.27	1.043	1.026	0.919	1.045	0.939	1.049	1.096	0.999	98.7	103	101.3	90.7	103.2	92.7	103.6	108.2	98.6	5	5	5	5	5	5	5	5	5		High	High	High	High	High	High	High	High	High
FALSE	High	[K].SLEENGILVMLENTFR.[F]	1xTMT6plex [N-Term]		1.43578e-05	0	1	1	1	XP_010694952.1	XP_010694952.1 [321-336]	0	2094.11	1.173	1.138	0.85	0.867	0.973	0.82	0.812	1.069	103.4	121.3	117.7	87.9	89.7	100.7	84.8	84	110.6	1	1	1	1	1	1	1	1	1		High	High	High	High	High	High	High	High	High
FALSE	High	[K].SLGSTGDVNYYAQLIDEAEGLEK.[I]	1xTMT6plex [K23]; 1xTMT6plex [N-Term]		1.88149e-06	0	1	1	1	XP_010670910.1	XP_010670910.1 [449-471]	0	2930.5	1.009	1.14	0.859	0.945	0.87	0.929	0.798	0.921	106.2	107.2	121.2	91.3	100.4	92.4	98.7	84.8	97.9	1	1	1	1	1	1	1	1	1		High	High	High	High	High	High	High	High	High
FALSE	High	[K].ITGEGDSVVDGMIIDAVEAVR.[S]	1xTMT6plex [N-Term]		1.02668e-05	0	1	1	1	XP_010690914.1	XP_010690914.1 [553-573]	0	2375.23	1.034	1.037	1.033	0.915	1.02	0.837	0.903	0.846	104.4	107.8	108.2	107.8	95.4	106.5	87.4	94.3	88.3	1	1	1	1	1	1	1	1	1		High	High	High	High	High	High	High	High	High
FALSE	High	[R].SLLQQGPSGIQDIVQSFEK.[V]	1xTMT6plex [K19]; 1xTMT6plex [N-Term]		9.50825e-06	0	1	1	2	XP_010684961.1	XP_010684961.1 [364-382]	0	2532.41	1.113	0.86	0.987	0.944	0.899	0.972	0.913	0.901	104.8	116.6	90.1	103.4	99	94.2	101.8	95.7	94.4	2	2	2	2	2	2	2	2	2		High	High	High	High	High	High	High	High	High
FALSE	High	[K].GGEEGGVDALVASIDNLK.[L]	1xTMT6plex [K18]; 1xTMT6plex [N-Term]		2.50148e-05	0	1	1	1	XP_010671806.2	XP_010671806.2 [306-323]	0	2202.2	1.008	0.975	0.895	0.947	0.865	0.942	1.038	0.956	104.3	105.2	101.8	93.4	98.8	90.2	98.2	108.3	99.8	1	1	1	1	1	1	1	1	1		High	High	High	High	High	High	High	High	High
FALSE	High	[R].LTDYDTLLQNIHDLK.[A]	1xTMT6plex [K15]; 1xTMT6plex [N-Term]		8.01999e-06	0	1	1	2	XP_019104192.1	XP_019104192.1 [119-133]	0	2260.26	1.115	0.991	1.074	0.971	1.021	1.164	1.106	1.133	94	104.8	93.2	100.9	91.3	96	109.4	103.9	106.5	2	2	2	2	2	2	2	2	2		High	High	High	High	High	High	High	High	High
FALSE	High	[R].SILQALGERPDHEAIDIAK.[S]	1xTMT6plex [K19]; 1xTMT6plex [N-Term]		3.31155e-06	0	1	1	5	XP_010678869.1	XP_010678869.1 [84-102]	0	2534.43	0.955	0.93	0.864	0.958	0.926	0.991	1.118	1.052	102.3	97.8	95.1	88.4	98	94.8	101.5	114.4	107.6	5	5	5	5	5	5	5	5	5		High	High	High	High	High	High	High	High	High
FALSE	High	[K].EAVYGLTEVLR.[Q]	1xTMT6plex [N-Term]		3.42415e-05	0	1	2	2	XP_010693940.1	XP_010693940.1 [176-186]	0	1478.84	1.042	1.177	1.149	1.144	1.093	1.104	1.089	1.116	90.8	94.6	106.9	104.3	103.9	99.2	100.2	98.9	101.3	2	2	2	2	2	2	2	2	2		High	High	High	High	High	High	High	High	High
FALSE	High	[R].SLLPVEPLVEECEKR.[N]	1xCarbamidomethyl [C12]; 1xTMT6plex [K14]; 1xTMT6plex [N-Term]		6.45441e-08	0	2	2	2	XP_010689491.1; XP_010685522.1	XP_010689491.1 [852-866]; XP_010685522.1 [852-866]	1	2256.27	0.825	1.004	0.67	0.957	0.912	0.904	0.671	0.987	113.5	93.6	114	76	108.6	103.5	102.6	76.1	112	2	2	2	2	2	2	2	2	2	Shared	High	High	High	High	High	High	High	High	High
FALSE	High	[R].SLLPVEPLVEECEK.[R]	1xCarbamidomethyl [C12]; 1xTMT6plex [K14]; 1xTMT6plex [N-Term]		1.59934e-05	0	2	2	2	XP_010689491.1; XP_010685522.1	XP_010689491.1 [852-865]; XP_010685522.1 [852-865]	0	2100.17	0.746	0.763	0.79	0.888	0.897	1.113	0.999	1.328	105.6	78.8	80.5	83.5	93.7	94.7	117.5	105.5	140.2	2	2	2	2	2	2	2	2	2	Shared	High	High	High	High	High	High	High	High	High
FALSE	High	[R].EAWLTGILDDLDQR.[N]	1xTMT6plex [N-Term]		1.30333e-05	0	1	1	2	XP_010666817.1	XP_010666817.1 [234-247]	0	1873.99	1.004	1.038	0.857	1.041	0.976	0.882	0.902	0.968	103.8	104.2	107.7	89	108	101.4	91.6	93.7	100.5	2	2	2	2	2	2	2	2	2		High	High	High	High	High	High	High	High	High
FALSE	High	[R].ITEGNEPCFFTTYFSWEPAK.[A]	1xCarbamidomethyl [C8]; 1xTMT6plex [K20]; 1xTMT6plex [N-Term]		1.02907e-05	0	1	2	1	XP_010672855.1	XP_010672855.1 [705-724]	0	2882.41	1.021	1.25	1.093	1.197	1.111	0.871	0.805	0.82	98.2	100.3	122.7	107.3	117.5	109.1	85.5	79	80.5	1	1	1	1	1	1	1	1	1		High	High	High	High	High	High	High	High	High
FALSE	High	[R].LTEGNWTDTHCQWSPK.[Q]	1xCarbamidomethyl [C11]; 1xTMT6plex [K16]; 1xTMT6plex [N-Term]		1.99903e-05	0	1	1	1	XP_010675829.1	XP_010675829.1 [528-543]	0	2418.19	1.542	1.396	1.297	1.303	1.206	1.148	1.045	1.222	80.7	124.3	112.6	104.6	105.1	97.3	92.6	84.3	98.6	1	1	1	1	1	1	1	1	1		High	High	High	High	High	High	High	High	High
FALSE	High	[K].EAYDQLVAAIK.[Q]	1xTMT6plex [K11]; 1xTMT6plex [N-Term]		1.03627e-05	0	1	1	2	NP_001290019.1	NP_001290019.1 [215-225]	0	1678.98	1.229	1.76	0.967	1.883	1.101	0.872	1.215	1.406	78.7	96.7	138.5	76.2	148.2	86.7	68.7	95.6	110.6	1	1	1	1	1	1	1	1	1		High	High	High	High	High	High	High	High	High
FALSE	High	[R].EAYEIGLPFIQK.[A]	1xTMT6plex [K12]; 1xTMT6plex [N-Term]		2.9764e-05	0	1	1	2	XP_010666836.1	XP_010666836.1 [106-117]	0	1866.08	0.919	0.856	1.132	1.092	1.009	1.252	1.518	1.273	89.5	82.3	76.6	101.4	97.8	90.3	112.1	135.9	114	2	2	2	2	2	2	2	2	2		High	High	High	High	High	High	High	High	High
FALSE	High	[R].ITELLGFDEYIPPYSTAK.[G]	1xTMT6plex [K18]; 1xTMT6plex [N-Term]		1.78056e-05	0	1	1	1	XP_010687164.1	XP_010687164.1 [79-96]	0	2515.37	1.21	1.003	0.927	1.04	0.888	1.049	1.111	1.027	97.2	117.7	97.5	90.1	101.2	86.4	102	108.1	99.8	1	1	1	1	1	1	1	1	1		High	High	High	High	High	High	High	High	High
FALSE	High	[R].SILNYTTQGILATGDEETSK.[F]	1xTMT6plex [K20]; 1xTMT6plex [N-Term]		3.89525e-06	0	1	1	1	XP_010676577.1	XP_010676577.1 [309-328]	0	2599.39	0.924	0.997	0.835	0.609	0.977	0.56	0.725	0.77	121.7	112.4	121.3	101.6	74.1	118.9	68.2	88.2	93.7	1	1	1	1	1	1	1	1	1		High	High	High	High	High	High	High	High	High
FALSE	High	[R].EAYLSEEEFQSIFGVTK.[E]	1xTMT6plex [K17]; 1xTMT6plex [N-Term]		1.78462e-05	0	1	2	3	XP_010672855.1	XP_010672855.1 [951-967]	0	2435.27	0.976	0.996	0.9	1.019	0.988	1.021	1.028	1.057	100.2	97.8	99.7	90.2	102.1	99	102.2	103	105.9	3	3	3	3	3	3	3	3	3		High	High	High	High	High	High	High	High	High
FALSE	High	[R].GGDNEGFLHAVYTK.[M]	1xTMT6plex [K14]; 1xTMT6plex [N-Term]		2.29826e-05	0	1	1	3	XP_010693825.1	XP_010693825.1 [83-96]	0	1966.04	1.021	1.323	0.982	1.065	0.924	0.845	0.797	0.82	102.6	104.7	135.7	100.7	109.2	94.8	86.6	81.7	84.1	3	3	3	3	3	3	3	3	3		High	High	High	High	High	High	High	High	High
FALSE	High	[K].SILLNNVSPIGSTTPEELER.[Y]	1xTMT6plex [N-Term]		1.63637e-05	0	1	2	1	XP_010692723.1	XP_010692723.1 [55-74]	0	2398.3	0.969	0.717	0.874	0.843	0.726	0.956	0.838	0.762	117.1	113.4	84	102.4	98.7	85	112	98.1	89.3	1	1	1	1	1	1	1	1	1		High	High	High	High	High	High	High	High	High
FALSE	High	[R].SLLLNASDESELYDFEDK.[I]	1xTMT6plex [K18]; 1xTMT6plex [N-Term]		3.51273e-05	0	1	1	1	XP_010681790.1	XP_010681790.1 [411-428]	0	2546.29	1.451	1.01	1.21	1.026	1.265	1.304	1.025	1.312	84.9	123.2	85.7	102.7	87.1	107.4	110.6	87	111.4	1	1	1	1	1	1	1	1	1		High	High	High	High	High	High	High	High	High
FALSE	High	[K].GGDLISNVAQTDVNAVTWGAFPSK.[E]	1xTMT6plex [K24]; 1xTMT6plex [N-Term]		1.1728e-07	0	1	1	6	XP_010672546.1	XP_010672546.1 [500-523]	0	2905.55	1.025	1.036	1.053	1.009	0.973	1.024	1.015	1.012	98.4	100.9	101.9	103.6	99.3	95.7	100.8	99.9	99.6	5	5	5	5	5	5	5	5	5		High	High	High	High	High	High	High	High	High
FALSE	High	[K].ITESGVAISPPYSLK.[T]	1xTMT6plex [K15]; 1xTMT6plex [N-Term]		3.30895e-05	0	1	1	7	XP_010693709.1	XP_010693709.1 [206-220]	0	2020.17	1.741	1.046	1.295	1.122	1.016	1.005	1.176	1.106	85.7	149.1	89.6	110.9	96.1	87	86.1	100.7	94.8	6	6	6	6	6	6	6	6	6		High	High	High	High	High	High	High	High	High
FALSE	High	[R].SLLFQIEYPEIEDNTKPR.[H]	1xTMT6plex [K16]; 1xTMT6plex [N-Term]		1.23874e-05	0	1	1	4	XP_010696318.1	XP_010696318.1 [129-146]	0	2650.45	1.156	1.035	1.08	0.98	0.922	1.066	1.046	0.979	97.1	112.3	100.5	104.9	95.3	89.6	103.6	101.6	95.1	3	3	3	3	3	3	3	3	3		High	High	High	High	High	High	High	High	High
FALSE	High	[K].SLLQSDALFQYILETSVYPR.[E]	1xTMT6plex [N-Term]		7.80571e-07	0	1	1	5	XP_010690616.1	XP_010690616.1 [33-52]	0	2572.39	1.079	1.071	0.979	1.014	1.062	0.975	0.92	1.017	98.7	106.6	105.8	96.6	100.1	104.8	96.3	90.8	100.3	3	3	3	3	3	3	3	3	3		High	High	High	High	High	High	High	High	High
FALSE	High	[R].ECATWDDLNR.[R]	1xCarbamidomethyl [C2]; 1xTMT6plex [N-Term]		3.95927e-05	0	1	1	3	XP_010679386.1	XP_010679386.1 [50-59]	0	1508.7	1.135	0.993	1.073	1.052	1.079	1.18	1.153	1.177	91.4	103.8	90.8	98.1	96.2	98.7	107.9	105.4	107.7	3	3	3	3	3	3	3	3	3		High	High	High	High	High	High	High	High	High
FALSE	High	[K].LTDSVLQECDTR.[E]	1xCarbamidomethyl [C9]; 1xTMT6plex [N-Term]		3.08836e-05	0	1	1	1	XP_010667346.1	XP_010667346.1 [145-156]	0	1665.83	0.922	1.133	0.913	0.783	0.887	0.869	0.577	1.09	110.1	101.5	124.7	100.5	86.2	97.7	95.7	63.5	120	1	1	1	1	1	1	1	1	1		High	High	High	High	High	High	High	High	High
FALSE	High	[K].EAVSCLEQAVNSFLEIGR.[L]	1xCarbamidomethyl [C5]; 1xTMT6plex [N-Term]		1.95841e-06	0	1	1	1	XP_010695521.1	XP_010695521.1 [90-107]	0	2251.16	1.155	1.177	1.034	1.127	1.16	1.02	1.066	1.049	92	106.2	108.2	95.1	103.6	106.6	93.8	98.1	96.5	1	1	1	1	1	1	1	1	1		High	High	High	High	High	High	High	High	High
FALSE	High	[R].EAVLATFMPEEPGSFR.[I]	1xTMT6plex [N-Term]		3.16273e-05	0	1	1	3	XP_010683961.1	XP_010683961.1 [436-451]	0	2010.02	1.07	0.973	1.041	0.957	0.923	1.159	0.985	0.998	98.8	105.7	96.2	102.9	94.6	91.2	114.6	97.3	98.6	3	3	3	3	3	3	3	3	3		High	High	High	High	High	High	High	High	High
FALSE	High	[K].EAVLEGGIPFNMVYGMHAFEYPAVDSR.[F]	1xTMT6plex [N-Term]		8.30903e-08	0	1	1	2	XP_010688057.1	XP_010688057.1 [151-177]	0	3228.57	1.09	0.912	1.15	1.013	1.166	0.947	1.144	1.205	93.5	101.9	85.2	107.5	94.7	109	88.6	107	112.7	1	1	1	1	1	1	1	1	1		High	High	High	High	High	High	High	High	High
FALSE	High	[K].EAVLEGGIPFNMVYGMHAFEYPAVDSR.[F]	1xOxidation [M]; 1xTMT6plex [N-Term]		3.57897e-06	0	1	1	5	XP_010688057.1	XP_010688057.1 [151-177]	0	3244.56	1.053	0.904	0.862	0.858	0.898	0.854	0.848	0.906	110	115.8	99.5	94.8	94.4	98.8	94	93.3	99.7	3	3	3	3	3	3	3	3	3		High	High	High	High	High	High	High	High	High
FALSE	High	[R].ITDGTLLTQIER.[Y]	1xTMT6plex [N-Term]		1.98551e-05	0	1	1	2	XP_010690898.1	XP_010690898.1 [133-144]	0	1588.91	1.045	1.051	1.145	1.079	1.103	0.989	0.876	0.96	97.3	101.7	102.3	111.5	105	107.3	96.2	85.2	93.4	2	2	2	2	2	2	2	2	2		High	High	High	High	High	High	High	High	High
FALSE	High	[K].GGELTHDETTIISGALDLTEK.[T]	1xTMT6plex [K21]; 1xTMT6plex [N-Term]		4.58112e-06	0	2	5	3	XP_010693921.1; XP_010684242.1	XP_010693921.1 [201-221]; XP_010684242.1 [203-223]	0	2658.42	1.079	1.076	0.986	1.01	1.022	1.171	1.215	1.104	93.1	100.5	100.2	91.9	94.1	95.1	109.1	113.2	102.8	3	3	3	3	3	3	3	3	3	Shared	High	High	High	High	High	High	High	High	High
FALSE	High	[K].EAVIGADVVYSDVWASMGQK.[E]	1xTMT6plex [K20]; 1xTMT6plex [N-Term]		2.10604e-07	0	1	1	1	XP_010672151.1	XP_010672151.1 [281-300]	0	2583.35	1.059	1.236	1.163	0.997	1.079	0.904	1.029	1.076	94.3	99.9	116.5	109.7	94	101.8	85.3	97	101.5	1	1	1	1	1	1	1	1	1		High	High	High	High	High	High	High	High	High
FALSE	High	[R].ITDIENWGGLMGPK.[Y]	1xTMT6plex [K14]; 1xTMT6plex [N-Term]		1.01955e-05	0	1	1	3	XP_010680568.1	XP_010680568.1 [63-76]	0	1989.09	0.995	1.036	1.079	0.975	1.038	1.097	1.22	1.078	94.6	94.1	98	102	92.2	98.2	103.8	115.3	101.9	3	3	3	3	3	3	3	3	3		High	High	High	High	High	High	High	High	High
FALSE	High	[R].SIIVDFIQSLSSR.[A]	1xTMT6plex [N-Term]		2.91219e-05	0	1	1	2	XP_010676078.1	XP_010676078.1 [71-83]	0	1693.97	1.051	0.923	0.931	0.978	0.877	0.951	1.173	0.845	103.1	108.4	95.2	96	100.8	90.4	98	121	87.1	1	1	1	1	1	1	1	1	1		High	High	High	High	High	High	High	High	High
FALSE	High	[R].ITDIENWGGLMGPK.[Y]	1xOxidation [M11]; 1xTMT6plex [K14]; 1xTMT6plex [N-Term]		3.32317e-05	0	1	1	4	XP_010680568.1	XP_010680568.1 [63-76]	0	2005.08	0.882	0.936	0.955	0.905	0.907	1.029	1.117	0.963	103.5	91.4	96.9	98.8	93.7	93.9	106.5	115.6	99.7	3	3	3	3	3	3	3	3	3		High	High	High	High	High	High	High	High	High
FALSE	High	[K].SLLTVRPETETPVSAVSIR.[R]	1xTMT6plex [N-Term]		4.1686e-05	0	1	2	1	XP_010684242.1	XP_010684242.1 [278-296]	0	2284.31	1.296	1.034	1.48	1.071	1.152	1.254	1.538	1.171	81.8	106	84.6	121.2	87.6	94.3	102.7	125.9	95.9	1	1	1	1	1	1	1	1	1		High	High	High	High	High	High	High	High	High
FALSE	High	[K].EAVLSGVSLEDDKR.[D]	1xTMT6plex [K13]; 1xTMT6plex [N-Term]		2.30964e-06	0	1	1	2	XP_010683049.1	XP_010683049.1 [254-267]	1	1976.11	0.9	0.983	0.982	0.936	0.984	0.951	0.837	0.969	105.4	94.8	103.6	103.5	98.6	103.7	100.2	88.2	102.1	2	2	2	2	2	2	2	2	2		High	High	High	High	High	High	High	High	High
FALSE	High	[R].EAVLTQLLEEAGYTR.[E]	1xTMT6plex [N-Term]		2.74948e-06	0	1	1	3	XP_010691364.1	XP_010691364.1 [134-148]	0	1922.04	0.99	1.093	1.013	1.03	1.008	1.02	1.2	1.238	93.8	92.9	102.6	95.1	96.6	94.6	95.7	112.6	116.1	3	3	3	3	3	3	3	3	3		High	High	High	High	High	High	High	High	High
FALSE	High	[R].EAVMEYIAGMK.[N]	1xTMT6plex [K11]; 1xTMT6plex [N-Term]		2.17293e-05	0	1	1	4	XP_010687762.1	XP_010687762.1 [158-168]	0	1699.92	1.035	0.853	1.102	1.061	1.321	1.1	1.175	1.207	91.3	94.5	77.9	100.7	96.9	120.6	100.5	107.3	110.3	4	4	4	4	4	4	4	4	4		High	High	High	High	High	High	High	High	High
FALSE	High	[K].EAVNVSLGNLLTYPFVR.[ED]	1xTMT6plex [N-Term]		1.03146e-05	0	2	3	1	XP_010682554.1; XP_010687996.1	XP_010682554.1 [234-250]; XP_010687996.1 [272-288]	0	2121.19	1.048	1.197	1.01	1.128	1.181	1.007	0.87	1.092	94.4	99	113	95.4	106.5	111.5	95.1	82.2	103.1	1	1	1	1	1	1	1	1	1	Shared	High	High	High	High	High	High	High	High	High
FALSE	High	[R].SILTSLELQLWEEK.[L]	1xTMT6plex [K14]; 1xTMT6plex [N-Term]		2.1246e-05	0	1	1	1	XP_010691644.1	XP_010691644.1 [38-51]	0	2147.24	1.147	1.12	1.062	1.095	1.03	1.135	1.127	1.141	91.3	104.7	102.3	96.9	100	94	103.7	102.9	104.2	1	1	1	1	1	1	1	1	1		High	High	High	High	High	High	High	High	High
FALSE	High	[R].SIITNFQTHQGESSVVDEVDHEAPHK.[I]	1xTMT6plex [K26]; 1xTMT6plex [N-Term]		3.18327e-05	0	1	1	1	XP_010673452.1	XP_010673452.1 [40-65]	0	3362.7	1.405	0.786	0.842	0.923	0.865	0.515	0.844	1.166	107.8	151.5	84.7	90.8	99.5	93.3	55.5	91	125.7	1	1	1	1	1	1	1	1	1		High	High	High	High	High	High	High	High	High
FALSE	High	[K].SIITGELPSGWENALPTYTTESPADATR.[N]	1xTMT6plex [N-Term]		1.23824e-07	0	1	1	4	XP_010692960.1	XP_010692960.1 [406-433]	0	3206.61	0.932	0.901	1.04	0.925	1.008	0.919	0.966	1.027	103.2	96.2	93	107.4	95.5	104	94.9	99.8	106	3	3	3	3	3	3	3	3	3		High	High	High	High	High	High	High	High	High
FALSE	High	[K].SIITGELPAGWEK.[A]	1xTMT6plex [K13]; 1xTMT6plex [N-Term]		2.51407e-06	0	1	1	4	XP_010671991.1	XP_010671991.1 [405-417]	0	1859.07	1.07	1.096	1.12	1.152	1.043	1.133	1.158	1.171	90.5	96.8	99.2	101.4	104.3	94.4	102.6	104.8	106	3	3	3	3	3	3	3	3	3		High	High	High	High	High	High	High	High	High
FALSE	High	[R].EAVPHPDDRVEYELWTTSNDECGVK.[C]	1xCarbamidomethyl [C22]; 1xTMT6plex [K25]; 1xTMT6plex [N-Term]		7.06895e-06	0	1	1	3	XP_010687358.1	XP_010687358.1 [189-213]	1	3404.65	0.853	1.156	0.781	0.844	1.048	1.11	0.84	1.029	103.9	88.7	120.1	81.1	87.7	108.9	115.4	87.3	106.9	2	2	2	2	2	2	2	2	2		High	High	High	High	High	High	High	High	High
FALSE	High	[K].EAVPIIGWPLAAEQAYNSK.[M]	1xTMT6plex [K19]; 1xTMT6plex [N-Term]		8.48211e-06	0	1	1	2	XP_010681653.1	XP_010681653.1 [379-397]	0	2515.4	1.089	1.071	1.011	1.074	1.142	0.964	1.074	1.093	94.6	103	101.3	95.6	101.6	107.9	91.1	101.5	103.4	2	2	2	2	2	2	2	2	2		High	High	High	High	High	High	High	High	High
FALSE	High	[R].LTDSFLDGTSSIYLEELQR.[A]	1xTMT6plex [N-Term]		4.74541e-06	0	1	1	2	XP_010690901.1	XP_010690901.1 [68-86]	0	2416.24	0.994	0.992	0.925	0.997	0.987	0.976	0.98	0.934	102.5	101.8	101.6	94.8	102.2	101.1	100	100.4	95.7	1	1	1	1	1	1	1	1	1		High	High	High	High	High	High	High	High	High
FALSE	High	[K].SLLSIGGGDVSSADFNR.[M]	1xTMT6plex [N-Term]		1.78107e-07	0	1	1	47	XP_010688359.1	XP_010688359.1 [91-107]	0	1924	1.048	0.993	1.071	1	0.968	1.015	1.055	1.02	98.1	102.9	97.5	105.1	98.1	95	99.6	103.6	100.1	42	42	42	42	42	42	42	42	42		High	High	High	High	High	High	High	High	High
FALSE	High	[R].SLIESGFSADKR.[S]	1xTMT6plex [K11]; 1xTMT6plex [N-Term]		1.99903e-05	0	1	1	1	XP_010681701.1	XP_010681701.1 [206-217]	1	1768	0.956	1.073	0.885	0.914	0.924	0.943	0.843	0.891	106.8	102.1	114.6	94.5	97.6	98.6	100.7	90	95.2	1	1	1	1	1	1	1	1	1		High	High	High	High	High	High	High	High	High
FALSE	High	[R].SILEPAGALALAGAEAYCK.[Y]	1xCarbamidomethyl [C18]; 1xTMT6plex [K19]; 1xTMT6plex [N-Term]		5.88878e-06	0	1	1	2	XP_010683961.1	XP_010683961.1 [381-399]	0	2363.3	1.053	0.987	0.987	1.046	0.946	0.937	0.819	0.812	104.8	110.4	103.4	103.4	109.6	99.2	98.2	85.9	85.1	2	2	2	2	2	2	2	2	2		High	High	High	High	High	High	High	High	High
FALSE	High	[K].SIIEIAQDHGFK.[V]	1xTMT6plex [K12]; 1xTMT6plex [N-Term]		2.03549e-05	0	1	1	3	XP_010688367.1	XP_010688367.1 [270-281]	0	1816.04	1.12	0.965	1.077	1.2	1.108	1.021	0.973	1.019	94.9	106.3	91.6	102.2	113.9	105.2	96.9	92.3	96.7	3	3	3	3	3	3	3	3	3		High	High	High	High	High	High	High	High	High
FALSE	High	[K].ECPMTVSCADILAITAR.[D]	2xCarbamidomethyl [C2; C8]; 1xTMT6plex [N-Term]		9.18598e-07	0	1	1	22	XP_010679795.1	XP_010679795.1 [129-145]	0	2137.07	1.037	1.012	1.051	0.989	0.984	1.012	1.022	1.056	98.2	101.8	99.4	103.3	97.1	96.7	99.4	100.4	103.7	20	20	20	20	20	20	20	20	20		High	High	High	High	High	High	High	High	High
FALSE	High	[K].ECPMTVSCADILAITAR.[D]	2xCarbamidomethyl [C2; C8]; 1xOxidation [M4]; 1xTMT6plex [N-Term]		5.37409e-06	0	1	1	4	XP_010679795.1	XP_010679795.1 [129-145]	0	2153.06	0.882	1.043	1.063	1.028	1.055	1.169	1.139	1.16	94.3	83.2	98.4	100.3	97	99.5	110.3	107.5	109.5	4	4	4	4	4	4	4	4	4		High	High	High	High	High	High	High	High	High
FALSE	High	[K].ITFPGEADEAPDTVTGDIVFILQQK.[E]	1xTMT6plex [K25]; 1xTMT6plex [N-Term]		7.63602e-06	0	1	1	2	XP_010694477.1	XP_010694477.1 [237-261]	0	3162.7	0.995	1.101	0.848	1.067	0.976	0.92	0.833	0.955	103.5	103	113.9	87.7	110.5	101	95.3	86.3	98.8	2	2	2	2	2	2	2	2	2		High	High	High	High	High	High	High	High	High
FALSE	High	[R].SLLALQGPLAAPVLQQMTK.[Y]	1xOxidation [M17]; 1xTMT6plex [K19]; 1xTMT6plex [N-Term]		5.84751e-06	0	1	1	2	XP_010679555.1	XP_010679555.1 [182-200]	0	2453.46	0.991	1.059	1.083	1.069	1.167	1.055	1.063	1.107	93.8	92.9	99.3	101.6	100.3	109.5	99	99.7	103.9	2	2	2	2	2	2	2	2	2		High	High	High	High	High	High	High	High	High
FALSE	High	[R].SLLALQGPLAAPVLQQMTK.[Y]	1xTMT6plex [K19]; 1xTMT6plex [N-Term]		4.80146e-06	0	1	1	1	XP_010679555.1	XP_010679555.1 [182-200]	0	2437.46	1.87	1.026	1.151	1.185	1.029	0.947	1.164	1.083	86.1	161	88.3	99.1	102	88.5	81.5	100.2	93.2	1	1	1	1	1	1	1	1	1		High	High	High	High	High	High	High	High	High
FALSE	High	[R].ECVALLAYEEPLK.[S]	1xCarbamidomethyl [C2]; 1xTMT6plex [K13]; 1xTMT6plex [N-Term]		2.95057e-05	0	1	1	1	XP_010681236.1	XP_010681236.1 [364-376]	0	1993.11	0.975	1.024	1.055	0.998	1.012	0.981	0.915	1.078	99.6	97.1	101.9	105.1	99.3	100.8	97.7	91.1	107.3	1	1	1	1	1	1	1	1	1		High	High	High	High	High	High	High	High	High
FALSE	High	[K].ECVALLLENGAAVTLQNLDGK.[T]	1xCarbamidomethyl [C2]; 1xTMT6plex [K21]; 1xTMT6plex [N-Term]		8.05754e-06	0	1	1	3	XP_010686618.1	XP_010686618.1 [300-320]	0	2686.48	1.144	1.072	1.098	1.048	1.033	0.964	0.897	0.952	97.7	111.8	104.8	107.3	102.4	101	94.2	87.7	93	3	3	3	3	3	3	3	3	3		High	High	High	High	High	High	High	High	High
FALSE	High	[K].GGAPADYQPSFSAGGR.[R]	1xTMT6plex [N-Term]		2.40403e-06	0	1	1	2	XP_010671623.1	XP_010671623.1 [144-159]	0	1766.87	0.934	0.948	0.981	1.021	0.995	0.979	0.931	0.985	102.6	95.8	97.2	100.6	104.7	102.1	100.4	95.5	101	2	2	2	2	2	2	2	2	2		High	High	High	High	High	High	High	High	High
FALSE	High	[R].SLKPVNFLSGAALENDTILR.[N]	1xTMT6plex [K3]; 1xTMT6plex [N-Term]		4.86859e-07	0	1	1	3	XP_010673008.1	XP_010673008.1 [528-547]	0	2616.51	0.955	0.986	0.994	1.023	0.98	0.99	1.029	0.969	100.8	96.3	99.4	100.2	103.1	98.8	99.9	103.8	97.7	3	3	3	3	3	3	3	3	3		High	High	High	High	High	High	High	High	High
FALSE	High	[R].SLKPFDLYTIGNSIK.[K]	2xTMT6plex [K3; K15]; 1xTMT6plex [N-Term]		1.5803e-06	0	1	1	2	XP_019103004.1	XP_019103004.1 [309-323]	0	2383.42	0.945	1.135	0.995	1.057	1.087	0.96	0.908	0.885	100.3	94.8	113.9	99.8	106	109.1	96.3	91.1	88.8	2	2	2	2	2	2	2	2	2		High	High	High	High	High	High	High	High	High
FALSE	High	[K].ECVWLVAFADNSSLGR.[V]	1xCarbamidomethyl [C2]; 1xTMT6plex [N-Term]		1.90187e-05	0	1	1	7	XP_010686336.1	XP_010686336.1 [125-140]	0	2053.04	0.989	0.953	0.916	0.901	0.918	1.018	0.951	0.994	104.2	103	99.2	95.4	93.9	95.6	106	99.1	103.5	6	6	6	6	6	6	6	6	6		High	High	High	High	High	High	High	High	High
FALSE	High	[K].EDAANAGPFLQEDVVSLK.[G]	1xTMT6plex [K18]; 1xTMT6plex [N-Term]		5.05599e-06	0	1	2	3	XP_010679180.1	XP_010679180.1 [187-204]	0	2361.27	0.875	0.932	0.993	0.924	0.988	1.08	1.055	0.927	102.6	89.7	95.6	101.9	94.7	101.3	110.8	108.2	95.1	3	3	3	3	3	3	3	3	3		High	High	High	High	High	High	High	High	High
FALSE	High	[K].ITFPGEADEAPDTVTGDIVFVLQQK.[E]	1xTMT6plex [K25]; 1xTMT6plex [N-Term]		3.17417e-06	0	1	1	2	XP_010685460.1	XP_010685460.1 [236-260]	0	3148.68	0.927	0.954	0.913	1.026	1.03	0.97	0.918	0.979	103.2	95.7	98.5	94.2	106	106.3	100.1	94.8	101.1	2	2	2	2	2	2	2	2	2		High	High	High	High	High	High	High	High	High
FALSE	High	[K].LTFRDEVQCTVLEVK.[V]	1xCarbamidomethyl [C9]; 1xTMT6plex [K15]; 1xTMT6plex [N-Term]		3.95927e-05	0	1	3	1	XP_010685752.1	XP_010685752.1 [925-939]	1	2295.28	1.072	1.196	0.962	1.054	1.042	0.98	0.83	0.824	100.4	107.7	120.1	96.6	105.9	104.6	98.5	83.3	82.8	1	1	1	1	1	1	1	1	1		High	High	High	High	High	High	High	High	High
FALSE	High	[R].ITGADIPMPYAANFEK.[M]	1xTMT6plex [K16]; 1xTMT6plex [N-Term]		6.2734e-06	0	1	1	3	XP_010678312.1	XP_010678312.1 [328-343]	0	2196.18	1.266	1.139	1.012	1.108	1.071	0.902	0.862	0.952	96.7	122.4	110.1	97.8	107.1	103.5	87.1	83.3	92	2	2	2	2	2	2	2	2	2		High	High	High	High	High	High	High	High	High
FALSE	High	[R].SIHFPFEPVDGLGHTGPFEFK.[A]	1xTMT6plex [K21]; 1xTMT6plex [N-Term]		1.18e-05	0	1	1	1	XP_010672978.1	XP_010672978.1 [181-201]	0	2816.48	1.338	1.124	1.281	1.152	1.212	1.068	1.407	1.112	84.2	112.6	94.6	107.8	97	102	89.9	118.4	93.6	1	1	1	1	1	1	1	1	1		High	High	High	High	High	High	High	High	High
FALSE	High	[R].SLHDALCVLSQTVNDSR.[V]	1xCarbamidomethyl [C7]; 1xTMT6plex [N-Term]		3.40957e-05	0	1	1	1	XP_010672451.1	XP_010672451.1 [384-400]	0	2144.1	1.096	0.976	0.985	0.974	1.003	1.068	0.976	1.049	98.6	108.1	96.3	97.1	96	98.9	105.3	96.3	103.4	1	1	1	1	1	1	1	1	1		High	High	High	High	High	High	High	High	High
FALSE	High	[K].LTGDASFLFEK.[T]	1xTMT6plex [K11]; 1xTMT6plex [N-Term]		2.13418e-05	0	2	2	4	XP_010675712.1; XP_019104698.1	XP_010675712.1 [280-290]; XP_019104698.1 [278-288]	0	1685.95	1.198	0.974	1.019	1	0.982	0.856	0.88	0.835	102.9	123.3	100.3	104.9	102.9	101.1	88.1	90.6	85.9	4	4	4	4	4	4	4	4	4	Shared	High	High	High	High	High	High	High	High	High
FALSE	High	[R].EDATVTIVHSR.[T]	1xTMT6plex [N-Term]		4.07549e-05	0	1	2	2	XP_019103901.1	XP_019103901.1 [258-268]	0	1456.8	1.055	1.116	0.981	0.867	0.978	1.149	1.147	1.106	95.8	101	106.9	94	83	93.6	110.1	109.9	105.9	2	2	2	2	2	2	2	2	2		High	High	High	High	High	High	High	High	High
FALSE	High	[R].SLGYGYVNFSNPQDAVR.[A]	1xTMT6plex [N-Term]		2.7208e-05	0	1	1	2	XP_010688794.1	XP_010688794.1 [85-101]	0	2116.07	0.962	0.844	0.939	0.758	0.91	0.996	1.085	1.004	105.9	101.9	89.4	99.4	80.3	96.4	105.5	114.9	106.3	2	2	2	2	2	2	2	2	2		High	High	High	High	High	High	High	High	High
FALSE	High	[R].SLGYGYVNFANPQDAAR.[A]	1xTMT6plex [N-Term]		5.34893e-06	0	1	1	2	XP_010691731.1	XP_010691731.1 [78-94]	0	2072.04	1.195	1.079	1.139	0.959	0.989	1.073	1.164	1.134	92.5	110.5	99.8	105.3	88.7	91.4	99.2	107.6	104.8	2	2	2	2	2	2	2	2	2		High	High	High	High	High	High	High	High	High
FALSE	High	[K].SILCATCDPFAAEIFK.[A]	2xCarbamidomethyl [C4; C7]; 1xTMT6plex [K16]; 1xTMT6plex [N-Term]		2.66736e-05	0	1	1	1	XP_010683302.1	XP_010683302.1 [78-93]	0	2301.2	1.11	1.208	1.293	0.98	1.184	1.212	1.307	1.671	82.1	91.1	99.1	106.1	80.4	97.2	99.5	107.3	137.1	1	1	1	1	1	1	1	1	1		High	High	High	High	High	High	High	High	High
FALSE	High	[R].ECPGVVSCADILALASR.[D]	2xCarbamidomethyl [C2; C8]; 1xTMT6plex [N-Term]		6.15019e-07	0	1	1	5	XP_010689572.1	XP_010689572.1 [119-135]	0	2047.05	1.062	0.922	1.02	1.099	0.885	0.934	0.99	0.925	101.8	108.1	93.9	103.9	111.9	90.1	95.1	100.8	94.3	4	4	4	4	4	4	4	4	4		High	High	High	High	High	High	High	High	High
FALSE	High	[K].LTFLQETHGNLTK.[E]	1xTMT6plex [K13]; 1xTMT6plex [N-Term]		7.03595e-06	0	1	2	3	XP_010675202.1	XP_010675202.1 [386-398]	0	1960.13	0.956	1.024	1.046	1.051	1.009	1.04	0.994	1.031	98.4	94	100.7	102.9	103.4	99.3	102.3	97.8	101.4	3	3	3	3	3	3	3	3	3		High	High	High	High	High	High	High	High	High
FALSE	High	[K].ITFHNPGVQEDPACGPLIDAVALK.[E]	1xCarbamidomethyl [C14]; 1xTMT6plex [K24]; 1xTMT6plex [N-Term]		3.15335e-07	0	1	1	7	XP_010695068.1	XP_010695068.1 [163-186]	0	3020.63	0.877	0.924	0.932	0.933	0.827	0.914	0.949	0.954	108.3	95	100.1	100.9	101	89.6	99	102.7	103.4	7	7	7	7	7	7	7	7	7		High	High	High	High	High	High	High	High	High
FALSE	High	[K].SLLEGVEMTEK.[Q]	1xTMT6plex [K11]; 1xTMT6plex [N-Term]		2.3034e-05	0	1	2	3	XP_010675796.1	XP_010675796.1 [253-263]	0	1693.94	1.436	1.025	1.247	1.049	1.039	1.062	1.016	1.006	91.1	130.8	93.3	113.6	95.6	94.7	96.8	92.5	91.7	3	3	3	3	3	3	3	3	3		High	High	High	High	High	High	High	High	High
FALSE	High	[K].SILEFYEEFAK.[A]	1xTMT6plex [K11]; 1xTMT6plex [N-Term]		1.44905e-05	0	1	1	1	XP_010667128.2	XP_010667128.2 [382-392]	0	1834	1.075	1.008	1.021	1.225	0.94	0.666	0.353	0.589	114.3	122.8	115.2	116.6	140	107.4	76.1	40.4	67.3	1	1	1	1	1	1	1	1	1		High	High	High	High	High	High	High	High	High
FALSE	High	[K].SLIEEFSSEVQIDASSILNK.[Q]	1xTMT6plex [K20]; 1xTMT6plex [N-Term]		5.93033e-06	0	1	1	2	XP_010688897.1	XP_010688897.1 [211-230]	0	2667.45	1.174	1.031	1.102	1.095	1.059	1.203	1.232	1.187	89.3	104.8	92	98.4	97.7	94.5	107.4	110	105.9	2	2	2	2	2	2	2	2	2		High	High	High	High	High	High	High	High	High
FALSE	High	[K].LTEVSVSDKLEGFR.[A]	1xTMT6plex [K9]; 1xTMT6plex [N-Term]		8.03874e-06	0	1	1	2	XP_010667693.1	XP_010667693.1 [388-401]	1	2038.16	1.123	1.189	0.964	1.03	1.005	0.9	0.895	0.805	101	113.4	120	97.4	104	101.5	90.9	90.4	81.3	2	2	2	2	2	2	2	2	2		High	High	High	High	High	High	High	High	High
FALSE	High	[R].ECEEVILNDPFLGK.[R]	1xCarbamidomethyl [C2]; 1xTMT6plex [K14]; 1xTMT6plex [N-Term]		2.57466e-05	0	1	1	1	XP_010672915.1	XP_010672915.1 [308-321]	0	2121.13	1.018	1.194	1.291	1.226	1.158	1.052	0.724	1.014	93	94.7	111.1	120.1	114	107.7	97.8	67.3	94.3	1	1	1	1	1	1	1	1	1		High	High	High	High	High	High	High	High	High
FALSE	High	[R].ITFALEPLALEEGLER.[L]	1xTMT6plex [N-Term]		3.81364e-05	0	1	1	1	XP_010666078.1	XP_010666078.1 [393-408]	0	2030.14	1.035	1.008	0.983	1.047	1.084	1.039	1.02	1.015	97.5	100.9	98.3	95.9	102.1	105.7	101.3	99.4	98.9	1	1	1	1	1	1	1	1	1		High	High	High	High	High	High	High	High	High
FALSE	High	[K].SLLEAECPGVVSCADIIALVAR.[D]	2xCarbamidomethyl [C7; C13]; 1xTMT6plex [N-Term]		4.58959e-07	0	1	1	4	XP_010696607.1	XP_010696607.1 [111-132]	0	2572.37	1.194	1.111	0.956	0.943	0.97	1.089	1.14	0.963	96.1	114.7	106.8	91.9	90.6	93.2	104.7	109.5	92.5	4	4	4	4	4	4	4	4	4		High	High	High	High	High	High	High	High	High
FALSE	High	[K].SLLDVADNLNR.[A]	1xTMT6plex [N-Term]		3.16273e-05	0	1	2	4	XP_010675796.1	XP_010675796.1 [216-226]	0	1458.81	0.818	0.81	0.915	0.852	0.735	1.059	1.311	1.006	105.8	86.6	85.7	96.8	90.2	77.7	112	138.7	106.4	3	3	3	3	3	3	3	3	3		High	High	High	High	High	High	High	High	High
FALSE	High	[K].GGCGAGSCVK.[M]	2xCarbamidomethyl [C3; C8]; 1xTMT6plex [K10]; 1xTMT6plex [N-Term]		3.61082e-05	0	1	1	3	XP_010693953.1	XP_010693953.1 [489-498]	0	1410.72	0.947	1.032	0.889	1.111	1.093	0.804	0.662	0.968	105.8	100.2	109.2	94.1	117.5	115.7	85.1	70.1	102.4	3	3	3	3	3	3	3	3	3		High	High	High	High	High	High	High	High	High
FALSE	High	[R].ECGILTDDGIAIEGPVFR.[E]	1xCarbamidomethyl [C2]; 1xTMT6plex [N-Term]		1.40311e-05	0	1	1	1	XP_010679631.1	XP_010679631.1 [691-708]	0	2191.13	0.998	1	1.124	1.02	0.965	1.113	1.011	0.967	97.8	97.7	97.8	110	99.8	94.5	108.9	98.9	94.7	1	1	1	1	1	1	1	1	1		High	High	High	High	High	High	High	High	High
FALSE	High	[K].ITGHPEGYGFVEFVSHAAAER.[V]	1xTMT6plex [N-Term]		9.68695e-06	0	1	1	2	XP_010673626.1	XP_010673626.1 [52-72]	0	2503.26	2.416	0.898	1.728	1.279	1.044	0.971	1.309	1.213	75.9	183.3	68.2	131.2	97.1	79.2	73.7	99.4	92.1	2	2	2	2	2	2	2	2	2		High	High	High	High	High	High	High	High	High
FALSE	High	[K].LTFEEPESGVTVVK.[L]	1xTMT6plex [K14]; 1xTMT6plex [N-Term]		4.20286e-05	0	1	1	3	XP_010672633.1	XP_010672633.1 [291-304]	0	1993.13	0.926	0.971	1.045	0.995	0.944	0.786	0.788	0.744	109.8	101.7	106.6	114.7	109.2	103.6	86.3	86.5	81.7	2	2	2	2	2	2	2	2	2		High	High	High	High	High	High	High	High	High
FALSE	High	[K].GGCFSVISDSACK.[K]	2xCarbamidomethyl [C3; C12]; 1xTMT6plex [K13]; 1xTMT6plex [N-Term]		8.88712e-06	0	3	3	5	XP_010682817.1; XP_010682808.1; XP_010682809.1	XP_010682817.1 [40-52]; XP_010682808.1 [40-52]; XP_010682809.1 [40-52]	0	1845.92	1.005	0.862	1.186	1.17	0.928	0.873	0.705	0.743	106.2	106.8	91.5	126	124.3	98.5	92.8	74.9	78.9	4	4	4	4	4	4	4	4	4	Shared	High	High	High	High	High	High	High	High	High
FALSE	High	[K].GGAYTGEISAEMLVNLEVPWVILGHSER.[R]	1xOxidation [M12]; 1xTMT6plex [N-Term]		1.9192e-05	0	1	1	1	XP_010690624.1	XP_010690624.1 [72-99]	0	3272.68	0.814	0.836	0.863	0.782	0.629	1.02	0.793	0.79	119.6	97.4	99.9	103.2	93.5	75.2	121.9	94.8	94.5	1	1	1	1	1	1	1	1	1		High	High	High	High	High	High	High	High	High
FALSE	High	[K].ECIEGNLDGLNVQEAIQR.[N]	1xCarbamidomethyl [C2]; 1xTMT6plex [N-Term]		3.29478e-05	0	1	1	1	XP_010674737.1	XP_010674737.1 [475-492]	0	2287.15	1.115	1.05	0.897	0.973	0.964	1.086	0.903	1.066	99.4	110.8	104.4	89.2	96.8	95.8	107.9	89.8	105.9	1	1	1	1	1	1	1	1	1		High	High	High	High	High	High	High	High	High
FALSE	High	[K].SLLDQGVDNELTQFLK.[V]	1xTMT6plex [K16]; 1xTMT6plex [N-Term]		4.22006e-05	0	1	1	1	XP_010673854.1	XP_010673854.1 [541-556]	0	2278.27	0.935	0.909	1.052	0.956	1.059	0.948	0.822	0.919	104.7	97.9	95.1	110.1	100	110.8	99.2	86	96.2	1	1	1	1	1	1	1	1	1		High	High	High	High	High	High	High	High	High
FALSE	High	[K].ITFFQDRPDIMAIYTVR.[I]	1xTMT6plex [N-Term]		6.52822e-06	0	1	2	2	XP_010676464.1	XP_010676464.1 [223-239]	0	2315.24	1.091	1.062	1.016	1.065	1.071	0.989	0.955	0.991	97.4	106.3	103.5	98.9	103.8	104.3	96.3	93	96.5	2	2	2	2	2	2	2	2	2		High	High	High	High	High	High	High	High	High
FALSE	High	[K].SLLDLTCQTVADMIK.[G]	1xCarbamidomethyl [C7]; 1xTMT6plex [K15]; 1xTMT6plex [N-Term]		7.16993e-07	0	2	2	3	XP_010680409.1; XP_010690359.1	XP_010680409.1 [110-124]; XP_010690359.1 [118-132]	0	2166.19	1	1.071	0.984	1.152	1.092	1.041	1.027	1.132	94.8	94.8	101.4	93.2	109.1	103.5	98.6	97.3	107.2	3	3	3	3	3	3	3	3	3	Shared	High	High	High	High	High	High	High	High	High
FALSE	High	[K].LTFGDFGDSFSMASIR.[A]	1xTMT6plex [N-Term]		2.69843e-07	0	1	1	15	XP_010677056.1	XP_010677056.1 [4-19]	0	1979.97	0.987	1.04	1.088	0.98	0.961	1.073	1.241	1.121	94.8	93.6	98.6	103.2	92.9	91.1	101.8	117.7	106.3	14	14	14	14	14	14	14	14	14		High	High	High	High	High	High	High	High	High
FALSE	High	[K].ECILSGLLSVDGLK.[V]	1xCarbamidomethyl [C2]; 1xTMT6plex [K14]; 1xTMT6plex [N-Term]		3.39042e-06	0	1	2	4	XP_010672532.1	XP_010672532.1 [16-29]	0	1962.13	0.991	1.069	1.029	1.051	1.127	1.047	1.182	1.102	93.8	92.9	100.3	96.5	98.6	105.7	98.2	110.9	103.3	4	4	4	4	4	4	4	4	4		High	High	High	High	High	High	High	High	High
FALSE	High	[K].SLLDGTYAEAFSGVK.[D]	1xTMT6plex [K15]; 1xTMT6plex [N-Term]		3.89402e-05	0	1	2	2	XP_019105077.1	XP_019105077.1 [65-79]	0	2016.11	1.003	1.018	1.054	1.021	1.018	1.04	1.073	1.061	96.9	97.2	98.6	102.2	99	98.6	100.8	104	102.8	2	2	2	2	2	2	2	2	2		High	High	High	High	High	High	High	High	High
FALSE	High	[K].LTFGDFGDSFSMASIR.[A]	1xOxidation [M12]; 1xTMT6plex [N-Term]		6.2734e-06	0	1	1	18	XP_010677056.1	XP_010677056.1 [4-19]	0	1995.97	1.008	0.996	1.089	0.981	0.944	1.093	1.225	1.047	95.9	96.7	95.5	104.4	94.1	90.5	104.8	117.5	100.5	18	18	18	18	18	18	18	18	18		High	High	High	High	High	High	High	High	High
FALSE	High	[K].ECGPMVLDALIK.[I]	1xCarbamidomethyl [C2]; 1xTMT6plex [K12]; 1xTMT6plex [N-Term]		1.6514e-05	0	1	1	6	XP_010689037.1	XP_010689037.1 [68-79]	0	1804.01	1.043	1.232	1.185	1.145	1.198	1.119	1.119	1.276	87.2	91	107.4	103.4	99.9	104.5	97.6	97.6	111.3	4	4	4	4	4	4	4	4	4		High	High	High	High	High	High	High	High	High
FALSE	High	[K].ITLNDPSQSDVYATGGR.[T]	1xTMT6plex [N-Term]		1.12136e-05	0	1	1	2	XP_010692020.1	XP_010692020.1 [399-415]	0	2023.03	1.098	1.016	1.08	1.023	1.063	1.123	1.118	1.095	93.6	102.8	95.1	101.1	95.7	99.5	105.1	104.6	102.5	2	2	2	2	2	2	2	2	2		High	High	High	High	High	High	High	High	High
FALSE	High	[K].EDNNLSLVEYELVNVVEE.[-]	1xTMT6plex [N-Term]		8.15216e-06	0	1	1	2	XP_010666076.1	XP_010666076.1 [154-171]	0	2336.17	1.088	0.911	0.996	0.928	0.92	1.115	1.346	1.226	94.4	102.7	86.1	94.1	87.6	86.9	105.3	127.1	115.8	2	2	2	2	2	2	2	2	2		High	High	High	High	High	High	High	High	High
FALSE	High	[K].SLEEDVAQHTTGDFR.[K]	1xTMT6plex [N-Term]		3.83762e-05	0	1	1	3	XP_010680554.1	XP_010680554.1 [132-146]	0	1933.95	1.157	1.162	1.069	0.938	0.915	1.115	1.335	1.136	91.6	105.9	106.4	97.9	85.9	83.8	102.1	122.3	104	3	3	3	3	3	3	3	3	3		High	High	High	High	High	High	High	High	High
FALSE	High	[R].SHGEVIQVSGDNLYDSAVR.[F]	1xTMT6plex [N-Term]		9.81336e-07	0	1	1	1	XP_010687601.1	XP_010687601.1 [777-795]	0	2275.15	1.019	1.085	0.895	1.063	1.111	0.959	1.143	1.126	95.7	97.6	103.9	85.7	101.8	106.4	91.8	109.4	107.8	1	1	1	1	1	1	1	1	1		High	High	High	High	High	High	High	High	High
FALSE	High	[K].ITQVPVVVAVVSPFPPSDK.[I]	1xTMT6plex [K19]; 1xTMT6plex [N-Term]		1.97655e-05	0	1	1	1	XP_010681096.1	XP_010681096.1 [144-162]	0	2437.45	0.94	1.016	0.913	1.046	1.006	0.978	0.939	0.901	103	96.8	104.7	94	107.7	103.7	100.8	96.7	92.8	1	1	1	1	1	1	1	1	1		High	High	High	High	High	High	High	High	High
FALSE	High	[R].SHEVKDEGYEIEHDGK.[L]	2xTMT6plex [K5; K16]; 1xTMT6plex [N-Term]		8.04889e-07	0	1	2	6	XP_010689928.1	XP_010689928.1 [413-428]	1	2559.33	0.947	0.847	0.957	0.914	0.88	0.977	0.971	0.947	106.6	101	90.4	102.1	97.5	93.8	104.2	103.5	101	5	5	5	5	5	5	5	5	5		High	High	High	High	High	High	High	High	High
FALSE	High	[K].ITSELTQGIIDAGK.[K]	1xTMT6plex [K14]; 1xTMT6plex [N-Term]		1.1016e-06	0	1	1	3	XP_010678281.1	XP_010678281.1 [375-388]	0	1904.11	0.923	0.997	1.085	0.931	0.961	0.998	1.102	1.073	99.2	91.6	98.9	107.7	92.4	95.3	99	109.4	106.5	3	3	3	3	3	3	3	3	3		High	High	High	High	High	High	High	High	High
FALSE	High	[R].EEIFGPVAPLHPFR.[T]	1xTMT6plex [N-Term]		1.29135e-05	0	1	1	3	XP_010693407.1	XP_010693407.1 [433-446]	0	1838.02	0.991	1.062	1.04	0.92	0.905	1.006	1.033	1.072	99.7	98.8	105.9	103.7	91.7	90.2	100.2	102.9	106.9	3	3	3	3	3	3	3	3	3		High	High	High	High	High	High	High	High	High
FALSE	High	[R].EEIFGPVMSLMK.[F]	1xTMT6plex [K12]; 1xTMT6plex [N-Term]		1.44905e-05	0	1	1	4	XP_010688154.1	XP_010688154.1 [399-410]	0	1839.02	1.168	1.268	1.123	1.1	1.162	1.039	0.965	1.057	91.1	106.4	115.5	102.3	100.2	105.8	94.6	87.9	96.3	4	4	4	4	4	4	4	4	4		High	High	High	High	High	High	High	High	High
FALSE	High	[K].LTSETFDGGEFFQIEPCEDGR.[Q]	1xCarbamidomethyl [C17]; 1xTMT6plex [N-Term]		2.1168e-06	0	1	2	1	XP_010666295.1	XP_010666295.1 [35-55]	0	2663.21	0.815	0.909	0.934	1.013	0.789	1.181	1.209	1.097	100.6	82	91.5	94	101.9	79.4	118.8	121.6	110.3	1	1	1	1	1	1	1	1	1		High	High	High	High	High	High	High	High	High
FALSE	High	[K].SHDNALVEDSIINIVDGK.[V]	1xTMT6plex [K18]; 1xTMT6plex [N-Term]		3.12965e-06	0	1	1	2	XP_010687080.1	XP_010687080.1 [288-305]	0	2397.3	1.141	1.025	0.986	1.05	0.961	1.067	0.942	0.978	98.4	112.2	100.8	97	103.3	94.5	104.9	92.6	96.2	2	2	2	2	2	2	2	2	2		High	High	High	High	High	High	High	High	High
FALSE	High	[K].SHDEELVGDVHALSAGLK.[A]	1xTMT6plex [K18]; 1xTMT6plex [N-Term]		3.05506e-05	0	1	1	1	XP_010680574.1	XP_010680574.1 [413-430]	0	2335.27	0.94	1.361	1.181	1.199	1.007	1.118	1.17	1.061	89.7	84.3	122.1	105.9	107.5	90.3	100.3	104.9	95.2	1	1	1	1	1	1	1	1	1		High	High	High	High	High	High	High	High	High
FALSE	High	[K].EELGQLITLEQGKPLK.[E]	2xTMT6plex [K13; K16]; 1xTMT6plex [N-Term]		1.74442e-05	0	1	1	5	XP_010693407.1	XP_010693407.1 [136-151]	0	2483.51	0.994	1.063	1.177	0.997	1.079	1.215	1.32	1.172	89.9	89.3	95.5	105.8	89.6	96.9	109.2	118.6	105.3	5	5	5	5	5	5	5	5	5		High	High	High	High	High	High	High	High	High
FALSE	High	[K].GFDQATNIILDESHER.[V]	1xTMT6plex [N-Term]		1.74044e-05	0	1	2	2	XP_010692645.1	XP_010692645.1 [31-46]	0	2074.04	1.128	1.097	1.013	1.128	1.028	0.833	0.765	0.804	102.3	115.4	112.2	103.6	115.4	105.2	85.2	78.3	82.3	2	2	2	2	2	2	2	2	2		High	High	High	High	High	High	High	High	High
FALSE	High	[R].EEIKPLQTALGSLR.[G]	1xTMT6plex [K4]; 1xTMT6plex [N-Term]		2.1008e-05	0	1	1	1	XP_010675523.1	XP_010675523.1 [147-160]	0	2013.21	0.987	0.931	0.93	0.995	0.894	0.788	0.781	0.819	110.8	109.3	103.1	103	110.3	99	87.3	86.6	90.7	1	1	1	1	1	1	1	1	1		High	High	High	High	High	High	High	High	High
FALSE	High	[K].SGYSYLDGIEELLHGLK.[L]	1xTMT6plex [K17]; 1xTMT6plex [N-Term]		3.78979e-05	0	1	1	1	XP_019104422.1	XP_019104422.1 [129-145]	0	2352.29	0.879	1.064	0.776	0.893	0.807	1	1.038	0.927	107.3	94.3	114.2	83.4	95.9	86.7	107.3	111.4	99.5	1	1	1	1	1	1	1	1	1		High	High	High	High	High	High	High	High	High
FALSE	High	[R].SGYQGAWTNNPLIFDNSYFR.[E]	1xTMT6plex [N-Term]		4.22935e-06	0	1	1	1	XP_010696372.1	XP_010696372.1 [172-191]	0	2579.25	1.027	1.143	0.997	0.936	1.07	0.956	0.962	1.041	98.5	101.2	112.6	98.3	92.2	105.5	94.2	94.8	102.6	1	1	1	1	1	1	1	1	1		High	High	High	High	High	High	High	High	High
FALSE	High	[K].EELIDCLGTIAQSGTSK.[F]	1xCarbamidomethyl [C6]; 1xTMT6plex [K17]; 1xTMT6plex [N-Term]		2.96992e-05	0	1	2	1	XP_010681164.1	XP_010681164.1 [166-182]	0	2280.22	1.179	1.058	1.299	1.202	1.215	1.39	1.32	1.335	81.8	96.5	86.6	106.3	98.4	99.4	113.7	108	109.3	1	1	1	1	1	1	1	1	1		High	High	High	High	High	High	High	High	High
FALSE	High	[R].EELLEAGGADAYK.[T]	1xTMT6plex [K13]; 1xTMT6plex [N-Term]		2.28287e-05	0	1	1	1	XP_010683113.1	XP_010683113.1 [103-115]	0	1823.98	0.966	0.886	1.021	1.116	0.857	0.995	0.949	0.804	104.7	101.2	92.8	106.9	116.9	89.7	104.2	99.3	84.2	1	1	1	1	1	1	1	1	1		High	High	High	High	High	High	High	High	High
FALSE	High	[K].LTSLQSAIQSYLDGVK.[E]	1xTMT6plex [K16]; 1xTMT6plex [N-Term]		4.27199e-05	0	1	1	1	XP_010690067.1	XP_010690067.1 [25-40]	0	2181.25	0.991	0.962	1.069	1.234	1.25	0.927	0.779	0.927	98.5	97.6	94.7	105.3	121.5	123.1	91.3	76.8	91.3	1	1	1	1	1	1	1	1	1		High	High	High	High	High	High	High	High	High
FALSE	High	[R].SGYIVDALGFVISKPCGGTETK.[M]	1xCarbamidomethyl [C16]; 2xTMT6plex [K14; K22]; 1xTMT6plex [N-Term]		2.1168e-06	0	1	3	1	XP_010679897.1	XP_010679897.1 [42-63]	0	2986.65	1.343	1.059	1.125	1.299	1.015	1.088	0.921	1.042	91	122.2	96.3	102.3	118.2	92.3	99	83.8	94.8	1	1	1	1	1	1	1	1	1		High	High	High	High	High	High	High	High	High
FALSE	High	[K].SGYITTEELEQALK.[K]	1xTMT6plex [K14]; 1xTMT6plex [N-Term]		3.17641e-05	0	1	1	1	XP_010676387.1	XP_010676387.1 [465-478]	0	2040.13	0.858	0.854	0.904	0.968	1.009	1.159	1.371	1.165	96.9	83.2	82.8	87.6	93.8	97.7	112.3	132.8	112.9	1	1	1	1	1	1	1	1	1		High	High	High	High	High	High	High	High	High
FALSE	High	[R].SGYLLNTGIADLEK.[A]	1xTMT6plex [K14]; 1xTMT6plex [N-Term]		1.41936e-05	0	1	1	5	XP_010693309.1	XP_010693309.1 [426-439]	0	1952.11	0.993	1.049	1.066	1.037	1.005	1.036	1.103	1.059	96.3	95.6	101	102.6	99.9	96.8	99.7	106.2	101.9	4	4	4	4	4	4	4	4	4		High	High	High	High	High	High	High	High	High
FALSE	High	[R].GFCHLYDGQEAVAVGMEAAITK.[K]	1xCarbamidomethyl [C3]; 1xTMT6plex [K22]; 1xTMT6plex [N-Term]		1.87706e-06	0	1	1	16	XP_010683335.1	XP_010683335.1 [93-114]	0	2825.44	1.08	1.097	1.043	1.026	1.035	1.096	1.094	1.081	94.2	101.8	103.3	98.3	96.7	97.5	103.2	103.1	101.8	10	10	10	10	10	10	10	10	10		High	High	High	High	High	High	High	High	High
FALSE	High	[K].SHGGDEVEQNMAAWLTGINTLK.[I]	1xTMT6plex [K22]; 1xTMT6plex [N-Term]		2.7109e-06	0	1	1	2	XP_010693460.1	XP_010693460.1 [7-28]	0	2829.46	1.471	1.016	1.265	1.126	0.997	1.188	1.207	1.169	86.2	126.8	87.6	109	97.1	85.9	102.4	104.1	100.8	2	2	2	2	2	2	2	2	2		High	High	High	High	High	High	High	High	High
FALSE	High	[R].SGYFKPEMEEYVEIPSDSGISFNVQPLMK.[A]	1xOxidation [M]; 2xTMT6plex [K5; K29]; 1xTMT6plex [N-Term]		5.28654e-06	0	2	2	4	XP_010672020.1; XP_010683420.1	XP_010672020.1 [374-402]; XP_010683420.1 [374-402]	0	4025.05	0.889	0.849	0.865	0.776	0.866	0.757	0.962	0.8	115.9	103.1	98.4	100.3	89.9	100.3	87.8	111.5	92.7	2	2	2	2	2	2	2	2	2	Shared	High	High	High	High	High	High	High	High	High
FALSE	High	[K].SHGMAIAALQAADEYLK.[E]	1xTMT6plex [K17]; 1xTMT6plex [N-Term]		5.68528e-06	0	1	1	1	XP_010693389.1	XP_010693389.1 [311-327]	0	2247.22	1.292	1.093	1.248	1	1.083	1.321	1.217	1.173	86.3	111.5	94.3	107.7	86.3	93.5	114	105.1	101.3	1	1	1	1	1	1	1	1	1		High	High	High	High	High	High	High	High	High
FALSE	High	[K].LTQSQLAQLINEKPQIIQEYESGK.[A]	2xTMT6plex [K13; K24]; 1xTMT6plex [N-Term]		5.14565e-08	0	1	1	1	XP_010694544.1	XP_010694544.1 [96-119]	0	3445.95	0.784	0.44	0.791	0.835	0.609	0.705	0.624	0.532	142.4	111.7	62.7	112.6	118.9	86.8	100.3	88.9	75.7	1	1	1	1	1	1	1	1	1		High	High	High	High	High	High	High	High	High
FALSE	High	[R].ITPSWVAFTNDER.[L]	1xTMT6plex [N-Term]		1.30936e-05	0	1	1	8	XP_010671405.1	XP_010671405.1 [68-80]	0	1764.91	1.051	1.033	0.798	1.051	0.952	0.998	1.009	1.032	100.9	106	104.2	80.4	106	96	100.7	101.8	104.1	7	7	7	7	7	7	7	7	7		High	High	High	High	High	High	High	High	High
FALSE	High	[R].SKEDLPEELIFHINYLGADQPTFTLNFSK.[G]	2xTMT6plex [K2; K29]; 1xTMT6plex [N-Term]		1.16028e-06	0	1	1	2	XP_010690484.1	XP_010690484.1 [292-320]	1	4054.18	1.316	1.256	0.903	1.143	1.212	0.933	1.148	1.003	90.8	119.5	114	82	103.8	110	84.7	104.2	91	1	1	1	1	1	1	1	1	1		High	High	High	High	High	High	High	High	High
FALSE	High	[R].EEGVALAQQLGSLFLECSAK.[T]	1xCarbamidomethyl [C17]; 1xTMT6plex [K20]; 1xTMT6plex [N-Term]		3.91026e-05	0	1	1	1	XP_010696319.1	XP_010696319.1 [144-163]	0	2608.41	1.032	0.998	0.868	0.89	0.897	0.973	1.194	1.039	101.2	104.4	101	87.9	90.1	90.8	98.5	120.9	105.2	1	1	1	1	1	1	1	1	1		High	High	High	High	High	High	High	High	High
FALSE	High	[K].SKDVLVEFYAPWCGHCK.[S]	2xCarbamidomethyl [C13; C16]; 2xTMT6plex [K2; K17]; 1xTMT6plex [N-Term]		2.53502e-05	0	1	1	1	XP_010674165.1	XP_010674165.1 [159-175]	1	2783.46	0.901	1.122	0.98	1.167	1.048	0.79	0.791	0.789	104.8	94.4	117.6	102.7	122.3	109.8	82.8	82.9	82.7	1	1	1	1	1	1	1	1	1		High	High	High	High	High	High	High	High	High
FALSE	High	[K].EEGVTFGSFDILSDDEVR.[Q]	1xTMT6plex [N-Term]		2.69693e-05	0	1	1	3	XP_010686507.1	XP_010686507.1 [432-449]	0	2244.09	1.068	0.968	1.03	0.924	1.041	1.047	0.952	0.896	100.8	107.7	97.6	103.9	93.1	104.9	105.5	96	90.4	3	3	3	3	3	3	3	3	3		High	High	High	High	High	High	High	High	High
FALSE	High	[K].SKDPSDGKEQELLNELSSFNDNLK.[E]	3xTMT6plex [K2; K8; K24]; 1xTMT6plex [N-Term]		3.12874e-05	0	1	1	2	XP_010670140.1	XP_010670140.1 [169-192]	2	3623.96	0.976	0.999	1.108	1.062	1.063	1.072	0.98	1.051	96.7	94.3	96.6	107.1	102.6	102.8	103.6	94.7	101.6	2	2	2	2	2	2	2	2	2		High	High	High	High	High	High	High	High	High
FALSE	High	[K].SKDANDGSEQALLAELK.[A]	2xTMT6plex [K2; K17]; 1xTMT6plex [N-Term]		3.61603e-07	0	1	1	4	XP_010693136.1	XP_010693136.1 [112-128]	1	2476.39	0.907	1.132	0.994	1.041	1.119	0.967	1.117	1.069	96.3	87.3	109	95.7	100.2	107.8	93.1	107.5	103	4	4	4	4	4	4	4	4	4		High	High	High	High	High	High	High	High	High
FALSE	High	[K].SKAEGELLNWEDIQK.[M]	2xTMT6plex [K2; K15]; 1xTMT6plex [N-Term]		2.69816e-06	0	1	1	3	XP_010696134.1	XP_010696134.1 [325-339]	1	2447.37	0.98	1.068	1.057	1.031	1.135	1.053	0.923	1.082	96.5	94.5	103	101.9	99.5	109.5	101.6	89	104.4	3	3	3	3	3	3	3	3	3		High	High	High	High	High	High	High	High	High
FALSE	High	[R].GFETVTYMLEGAFAHQDFAGHK.[G]	1xTMT6plex [K22]; 1xTMT6plex [N-Term]		3.35865e-06	0	1	1	2	XP_010678220.1	XP_010678220.1 [103-124]	0	2914.46	1.119	1.103	1.025	1.028	0.99	1.076	1.039	0.966	96.3	107.8	106.2	98.7	99	95.3	103.6	100.1	93	2	2	2	2	2	2	2	2	2		High	High	High	High	High	High	High	High	High
FALSE	High	[K].LTQEEMVTLSGAHTIGR.[S]	1xTMT6plex [N-Term]		2.52595e-06	0	1	1	2	XP_010671321.1	XP_010671321.1 [183-199]	0	2072.1	0.773	0.744	0.71	0.821	0.629	1.095	1.211	1.049	112	86.7	83.4	79.6	92	70.5	122.7	135.7	117.6	2	2	2	2	2	2	2	2	2		High	High	High	High	High	High	High	High	High
FALSE	High	[K].GFERPSPIQEESIPIALTGSDILAR.[A]	1xTMT6plex [N-Term]		4.12139e-06	0	2	2	5	XP_010676491.1; XP_010671984.1	XP_010676491.1 [168-192]; XP_010671984.1 [164-188]	0	2925.59	1.33	1.062	1.229	1.025	1.062	0.985	1.181	1.258	88.8	118.2	94.3	109.2	91	94.3	87.5	104.9	111.8	2	2	2	2	2	2	2	2	2	Shared	High	High	High	High	High	High	High	High	High
FALSE	High	[R].SHVMEVAGGADVADSIANFAR.[R]	1xTMT6plex [N-Term]		7.23794e-07	0	1	1	2	XP_010694781.1	XP_010694781.1 [94-114]	0	2346.17	1.137	1.06	0.85	1.12	1.106	1.191	1.378	1.183	89.8	102.1	95.2	76.3	100.6	99.3	106.9	123.7	106.2	2	2	2	2	2	2	2	2	2		High	High	High	High	High	High	High	High	High
FALSE	High	[K].SHVEESNYAEK.[I]	1xTMT6plex [K11]; 1xTMT6plex [N-Term]		3.86977e-05	0	1	1	1	XP_010676074.1	XP_010676074.1 [291-301]	0	1750.9	0.781	0.928	0.865	0.774	0.921	0.947	1.176	0.95	107.9	84.3	100.1	93.4	83.5	99.4	102.2	126.8	102.5	1	1	1	1	1	1	1	1	1		High	High	High	High	High	High	High	High	High
FALSE	High	[R].SHTDVFGDPFEDSSPLWFK.[K]	1xTMT6plex [K19]; 1xTMT6plex [N-Term]		3.10032e-06	0	1	1	1	XP_010677897.1	XP_010677897.1 [15-33]	0	2669.33	1.181	1.115	1.012	0.987	1.145	1.053	1.043	1.047	93.9	110.9	104.8	95	92.7	107.5	98.9	97.9	98.4	1	1	1	1	1	1	1	1	1		High	High	High	High	High	High	High	High	High
FALSE	High	[K].SHQMPEQIVFWK.[W]	1xTMT6plex [K12]; 1xTMT6plex [N-Term]		2.31373e-05	0	1	1	1	XP_010689491.1	XP_010689491.1 [107-118]	0	1988.08	0.879	0.936	0.864	0.885	1.063	1.003	0.821	1.012	106.3	93.4	99.5	91.9	94.1	113	106.7	87.3	107.6	1	1	1	1	1	1	1	1	1		High	High	High	High	High	High	High	High	High
FALSE	High	[K].SHPGGPPASEFDWGTGETPR.[R]	1xTMT6plex [N-Term]		1.50332e-05	0	1	1	1	XP_010687958.1	XP_010687958.1 [64-83]	0	2311.09	0.919	1.09	1.567	1.486	1.28	0.9	0.828	0.805	91.2	83.7	99.4	142.8	135.5	116.7	82	75.4	73.3	1	1	1	1	1	1	1	1	1		High	High	High	High	High	High	High	High	High
FALSE	High	[K].ITQLTDNVYVCR.[S]	1xCarbamidomethyl [C11]; 1xTMT6plex [N-Term]		1.04594e-05	0	1	1	3	XP_010669501.1	XP_010669501.1 [48-59]	0	1710.9	0.801	0.731	0.856	0.902	0.788	0.799	0.733	0.706	123	98.5	89.9	105.3	111	97	98.2	90.1	86.9	3	3	3	3	3	3	3	3	3		High	High	High	High	High	High	High	High	High
FALSE	High	[K].SHIPGPTIVVPFLGNVINLVR.[D]	1xTMT6plex [N-Term]		3.72675e-05	0	1	1	1	XP_010666372.1	XP_010666372.1 [78-98]	0	2471.47	1.056	0.948	0.922	0.935	0.936	0.886	0.912	0.837	106.7	112.7	101.2	98.4	99.7	99.9	94.6	97.4	89.3	1	1	1	1	1	1	1	1	1		High	High	High	High	High	High	High	High	High
FALSE	High	[K].SHIPDGPGYEEK.[F]	1xTMT6plex [K12]; 1xTMT6plex [N-Term]		1.94988e-05	0	1	1	2	XP_010685997.1	XP_010685997.1 [119-130]	0	1786.94	0.997	1.115	1.066	1.056	0.976	1.084	1.082	1.115	94.8	94.6	105.7	101.1	100.1	92.5	102.8	102.6	105.7	2	2	2	2	2	2	2	2	2		High	High	High	High	High	High	High	High	High
FALSE	High	[K].SHIFSVNLFDEIEK.[F]	1xTMT6plex [K14]; 1xTMT6plex [N-Term]		2.78741e-05	0	1	1	1	XP_010675245.1	XP_010675245.1 [133-146]	0	2136.17	0.858	1.053	0.968	0.789	0.878	1.06	1.016	1.095	103.3	88.6	108.7	100	81.4	90.7	109.4	104.9	113.1	1	1	1	1	1	1	1	1	1		High	High	High	High	High	High	High	High	High
FALSE	High	[K].LTQQELIDFFDEYVK.[V]	1xTMT6plex [K15]; 1xTMT6plex [N-Term]		1.51371e-05	0	1	1	1	XP_010672847.1	XP_010672847.1 [892-906]	0	2346.26	0.997	0.955	0.843	1.098	1.069	1.154	1.014	1.073	97.8	97.5	93.4	82.4	107.4	104.6	112.8	99.1	104.9	1	1	1	1	1	1	1	1	1		High	High	High	High	High	High	High	High	High
FALSE	High	[K].LTQVLDALELSK.[L]	1xTMT6plex [K12]; 1xTMT6plex [N-Term]		2.9764e-05	0	1	1	1	XP_010690489.1	XP_010690489.1 [828-839]	0	1788.09	0.982	0.901	1.172	1.059	1.309	1.485	1.49	1.157	85.3	83.8	76.8	99.9	90.3	111.6	126.6	127	98.7	1	1	1	1	1	1	1	1	1		High	High	High	High	High	High	High	High	High
FALSE	High	[R].SGYFKPEMEEYVEIPSDSGISFNVQPLMK.[A]	2xTMT6plex [K5; K29]; 1xTMT6plex [N-Term]		1.04594e-05	0	2	2	2	XP_010672020.1; XP_010683420.1	XP_010672020.1 [374-402]; XP_010683420.1 [374-402]	0	4009.06	0.961	0.904	0.976	0.913	0.988	0.75	0.955	0.867	108.3	104	97.9	105.7	98.9	106.9	81.2	103.3	93.8	2	2	2	2	2	2	2	2	2	Shared	High	High	High	High	High	High	High	High	High
FALSE	High	[K].GFAYVEFVEQEAIQQALQLNESELHGR.[Q]	1xTMT6plex [N-Term]		8.38373e-06	0	1	1	1	XP_010680512.1	XP_010680512.1 [133-159]	0	3334.69	0.929	0.961	0.859	0.916	0.922	1.016	1.022	0.938	105.1	97.7	101	90.3	96.3	96.9	106.8	107.5	98.6	1	1	1	1	1	1	1	1	1		High	High	High	High	High	High	High	High	High
FALSE	High	[R].EELNTNLLTGEK.[V]	1xTMT6plex [K12]; 1xTMT6plex [N-Term]		6.20035e-06	0	1	1	3	XP_010684079.1	XP_010684079.1 [669-680]	0	1819.02	1.001	1.104	1.183	1.119	1.091	1.048	0.988	1.072	93.7	93.8	103.5	110.8	104.8	102.2	98.2	92.5	100.5	3	3	3	3	3	3	3	3	3		High	High	High	High	High	High	High	High	High
FALSE	High	[K].GEYTIGVAATLESGEK.[L]	1xTMT6plex [K16]; 1xTMT6plex [N-Term]		1.61036e-05	0	1	1	11	XP_010671979.1	XP_010671979.1 [79-94]	0	2083.13	1.027	0.954	1.029	0.955	0.976	1.007	1.015	0.973	100.7	103.4	96.1	103.7	96.2	98.3	101.4	102.2	98	11	11	11	11	11	11	11	11	11		High	High	High	High	High	High	High	High	High
FALSE	High	[R].EENLASAFAYFDK.[D]	1xTMT6plex [K13]; 1xTMT6plex [N-Term]		3.12874e-05	0	1	1	2	XP_010674273.1	XP_010674273.1 [404-416]	0	1963.02	0.842	0.903	0.699	0.825	0.918	1.014	1.014	1.05	108.9	91.7	98.3	76.1	89.9	100	110.4	110.4	114.4	2	2	2	2	2	2	2	2	2		High	High	High	High	High	High	High	High	High
FALSE	High	[R].LTVEQNIIIPNVENSK.[V]	1xTMT6plex [K16]; 1xTMT6plex [N-Term]		8.90786e-06	0	1	1	6	XP_010675576.1	XP_010675576.1 [437-452]	0	2269.32	1.139	1.095	1.086	0.984	0.999	0.995	1.075	1.02	95.8	109.1	104.9	104	94.2	95.7	95.4	103	97.8	5	5	5	5	5	5	5	5	5		High	High	High	High	High	High	High	High	High
FALSE	High	[K].SGTAVPETTKPSEPETSEK.[Q]	2xTMT6plex [K10; K19]; 1xTMT6plex [N-Term]		1.67038e-05	0	1	2	7	XP_010692304.1	XP_010692304.1 [211-229]	0	2662.44	1.106	1.159	1.033	1.124	1.183	1.111	0.95	1.276	90.5	100.1	104.9	93.5	101.8	107.1	100.6	86	115.5	5	5	5	5	5	5	5	5	5		High	High	High	High	High	High	High	High	High
FALSE	High	[R].EENNDQGVGK.[V]	1xTMT6plex [K10]; 1xTMT6plex [N-Term]		4.35076e-05	0	1	2	1	XP_010695190.1	XP_010695190.1 [423-432]	0	1547.81	0.804	1.048	1.021	0.858	0.979	0.946	0.806	0.698	110.3	88.7	115.6	112.6	94.6	108	104.3	88.9	77	1	1	1	1	1	1	1	1	1		High	High	High	High	High	High	High	High	High
FALSE	High	[K].SGSWDDNGVFIYTTLNHIK.[Y]	1xTMT6plex [K19]; 1xTMT6plex [N-Term]		1.66836e-06	0	1	1	2	XP_010690807.1	XP_010690807.1 [534-552]	0	2625.37	1.166	0.977	1.036	0.944	1.003	0.916	0.9	0.958	101.1	117.9	98.8	104.8	95.4	101.4	92.6	91	96.9	2	2	2	2	2	2	2	2	2		High	High	High	High	High	High	High	High	High
FALSE	High	[K].SGSPLIPLVEFR.[D]	1xTMT6plex [N-Term]		3.82962e-05	0	1	1	4	XP_010671709.1	XP_010671709.1 [56-67]	0	1543.9	1.238	0.907	1.148	1.147	1.085	0.991	0.989	1.015	94.6	117	85.7	108.6	108.5	102.6	93.7	93.5	95.9	4	4	4	4	4	4	4	4	4		High	High	High	High	High	High	High	High	High
FALSE	High	[R].SGSNNFVFADQTPGSEFK.[V]	1xTMT6plex [K18]; 1xTMT6plex [N-Term]		3.41444e-06	0	2	2	2	XP_010685992.1; XP_010685991.1	XP_010685992.1 [238-255]; XP_010685991.1 [237-254]	0	2390.2	0.833	0.916	0.761	0.88	0.774	0.688	0.771	0.593	124.7	103.9	114.3	94.9	109.7	96.6	85.8	96.1	74	2	2	2	2	2	2	2	2	2	Shared	High	High	High	High	High	High	High	High	High
FALSE	High	[K].ITVEQVHGLMSQVIK.[D]	1xTMT6plex [K15]; 1xTMT6plex [N-Term]		3.43878e-05	0	1	1	1	XP_010669282.1	XP_010669282.1 [335-349]	0	2140.26	0.993	1.074	0.957	1.043	1.05	0.894	0.918	0.961	101.2	100.5	108.7	96.9	105.6	106.3	90.6	92.9	97.3	1	1	1	1	1	1	1	1	1		High	High	High	High	High	High	High	High	High
FALSE	High	[R].SGSITQIPILTMPNDDITHPTPDLTGYITEGQIYIDR.[Q]	1xTMT6plex [N-Term]		3.3984e-06	0	1	1	2	XP_010677440.1	XP_010677440.1 [322-358]	0	4315.2	2.266	1.522	1.645	1.601	1.439	1.323	1.554	1.756	63.8	144.6	97.1	104.9	102.2	91.8	84.4	99.2	112	1	1	1	1	1	1	1	1	1		High	High	High	High	High	High	High	High	High
FALSE	High	[R].EEQDQAAVESHR.[K]	1xTMT6plex [N-Term]		2.79353e-05	0	1	1	1	XP_010696158.1	XP_010696158.1 [212-223]	0	1627.79	1.04	0.942	0.847	0.841	0.943	1.13	1.01	0.865	104.4	108.6	98.4	88.4	87.8	98.5	118.1	105.4	90.3	1	1	1	1	1	1	1	1	1		High	High	High	High	High	High	High	High	High
FALSE	High	[K].ITVIQSGDHILNTFDER.[I]	1xTMT6plex [N-Term]		1.30634e-05	0	1	1	2	XP_010689480.1	XP_010689480.1 [263-279]	0	2187.16	1.313	1.109	1.041	1.099	1.233	1.221	1.366	1.06	86.2	113.2	95.6	89.7	94.7	106.2	105.2	117.8	91.3	2	2	2	2	2	2	2	2	2		High	High	High	High	High	High	High	High	High
FALSE	High	[R].ITVITQGADPVVVAEDGK.[V]	1xTMT6plex [K18]; 1xTMT6plex [N-Term]		1.07846e-06	0	1	1	14	XP_010678095.1	XP_010678095.1 [257-274]	0	2270.3	0.978	1.043	1.019	1.026	1.032	1.016	1.032	0.977	98.6	96.5	102.9	100.5	101.2	101.8	100.2	101.8	96.4	12	12	12	12	12	12	12	12	12		High	High	High	High	High	High	High	High	High
FALSE	High	[K].GEVIENFLGVLDNFER.[A]	1xTMT6plex [N-Term]		3.74243e-05	0	1	2	1	XP_010687147.1	XP_010687147.1 [198-213]	0	2080.09	1.06	1.006	0.928	0.833	0.789	1.049	1.172	1.079	101	107	101.6	93.7	84.1	79.6	105.9	118.3	108.9	1	1	1	1	1	1	1	1	1		High	High	High	High	High	High	High	High	High
FALSE	High	[K].EESDGVIQNIIDLCSINNLK.[Q]	1xCarbamidomethyl [C14]; 1xTMT6plex [K20]; 1xTMT6plex [N-Term]		3.296e-06	0	1	1	1	XP_010673465.1	XP_010673465.1 [262-281]	0	2732.45	1.384	1.203	1.278	1.189	1.185	1.133	0.886	1.15	86.5	119.7	104.1	110.5	102.8	102.4	98	76.6	99.4	1	1	1	1	1	1	1	1	1		High	High	High	High	High	High	High	High	High
FALSE	High	[R].SGQLNPGADSGR.[L]	1xTMT6plex [N-Term]		3.70333e-05	0	1	2	1	XP_010671379.1	XP_010671379.1 [69-80]	0	1387.71	0.838	0.611	0.859	1.074	0.572	0.829	0.937	0.922	117.8	98.7	71.9	101.2	126.5	67.4	97.6	110.4	108.6	1	1	1	1	1	1	1	1	1		High	High	High	High	High	High	High	High	High
FALSE	High	[R].EESEGVIDNVSELCSIK.[K]	1xCarbamidomethyl [C14]; 1xTMT6plex [K17]; 1xTMT6plex [N-Term]		4.58112e-06	0	1	1	2	XP_010672211.1	XP_010672211.1 [266-282]	0	2366.22	0.956	1.001	1.075	0.996	1.057	0.977	0.827	0.964	101.7	97.2	101.8	109.3	101.2	107.5	99.3	84	98	2	2	2	2	2	2	2	2	2		High	High	High	High	High	High	High	High	High
FALSE	High	[R].LTVVSTEEICLERPTAPGTK.[E]	1xCarbamidomethyl [C10]; 1xTMT6plex [K20]; 1xTMT6plex [N-Term]		2.414e-05	0	1	1	3	XP_010685677.1	XP_010685677.1 [97-116]	0	2659.47	0.96	1.007	0.887	0.896	0.887	0.956	0.886	1.009	106	101.8	106.8	94.1	95	94.1	101.4	93.9	107	2	2	2	2	2	2	2	2	2		High	High	High	High	High	High	High	High	High
FALSE	High	[R].LTVYHVAFQALADLR.[N]	1xTMT6plex [N-Term]		3.05506e-05	0	1	1	2	XP_010695908.1	XP_010695908.1 [258-272]	0	1946.11	1.003	1.046	0.991	1.1	1.114	1.013	1.03	1.042	96.4	96.6	100.8	95.5	106	107.3	97.6	99.3	100.5	2	2	2	2	2	2	2	2	2		High	High	High	High	High	High	High	High	High
FALSE	High	[K].GEVASLTIAPEYAFGSLETK.[Q]	1xTMT6plex [K20]; 1xTMT6plex [N-Term]		3.52768e-05	0	1	1	2	XP_010685108.1	XP_010685108.1 [340-359]	0	2541.39	1.04	0.94	0.989	0.773	0.868	1.007	1.148	0.995	102.7	106.8	96.5	101.6	79.5	89.2	103.4	118	102.2	2	2	2	2	2	2	2	2	2		High	High	High	High	High	High	High	High	High
FALSE	High	[R].SGPYGQIFRPDNFVFGQSGAGNNWAK.[G]	1xTMT6plex [K26]; 1xTMT6plex [N-Term]		5.4759e-06	0	1	1	1	XP_010676480.1	XP_010676480.1 [78-103]	0	3272.66	1.028	1.081	1.061	0.992	1.067	1.127	1.037	0.994	95.9	98.6	103.6	101.7	95.1	102.3	108.1	99.5	95.3	1	1	1	1	1	1	1	1	1		High	High	High	High	High	High	High	High	High
FALSE	High	[R].ITVEEALSHPYLAR.[L]	1xTMT6plex [N-Term]		1.66051e-06	0	1	1	6	XP_010689418.1	XP_010689418.1 [319-332]	0	1828.02	1.16	0.958	1.159	1.04	1.077	1.139	1.225	1.104	91.3	105.9	87.4	105.8	94.9	98.3	104	111.8	100.8	6	6	6	6	6	6	6	6	6		High	High	High	High	High	High	High	High	High
FALSE	High	[K].SGTSTTSDVSGIEPK.[K]	1xTMT6plex [K15]; 1xTMT6plex [N-Term]		2.5238e-05	0	1	1	3	XP_010671112.1	XP_010671112.1 [369-383]	0	1924.03	0.783	0.888	0.978	0.962	0.896	0.938	0.98	0.972	107.2	83.9	95.2	104.9	103.1	96	100.5	105	104.2	2	2	2	2	2	2	2	2	2		High	High	High	High	High	High	High	High	High
FALSE	High	[K].SGTTTAGNSSQVTDGAGAVLLMK.[R]	1xTMT6plex [K23]; 1xTMT6plex [N-Term]		1.48983e-06	0	1	1	2	XP_010696158.1	XP_010696158.1 [283-305]	0	2624.4	1.128	0.817	1.221	1.186	0.877	0.871	0.744	0.912	102.8	115.9	84	125.5	121.9	90.2	89.5	76.5	93.8	1	1	1	1	1	1	1	1	1		High	High	High	High	High	High	High	High	High
FALSE	High	[K].LTVDSGFVVDGIR.[F]	1xTMT6plex [N-Term]		7.35568e-06	0	1	1	5	XP_010679874.1	XP_010679874.1 [38-50]	0	1606.9	1.179	1.436	1.272	1.105	1.248	0.949	1.405	1.356	82.2	96.9	118	104.5	90.8	102.6	78	115.5	111.5	3	3	3	3	3	3	3	3	3		High	High	High	High	High	High	High	High	High
FALSE	High	[K].SGWDEYGISYGMPTQQLVIR.[R]	1xTMT6plex [N-Term]		1.35233e-05	0	1	1	1	XP_010676424.1	XP_010676424.1 [273-292]	0	2529.26	1.782	1.446	1.319	1.214	1.453	1.487	1.614	2.019	67.5	120.3	97.6	89	81.9	98.1	100.4	108.9	136.3	1	1	1	1	1	1	1	1	1		High	High	High	High	High	High	High	High	High
FALSE	High	[K].ITSVEQIYLHSLPIK.[E]	1xTMT6plex [K15]; 1xTMT6plex [N-Term]		2.52595e-06	0	1	1	6	XP_010666758.1	XP_010666758.1 [61-75]	0	2199.32	0.857	0.799	0.812	0.911	0.857	1.012	1.003	0.962	109.6	93.9	87.6	88.9	99.8	93.9	110.9	109.9	105.4	6	6	6	6	6	6	6	6	6		High	High	High	High	High	High	High	High	High
FALSE	High	[R].SGVVLIVEEGAVILGGTK.[L]	1xTMT6plex [K18]; 1xTMT6plex [N-Term]		2.8995e-05	0	1	1	1	XP_010672734.1	XP_010672734.1 [92-109]	0	2199.34	1.129	1.134	1.08	1.011	1.067	1.154	1.231	1.169	90.2	101.9	102.3	97.5	91.2	96.2	104.1	111.1	105.5	1	1	1	1	1	1	1	1	1		High	High	High	High	High	High	High	High	High
FALSE	High	[K].GFALLSEEGIAK.[G]	1xTMT6plex [K12]; 1xTMT6plex [N-Term]		1.74044e-05	0	1	1	4	XP_010683781.1	XP_010683781.1 [782-793]	0	1692.99	1.149	1.171	1.076	1.11	1.075	1.107	1.112	1.112	90.8	104.3	106.3	97.7	100.8	97.6	100.5	101	101	4	4	4	4	4	4	4	4	4		High	High	High	High	High	High	High	High	High
FALSE	High	[K].SGVVATVAALEAAADAGK.[L]	1xTMT6plex [K18]; 1xTMT6plex [N-Term]		1.23018e-05	0	1	1	1	XP_010686553.1	XP_010686553.1 [543-560]	0	2059.18	1.258	0.992	1.322	1.156	1.025	0.858	1.142	1.087	91.5	115	90.7	120.9	105.7	93.8	78.5	104.5	99.4	1	1	1	1	1	1	1	1	1		High	High	High	High	High	High	High	High	High
FALSE	High	[R].GFALEVLQVYSGPPVITYK.[F]	1xTMT6plex [K19]; 1xTMT6plex [N-Term]		1.88149e-06	0	2	2	4	XP_010683153.1; XP_010683154.1	XP_010683153.1 [143-161]; XP_010683154.1 [143-161]	0	2539.46	1.108	1.032	0.988	1.106	1.13	0.952	0.866	0.959	98.4	109	101.6	97.3	108.8	111.3	93.8	85.3	94.4	4	4	4	4	4	4	4	4	4	Shared	High	High	High	High	High	High	High	High	High
FALSE	High	[R].LTTLHHDELGQETLLNLLLR.[N]	1xTMT6plex [N-Term]		2.32006e-07	0	1	1	3	XP_010666922.1	XP_010666922.1 [190-209]	0	2558.45	1.137	1.193	1.003	0.932	0.927	1.086	1.171	1.083	94.4	107.3	112.6	94.7	88	87.5	102.6	110.6	102.3	3	3	3	3	3	3	3	3	3		High	High	High	High	High	High	High	High	High
FALSE	High	[R].LTTQNFESCMNAGLQNLDK.[Y]	1xCarbamidomethyl [C9]; 1xTMT6plex [K19]; 1xTMT6plex [N-Term]		2.04471e-05	0	1	1	2	XP_010691705.1	XP_010691705.1 [269-287]	0	2642.33	0.8	0.842	0.97	1.033	0.893	1.035	0.744	0.81	110.7	88.6	93.2	107.4	114.5	98.9	114.6	82.4	89.7	1	1	1	1	1	1	1	1	1		High	High	High	High	High	High	High	High	High
FALSE	High	[K].SGVGVASMGVMRPELVMK.[S]	3xOxidation [M8; M11; M17]; 1xTMT6plex [K18]; 1xTMT6plex [N-Term]		1.68187e-05	0	1	1	1	NP_001290014.1	NP_001290014.1 [37-54]	0	2354.26	0.827	1.081	0.804	0.976	0.789	1.194	1.174	0.916	102.7	84.9	111.1	82.6	100.3	81.1	122.7	120.6	94.1	1	1	1	1	1	1	1	1	1		High	High	High	High	High	High	High	High	High
FALSE	High	[K].SGVGVASMGVMRPELVMK.[S]	1xOxidation [M]; 1xTMT6plex [K18]; 1xTMT6plex [N-Term]		8.07637e-06	0	1	1	10	NP_001290014.1	NP_001290014.1 [37-54]	0	2322.27	1.247	1.024	1.116	1.011	0.948	1.001	1.06	0.976	95.9	119.6	98.2	107.1	96.9	91	96	101.6	93.6	7	7	7	7	7	7	7	7	7		High	High	High	High	High	High	High	High	High
FALSE	High	[R].SKELMEVHGAWLPPWLLDHALR.[S]	1xTMT6plex [K2]; 1xTMT6plex [N-Term]		1.30634e-05	0	1	2	1	XP_010669476.1	XP_010669476.1 [198-219]	1	3056.69	1.083	0.757	0.812	0.986	0.96	0.761	0.893	0.809	111.6	120.9	84.6	90.7	110	107.2	85	99.7	90.3	1	1	1	1	1	1	1	1	1		High	High	High	High	High	High	High	High	High
FALSE	High	[K].SGVGVASMGVMRPELVMK.[S]	1xTMT6plex [K18]; 1xTMT6plex [N-Term]		3.04686e-08	0	1	1	4	NP_001290014.1	NP_001290014.1 [37-54]	0	2306.28	0.899	1.081	1.103	1.14	1.107	0.926	0.929	1.018	97.8	87.9	105.7	107.9	111.5	108.3	90.6	90.8	99.5	4	4	4	4	4	4	4	4	4		High	High	High	High	High	High	High	High	High
FALSE	High	[R].SGVGFKEEDTPNFTGSFYSK.[T]	2xTMT6plex [K6; K20]; 1xTMT6plex [N-Term]		3.35075e-06	0	1	1	3	XP_010671686.1	XP_010671686.1 [501-520]	1	2884.5	1.043	1.178	1.153	1.158	1.181	0.853	0.758	0.917	97.4	101.6	114.7	112.3	112.8	115	83	73.9	89.3	3	3	3	3	3	3	3	3	3		High	High	High	High	High	High	High	High	High
FALSE	High	[R].SGVESQGTELHGIDR.[T]	1xTMT6plex [N-Term]		2.47296e-06	0	1	1	1	XP_010677391.1	XP_010677391.1 [132-146]	0	1813.92	0.897	1.072	1.18	0.98	0.956	1.256	1.01	0.916	97.1	87.1	104.1	114.6	95.1	92.9	122	98.1	89	1	1	1	1	1	1	1	1	1		High	High	High	High	High	High	High	High	High
FALSE	High	[K].SGVESGATLETGGDK.[I]	1xTMT6plex [K15]; 1xTMT6plex [N-Term]		1.25125e-06	0	1	2	1	XP_010682575.1	XP_010682575.1 [392-406]	0	1865.99	0.367	0.527	0.643	0.573	0.797	0.356	0.616	0.325	173	63.5	91.1	111.3	99	137.8	61.5	106.6	56.1	1	1	1	1	1	1	1	1	1		High	High	High	High	High	High	High	High	High
FALSE	High	[R].SGVDDESPYDVNFSK.[T]	1xTMT6plex [K15]; 1xTMT6plex [N-Term]		4.12608e-05	0	1	1	1	XP_010673527.1	XP_010673527.1 [47-61]	0	2117.04	1.068	1.235	1.085	1.099	0.95	0.882	0.884	0.967	98.2	104.8	121.2	106.5	107.9	93.2	86.6	86.8	94.9	1	1	1	1	1	1	1	1	1		High	High	High	High	High	High	High	High	High
FALSE	High	[K].GFAEVFGHGFTTK.[L]	1xTMT6plex [K13]; 1xTMT6plex [N-Term]		4.30687e-05	0	1	1	2	XP_010689544.1	XP_010689544.1 [131-143]	0	1856.01	0.918	1.055	0.981	0.949	0.991	0.959	1.096	1.047	100	91.8	105.6	98.2	95	99.1	96	109.6	104.8	2	2	2	2	2	2	2	2	2		High	High	High	High	High	High	High	High	High
FALSE	High	[K].SGVANWGHLDDFLAQR.[F]	1xTMT6plex [N-Term]		2.53502e-05	0	1	1	1	XP_010671164.1	XP_010671164.1 [1014-1029]	0	2015.03	1.034	1.04	0.911	0.969	0.965	1.043	1.137	1.077	98.1	101.5	102	89.3	95	94.6	102.3	111.5	105.6	1	1	1	1	1	1	1	1	1		High	High	High	High	High	High	High	High	High
FALSE	High	[R].EEIYFRPEEVNAAIVTCGGLCPGLNDVIR.[Q]	2xCarbamidomethyl [C17; C21]; 1xTMT6plex [N-Term]		1.2192e-06	0	1	1	1	XP_010681044.1	XP_010681044.1 [167-195]	0	3520.78	1.085	0.96	0.958	0.884	1.022	0.94	0.846	0.935	104.3	113.2	100.1	99.9	92.2	106.5	98.1	88.3	97.5	1	1	1	1	1	1	1	1	1		High	High	High	High	High	High	High	High	High
FALSE	High	[K].ITTVISAANIECESYWPSLFAK.[L]	1xCarbamidomethyl [C12]; 1xTMT6plex [K22]; 1xTMT6plex [N-Term]		5.68933e-07	0	1	1	6	XP_010689469.1	XP_010689469.1 [27-48]	0	2958.57	1.022	1.066	0.99	1.133	1.146	0.927	0.937	0.956	98.1	100.2	104.5	97.1	111.1	112.4	91	91.9	93.8	5	5	5	5	5	5	5	5	5		High	High	High	High	High	High	High	High	High
FALSE	High	[K].GFADAAQDPEWFTTAPALAIPK.[A]	1xTMT6plex [K22]; 1xTMT6plex [N-Term]		1.54176e-05	0	1	1	2	XP_010675964.1	XP_010675964.1 [292-313]	0	2775.48	1.751	1.058	1.221	1.177	0.907	1.122	1.037	1.067	87	152.4	92.1	106.3	102.4	78.9	97.7	90.2	92.9	2	2	2	2	2	2	2	2	2		High	High	High	High	High	High	High	High	High
FALSE	High	[K].SGVADMVNTGGR.[Q]	1xTMT6plex [N-Term]		3.50528e-05	0	1	1	3	XP_010687715.1	XP_010687715.1 [516-527]	0	1392.71	1.014	1.034	1.052	1.096	1.059	1.173	1.239	1.168	91.5	92.8	94.6	96.3	100.3	96.9	107.4	113.4	106.8	3	3	3	3	3	3	3	3	3		High	High	High	High	High	High	High	High	High
FALSE	High	[R].EEITHCLEEIMHGQR.[A]	1xCarbamidomethyl [C6]; 1xTMT6plex [N-Term]		6.41711e-07	0	1	1	8	XP_010684803.1	XP_010684803.1 [419-433]	0	2111.02	1.038	1.123	0.934	1.018	1.012	0.989	0.953	1.14	97.7	101.5	109.8	91.2	99.5	98.9	96.7	93.2	111.5	4	4	4	4	4	4	4	4	4		High	High	High	High	High	High	High	High	High
FALSE	High	[R].LTPQLNALNAQIEK.[L]	1xTMT6plex [K14]; 1xTMT6plex [N-Term]		1.63263e-05	0	1	1	3	XP_010675523.1	XP_010675523.1 [264-277]	0	2011.2	0.997	0.952	0.908	0.864	0.858	0.909	0.836	0.872	109.8	109.5	104.5	99.7	94.9	94.2	99.8	91.8	95.8	2	2	2	2	2	2	2	2	2		High	High	High	High	High	High	High	High	High
FALSE	High	[K].SKFEEAGIWYEHR.[L]	1xTMT6plex [K2]; 1xTMT6plex [N-Term]		2.444e-06	0	1	1	10	XP_010669954.1	XP_010669954.1 [239-251]	1	2110.11	1	1.063	0.943	0.929	0.969	0.921	0.95	0.928	103.4	103.4	109.9	97.6	96.1	100.2	95.3	98.2	96	10	10	10	10	10	10	10	10	10		High	High	High	High	High	High	High	High	High
FALSE	High	[K].GFFEVTHDIAHLTCADFLR.[S]	1xCarbamidomethyl [C14]; 1xTMT6plex [N-Term]		1.40658e-07	0	1	1	7	XP_010692544.1	XP_010692544.1 [73-91]	0	2478.24	1.481	1.267	1.171	0.971	1.214	0.961	1.036	1.091	88.3	130.8	111.9	103.4	85.7	107.2	84.9	91.5	96.3	7	7	7	7	7	7	7	7	7		High	High	High	High	High	High	High	High	High
FALSE	High	[R].EDVQDINLEGGSLLGVSR.[G]	1xTMT6plex [N-Term]		1.51024e-05	0	1	1	2	XP_010693230.1	XP_010693230.1 [236-253]	0	2130.12	0.902	1.008	1.007	0.959	0.934	1.126	1.075	1.018	99.7	89.9	100.4	100.4	95.6	93.1	112.3	107.1	101.4	2	2	2	2	2	2	2	2	2		High	High	High	High	High	High	High	High	High
FALSE	High	[K].LTNLLTLNLSGNFSDLK.[E]	1xTMT6plex [K17]; 1xTMT6plex [N-Term]		2.2173e-05	0	1	1	2	XP_010678869.1	XP_010678869.1 [366-382]	0	2321.35	1.043	0.99	0.911	1.031	1.056	0.987	0.969	1.051	99.6	103.9	98.5	90.7	102.7	105.1	98.2	96.5	104.6	2	2	2	2	2	2	2	2	2		High	High	High	High	High	High	High	High	High
FALSE	High	[R].SLDDHLPLPGITVGDIGMK.[F]	1xTMT6plex [K19]; 1xTMT6plex [N-Term]		2.8995e-05	0	1	1	4	XP_010677078.1	XP_010677078.1 [214-232]	0	2436.36	1.146	1.073	1.106	1.074	1.078	1.236	1.236	1.205	88.6	101.6	95.2	98	95.2	95.6	109.6	109.5	106.8	4	4	4	4	4	4	4	4	4		High	High	High	High	High	High	High	High	High
FALSE	High	[R].EDVTGEMALLIEGLGTGK.[N]	1xTMT6plex [K18]; 1xTMT6plex [N-Term]		3.47559e-05	0	1	1	1	XP_010680636.1	XP_010680636.1 [212-229]	0	2291.26	1	0.94	0.866	1.028	0.96	1.015	1.006	0.919	103.1	103.1	96.9	89.2	105.9	98.9	104.6	103.6	94.7	1	1	1	1	1	1	1	1	1		High	High	High	High	High	High	High	High	High
FALSE	High	[R].SLDANADVGTEWIGK.[S]	1xTMT6plex [K15]; 1xTMT6plex [N-Term]		7.964e-06	0	1	1	3	XP_010682183.1	XP_010682183.1 [239-253]	0	2034.09	0.979	1.011	0.983	1.036	1.07	1.067	1.034	1.07	97.3	95.2	98.3	95.6	100.8	104.1	103.8	100.6	104.1	3	3	3	3	3	3	3	3	3		High	High	High	High	High	High	High	High	High
FALSE	High	[R].GFKDQIYDIFQQLPPK.[I]	2xTMT6plex [K3; K16]; 1xTMT6plex [N-Term]		6.48252e-06	0	2	2	10	XP_010688701.1; XP_010669372.1	XP_010688701.1 [198-213]; XP_010669372.1 [198-213]	1	2624.51	1.02	1.029	0.995	1.013	1.009	0.854	0.791	0.847	105.2	107.2	108.2	104.7	106.5	106.1	89.8	83.2	89	10	10	10	10	10	10	10	10	10	Shared	High	High	High	High	High	High	High	High	High
FALSE	High	[K].GFHDINDGEVFLSLPAQIGR.[G]	1xTMT6plex [N-Term]		5.94259e-08	0	1	1	6	XP_010695117.1	XP_010695117.1 [296-315]	0	2414.27	1.16	1.148	1.047	1.083	1.048	1.163	1.186	1.054	91	105.5	104.5	95.3	98.5	95.4	105.9	107.9	95.9	6	6	6	6	6	6	6	6	6		High	High	High	High	High	High	High	High	High
FALSE	High	[R].GFGTVITGAIPAR.[I]	1xTMT6plex [N-Term]		3.35176e-05	0	1	1	1	XP_010694033.1	XP_010694033.1 [82-94]	0	1488.87	1.046	0.943	1.109	0.926	1.008	1.222	1.286	1.059	93.8	98	88.4	104	86.8	94.5	114.5	120.6	99.3	1	1	1	1	1	1	1	1	1		High	High	High	High	High	High	High	High	High
FALSE	High	[R].EDYPQLQFEAAWALTNIASGTSENTK.[V]	1xTMT6plex [K26]; 1xTMT6plex [N-Term]		3.68145e-06	0	1	1	1	XP_010670910.1	XP_010670910.1 [128-153]	0	3342.69	1.063	1.344	1.377	1.231	1.316	1.125	1.312	1.09	82.9	88.1	111.4	114.1	102	109.1	93.3	108.8	90.3	1	1	1	1	1	1	1	1	1		High	High	High	High	High	High	High	High	High
FALSE	High	[R].SLCWIYLGQAEQALSDAK.[T]	1xCarbamidomethyl [C3]; 1xTMT6plex [K18]; 1xTMT6plex [N-Term]		9.75481e-06	0	1	1	2	XP_010675097.1	XP_010675097.1 [372-389]	0	2511.33	1.021	1.208	1.121	1.123	1.093	0.986	1.032	1.027	93.7	95.6	113.1	105	105.2	102.4	92.3	96.6	96.1	2	2	2	2	2	2	2	2	2		High	High	High	High	High	High	High	High	High
FALSE	High	[R].ITPAEVLDHPWMR.[E]	1xTMT6plex [N-Term]		1.63263e-05	0	1	1	2	XP_010686845.1	XP_010686845.1 [388-400]	0	1793.96	0.984	0.975	1.058	0.98	1.445	1.072	1.04	1.222	92.1	90.6	89.8	97.4	90.2	133	98.7	95.8	112.5	2	2	2	2	2	2	2	2	2		High	High	High	High	High	High	High	High	High
FALSE	High	[K].ITPAHDPNDFDVGKR.[H]	1xTMT6plex [K14]; 1xTMT6plex [N-Term]		3.02207e-05	0	2	2	1	XP_010687137.1; XP_010695755.1	XP_010687137.1 [385-399]; XP_010695755.1 [385-399]	1	2140.16	0.927	1.119	0.673	1.008	0.843	0.73	0.687	0.75	116.3	107.8	130.2	78.3	117.2	98.1	84.9	79.9	87.2	1	1	1	1	1	1	1	1	1	Shared	High	High	High	High	High	High	High	High	High
FALSE	High	[R].EEAAPLIEAAYQQR.[L]	1xTMT6plex [N-Term]		1.88041e-05	0	1	1	5	XP_019104447.1	XP_019104447.1 [694-707]	0	1817.96	0.986	1.045	0.87	0.932	0.929	0.883	0.857	0.875	107.4	106	112.3	93.5	100.2	99.8	94.9	92	94	4	4	4	4	4	4	4	4	4		High	High	High	High	High	High	High	High	High
FALSE	High	[K].SIATSHPLENAWTFWFDNPLTK.[T]	1xTMT6plex [K22]; 1xTMT6plex [N-Term]		2.33104e-07	0	1	1	2	XP_010665640.1	XP_010665640.1 [53-74]	0	3033.59	0.975	0.948	0.853	1.035	0.978	0.936	0.984	0.869	104.9	102.3	99.4	89.5	108.6	102.6	98.2	103.2	91.2	2	2	2	2	2	2	2	2	2		High	High	High	High	High	High	High	High	High
FALSE	High	[R].SIATLAITTLLK.[T]	1xTMT6plex [K12]; 1xTMT6plex [N-Term]		3.59558e-05	0	1	1	3	XP_010690898.1	XP_010690898.1 [343-354]	0	1703.11	0.975	0.911	0.851	0.905	1.033	1.098	1.115	1.152	99.6	97.1	90.7	84.8	90	102.9	109.3	111	114.7	2	2	2	2	2	2	2	2	2		High	High	High	High	High	High	High	High	High
FALSE	High	[R].SLATDLQNLSIELR.[K]	1xTMT6plex [N-Term]		2.67916e-05	0	2	4	2	XP_010674151.1; XP_010684594.1	XP_010674151.1 [162-175]; XP_010684594.1 [162-175]	0	1802.02	0.951	0.832	0.981	0.909	0.804	0.934	0.883	0.928	109.5	104.1	91.1	107.4	99.5	88	102.2	96.7	101.6	1	1	1	1	1	1	1	1	1	Shared	High	High	High	High	High	High	High	High	High
FALSE	High	[K].LTPDEMAELESFASAENVK.[G]	1xOxidation [M6]; 1xTMT6plex [K19]; 1xTMT6plex [N-Term]		3.21777e-05	0	1	1	2	XP_010673288.1	XP_010673288.1 [300-318]	0	2555.3	1.222	1.229	1.049	0.947	0.973	0.941	1.009	0.869	97.4	119	119.7	102.1	92.3	94.8	91.7	98.3	84.7	2	2	2	2	2	2	2	2	2		High	High	High	High	High	High	High	High	High
FALSE	High	[K].SIASLLEEQNIPEAK.[I]	1xTMT6plex [K15]; 1xTMT6plex [N-Term]		1.60668e-05	0	1	2	4	XP_010674767.1	XP_010674767.1 [96-110]	0	2100.2	1.09	1.048	1.12	1.079	1.183	1.103	1.095	1.159	91.1	99.3	95.5	102.1	98.3	107.8	100.5	99.8	105.6	4	4	4	4	4	4	4	4	4		High	High	High	High	High	High	High	High	High
FALSE	High	[R].EEAGPSETLTCAEQK.[A]	1xCarbamidomethyl [C11]; 1xTMT6plex [K15]; 1xTMT6plex [N-Term]		1.82984e-05	0	1	1	1	XP_010678214.1	XP_010678214.1 [296-310]	0	2108.06	0.836	1.073	0.735	0.854	0.912	1.062	0.865	0.956	108.5	90.7	116.4	79.7	92.7	98.9	115.3	93.9	103.8	1	1	1	1	1	1	1	1	1		High	High	High	High	High	High	High	High	High
FALSE	High	[R].SIASFYNPSFK.[A]	1xTMT6plex [K11]; 1xTMT6plex [N-Term]		2.8617e-05	0	1	1	3	XP_010677605.1	XP_010677605.1 [253-263]	0	1718.95	0.915	0.943	1.012	0.964	1.099	1	1.024	1.021	100.2	91.8	94.5	101.5	96.6	110.2	100.2	102.6	102.4	3	3	3	3	3	3	3	3	3		High	High	High	High	High	High	High	High	High
FALSE	High	[R].EEAHIALMELMK.[W]	1xTMT6plex [K12]; 1xTMT6plex [N-Term]		3.0617e-05	0	1	2	2	XP_010676647.1	XP_010676647.1 [697-708]	0	1873.03	1.114	1.087	1.058	0.933	1.043	0.929	0.986	0.926	99.2	110.5	107.8	104.9	92.5	103.4	92.2	97.8	91.8	2	2	2	2	2	2	2	2	2		High	High	High	High	High	High	High	High	High
FALSE	High	[K].SLDDVAVEVVEGDAR.[N]	1xTMT6plex [N-Term]		1.32725e-06	0	1	1	3	XP_010684515.1	XP_010684515.1 [91-105]	0	1802.93	1.187	1.056	1.201	1.094	1.083	1.189	1.082	1.072	90.3	107.2	95.4	108.5	98.8	97.8	107.4	97.7	96.9	3	3	3	3	3	3	3	3	3		High	High	High	High	High	High	High	High	High
FALSE	High	[R].SIDGGAAFGFPDSPEEAAR.[A]	1xTMT6plex [N-Term]		9.60717e-07	0	1	1	11	XP_010687989.1	XP_010687989.1 [464-482]	0	2123.02	0.902	0.863	0.902	0.97	0.929	1.039	0.996	0.974	105	94.7	90.6	94.6	101.8	97.5	109.1	104.5	102.2	5	5	5	5	5	5	5	5	5		High	High	High	High	High	High	High	High	High
FALSE	High	[R].SIDGGAAFGFPDTPEDAAR.[A]	1xTMT6plex [N-Term]		1.95841e-06	0	1	1	10	XP_010691149.1	XP_010691149.1 [466-484]	0	2123.02	1.207	1.04	1.097	1.05	0.968	1.089	1.132	1.079	93.2	112.5	96.9	102.2	97.8	90.2	101.4	105.4	100.5	4	4	4	4	4	4	4	4	4		High	High	High	High	High	High	High	High	High
FALSE	High	[R].GFLEDVVLAAK.[T]	1xTMT6plex [K11]; 1xTMT6plex [N-Term]		3.64913e-05	0	1	1	2	XP_010681057.1	XP_010681057.1 [320-330]	0	1619.98	1.367	1.063	1.131	1.016	1.037	1.184	1.08	1.446	87.2	119.2	92.7	98.6	88.6	90.4	103.2	94.1	126	1	1	1	1	1	1	1	1	1		High	High	High	High	High	High	High	High	High
FALSE	High	[K].SLEDWAEENILVLLKPVEK.[C]	2xTMT6plex [K15; K19]; 1xTMT6plex [N-Term]		1.11872e-07	0	1	1	3	XP_010673869.1	XP_010673869.1 [78-96]	0	2912.7	1.026	1.245	1.186	1.316	1.194	0.932	0.94	0.864	92.8	95.1	115.5	110	122	110.8	86.4	87.2	80.2	3	3	3	3	3	3	3	3	3		High	High	High	High	High	High	High	High	High
FALSE	High	[K].GFNPQHVAEGLYGR.[H]	1xTMT6plex [N-Term]		8.94948e-06	0	1	1	3	XP_010673376.1	XP_010673376.1 [235-248]	0	1773.92	0.922	0.936	1.032	0.932	1.1	1.13	1.19	1.187	95.5	88	89.3	98.5	88.9	105	107.9	113.6	113.3	3	3	3	3	3	3	3	3	3		High	High	High	High	High	High	High	High	High
FALSE	High	[K].SLEDLPSADEYEFAK.[D]	1xTMT6plex [K15]; 1xTMT6plex [N-Term]		2.46286e-05	0	1	2	1	XP_010690389.1	XP_010690389.1 [1050-1064]	0	2172.11	1.027	1.064	0.984	0.954	0.988	0.962	0.791	0.969	103	105.8	109.6	101.3	98.3	101.8	99	81.4	99.8	1	1	1	1	1	1	1	1	1		High	High	High	High	High	High	High	High	High
FALSE	High	[K].LTLQFSEDYPNKPPTVR.[F]	1xTMT6plex [K12]; 1xTMT6plex [N-Term]		3.69367e-07	0	1	1	3	XP_010683242.1	XP_010683242.1 [55-71]	0	2463.36	1.078	1.087	1.092	1.103	1.113	0.945	1.052	1.021	94.8	102.2	103.1	103.5	104.6	105.5	89.6	99.7	96.8	3	3	3	3	3	3	3	3	3		High	High	High	High	High	High	High	High	High
FALSE	High	[R].SLEDAGVSPEEVNYINAHATSTIVGDLAEVNAIK.[K]	1xTMT6plex [K34]; 1xTMT6plex [N-Term]		5.29896e-06	0	1	1	2	XP_010666593.1	XP_010666593.1 [346-379]	0	3985.08	1.317	1.215	1.149	1.052	1.178	1.047	1.025	1.021	90	118.5	109.3	103.4	94.6	106	94.2	92.2	91.8	2	2	2	2	2	2	2	2	2		High	High	High	High	High	High	High	High	High
FALSE	High	[R].EDPHGVSLEIGDPR.[L]	1xTMT6plex [N-Term]		1.17183e-05	0	1	1	2	XP_010677396.1	XP_010677396.1 [482-495]	0	1749.9	1.262	0.963	1.07	0.92	0.892	1.074	1.111	1.063	96.2	121.4	92.7	103	88.5	85.8	103.3	106.8	102.3	2	2	2	2	2	2	2	2	2		High	High	High	High	High	High	High	High	High
FALSE	High	[K].SLDVSYNQLCGAIPSGLK.[R]	1xCarbamidomethyl [C10]; 1xTMT6plex [K18]; 1xTMT6plex [N-Term]		8.94948e-06	0	1	2	2	XP_010672716.1	XP_010672716.1 [203-220]	0	2380.29	1.115	1	1.135	1.26	0.946	0.839	0.977	0.842	98.7	110.1	98.8	112.1	124.4	93.4	82.9	96.4	83.2	2	2	2	2	2	2	2	2	2		High	High	High	High	High	High	High	High	High
FALSE	High	[K].GFLSEEECDHLIK.[L]	1xCarbamidomethyl [C8]; 1xTMT6plex [K13]; 1xTMT6plex [N-Term]		9.0755e-06	0	1	1	1	XP_010670355.1	XP_010670355.1 [69-81]	0	2035.06	1.152	1.134	1.118	1.041	1.006	0.895	0.985	0.862	97.9	112.8	111	109.4	101.9	98.5	87.7	96.5	84.4	1	1	1	1	1	1	1	1	1		High	High	High	High	High	High	High	High	High
FALSE	High	[K].EDQGQLSTIAR.[Q]	1xTMT6plex [N-Term]		2.91219e-05	0	1	1	6	XP_010676219.1	XP_010676219.1 [149-159]	0	1446.77	1.26	1.135	1.078	1.238	1.409	1.538	1.313	1.441	78.9	99.4	89.5	85	97.7	111.1	121.3	103.5	113.6	6	6	6	6	6	6	6	6	6		High	High	High	High	High	High	High	High	High
FALSE	High	[K].SIDVEGDIYAVGSIK.[Q]	1xTMT6plex [K15]; 1xTMT6plex [N-Term]		1.18797e-06	0	1	1	219	XP_010671970.2	XP_010671970.2 [88-102]	0	2024.13	1.019	1.038	1.06	1.099	1.069	0.992	1	0.999	97	98.9	100.7	102.8	106.6	103.7	96.3	97	97	208	208	208	208	208	208	208	208	208		High	High	High	High	High	High	High	High	High
FALSE	High	[R].GFGHIGITVDDTYK.[A]	1xTMT6plex [K14]; 1xTMT6plex [N-Term]		1.55953e-05	0	1	2	7	XP_010689118.1	XP_010689118.1 [178-191]	0	1981.08	0.988	0.967	1.01	0.939	0.95	1.022	1.047	1.041	100.4	99.2	97.1	101.4	94.3	95.4	102.6	105.2	104.6	7	7	7	7	7	7	7	7	7		High	High	High	High	High	High	High	High	High
FALSE	High	[K].EDQVPLIIVQTNDGK.[K]	1xTMT6plex [K15]; 1xTMT6plex [N-Term]		1.0805e-05	0	1	1	9	XP_010674915.1	XP_010674915.1 [323-337]	0	2127.21	0.978	0.988	0.917	0.929	0.968	1.024	1.046	0.99	101.8	99.6	100.6	93.3	94.6	98.5	104.3	106.5	100.8	7	7	7	7	7	7	7	7	7		High	High	High	High	High	High	High	High	High
FALSE	High	[K].LTIWDTAGQER.[F]	1xTMT6plex [N-Term]		3.13551e-05	0	1	1	3	XP_010696319.1	XP_010696319.1 [67-77]	0	1518.81	0.957	1.037	1.04	0.976	0.974	1.074	1.094	1.032	98	93.8	101.6	101.9	95.7	95.4	105.2	107.2	101.1	3	3	3	3	3	3	3	3	3		High	High	High	High	High	High	High	High	High
FALSE	High	[R].EDSEGFVSEVGLLAISEGCR.[K]	1xCarbamidomethyl [C19]; 1xTMT6plex [N-Term]		5.9026e-06	0	1	1	2	XP_010675461.1	XP_010675461.1 [383-402]	0	2383.16	0.863	0.853	0.724	0.814	0.781	0.823	0.818	0.846	119.7	103.2	102.1	86.7	97.3	93.4	98.4	97.9	101.3	2	2	2	2	2	2	2	2	2		High	High	High	High	High	High	High	High	High
FALSE	High	[R].GFIFGPPIALAIGAK.[F]	1xTMT6plex [K15]; 1xTMT6plex [N-Term]		7.16887e-06	0	2	2	6	XP_010688209.1; XP_010676164.1	XP_010688209.1 [147-161]; XP_010676164.1 [70-84]	0	1930.19	1.155	1.07	1.044	1.057	1.082	0.982	1.065	1.091	94.3	108.9	100.9	98.5	99.6	102	92.6	100.4	102.9	5	5	5	5	5	5	5	5	5	Shared	High	High	High	High	High	High	High	High	High
FALSE	High	[K].LTNDELKEVFEEWNK.[G]	2xTMT6plex [K7; K15]; 1xTMT6plex [N-Term]		6.12813e-06	0	1	1	5	XP_010681308.1	XP_010681308.1 [214-228]	1	2581.41	0.992	1.051	0.894	1.085	1.05	0.931	0.802	0.907	103.3	102.5	108.5	92.4	112.1	108.5	96.2	82.8	93.7	5	5	5	5	5	5	5	5	5		High	High	High	High	High	High	High	High	High
FALSE	High	[K].SLDIIGLGTGADLEKK.[L]	2xTMT6plex [K15; K16]; 1xTMT6plex [N-Term]		3.30186e-05	0	1	1	2	XP_010687715.1	XP_010687715.1 [239-254]	1	2317.39	1.002	1.258	0.842	0.846	0.991	0.696	0.791	0.675	111.1	111.3	139.8	93.6	94	110.1	77.3	87.9	75	2	2	2	2	2	2	2	2	2		High	High	High	High	High	High	High	High	High
FALSE	High	[K].ITNESLPSIFSDSPSSLDVLK.[A]	1xTMT6plex [K21]; 1xTMT6plex [N-Term]		6.85716e-06	0	1	1	4	XP_010671022.1	XP_010671022.1 [337-357]	0	2707.48	0.855	0.854	0.803	0.902	0.907	1.177	1.393	1.199	99	84.7	84.6	79.5	89.3	89.8	116.5	137.9	118.7	4	4	4	4	4	4	4	4	4		High	High	High	High	High	High	High	High	High
FALSE	High	[K].SLDIIGLGTGADLEK.[K]	1xTMT6plex [K15]; 1xTMT6plex [N-Term]		7.94542e-06	0	1	1	9	XP_010687715.1	XP_010687715.1 [239-253]	0	1960.14	1.035	1.09	1.133	1.074	1.06	1.069	0.998	1.076	94.4	97.7	102.9	106.9	101.4	100.1	100.9	94.2	101.6	8	8	8	8	8	8	8	8	8		High	High	High	High	High	High	High	High	High
FALSE	High	[RK].SLDIERPTYTNLNR.[L]	1xTMT6plex [N-Term]		1.80915e-05	0	3	3	4	XP_010680774.1; XP_010673470.1; XP_010695478.1	XP_010680774.1 [216-229]; XP_010673470.1 [216-229]; XP_010695478.1 [219-232]	0	1921.03	1.056	1.095	1.018	0.713	0.887	1.017	0.997	0.921	103.4	109.2	113.3	105.3	73.7	91.7	105.2	103.1	95.2	4	4	4	4	4	4	4	4	4	Shared	High	High	High	High	High	High	High	High	High
FALSE	High	[R].ITNFYTNFQVDEIGR.[V]	1xTMT6plex [N-Term]		1.35253e-06	0	1	1	19	NP_064105.2	NP_064105.2 [18-32]	0	2046.05	1.046	1.073	1.07	0.988	1.012	1.099	1.075	1.084	95.3	99.7	102.2	101.9	94.1	96.4	104.7	102.4	103.3	16	16	16	16	16	16	16	16	16		High	High	High	High	High	High	High	High	High
FALSE	High	[R].SIDIDIPSETAWTQAGATLGELYYK.[I]	1xTMT6plex [K25]; 1xTMT6plex [N-Term]		2.51262e-05	0	1	1	3	XP_010685240.1	XP_010685240.1 [140-164]	0	3200.68	0.992	1.055	1.09	1.004	1.171	0.948	0.964	0.994	97.6	96.9	103	106.4	98	114.3	92.6	94.1	97.1	2	2	2	2	2	2	2	2	2		High	High	High	High	High	High	High	High	High
FALSE	High	[K].EDQVPLIIVQTNDGKK.[Y]	2xTMT6plex [K15; K16]; 1xTMT6plex [N-Term]		2.7048e-07	0	1	1	9	XP_010674915.1	XP_010674915.1 [323-338]	1	2484.46	1.175	1.217	0.842	1.015	0.973	0.816	0.753	0.774	105.1	123.5	127.9	88.5	106.7	102.2	85.8	79.2	81.3	9	9	9	9	9	9	9	9	9		High	High	High	High	High	High	High	High	High
FALSE	High	[K].GGEQGWAAQPIWADADTWFER.[Q]	1xTMT6plex [N-Term]		4.28942e-06	0	1	1	1	XP_010680660.1	XP_010680660.1 [93-113]	0	2620.24	1.013	0.819	0.857	0.769	0.813	0.8	0.856	1.107	112	113.5	91.8	96	86.2	91.1	89.6	95.9	124	1	1	1	1	1	1	1	1	1		High	High	High	High	High	High	High	High	High
FALSE	High	[K].SIASDVEEFADK.[L]	1xTMT6plex [K12]; 1xTMT6plex [N-Term]		6.57424e-06	0	1	1	3	XP_010683743.1	XP_010683743.1 [148-159]	0	1768.94	1.054	0.951	1.075	0.952	0.986	0.984	1.11	0.998	98.8	104.1	94	106.2	94.1	97.4	97.2	109.7	98.6	3	3	3	3	3	3	3	3	3		High	High	High	High	High	High	High	High	High
FALSE	High	[R].GFGFVVFDNEK.[V]	1xTMT6plex [K11]; 1xTMT6plex [N-Term]		2.95701e-05	0	1	1	3	XP_010689212.1	XP_010689212.1 [147-157]	0	1716.94	0.974	0.911	0.995	0.865	0.847	1.086	0.999	0.897	105	102.2	95.6	104.5	90.8	88.9	114	104.8	94.1	2	2	2	2	2	2	2	2	2		High	High	High	High	High	High	High	High	High
FALSE	High	[K].SIAAQNLNAAVVDCCIGIPVYFTDLQR.[R]	2xCarbamidomethyl [C14; C15]; 1xTMT6plex [N-Term]		5.46556e-07	0	1	1	3	XP_010691292.1	XP_010691292.1 [127-153]	0	3237.66	1.106	1.117	0.993	0.945	0.935	1.051	1.171	0.954	97.1	107.3	108.4	96.4	91.7	90.7	102	113.7	92.6	2	2	2	2	2	2	2	2	2		High	High	High	High	High	High	High	High	High
FALSE	High	[K].LTPEEMAELESLASEDSVKGDR.[Y]	1xTMT6plex [K19]; 1xTMT6plex [N-Term]		1.59934e-05	0	1	1	2	XP_010673286.1	XP_010673286.1 [300-321]	1	2864.46	0.844	1.024	0.83	0.911	0.837	0.797	0.849	0.746	114.8	96.9	117.6	95.3	104.6	96.1	91.5	97.4	85.7	1	1	1	1	1	1	1	1	1		High	High	High	High	High	High	High	High	High
FALSE	High	[R].LTPEGEADLSPAVSPCGTK.[I]	1xCarbamidomethyl [C16]; 1xTMT6plex [K19]; 1xTMT6plex [N-Term]		7.90838e-06	0	1	1	1	XP_010675836.1	XP_010675836.1 [169-187]	0	2387.25	0.787	0.899	0.961	1.086	1.003	1.09	0.798	1.057	103.7	81.6	93.2	99.6	112.6	104	113	82.7	109.6	1	1	1	1	1	1	1	1	1		High	High	High	High	High	High	High	High	High
FALSE	High	[K].SKYEQVAAEYK.[S]	2xTMT6plex [K2; K11]; 1xTMT6plex [N-Term]		1.61775e-05	0	1	1	6	XP_010674915.1	XP_010674915.1 [288-298]	1	2003.14	0.997	1.141	0.89	1.071	1.048	0.917	0.96	0.947	100.3	100	114.5	89.3	107.5	105.1	92	96.3	95	6	6	6	6	6	6	6	6	6		High	High	High	High	High	High	High	High	High
FALSE	High	[R].EEFENNSGSSQIFWLLK.[E]	1xTMT6plex [K17]; 1xTMT6plex [N-Term]		1.28243e-05	0	1	1	1	XP_010694916.1	XP_010694916.1 [377-393]	0	2486.3	1.001	0.976	0.944	0.955	0.897	1.107	0.953	1.137	100.3	100.5	97.9	94.7	95.8	90	111.1	95.6	114.1	1	1	1	1	1	1	1	1	1		High	High	High	High	High	High	High	High	High
FALSE	High	[R].SKVESELSSICGSIFK.[L]	1xCarbamidomethyl [C11]; 2xTMT6plex [K2; K16]; 1xTMT6plex [N-Term]		2.16145e-07	0	1	1	3	XP_010681047.1	XP_010681047.1 [93-108]	1	2458.38	0.831	0.933	0.806	0.96	0.95	0.791	0.719	0.921	113.8	94.5	106.2	91.7	109.2	108	90	81.8	104.8	3	3	3	3	3	3	3	3	3		High	High	High	High	High	High	High	High	High
FALSE	High	[R].GFGAQGGSAER.[H]	1xTMT6plex [N-Term]		4.22868e-05	0	1	2	1	XP_010679453.1	XP_010679453.1 [118-128]	0	1265.64	1.062	1.167	1.053	0.951	0.833	0.945	1.097	0.863	100.3	106.5	117	105.7	95.4	83.6	94.8	110	86.6	1	1	1	1	1	1	1	1	1		High	High	High	High	High	High	High	High	High
FALSE	High	[R].EEFLIQASPSDPDNFPFVVIGNK.[I]	1xTMT6plex [K23]; 1xTMT6plex [N-Term]		3.2042e-06	0	1	1	5	XP_010690900.1	XP_010690900.1 [104-126]	0	3021.6	0.916	1.025	1.021	1.101	1.057	0.973	1.132	1.069	96.8	88.7	99.2	98.9	106.6	102.4	94.2	109.7	103.5	5	5	5	5	5	5	5	5	5		High	High	High	High	High	High	High	High	High
FALSE	High	[K].EEFIPTDEGSYTVIIQK.[Q]	1xTMT6plex [K17]; 1xTMT6plex [N-Term]		2.65561e-05	0	1	1	1	XP_010690123.1	XP_010690123.1 [406-422]	0	2427.31	1.077	1.059	0.898	0.787	0.928	1.105	1.259	1.16	97.1	104.6	102.8	87.1	76.4	90.1	107.2	122.2	112.6	1	1	1	1	1	1	1	1	1		High	High	High	High	High	High	High	High	High
FALSE	High	[R].GFGAAQDNETMAAQGK.[R]	1xTMT6plex [K16]; 1xTMT6plex [N-Term]		1.76441e-05	0	1	1	1	XP_010678053.1	XP_010678053.1 [635-650]	0	2054.04	1.103	0.795	1.054	0.926	0.948	1.65	1.632	1.678	83.4	92.1	66.3	87.9	77.2	79.1	137.7	136.2	140	1	1	1	1	1	1	1	1	1		High	High	High	High	High	High	High	High	High
FALSE	High	[R].SKPSVLTLIDELEK.[L]	2xTMT6plex [K2; K14]; 1xTMT6plex [N-Term]		3.5288e-06	0	1	1	3	XP_010683287.1	XP_010683287.1 [58-71]	0	2259.38	0.851	0.771	0.776	0.846	0.77	0.969	0.904	0.837	116.5	99.2	89.8	90.4	98.6	89.7	112.9	105.3	97.5	2	2	2	2	2	2	2	2	2		High	High	High	High	High	High	High	High	High
FALSE	High	[R].SKPIVTFLPK.[S]	2xTMT6plex [K2; K10]; 1xTMT6plex [N-Term]		2.85545e-05	0	1	1	1	XP_010674277.1	XP_010674277.1 [152-161]	0	1817.19	0.895	0.978	1.028	0.961	1.063	0.998	0.964	0.95	101.9	91.1	99.6	104.7	97.9	108.3	101.6	98.2	96.8	1	1	1	1	1	1	1	1	1		High	High	High	High	High	High	High	High	High
FALSE	High	[R].SKPIVLFAIPDGR.[Q]	1xTMT6plex [K2]; 1xTMT6plex [N-Term]		2.62064e-05	0	1	1	1	XP_010678990.1	XP_010678990.1 [711-723]	0	1871.15	0.946	1.004	0.973	0.987	1.024	0.888	0.912	0.946	103.7	98.1	104.1	100.9	102.3	106.1	92.1	94.6	98.1	1	1	1	1	1	1	1	1	1		High	High	High	High	High	High	High	High	High
FALSE	High	[R].GFFSQFGTVAEHQIIR.[D]	1xTMT6plex [N-Term]		1.31238e-05	0	1	1	2	XP_010676082.1	XP_010676082.1 [124-139]	0	2066.1	1.023	1.015	1.125	1.041	1.094	1.098	1.069	1.085	94.2	96.4	95.7	106	98.1	103.1	103.4	100.8	102.3	2	2	2	2	2	2	2	2	2		High	High	High	High	High	High	High	High	High
FALSE	High	[K].ITPHLFTDENGVATYK.[G]	1xTMT6plex [K16]; 1xTMT6plex [N-Term]		1.71219e-06	0	1	2	3	XP_010670066.1	XP_010670066.1 [351-366]	0	2264.23	0.96	1.032	0.973	0.912	0.942	0.804	0.851	0.788	108.9	104.6	112.4	105.9	99.4	102.6	87.5	92.8	85.8	3	3	3	3	3	3	3	3	3		High	High	High	High	High	High	High	High	High
FALSE	High	[K].SKLEIFSFDPK.[T]	2xTMT6plex [K2; K11]; 1xTMT6plex [N-Term]		2.60332e-05	0	1	1	2	XP_010665625.1	XP_010665625.1 [37-47]	1	1998.19	1.008	1.071	1	1.025	0.975	0.957	0.953	0.912	101.1	101.9	108.3	101.1	103.6	98.6	96.8	96.3	92.3	2	2	2	2	2	2	2	2	2		High	High	High	High	High	High	High	High	High
FALSE	High	[K].SKLEAQPELFIHIVPDK.[T]	2xTMT6plex [K2; K17]; 1xTMT6plex [N-Term]		4.52763e-06	0	1	1	13	XP_010675973.1	XP_010675973.1 [55-71]	1	2651.57	0.958	0.936	0.747	0.889	0.927	1.125	1.033	1.064	103.7	99.4	97.1	77.4	92.2	96.2	116.6	107.1	110.3	11	11	11	11	11	11	11	11	11		High	High	High	High	High	High	High	High	High
FALSE	High	[K].SKIDLVEAFK.[S]	2xTMT6plex [K2; K10]; 1xTMT6plex [N-Term]		3.82962e-05	0	1	3	2	XP_010691278.1	XP_010691278.1 [832-841]	1	1837.14	0.974	1.071	0.763	0.879	0.893	0.8	0.595	0.734	116.7	113.7	125	89.1	102.6	104.3	93.4	69.4	85.7	2	2	2	2	2	2	2	2	2		High	High	High	High	High	High	High	High	High
FALSE	High	[K].GFFEVTHDISHLTCADFMR.[A]	1xCarbamidomethyl [C14]; 1xTMT6plex [N-Term]		3.28066e-05	0	1	1	1	XP_010692546.1	XP_010692546.1 [73-91]	0	2512.2	1.251	1.082	1.326	1.278	1.217	1.163	0.995	1.271	85	106.4	92	112.8	108.7	103.5	98.9	84.6	108.1	1	1	1	1	1	1	1	1	1		High	High	High	High	High	High	High	High	High
FALSE	High	[K].EEGLEVYEDMILGR.[V]	1xTMT6plex [N-Term]		4.84677e-06	0	1	1	2	XP_010666479.1	XP_010666479.1 [89-102]	0	1881.95	1.043	1.033	1.131	1.038	1.049	1.023	1.021	0.999	96.4	100.5	99.5	109	100	101.2	98.6	98.4	96.3	1	1	1	1	1	1	1	1	1		High	High	High	High	High	High	High	High	High
FALSE	High	[K].SKFTTIDDVLK.[G]	2xTMT6plex [K2; K11]; 1xTMT6plex [N-Term]		2.49593e-05	0	1	1	2	XP_010673864.1	XP_010673864.1 [155-165]	1	1954.18	1.104	1.376	0.794	1.152	1.071	0.902	0.79	0.855	99.5	109.9	136.9	79	114.7	106.6	89.8	78.6	85.1	2	2	2	2	2	2	2	2	2		High	High	High	High	High	High	High	High	High
FALSE	High	[R].GFGFISFDSEDAVDR.[V]	1xTMT6plex [N-Term]		1.06581e-06	0	1	1	7	XP_010670958.1	XP_010670958.1 [151-165]	0	1890.91	1.062	0.993	0.996	0.995	0.966	0.985	0.98	1.041	99.8	106	99.1	99.4	99.3	96.4	98.3	97.8	103.9	7	7	7	7	7	7	7	7	7		High	High	High	High	High	High	High	High	High
FALSE	High	[R].SLADMQEVLQQQTDAIAR.[L]	1xTMT6plex [N-Term]		3.98794e-06	0	1	1	1	XP_010682798.1	XP_010682798.1 [354-371]	0	2246.16	1.23	0.955	1.435	1.034	1.128	1.423	1.691	1.26	80.7	99.2	77.1	115.7	83.4	91	114.8	136.4	101.6	1	1	1	1	1	1	1	1	1		High	High	High	High	High	High	High	High	High
FALSE	High	[K].SIAEAAEELWDR.[Y]	1xTMT6plex [N-Term]		3.86977e-05	0	1	1	2	XP_010674246.1	XP_010674246.1 [1095-1106]	0	1618.83	1.13	0.96	0.988	1.03	1.011	1.046	1.02	1.019	97.8	110.5	93.9	96.6	100.7	98.9	102.3	99.8	99.6	2	2	2	2	2	2	2	2	2		High	High	High	High	High	High	High	High	High
FALSE	High	[K].SLAEFNSGGIATAVQHHGK.[E]	1xTMT6plex [K19]; 1xTMT6plex [N-Term]		5.38671e-06	0	1	3	2	XP_010692782.1	XP_010692782.1 [308-326]	0	2382.29	1.054	1.089	1.022	1.018	1.093	0.991	1.083	0.982	96.4	101.7	105	98.6	98.2	105.4	95.5	104.4	94.7	2	2	2	2	2	2	2	2	2		High	High	High	High	High	High	High	High	High
FALSE	High	[R].GFGFVTMSTVEEAEK.[A]	1xTMT6plex [K15]; 1xTMT6plex [N-Term]		3.08836e-05	0	1	1	3	XP_010695994.1	XP_010695994.1 [164-178]	0	2090.09	1.036	0.974	0.945	0.991	0.968	0.984	0.956	0.956	102.2	105.9	99.5	96.5	101.3	98.9	100.5	97.7	97.6	3	3	3	3	3	3	3	3	3		High	High	High	High	High	High	High	High	High
FALSE	High	[R].GFGFVTFTSSEEASSAIQALDGQDMHGR.[R]	1xTMT6plex [N-Term]		8.40332e-06	0	1	1	2	XP_010695217.1	XP_010695217.1 [82-109]	0	3174.5	1.133	1.004	1.009	1.126	1.005	0.91	0.866	0.951	100	113.3	100.3	100.8	112.6	100.4	91	86.5	95	1	1	1	1	1	1	1	1	1		High	High	High	High	High	High	High	High	High
FALSE	High	[R].GFGFVSYASAEEASAAIQALDGR.[D]	1xTMT6plex [N-Term]		1.6742e-05	0	1	1	1	XP_010670168.1	XP_010670168.1 [82-104]	0	2546.27	0.931	1.013	0.963	0.808	0.803	0.945	0.995	0.98	106.6	99.3	108.1	102.7	86.2	85.6	100.8	106.2	104.5	1	1	1	1	1	1	1	1	1		High	High	High	High	High	High	High	High	High
FALSE	High	[K].GFGFVQFDTDEAAQK.[A]	1xTMT6plex [K15]; 1xTMT6plex [N-Term]		8.28647e-06	0	1	1	5	XP_010688794.1	XP_010688794.1 [174-188]	0	2118.09	1.169	1.037	1.057	0.966	0.974	0.926	0.88	0.92	100.8	117.8	104.5	106.5	97.4	98.2	93.3	88.7	92.7	4	4	4	4	4	4	4	4	4		High	High	High	High	High	High	High	High	High
FALSE	High	[K].LTPEEMAELESLASEDSVK.[G]	1xTMT6plex [K19]; 1xTMT6plex [N-Term]		4.22935e-06	0	1	1	4	XP_010673286.1	XP_010673286.1 [300-318]	0	2536.31	1.017	1.018	1.012	1.082	1.012	0.9	0.917	0.856	102.1	103.8	104	103.4	110.5	103.4	91.9	93.6	87.4	4	4	4	4	4	4	4	4	4		High	High	High	High	High	High	High	High	High
FALSE	High	[K].SLANVLDVYEGR.[L]	1xTMT6plex [N-Term]		9.42012e-06	0	1	1	5	XP_010684411.1	XP_010684411.1 [140-151]	0	1564.85	0.96	1.097	0.898	1.054	0.927	1.098	1.16	1.042	97.4	93.6	106.9	87.5	102.7	90.3	107	113	101.6	4	4	4	4	4	4	4	4	4		High	High	High	High	High	High	High	High	High
FALSE	High	[R].GFGFVNFTDEESANSALSAMDGQDLNGR.[N]	1xTMT6plex [N-Term]		9.59719e-06	0	1	1	1	XP_010673390.1	XP_010673390.1 [75-102]	0	3178.46																											No Quan Values	High	High	High	High	High	High	High	High	High
FALSE	High	[K].SLAMTVLSEIGDK.[T]	1xTMT6plex [K13]; 1xTMT6plex [N-Term]		9.0755e-06	0	1	1	2	XP_010695850.1	XP_010695850.1 [12-24]	0	1822.04	0.996	0.886	1.041	0.941	1.019	1.081	1.243	1.12	96.5	96.1	85.5	100.5	90.8	98.3	104.3	119.9	108	1	1	1	1	1	1	1	1	1		High	High	High	High	High	High	High	High	High
FALSE	High	[R].GFGFVLFSDPSVVDR.[V]	1xTMT6plex [N-Term]		5.23716e-06	0	1	1	1	XP_010670958.1	XP_010670958.1 [48-62]	0	1870.99	1.083	0.859	1.091	0.901	0.894	0.921	0.778	0.775	108.4	117.4	93.2	118.2	97.7	96.9	99.8	84.4	84	1	1	1	1	1	1	1	1	1		High	High	High	High	High	High	High	High	High
FALSE	High	[R].EEDHFPQHWELISTLLNR.[A]	1xTMT6plex [N-Term]		4.21942e-06	0	1	1	4	XP_010686328.1	XP_010686328.1 [155-172]	0	2493.27	0.953	0.724	1.049	0.857	0.935	1.065	1.104	1.043	103.1	98.2	74.6	108.2	88.3	96.4	109.8	113.8	107.5	4	4	4	4	4	4	4	4	4		High	High	High	High	High	High	High	High	High
FALSE	High	[K].SIAQVSSPDASSILISPYDK.[S]	1xTMT6plex [K20]; 1xTMT6plex [N-Term]		1.38705e-05	0	1	1	1	XP_010675165.1	XP_010675165.1 [144-163]	0	2536.39	1.034	0.942	0.855	0.948	0.875	0.994	1.048	1.031	103.1	106.7	97.2	88.1	97.7	90.3	102.5	108	106.3	1	1	1	1	1	1	1	1	1		High	High	High	High	High	High	High	High	High
FALSE	High	[R].EEDNHIYMTGPAEVVFYGSVPL.[-]	1xTMT6plex [N-Term]		2.24735e-05	0	1	1	1	XP_010670422.1	XP_010670422.1 [344-365]	0	2696.31	1.097	1.043	1.322	1.379	1.018	1.242	1.258	1.05	86.5	94.8	90.2	114.3	119.3	88	107.4	108.8	90.8	1	1	1	1	1	1	1	1	1		High	High	High	High	High	High	High	High	High
FALSE	High	[R].GFGFVLFSDPSVIDR.[V]	1xTMT6plex [N-Term]		3.26511e-06	0	1	1	2	XP_010670957.1	XP_010670957.1 [48-62]	0	1885.01	1.086	1.012	0.99	0.959	0.982	1.019	0.844	0.865	102.8	111.6	104	101.8	98.5	100.9	104.7	86.8	88.9	2	2	2	2	2	2	2	2	2		High	High	High	High	High	High	High	High	High
FALSE	High	[K].LTPEEMAELESLASEDSVK.[G]	1xOxidation [M6]; 1xTMT6plex [K19]; 1xTMT6plex [N-Term]		1.34301e-05	0	1	1	6	XP_010673286.1	XP_010673286.1 [300-318]	0	2552.31	1.1	0.988	1.016	0.99	0.963	0.996	1.057	1.018	98.6	108.5	97.4	100.1	97.6	94.9	98.2	104.2	100.4	6	6	6	6	6	6	6	6	6		High	High	High	High	High	High	High	High	High
FALSE	High	[R].SLAEVNAGIEAATEK.[I]	1xTMT6plex [K15]; 1xTMT6plex [N-Term]		2.01718e-05	0	1	1	3	XP_010676283.1	XP_010676283.1 [265-279]	0	1961.1	1	1.009	1.031	0.975	0.977	1.037	1.008	0.976	99.8	99.9	100.8	102.9	97.3	97.6	103.5	100.7	97.5	3	3	3	3	3	3	3	3	3		High	High	High	High	High	High	High	High	High
FALSE	High	[K].SLAESLVILEYIDEAWPTHTPR.[L]	1xTMT6plex [N-Term]		5.48876e-06	0	1	1	1	XP_010678533.1	XP_010678533.1 [66-87]	0	2769.47	1.133	1.109	0.897	1.167	1.074	1.511	1.372	1.31	85.1	96.4	94.4	76.3	99.3	91.4	128.6	116.8	111.5	1	1	1	1	1	1	1	1	1		High	High	High	High	High	High	High	High	High
FALSE	High	[K].SLAESLDALHK.[D]	1xTMT6plex [K11]; 1xTMT6plex [N-Term]		2.08195e-05	0	1	1	3	XP_010684000.1	XP_010684000.1 [789-799]	0	1641.96	1.193	1.055	1.08	0.979	1.05	0.905	1.118	0.921	96.8	115.5	102.1	104.5	94.8	101.6	87.5	108.1	89.1	3	3	3	3	3	3	3	3	3		High	High	High	High	High	High	High	High	High
FALSE	High	[R].SLAESAFNLCK.[E]	1xCarbamidomethyl [C10]; 1xTMT6plex [K11]; 1xTMT6plex [N-Term]		1.8174e-05	0	1	1	2	XP_010673471.1	XP_010673471.1 [35-45]	0	1697.93	1.062	1.105	1.116	1.121	1.127	1.04	0.994	1.055	93.5	99.4	103.4	104.4	104.9	105.4	97.3	93	98.7	2	2	2	2	2	2	2	2	2		High	High	High	High	High	High	High	High	High
FALSE	High	[K].EEEFKESTPVTDEK.[K]	2xTMT6plex [K5; K14]; 1xTMT6plex [N-Term]		3.17417e-06	0	1	1	2	XP_010696529.1	XP_010696529.1 [114-127]	1	2355.25	0.872	0.951	0.825	0.702	0.879	1.381	1.394	1.069	99.2	86.5	94.4	81.9	69.6	87.2	137	138.3	106	2	2	2	2	2	2	2	2	2		High	High	High	High	High	High	High	High	High
FALSE	High	[K].EEEFVFSDVPVKPVPSLLR.[G]	1xTMT6plex [K12]; 1xTMT6plex [N-Term]		1.43129e-06	0	1	2	4	XP_010676464.1	XP_010676464.1 [624-642]	0	2645.5	1.609	1.313	1.262	1.127	1.206	1.322	1.352	1.11	79.6	128.1	104.6	100.5	89.8	96	105.3	107.6	88.4	4	4	4	4	4	4	4	4	4		High	High	High	High	High	High	High	High	High
FALSE	High	[R].GFGFITYADPSVVDK.[V]	1xTMT6plex [K15]; 1xTMT6plex [N-Term]		5.3364e-06	0	1	1	3	XP_010676082.1	XP_010676082.1 [60-74]	0	2074.13	1.007	1.001	1.081	0.99	1.038	0.958	1.018	0.995	99	99.8	99.1	107.1	98	102.8	94.8	100.8	98.5	3	3	3	3	3	3	3	3	3		High	High	High	High	High	High	High	High	High
FALSE	High	[K].GFGFITPSDGGDDLFVHQSSIR.[S]	1xTMT6plex [N-Term]		3.13703e-06	0	1	1	3	XP_010690398.1	XP_010690398.1 [21-42]	0	2581.29	1.224	0.954	1.082	0.851	0.878	1.152	1.058	1.144	96.3	117.9	91.9	104.2	82	84.6	111	101.9	110.2	2	2	2	2	2	2	2	2	2		High	High	High	High	High	High	High	High	High
FALSE	High	[K].SLALDVEELADQLGLGPK.[F]	1xTMT6plex [K18]; 1xTMT6plex [N-Term]		1.62565e-06	0	1	1	1	XP_010683745.1	XP_010683745.1 [148-165]	0	2326.33	1.281	1.162	1.147	1.053	1.26	1.064	1.019	1.056	89.6	114.8	104.1	102.8	94.3	112.9	95.3	91.4	94.7	1	1	1	1	1	1	1	1	1		High	High	High	High	High	High	High	High	High
FALSE	High	[K].SPAVSIPVSGISIGPVHK.[K]	1xTMT6plex [K18]; 1xTMT6plex [N-Term]		7.16993e-07	0	1	3	1	XP_010685752.1	XP_010685752.1 [1075-1092]	0	2203.32	1.016	0.983	1.001	0.962	0.98	0.979	1.083	0.955	100.5	102	98.8	100.5	96.6	98.5	98.3	108.8	96	1	1	1	1	1	1	1	1	1		High	High	High	High	High	High	High	High	High
FALSE	High	[R].ITDGALVVVDCIEGVCVQTETVLR.[Q]	2xCarbamidomethyl [C11; C16]; 1xTMT6plex [N-Term]		1.28111e-06	0	1	2	7	XP_010693156.1	XP_010693156.1 [121-144]	0	2875.51	1.087	1.159	0.984	1.082	1.021	1.043	0.955	1.034	96.1	104.5	111.4	94.6	104	98.1	100.3	91.7	99.4	5	5	5	5	5	5	5	5	5		High	High	High	High	High	High	High	High	High
FALSE	High	[K].ITDFGVSAIVASTSAQANTK.[I]	1xTMT6plex [K20]; 1xTMT6plex [N-Term]		8.6823e-06	0	1	1	1	XP_010696552.1	XP_010696552.1 [207-226]	0	2439.35	1.026	0.985	1.059	1.027	1.06	1.102	1.101	1.074	95.4	97.9	93.9	101	98	101.2	105.1	105	102.4	1	1	1	1	1	1	1	1	1		High	High	High	High	High	High	High	High	High
FALSE	High	[K].LSQTCYLVAVDSCYNLLCK.[K]	3xCarbamidomethyl [C5; C13; C18]; 1xTMT6plex [K19]; 1xTMT6plex [N-Term]		8.74325e-06	0	1	1	1	XP_010676575.1	XP_010676575.1 [211-229]	0	2765.41	0.935	1.036	0.88	0.749	1.084	0.952	0.614	0.871	110.8	103.6	114.9	97.5	83	120.1	105.5	68.1	96.5	1	1	1	1	1	1	1	1	1		High	High	High	High	High	High	High	High	High
FALSE	High	[R].LSQVAVIPNCSILAAVGQK.[M]	1xCarbamidomethyl [C10]; 1xTMT6plex [K19]; 1xTMT6plex [N-Term]		3.77395e-05	0	1	1	1	XP_010671304.1	XP_010671304.1 [476-494]	0	2426.42	1.035	1.119	0.87	1.356	1.459	1.179	1.029	1.004	89.6	92.7	100.2	77.9	121.4	130.7	105.6	92.2	89.9	1	1	1	1	1	1	1	1	1		High	High	High	High	High	High	High	High	High
FALSE	High	[R].LSSAAYGVDMLNTIGYIYSR.[Q]	1xTMT6plex [N-Term]		4.88104e-06	0	1	1	1	XP_010684702.1	XP_010684702.1 [170-189]	0	2423.25	1.129	1.012	0.986	1.077	1.097	0.924	0.903	0.948	99.2	112	100.4	97.8	106.8	108.7	91.6	89.5	94	1	1	1	1	1	1	1	1	1		High	High	High	High	High	High	High	High	High
FALSE	High	[R].SMRPLQLDDVVIGQYK.[S]	1xTMT6plex [K16]; 1xTMT6plex [N-Term]		2.50148e-05	0	1	1	1	XP_010682713.1	XP_010682713.1 [385-400]	0	2320.31	0.967	1.079	1.002	1.02	0.961	0.828	0.72	0.753	108.1	104.5	116.5	108.3	110.2	103.9	89.4	77.8	81.3	1	1	1	1	1	1	1	1	1		High	High	High	High	High	High	High	High	High
FALSE	High	[K].LSSALSAASSACDHIR.[D]	1xCarbamidomethyl [C12]; 1xTMT6plex [N-Term]		1.25717e-06	0	1	1	4	NP_001290006.1	NP_001290006.1 [241-256]	0	1874.96	1.011	0.963	1.03	0.957	1.065	1.123	0.851	0.974	100.3	101.4	96.6	103.3	96	106.8	112.6	85.4	97.7	4	4	4	4	4	4	4	4	4		High	High	High	High	High	High	High	High	High
FALSE	High	[R].ISSAVIDDGLIQK.[E]	1xTMT6plex [K13]; 1xTMT6plex [N-Term]		9.03331e-06	0	1	1	3	XP_019104735.1	XP_019104735.1 [57-69]	0	1817.08	0.979	0.959	1.099	1.043	1.071	1.202	1.278	1.094	92.5	90.6	88.8	101.7	96.5	99.1	111.3	118.2	101.3	3	3	3	3	3	3	3	3	3		High	High	High	High	High	High	High	High	High
FALSE	High	[K].EAEVVVEESPK.[E]	1xTMT6plex [K11]; 1xTMT6plex [N-Term]		3.91026e-05	0	1	1	2	XP_010683337.1	XP_010683337.1 [226-236]	0	1673.94	0.864	1.011	0.912	0.879	0.961	1.46	1.754	1.418	87.7	75.8	88.7	80	77.1	84.3	128.1	153.8	124.4	2	2	2	2	2	2	2	2	2		High	High	High	High	High	High	High	High	High
FALSE	High	[K].EAEVVVEESPKEPEEVSIWGIPLLADER.[S]	1xTMT6plex [K11]; 1xTMT6plex [N-Term]		1.6593e-07	0	1	1	6	XP_010683337.1	XP_010683337.1 [226-253]	1	3607.91	0.862	0.926	0.909	0.926	0.992	1.113	1.229	1.142	98.9	85.3	91.6	89.9	91.6	98.1	110.1	121.6	113	5	5	5	5	5	5	5	5	5		High	High	High	High	High	High	High	High	High
FALSE	High	[K].EAFDVAYDNIYAFHVAQK.[S]	1xTMT6plex [K18]; 1xTMT6plex [N-Term]		2.34252e-06	0	1	2	4	XP_010679642.1	XP_010679642.1 [132-149]	0	2559.33	1.063	1.291	1.008	1.178	1.191	1.142	1.258	1.245	86.7	92.2	112	87.4	102.2	103.3	99	109.2	108	3	3	3	3	3	3	3	3	3		High	High	High	High	High	High	High	High	High
FALSE	High	[K].EAFELFDTDGSGTIDAK.[E]	1xTMT6plex [K17]; 1xTMT6plex [N-Term]		3.70333e-05	0	1	2	1	XP_010674373.1	XP_010674373.1 [30-46]	0	2274.15	0.849	0.95	0.857	0.851	0.768	0.818	0.937	0.888	113.7	96.5	108	97.4	96.8	87.3	93	106.5	100.9	1	1	1	1	1	1	1	1	1		High	High	High	High	High	High	High	High	High
FALSE	High	[K].ISSFQALSALCWR.[A]	1xCarbamidomethyl [C11]; 1xTMT6plex [N-Term]		1.13706e-05	0	1	2	2	XP_010677339.1	XP_010677339.1 [268-280]	0	1767.94	1.059	1.142	1.125	1.239	1.215	0.901	0.855	0.992	94.5	100	107.8	106.3	117	114.8	85.1	80.8	93.7	2	2	2	2	2	2	2	2	2		High	High	High	High	High	High	High	High	High
FALSE	High	[R].ISSKDEMEGMDVTK.[H]	2xTMT6plex [K4; K14]; 1xTMT6plex [N-Term]		7.85316e-06	0	1	1	2	XP_019104255.1	XP_019104255.1 [962-975]	1	2257.2	0.827	1.076	0.97	1.024	0.989	1.213	1.272	1.39	92.2	76.2	99.2	89.4	94.4	91.2	111.9	117.3	128.1	2	2	2	2	2	2	2	2	2		High	High	High	High	High	High	High	High	High
FALSE	High	[R].SMNQTIDVQDPLVEAPALFIMGEK.[D]	1xTMT6plex [K24]; 1xTMT6plex [N-Term]		7.88993e-06	0	1	1	2	XP_010686438.1	XP_010686438.1 [232-255]	0	3104.64	1.099	1.117	0.922	1.218	1.345	1.304	1.396	1.026	86.3	94.8	96.4	79.5	105.1	116.1	112.6	120.5	88.6	1	1	1	1	1	1	1	1	1		High	High	High	High	High	High	High	High	High
FALSE	High	[R].EAFLSALVAEGR.[A]	1xTMT6plex [N-Term]		3.13551e-05	0	1	1	3	XP_010677391.1	XP_010677391.1 [75-86]	0	1491.84	1.055	0.992	1.04	1.009	1	0.992	1.013	0.985	99	104.5	98.2	103	100	99	98.2	100.3	97.6	3	3	3	3	3	3	3	3	3		High	High	High	High	High	High	High	High	High
FALSE	High	[R].EAFNDVYIAYELMDTDLHQIIR.[S]	1xTMT6plex [N-Term]		9.80194e-08	0	1	1	1	XP_010672463.1	XP_010672463.1 [141-162]	0	2898.45	0.985	1.067	0.939	0.973	1.006	0.972	0.964	1.012	100.9	99.4	107.7	94.7	98.2	101.5	98.1	97.3	102.1	1	1	1	1	1	1	1	1	1		High	High	High	High	High	High	High	High	High
FALSE	High	[R].EAFNFLSQVPESADLR.[T]	1xTMT6plex [N-Term]		2.48486e-05	0	1	1	1	XP_010672597.1	XP_010672597.1 [924-939]	0	2052.06	2.082	1.256	1.267	0.94	1.164	1.04	1.078	0.952	83.5	173.8	104.9	105.8	78.5	97.2	86.8	90	79.5	1	1	1	1	1	1	1	1	1		High	High	High	High	High	High	High	High	High
FALSE	High	[K].SMIVPLMQEDKR.[A]	1xTMT6plex [K11]; 1xTMT6plex [N-Term]		2.36074e-05	0	1	1	2	XP_010693603.1	XP_010693603.1 [561-572]	1	1905.07	1	0.999	0.984	0.983	1.029	0.944	0.905	1.001	101.7	101.8	101.6	100.1	100	104.7	96	92.1	101.9	2	2	2	2	2	2	2	2	2		High	High	High	High	High	High	High	High	High
FALSE	High	[R].EAFPGDVFYLHSR.[L]	1xTMT6plex [N-Term]		4.09242e-06	0	1	1	14	NP_064105.2	NP_064105.2 [295-307]	0	1766.91	1.142	1.023	1.017	1.031	1.013	1.003	1.004	1.084	96.6	110.3	98.8	98.2	99.6	97.9	96.9	97	104.7	10	10	10	10	10	10	10	10	10		High	High	High	High	High	High	High	High	High
FALSE	High	[K].EAFSLFDKDGDGCITTK.[E]	1xCarbamidomethyl [C13]; 2xTMT6plex [K8; K17]; 1xTMT6plex [N-Term]		3.62132e-06	0	1	2	8	XP_019107270.1	XP_019107270.1 [15-31]	1	2591.36	0.717	0.894	0.788	1.232	1.199	1.118	1.048	1.38	96	68.9	85.8	75.6	118.2	115.1	107.3	100.6	132.5	8	8	8	8	8	8	8	8	8		High	High	High	High	High	High	High	High	High
FALSE	High	[R].GGQSTEFDDFETGTEVIASINDR.[G]	1xTMT6plex [N-Term]		1.18822e-05	0	1	1	2	XP_010681162.1	XP_010681162.1 [114-136]	0	2717.27																											No Quan Values	High	High	High	High	High	High	High	High	High
FALSE	High	[K].EAFTLFDTDNDGK.[I]	1xTMT6plex [K13]; 1xTMT6plex [N-Term]		3.68778e-05	0	1	1	7	XP_010671987.1	XP_010671987.1 [15-27]	0	1930.98	1.142	1.04	1.174	0.969	0.903	1.085	1.141	0.995	95.2	108.8	99.1	111.8	92.3	86	103.4	108.7	94.7	6	6	6	6	6	6	6	6	6		High	High	High	High	High	High	High	High	High
FALSE	High	[K].LSQPNPVDLGYVDSVVVQEIGGTR.[V]	1xTMT6plex [N-Term]		6.71869e-08	0	2	2	3	XP_010672058.1; XP_010676624.1	XP_010672058.1 [338-361]; XP_010676624.1 [338-361]	0	2771.48	1.031	0.926	0.981	0.973	0.936	0.91	1.023	0.933	103.3	106.5	95.6	101.3	100.5	96.7	94	105.7	96.4	3	3	3	3	3	3	3	3	3	Shared	High	High	High	High	High	High	High	High	High
FALSE	High	[R].GGQLLGAGLSNLEYGYLCEIMGR.[S]	1xCarbamidomethyl [C18]; 1xTMT6plex [N-Term]		1.77382e-06	0	1	1	1	XP_010667120.1	XP_010667120.1 [498-520]	0	2700.37	1.085	1.063	0.924	1.051	1.044	0.931	0.905	0.842	101.8	110.4	108.1	94	106.9	106.3	94.7	92.1	85.7	1	1	1	1	1	1	1	1	1		High	High	High	High	High	High	High	High	High
FALSE	High	[R].GGSTAVTAILVDGQK.[L]	1xTMT6plex [K15]; 1xTMT6plex [N-Term]		4.35958e-05	0	1	1	4	XP_010690496.1	XP_010690496.1 [124-138]	0	1875.1	1.031	0.992	0.994	0.941	0.941	1.181	1.44	1.094	93.6	96.5	92.8	93.1	88.1	88.1	110.6	134.8	102.4	4	4	4	4	4	4	4	4	4		High	High	High	High	High	High	High	High	High
FALSE	High	[R].GGSVGDAGGAADR.[V]	1xTMT6plex [N-Term]		2.59837e-06	0	2	2	9	XP_010687253.1; XP_010687252.1	XP_010687253.1 [590-602]; XP_010687252.1 [590-602]	0	1318.65	0.826	0.714	0.578	0.754	0.819	1.181	1.128	1.082	111.4	92	79.5	64.3	83.9	91.2	131.5	125.7	120.5	8	8	8	8	8	8	8	8	8	Shared	High	High	High	High	High	High	High	High	High
FALSE	High	[K].SNEVEAVETAK.[E]	1xTMT6plex [K11]; 1xTMT6plex [N-Term]		3.82962e-05	0	1	1	3	XP_010689886.1	XP_010689886.1 [133-143]	0	1634.9	1.081	0.98	1.146	0.938	0.966	1.158	1.129	0.945	96.3	104.1	94.4	110.4	90.3	93.1	111.5	108.8	91	2	2	2	2	2	2	2	2	2		High	High	High	High	High	High	High	High	High
FALSE	High	[K].GGTSIEDLAEKYPDMIIK.[V]	2xTMT6plex [K11; K18]; 1xTMT6plex [N-Term]		1.11608e-07	0	1	1	3	XP_010680175.1	XP_010680175.1 [164-181]	1	2667.49	0.897	1.16	0.976	1.018	1.06	0.906	0.864	0.946	102	91.4	118.2	99.6	103.8	108.1	92.3	88.1	96.4	2	2	2	2	2	2	2	2	2		High	High	High	High	High	High	High	High	High
FALSE	High	[K].SNEFSEVVQEYGVIMTNLSR.[R]	1xTMT6plex [N-Term]		1.09311e-05	0	1	1	1	XP_010670410.1	XP_010670410.1 [115-134]	0	2531.26	0.975	1.092	1.015	1.049	0.959	1.091	1.129	1.133	95.3	92.9	104.1	96.8	100	91.4	104	107.6	108	1	1	1	1	1	1	1	1	1		High	High	High	High	High	High	High	High	High
FALSE	High	[K].EADQSGDGIESVLNR.[V]	1xTMT6plex [N-Term]		3.43146e-05	0	1	2	3	XP_010680593.1	XP_010680593.1 [571-585]	0	1818.9	1.001	0.97	0.933	1.014	0.921	1.044	1.083	1.001	100.4	100.5	97.4	93.6	101.8	92.4	104.8	108.7	100.5	2	2	2	2	2	2	2	2	2		High	High	High	High	High	High	High	High	High
FALSE	High	[K].GGTSIEDLAEK.[Y]	1xTMT6plex [K11]; 1xTMT6plex [N-Term]		3.49784e-05	0	1	1	2	XP_010680175.1	XP_010680175.1 [164-174]	0	1577.88	1.036	1.103	1.114	1.042	1.086	1.188	1.094	1.288	90.5	93.7	99.8	100.7	94.3	98.2	107.4	99	116.5	2	2	2	2	2	2	2	2	2		High	High	High	High	High	High	High	High	High
FALSE	High	[K].EADVDAFVDDVLVNGR.[T]	1xTMT6plex [N-Term]		5.20124e-07	0	1	1	3	XP_010681852.1	XP_010681852.1 [169-184]	0	1963	1.17	1.162	1.146	1.074	0.939	0.974	1.019	0.961	95.3	111.5	110.7	109.2	102.3	89.5	92.8	97.1	91.6	3	3	3	3	3	3	3	3	3		High	High	High	High	High	High	High	High	High
FALSE	High	[R].EADVDGDGQINYEEFVK.[V]	1xTMT6plex [K17]; 1xTMT6plex [N-Term]		2.69843e-07	0	1	2	67	XP_019107270.1	XP_019107270.1 [128-144]	0	2386.18	0.94	0.892	0.806	0.939	0.913	1.126	1.161	1.084	101.6	95.5	90.6	81.9	95.4	92.7	114.4	117.9	110.1	60	60	60	60	60	60	60	60	60		High	High	High	High	High	High	High	High	High
FALSE	High	[K].LSPVFTGGPGLEEVPPIWVDR.[S]	1xTMT6plex [N-Term]		1.23018e-05	0	1	1	1	XP_010685705.1	XP_010685705.1 [523-543]	0	2494.35	0.981	0.977	1.114	1.006	0.991	1.135	1.046	0.97	97.6	95.8	95.4	108.7	98.2	96.7	110.8	102.1	94.7	1	1	1	1	1	1	1	1	1		High	High	High	High	High	High	High	High	High
FALSE	High	[K].SNDVQLQEFVEGEFLNEQVEAIKK.[I]	2xTMT6plex [K23; K24]; 1xTMT6plex [N-Term]		2.4962e-07	0	1	1	3	XP_010692937.1	XP_010692937.1 [212-235]	1	3480.88	1.038	1.036	0.924	0.921	0.863	0.907	0.848	0.835	107.5	111.6	111.4	99.3	99.1	92.8	97.5	91.1	89.8	3	3	3	3	3	3	3	3	3		High	High	High	High	High	High	High	High	High
FALSE	High	[K].SNDVQLQEFVEGEFLNEQVEAIK.[K]	1xTMT6plex [K23]; 1xTMT6plex [N-Term]		5.58291e-07	0	1	1	1	XP_010692937.1	XP_010692937.1 [212-234]	0	3123.63	0.894	1.113	0.823	0.99	0.954	0.948	0.893	0.923	105.4	94.2	117.3	86.7	104.4	100.5	99.9	94.2	97.3	1	1	1	1	1	1	1	1	1		High	High	High	High	High	High	High	High	High
FALSE	High	[K].SNDREEIAEIEK.[M]	1xTMT6plex [K12]; 1xTMT6plex [N-Term]		2.89568e-06	0	1	1	1	XP_010684343.1	XP_010684343.1 [617-628]	1	1891.02	0.955	1.054	1.032	1.353	0.958	0.799	1.228	0.812	97.9	93.5	103.2	101	132.5	93.8	78.2	120.2	79.5	1	1	1	1	1	1	1	1	1		High	High	High	High	High	High	High	High	High
FALSE	High	[K].EAEEEVLLINFEVGMTHELMK.[F]	1xTMT6plex [K21]; 1xTMT6plex [N-Term]		8.17286e-08	0	1	1	2	XP_010680712.1	XP_010680712.1 [490-510]	0	2919.52	1.101	0.997	0.983	1.009	0.972	1.01	1.114	1.104	96.9	106.7	96.6	95.2	97.8	94.2	97.9	107.9	106.9	2	2	2	2	2	2	2	2	2		High	High	High	High	High	High	High	High	High
FALSE	High	[K].LSQETNTASTEFFAK.[H]	1xTMT6plex [K15]; 1xTMT6plex [N-Term]		2.15348e-05	0	1	1	2	XP_010687692.1	XP_010687692.1 [147-161]	0	2132.13	0.852	1.034	1.137	0.981	0.975	1.022	1.147	1.081	97.5	83.1	100.8	110.9	95.7	95.1	99.7	111.9	105.4	2	2	2	2	2	2	2	2	2		High	High	High	High	High	High	High	High	High
FALSE	High	[K].GGTGIVAAATGTDGQIK.[T]	1xTMT6plex [K17]; 1xTMT6plex [N-Term]		1.24161e-05	0	1	1	1	XP_010690086.1	XP_010690086.1 [488-504]	0	1975.12	1.02	1.005	0.959	1.059	1.002	1.198	1.242	1.15	93.4	95.3	93.9	89.6	98.9	93.6	111.9	116	107.5	1	1	1	1	1	1	1	1	1		High	High	High	High	High	High	High	High	High
FALSE	High	[R].ISQEVSGDALGEEFK.[G]	1xTMT6plex [K15]; 1xTMT6plex [N-Term]		2.42649e-07	0	1	1	7	XP_010676312.1	XP_010676312.1 [32-46]	0	2067.1	0.923	0.812	0.962	0.856	0.828	0.965	0.89	0.87	111	102.5	90.1	106.8	95	91.9	107.1	98.9	96.6	6	6	6	6	6	6	6	6	6		High	High	High	High	High	High	High	High	High
FALSE	High	[K].LSQKPVFSLGDLIPFTNK.[L]	2xTMT6plex [K4; K18]; 1xTMT6plex [N-Term]		7.26299e-08	0	1	2	2	XP_010692623.1	XP_010692623.1 [97-114]	0	2691.61	1.029	1.116	1.088	1.133	1.08	0.967	0.952	1.048	95.6	98.3	106.7	104.1	108.3	103.3	92.4	91.1	100.2	2	2	2	2	2	2	2	2	2		High	High	High	High	High	High	High	High	High
FALSE	High	[K].SNAVNVVLTASDVAVDGFCSSR.[C]	1xCarbamidomethyl [C19]; 1xTMT6plex [N-Term]		5.45027e-06	0	1	1	1	XP_010676127.1	XP_010676127.1 [152-173]	0	2497.26	1.118	0.905	0.99	0.86	0.946	0.969	1.101	0.938	102	114	92.3	100.9	87.7	96.4	98.8	112.3	95.6	1	1	1	1	1	1	1	1	1		High	High	High	High	High	High	High	High	High
FALSE	High	[R].GGTFTDVYAEVPGQTEGR.[V]	1xTMT6plex [N-Term]		4.34195e-05	0	1	1	1	XP_010685020.1	XP_010685020.1 [16-33]	0	2113.04	0.855	0.98	0.973	0.956	0.988	0.843	0.839	0.989	106.9	91.3	104.7	103.9	102.2	105.6	90.1	89.7	105.7	1	1	1	1	1	1	1	1	1		High	High	High	High	High	High	High	High	High
FALSE	High	[K].GGTEHLGVPVFNSVAEAK.[E]	1xTMT6plex [K18]; 1xTMT6plex [N-Term]		2.01459e-06	0	1	1	5	XP_010688675.1	XP_010688675.1 [89-106]	0	2270.25	0.87	0.916	0.98	0.865	1.014	1.018	0.988	0.949	104.7	91	95.9	102.5	90.5	106.1	106.5	103.5	99.3	3	3	3	3	3	3	3	3	3		High	High	High	High	High	High	High	High	High
FALSE	High	[K].EAEGILALAQAQGTYIR.[T]	1xTMT6plex [N-Term]		2.07238e-06	0	1	1	7	XP_010665696.1	XP_010665696.1 [848-864]	0	2033.12	1.02	1.125	0.919	0.996	1.001	1.082	0.998	1.124	97.1	99	109.2	89.3	96.8	97.3	105.1	96.9	109.2	7	7	7	7	7	7	7	7	7		High	High	High	High	High	High	High	High	High
FALSE	High	[K].LSQLNAAIDNVSTR.[L]	1xTMT6plex [N-Term]		3.24214e-06	0	2	2	4	XP_010671079.1; XP_010671080.1	XP_010671079.1 [130-143]; XP_010671080.1 [127-140]	0	1730.96	0.94	1.016	1.002	0.925	0.999	0.939	0.904	0.867	104.8	98.5	106.4	105	96.9	104.7	98.4	94.7	90.8	4	4	4	4	4	4	4	4	4	Shared	High	High	High	High	High	High	High	High	High
FALSE	High	[R].SMWFPIYIPLVHEK.[-]	1xTMT6plex [K14]; 1xTMT6plex [N-Term]		3.64913e-05	0	1	1	1	XP_010671885.1	XP_010671885.1 [592-605]	0	2218.25	0.951	1.047	0.95	1.061	1.109	0.985	0.977	1.068	98.4	93.6	103	93.5	104.4	109.1	96.9	96.1	105.1	1	1	1	1	1	1	1	1	1		High	High	High	High	High	High	High	High	High
FALSE	High	[K].EAGAAAAGDK.[K]	1xTMT6plex [K10]; 1xTMT6plex [N-Term]		4.24597e-05	0	1	1	5	XP_010685822.1	XP_010685822.1 [177-186]	0	1318.74	0.837	0.673	0.786	0.902	0.622	0.726	0.428	0.559	137.8	115.4	92.8	108.3	124.3	85.7	100	58.9	76.9	5	5	5	5	5	5	5	5	5		High	High	High	High	High	High	High	High	High
FALSE	High	[R].ISSLTGESLSR.[Q]	1xTMT6plex [N-Term]		4.22868e-05	0	1	2	1	XP_010682799.1	XP_010682799.1 [346-356]	0	1378.77	1.077	0.973	1.029	1.05	0.837	1.083	0.875	0.837	102.7	110.7	99.9	105.7	107.9	85.9	111.2	89.9	86	1	1	1	1	1	1	1	1	1		High	High	High	High	High	High	High	High	High
FALSE	High	[K].EAGAAAAGEK.[K]	1xTMT6plex [K10]; 1xTMT6plex [N-Term]		4.16007e-05	0	2	3	9	XP_010685822.1; XP_010685815.1	XP_010685822.1 [41-50]; XP_010685815.1 [45-54]	0	1332.75	0.914	0.731	0.73	0.799	0.652	0.891	0.829	0.641	125.2	114.4	91.5	91.4	100	81.7	111.6	103.8	80.3	9	9	9	9	9	9	9	9	9	Shared	High	High	High	High	High	High	High	High	High
FALSE	High	[R].EAGSTMEVVAAQTK.[A]	1xOxidation [M6]; 1xTMT6plex [K14]; 1xTMT6plex [N-Term]		3.27362e-05	0	1	1	1	XP_010685754.1	XP_010685754.1 [136-149]	0	1896.01	1.156	1.082	1.016	1.018	0.996	1.048	1.231	0.95	94.8	109.5	102.5	96.3	96.4	94.4	99.3	116.7	90.1	1	1	1	1	1	1	1	1	1		High	High	High	High	High	High	High	High	High
FALSE	High	[R].SMEEIEPLPPPVQLGEITEDELK.[N]	1xTMT6plex [K23]; 1xTMT6plex [N-Term]		8.84578e-06	0	1	1	3	XP_010693524.1	XP_010693524.1 [55-77]	0	3051.62	1.114	1.003	0.957	1.002	1.126	1.027	0.863	1.014	98.8	110.1	99.1	94.6	99	111.3	101.5	85.3	100.2	2	2	2	2	2	2	2	2	2		High	High	High	High	High	High	High	High	High
FALSE	High	[R].EAGTTMEVVAAQTK.[A]	1xTMT6plex [K14]; 1xTMT6plex [N-Term]		1.06803e-05	0	1	1	21	XP_010690624.1	XP_010690624.1 [136-149]	0	1894.04	1.034	0.987	1.002	0.984	0.964	0.995	1.015	0.99	100.3	103.7	99.1	100.5	98.7	96.7	99.8	101.9	99.3	20	20	20	20	20	20	20	20	20		High	High	High	High	High	High	High	High	High
FALSE	High	[R].EAGTTMEVVAAQTK.[A]	1xOxidation [M6]; 1xTMT6plex [K14]; 1xTMT6plex [N-Term]		1.26771e-05	0	1	1	5	XP_010690624.1	XP_010690624.1 [136-149]	0	1910.03	1.183	0.898	0.943	0.953	0.879	0.904	0.94	0.851	105.3	124.5	94.5	99.3	100.3	92.5	95.1	98.9	89.5	5	5	5	5	5	5	5	5	5		High	High	High	High	High	High	High	High	High
FALSE	High	[R].EAGTTMEVVAAQTKAIADR.[V]	1xTMT6plex [K14]; 1xTMT6plex [N-Term]		3.73458e-05	0	1	1	1	XP_010690624.1	XP_010690624.1 [136-154]	1	2420.32	3.347	1.135	1.577	1.247	1.237	1.019	1.362	1.217	68.5	229.3	77.7	108	85.4	84.7	69.8	93.3	83.3	1	1	1	1	1	1	1	1	1		High	High	High	High	High	High	High	High	High
FALSE	High	[K].SMDSTSLTSEKLELAEVFLLPSGK.[V]	1xOxidation [M2]; 2xTMT6plex [K11; K24]; 1xTMT6plex [N-Term]		1.49987e-05	0	1	1	2	XP_010695928.1	XP_010695928.1 [199-222]	1	3285.81	1.231	1.231	0.971	0.958	0.848	0.899	1.043	0.91	99	121.9	121.9	96.1	94.9	83.9	89	103.3	90	2	2	2	2	2	2	2	2	2		High	High	High	High	High	High	High	High	High
FALSE	High	[K].SMDSTSLTSEKLELAEVFLLPSGK.[V]	2xTMT6plex [K11; K24]; 1xTMT6plex [N-Term]		3.47559e-05	0	1	1	2	XP_010695928.1	XP_010695928.1 [199-222]	1	3269.82	1.077	1.251	1.052	1.005	1.038	0.83	0.957	0.851	99.3	107	124.2	104.5	99.8	103.1	82.5	95	84.5	2	2	2	2	2	2	2	2	2		High	High	High	High	High	High	High	High	High
FALSE	High	[R].SMDQVFAPAIESNIPWTAILGNHDVNVLQTGVSR.[E]	1xOxidation [M2]; 1xTMT6plex [N-Term]		2.09694e-06	0	1	1	1	XP_010687762.1	XP_010687762.1 [124-157]	0	3925.01																											No Quan Values	High	Not Found	High	Not Found	High	High	High	High	High
FALSE	High	[R].SMDQVFAPAIESNIPWTAILGNHDVNVLQTGVSR.[E]	1xTMT6plex [N-Term]		4.05841e-09	0	1	1	1	XP_010687762.1	XP_010687762.1 [124-157]	0	3909.02	1.094	0.902	0.81	0.989	0.747	0.927	0.883	0.654	112.4	123	101.4	91	111.2	84	104.2	99.2	73.6	1	1	1	1	1	1	1	1	1		High	High	High	High	High	High	High	High	High
FALSE	High	[R].LSSTLFDTNPSIPDDVLSQTFLVDR.[N]	1xTMT6plex [N-Term]		3.70333e-05	0	1	1	1	XP_010678641.1	XP_010678641.1 [179-203]	0	3009.56	1.333	1.23	1.046	1.073	1.221	1.095	1.51	1.322	83.1	110.8	102.2	86.9	89.2	101.4	91	125.5	109.9	1	1	1	1	1	1	1	1	1		High	High	High	High	High	High	High	High	High
FALSE	High	[R].ISSTVQAAMEDALVR.[I]	1xTMT6plex [N-Term]		4.23732e-05	0	1	1	3	XP_010680162.1	XP_010680162.1 [378-392]	0	1819.98	0.989	0.987	0.899	1.139	1.04	0.993	0.971	1.067	99.1	98	97.8	89.1	112.8	103	98.4	96.2	105.7	3	3	3	3	3	3	3	3	3		High	High	High	High	High	High	High	High	High
FALSE	High	[R].ISSVNAMSALCEATGADVTEVSYAVGK.[D]	1xCarbamidomethyl [C11]; 1xTMT6plex [K27]; 1xTMT6plex [N-Term]		1.32597e-07	0	1	1	3	XP_010688887.1	XP_010688887.1 [227-253]	0	3188.62	0.997	1.124	0.773	0.876	1.217	0.913	0.846	0.964	103.3	103.1	116.2	79.8	90.5	125.8	94.3	87.5	99.6	1	1	1	1	1	1	1	1	1		High	High	High	High	High	High	High	High	High
FALSE	High	[K].EAKPFIEDGVHPQNLIR.[S]	1xTMT6plex [K3]; 1xTMT6plex [N-Term]		2.41506e-07	0	1	1	10	XP_010675274.1	XP_010675274.1 [110-126]	0	2421.37	0.992	1.023	0.973	0.953	0.956	0.928	0.919	0.887	104.3	103.4	106.7	101.4	99.4	99.7	96.8	95.8	92.4	8	8	8	8	8	8	8	8	8		High	High	High	High	High	High	High	High	High
FALSE	High	[R].GGNNILVICDAYTPAGEPIPTNKR.[H]	1xCarbamidomethyl [C9]; 1xTMT6plex [K23]; 1xTMT6plex [N-Term]		6.08521e-06	0	1	1	3	XP_010666333.1	XP_010666333.1 [143-166]	1	3028.63	1.109	1.089	0.958	0.934	1.028	0.789	0.791	0.928	104.3	115.7	113.7	99.9	97.4	107.3	82.3	82.6	96.8	2	2	2	2	2	2	2	2	2		High	High	High	High	High	High	High	High	High
FALSE	High	[R].SMADHFNPFVIDDNK.[G]	1xTMT6plex [K15]; 1xTMT6plex [N-Term]		3.43878e-05	0	1	1	2	XP_010675829.1	XP_010675829.1 [336-350]	0	2208.12	0.975	1.003	1.025	0.777	0.898	0.83	0.956	0.99	106.5	103.8	106.8	109.1	82.8	95.6	88.3	101.8	105.4	2	2	2	2	2	2	2	2	2		High	High	High	High	High	High	High	High	High
FALSE	High	[R].GGNNILVICDAYTPAGEPIPTNK.[R]	1xCarbamidomethyl [C9]; 1xTMT6plex [K23]; 1xTMT6plex [N-Term]		1.17405e-06	0	1	1	4	XP_010666333.1	XP_010666333.1 [143-165]	0	2872.53	1.235	1.24	1.188	1.073	1.326	1.204	1.068	2.597	75.4	93.1	93.5	89.6	80.9	100	90.8	80.6	195.9	2	2	2	2	2	2	2	2	2		High	High	High	High	High	High	High	High	High
FALSE	High	[R].SLYQPELPPCLQGTTVR.[V]	1xCarbamidomethyl [C10]; 1xTMT6plex [N-Term]		1.72464e-05	0	1	1	8	XP_010684564.1	XP_010684564.1 [19-35]	0	2188.16	1.47	1.02	1.09	1.063	1.042	1.059	1.095	1.009	91.4	134.4	93.2	99.6	97.1	95.3	96.7	100.1	92.2	7	7	7	7	7	7	7	7	7		High	High	High	High	High	High	High	High	High
FALSE	High	[K].GGNATEAEITTAAELANAHK.[F]	1xTMT6plex [K20]; 1xTMT6plex [N-Term]		3.73458e-05	0	1	1	1	XP_010690905.1	XP_010690905.1 [1118-1137]	0	2427.29	1.01	1.042	0.809	0.753	0.821	0.817	0.711	0.846	115.3	116.4	120.1	93.3	86.8	94.6	94.1	82	97.4	1	1	1	1	1	1	1	1	1		High	High	High	High	High	High	High	High	High
FALSE	High	[R].ISSVNAMSALCEATGADVTQVSHAVGK.[D]	1xCarbamidomethyl [C11]; 1xTMT6plex [K27]; 1xTMT6plex [N-Term]		7.56987e-07	0	1	1	2	XP_010685225.1	XP_010685225.1 [228-254]	0	3161.63	0.987	0.999	0.868	0.882	0.902	0.929	0.892	0.981	106.6	105.3	106.5	92.6	94.1	96.2	99.1	95.2	104.6	2	2	2	2	2	2	2	2	2		High	High	High	High	High	High	High	High	High
FALSE	High	[K].EAIDDLGADEYVVSSNAEK.[M]	1xTMT6plex [K19]; 1xTMT6plex [N-Term]		9.33896e-07	0	1	1	6	XP_010691671.1	XP_010691671.1 [219-237]	0	2483.26	0.983	1.067	1.004	1.047	0.96	1.111	1.215	1.072	95.1	93.5	101.5	95.5	99.6	91.3	105.7	115.6	102	5	5	5	5	5	5	5	5	5		High	High	High	High	High	High	High	High	High
FALSE	High	[K].SIYDSPVLDILFHGAQVHR.[H]	1xTMT6plex [N-Term]		2.23228e-05	0	1	1	2	XP_010671809.1	XP_010671809.1 [55-73]	0	2396.29	1.151	1.019	1.003	1.02	1.07	0.939	1.024	0.975	97.8	112.5	99.6	98.1	99.8	104.7	91.9	100.2	95.4	2	2	2	2	2	2	2	2	2		High	High	High	High	High	High	High	High	High
FALSE	High	[R].GGNVVVSGNNR.[L]	1xTMT6plex [N-Term]		3.88593e-05	0	1	1	1	XP_010691201.1	XP_010691201.1 [15-25]	0	1301.71	0.818	0.699	0.619	0.663	0.708	0.9	0.707	0.772	130.7	106.9	91.3	80.9	86.6	92.6	117.7	92.5	100.9	1	1	1	1	1	1	1	1	1		High	High	High	High	High	High	High	High	High
FALSE	High	[R].GGPGHVGGGPGYPK.[V]	1xTMT6plex [K14]; 1xTMT6plex [N-Term]		1.77246e-05	0	1	1	1	XP_010683601.1	XP_010683601.1 [225-238]	0	1694.94	0.886	1.449	0.799	1.442	1.154	1.155	0.644	0.863	95.8	84.9	138.9	76.6	138.2	110.6	110.7	61.7	82.7	1	1	1	1	1	1	1	1	1		High	High	High	High	High	High	High	High	High
FALSE	High	[K].SMELVEGDSTAVGCVK.[Q]	1xCarbamidomethyl [C14]; 1xTMT6plex [K16]; 1xTMT6plex [N-Term]		1.99569e-06	0	1	1	10	XP_010684600.1	XP_010684600.1 [42-57]	0	2140.1	0.942	0.981	1.131	1.056	1.064	0.995	0.892	0.995	99.4	93.7	97.5	112.4	105	105.7	98.9	88.6	98.9	10	10	10	10	10	10	10	10	10		High	High	High	High	High	High	High	High	High
[truncated: 52,610 more rows]
[truncated: 4 more columns]
