# Supplementary material for: Physiological and Proteomic Analysis of Different Molecular Mechanisms of Sugar Beet Response to Acidic and Alkaline pH Environment
Source: Front Plant Sci. 2021 Jun 9;12:682799. doi: 10.3389/fpls.2021.682799 (PMC8220161; doi:10.3389/fpls.2021.682799)
Supplement: Supplementary Table 4 — Protein information identified by mass spectrometry in leaves and roots. [file Table_4.XLSX]

## Sheet: Proteins in leaf
Table S4. Protein information identified by mass spectrometry in leaves.
Checked	Protein FDR Confidence: Combined	Master	Accession	Description	Exp. q-value: Combined	Sum PEP Score	Coverage [%]	# Peptides	# PSMs	# Unique Peptides	# Protein Groups	# AAs	MW [kDa]	calc. pI	Score Sequest HT: Sequest HT	# Peptides (by Search Engine): Sequest HT	Abundance Ratio: (F1, 127N) / (F1, 126)	Abundance Ratio: (F1, 127C) / (F1, 126)	Abundance Ratio: (F1, 128N) / (F1, 126)	Abundance Ratio: (F1, 128C) / (F1, 126)	Abundance Ratio: (F1, 129N) / (F1, 126)	Abundance Ratio: (F1, 130N) / (F1, 126)	Abundance Ratio: (F1, 130C) / (F1, 126)	Abundance Ratio: (F1, 131) / (F1, 126)	Abundances (Scaled): F1: 126, Control	Abundances (Scaled): F1: 127N, Sample	Abundances (Scaled): F1: 127C, Sample	Abundances (Scaled): F1: 128N, Sample	Abundances (Scaled): F1: 128C, Sample	Abundances (Scaled): F1: 129N, Sample	Abundances (Scaled): F1: 130N, Sample	Abundances (Scaled): F1: 130C, Sample	Abundances (Scaled): F1: 131, Sample	Abundances Count: F1: 126, Control	Abundances Count: F1: 127N, Sample	Abundances Count: F1: 127C, Sample	Abundances Count: F1: 128N, Sample	Abundances Count: F1: 128C, Sample	Abundances Count: F1: 129N, Sample	Abundances Count: F1: 130N, Sample	Abundances Count: F1: 130C, Sample	Abundances Count: F1: 131, Sample	Found in Sample: [S1] F1: 126, Control	Found in Sample: [S2] F1: 127N, Sample	Found in Sample: [S3] F1: 127C, Sample	Found in Sample: [S4] F1: 128N, Sample	Found in Sample: [S5] F1: 128C, Sample	Found in Sample: [S6] F1: 129N, Sample	Found in Sample: [S7] F1: 130N, Sample
FALSE	High	Master Protein	XP_010673008.1	PREDICTED: ferredoxin-dependent glutamate synthase, chloroplastic [Beta vulgaris subsp. vulgaris]	0	729.396	60	71	432	71	1	1615	175.8	6.51	1508.36	71	0.974	0.976	0.949	0.974	0.975	0.926	0.936	0.975	103.6	101	101.2	98.3	100.9	101	95.9	97	101.1	86	86	86	86	86	86	86	86	86	High	High	High	High	High	High	High
FALSE	High	Master Protein	XP_010691068.1	PREDICTED: ribulose bisphosphate carboxylase/oxygenase activase, chloroplastic isoform X1 [Beta vulgaris subsp. vulgaris]	0	555.398	83	38	1011	3	1	474	51.6	6.6	3697.88	38	0.926	1.015	0.989	1.002	1.012	0.972	1.007	0.995	100.9	93.5	102.5	99.8	101.1	102.1	98.1	101.6	100.4	3	3	3	3	3	3	3	3	3	High	High	High	High	High	High	High
FALSE	High	Master Protein	XP_010691076.1	PREDICTED: ribulose bisphosphate carboxylase/oxygenase activase, chloroplastic isoform X2 [Beta vulgaris subsp. vulgaris]	0	537.298	81	37	1053	2	1	437	47.7	7.81	3792.27	37	1.113	1.021	1.037	1.029	1.013	0.983	1.043	1.049	96.9	107.8	99	100.5	99.7	98.1	95.2	101.1	101.6	2	2	2	2	2	2	2	2	2	High	High	High	High	High	High	High
FALSE	High	Master Protein	XP_010677810.2	PREDICTED: 5-methyltetrahydropteroyltriglutamate--homocysteine methyltransferase [Beta vulgaris subsp. vulgaris]	0	519.591	63	44	729	37	1	774	85.5	6.47	2603.44	44	1.103	1.024	1.021	1.054	1.027	1.034	1.064	1.07	95.8	105.7	98.1	97.8	101	98.3	99	101.9	102.5	44	44	44	44	44	44	44	44	44	High	High	High	High	High	High	High
FALSE	High	Master Protein	XP_010667776.1	PREDICTED: glycine dehydrogenase (decarboxylating), mitochondrial [Beta vulgaris subsp. vulgaris]	0	502.81	62	48	365	48	1	1042	113.7	6.9	1331.36	48	0.992	1.015	0.965	0.999	0.965	0.977	0.998	1.015	100.8	100	102.4	97.3	100.7	97.3	98.5	100.6	102.4	59	59	59	59	59	59	59	59	59	High	High	High	High	High	High	High
FALSE	High	Master Protein	XP_010669896.1	PREDICTED: LOW QUALITY PROTEIN: uncharacterized protein LOC104887018 [Beta vulgaris subsp. vulgaris]	0	480.901	53	56	312	30	1	1526	168.7	5.91	1089.99	56	0.992	1.02	1.004	1.001	1.016	1.016	1.031	0.98	99.3	98.5	101.3	99.7	99.5	100.9	101	102.4	97.3	35	35	35	35	35	35	35	35	35	High	High	High	High	High	High	High
FALSE	High	Master Protein	XP_010685522.1	PREDICTED: clathrin heavy chain 1 [Beta vulgaris subsp. vulgaris]	0	473.101	53	73	183	38	1	1705	192.4	5.4	615.71	73	0.96	1.019	1.006	0.99	1.023	1.051	1.007	1.054	98.8	94.9	100.7	99.4	97.8	101.1	103.8	99.4	104.2	40	40	40	40	40	40	40	40	40	High	High	High	High	High	High	High
FALSE	High	Master Protein	XP_010689827.1	PREDICTED: phosphoenolpyruvate carboxylase 1 [Beta vulgaris subsp. vulgaris]	0	410.798	67	63	284	42	1	966	110.6	6.14	878.91	63	0.997	1.012	0.966	0.996	0.964	1.01	0.984	0.994	100.9	100.6	102.1	97.4	100.5	97.2	101.9	99.3	100.3	49	49	49	49	49	49	49	49	49	High	High	High	High	High	High	High
FALSE	High	Master Protein	XP_010693156.1	PREDICTED: elongation factor 2 [Beta vulgaris subsp. vulgaris]	0	409.595	67	47	271	47	1	843	93.8	6.25	906.24	47	0.974	1.005	1.001	1	1.015	0.98	0.978	0.957	101	98.4	101.6	101.1	101	102.6	99	98.8	96.7	60	60	60	60	60	60	60	60	60	High	High	High	High	High	High	High
FALSE	High	Master Protein	XP_010678345.1	PREDICTED: ATP-dependent Clp protease ATP-binding subunit ClpA homolog CD4B, chloroplastic [Beta vulgaris subsp. vulgaris]	0	405.627	57	47	303	45	1	923	102.4	6.3	994.26	47	1.011	1.018	1.01	1.035	1.011	0.959	0.992	0.985	99.8	100.9	101.6	100.8	103.3	100.9	95.7	99	98.2	58	58	58	58	58	58	58	58	58	High	High	High	High	High	High	High
FALSE	High	Master Protein	XP_010675973.1	PREDICTED: heat shock cognate protein 80 [Beta vulgaris subsp. vulgaris]	0	397.837	61	49	224	39	1	698	80	5.06	743.03	49	0.976	1.025	1.063	1.066	1.046	1.019	1.005	0.996	97.9	95.5	100.3	104.1	104.4	102.3	99.7	98.4	97.5	44	44	44	44	44	44	44	44	44	High	High	High	High	High	High	High
FALSE	High	Master Protein	XP_010669994.1	PREDICTED: phosphoglycerate kinase, chloroplastic [Beta vulgaris subsp. vulgaris]	0	385.684	75	34	602	30	1	482	50.8	7.18	2389.73	34	0.985	0.986	0.955	0.978	0.984	0.956	0.972	1.015	101.9	100.3	100.5	97.4	99.6	100.3	97.4	99.1	103.4	35	35	35	35	35	35	35	35	35	High	High	High	High	High	High	High
FALSE	High	Master Protein	XP_010681763.1	PREDICTED: stromal 70 kDa heat shock-related protein, chloroplastic [Beta vulgaris subsp. vulgaris]	0	361.919	64	43	380	43	1	713	75.7	5.3	1181.46	43	1.014	1.035	1.021	1.046	1.019	0.974	1.025	1.009	98.4	99.8	101.9	100.5	103	100.3	95.8	100.9	99.3	45	45	45	45	45	45	45	45	45	High	High	High	High	High	High	High
FALSE	High	Master Protein	XP_010692838.1	PREDICTED: ATP-dependent zinc metalloprotease FTSH, chloroplastic [Beta vulgaris subsp. vulgaris]	0	353.742	57	31	184	30	1	705	75.6	5.85	701.79	31	0.984	1.008	1.001	1.017	1.01	0.971	0.996	1.007	100.1	98.5	100.9	100.1	101.8	101.1	97.2	99.6	100.8	38	38	38	38	38	38	38	38	38	High	High	High	High	High	High	High
FALSE	High	Master Protein	XP_010671843.1	PREDICTED: ruBisCO large subunit-binding protein subunit beta, chloroplastic [Beta vulgaris subsp. vulgaris]	0	349.27	70	38	351	20	1	606	64.4	6.25	1177	38	0.968	1.03	1.03	1.05	1.025	0.939	0.983	0.957	100.2	97	103.2	103.2	105.2	102.7	94.1	98.5	95.9	24	24	24	24	24	24	24	24	24	High	High	High	High	High	High	High
FALSE	High	Master Protein	XP_010691032.1	PREDICTED: presequence protease 2, chloroplastic/mitochondrial isoform X1 [Beta vulgaris subsp. vulgaris]	0	348.086	52	54	158	54	1	1076	120.9	5.68	481.6	54	1.01	1.008	1.005	1.04	1.001	0.993	1.015	1.027	98.9	99.9	99.7	99.4	102.9	99	98.2	100.4	101.6	57	57	57	57	57	57	57	57	57	High	High	High	High	High	High	High
FALSE	High	Master Protein	XP_010689491.1	PREDICTED: clathrin heavy chain 1 [Beta vulgaris subsp. vulgaris]	0	347.546	42	60	132	27	1	1706	193	5.47	443.14	60	1.057	1.003	1.026	1.014	1.005	1.023	1.014	1.004	98.4	104	98.7	101	99.8	98.9	100.7	99.8	98.8	25	25	25	25	25	25	25	25	25	High	High	High	High	High	High	High
FALSE	High	Master Protein	XP_010688454.1	PREDICTED: plasma membrane ATPase 4 [Beta vulgaris subsp. vulgaris]	0	347.252	53	46	187	31	1	953	105.1	6.84	633.52	46	1.09	1.026	1.021	1.008	1.011	0.95	1.015	0.998	98.7	107.6	101.3	100.7	99.5	99.8	93.7	100.2	98.4	32	32	32	32	32	32	32	32	32	High	High	High	High	High	High	High
FALSE	High	Master Protein	XP_010671991.1	PREDICTED: transketolase, chloroplastic [Beta vulgaris subsp. vulgaris]	0	345.139	54	32	385	27	1	739	79.8	6.37	1473.87	32	1.009	1.01	0.986	1.014	1.001	0.973	1.007	1.02	99.8	100.7	100.8	98.3	101.2	99.9	97.1	100.4	101.8	29	29	29	29	29	29	29	29	29	High	High	High	High	High	High	High
FALSE	High	Master Protein	XP_010676464.1	PREDICTED: puromycin-sensitive aminopeptidase-like isoform X1 [Beta vulgaris subsp. vulgaris]	0	335.701	58	45	161	38	1	979	110.2	6.3	504.86	45	1.038	1.02	1.03	1.02	1.018	1.003	1.004	0.994	98.6	102.3	100.6	101.5	100.6	100.4	98.9	99.1	98	43	43	43	43	43	43	43	43	43	High	High	High	High	High	High	High
FALSE	High	Master Protein	XP_010685953.1	PREDICTED: protein TIC110, chloroplastic [Beta vulgaris subsp. vulgaris]	0	330.556	52	49	158	49	1	1016	112.1	5.71	511.39	49	0.952	0.996	1.011	1.051	0.99	0.993	1.017	1.022	99.6	94.9	99.2	100.7	104.7	98.7	99	101.3	101.8	52	52	52	52	52	52	52	52	52	High	High	High	High	High	High	High
FALSE	High	Master Protein	XP_010681700.1	PREDICTED: ATP synthase subunit beta, mitochondrial [Beta vulgaris subsp. vulgaris]	0	329.626	69	27	257	27	1	552	59.4	6.43	900.2	27	0.999	0.961	0.947	0.916	0.958	0.975	0.923	0.978	103.9	103.8	99.9	98.4	95.2	99.6	101.4	96	101.7	35	35	35	35	35	35	35	35	35	High	High	High	High	High	High	High
FALSE	High	Master Protein	XP_010677904.1	PREDICTED: beta-glucosidase 13 [Beta vulgaris subsp. vulgaris]	0	319.332	69	31	317	29	1	563	63.1	6.61	1194.81	31	1.097	1.087	1.04	1.069	0.926	1.077	1.091	1.055	95.3	104.5	103.6	99.2	101.9	88.3	102.7	104	100.6	34	34	34	34	34	34	34	34	34	High	High	High	High	High	High	High
FALSE	High	Master Protein	XP_010678593.1	PREDICTED: plasma membrane ATPase 1 [Beta vulgaris subsp. vulgaris]	0	319.111	49	40	159	27	1	963	105.5	6.52	518.1	40	0.991	1.013	1.009	1.011	1.005	1.032	1.056	1.03	98.4	97.5	99.7	99.3	99.4	98.9	101.6	103.9	101.3	26	26	26	26	26	26	26	26	26	High	High	High	High	High	High	High
FALSE	High	Master Protein	XP_010675721.1	PREDICTED: putative aconitate hydratase, cytoplasmic [Beta vulgaris subsp. vulgaris]	0	317.215	53	45	190	45	1	1015	110.4	7.17	613.09	45	1.02	0.996	0.975	0.951	1.002	0.958	0.964	0.941	102.2	104.2	101.8	99.7	97.2	102.4	97.9	98.5	96.2	52	52	52	52	52	52	52	52	52	High	High	High	High	High	High	High
FALSE	High	Master Protein	XP_010689095.1	PREDICTED: ruBisCO large subunit-binding protein subunit alpha [Beta vulgaris subsp. vulgaris]	0	315.386	70	33	280	30	1	586	62.1	5.25	1002.29	33	0.988	1.017	1.058	1.072	1.012	0.93	0.986	0.955	99.8	98.6	101.5	105.6	107	101	92.8	98.4	95.3	34	34	34	34	34	34	34	34	34	High	High	High	High	High	High	High
FALSE	High	Master Protein	XP_010694632.1	PREDICTED: glyceraldehyde-3-phosphate dehydrogenase A, chloroplastic [Beta vulgaris subsp. vulgaris]	0	315.332	76	28	703	22	1	401	43	7.46	2614.67	28	0.994	0.996	0.966	0.962	0.98	0.966	0.986	0.998	101.7	101.1	101.3	98.2	97.9	99.6	98.2	100.3	101.5	25	25	25	25	25	25	25	25	25	High	High	High	High	High	High	High
FALSE	High	Master Protein	XP_010686856.1	PREDICTED: glyceraldehyde-3-phosphate dehydrogenase B, chloroplastic [Beta vulgaris subsp. vulgaris]	0	313.587	71	31	425	25	1	451	48.2	7.23	1202.84	31	0.993	0.988	0.955	0.978	0.968	0.956	0.978	0.979	102.3	101.6	101.1	97.7	100.1	99.1	97.9	100.1	100.1	28	28	28	28	28	28	28	28	28	High	High	High	High	High	High	High
FALSE	High	Master Protein	XP_010671471.1	PREDICTED: glutamate synthase 1 [NADH], chloroplastic isoform X1 [Beta vulgaris subsp. vulgaris]	0	309.969	38	69	123	69	1	2209	242.8	6.9	336.88	69	0.981	0.99	0.975	0.985	0.983	0.94	0.918	0.919	103.6	101.6	102.5	101	102	101.8	97.3	95.1	95.1	71	71	71	71	71	71	71	71	71	High	High	High	High	High	High	High
FALSE	High	Master Protein	XP_010683886.1	PREDICTED: enolase [Beta vulgaris subsp. vulgaris]	0	309.586	77	27	278	27	1	444	48	5.49	989.37	27	0.984	0.994	0.982	0.983	0.99	0.973	0.972	0.979	101.6	100	101	99.8	99.9	100.6	98.9	98.7	99.5	33	33	33	33	33	33	33	33	33	High	High	High	High	High	High	High
FALSE	High	Master Protein	XP_010691436.1	PREDICTED: ruBisCO large subunit-binding protein subunit beta, chloroplastic-like [Beta vulgaris subsp. vulgaris]	0	303.001	67	38	204	31	1	610	65.2	6.11	688.83	38	0.999	1.026	1.036	1.055	1.003	0.929	0.993	0.936	100.3	100.2	102.8	103.8	105.8	100.6	93.2	99.6	93.8	35	35	35	35	35	35	35	35	35	High	High	High	High	High	High	High
FALSE	High	Master Protein	XP_010672546.1	PREDICTED: methylenetetrahydrofolate reductase 1 [Beta vulgaris subsp. vulgaris]	0	301.312	72	35	147	35	1	594	66.5	5.99	520	35	1.024	1.023	0.979	0.972	0.938	0.936	0.945	0.966	102.5	105	104.8	100.3	99.6	96.1	95.9	96.8	99	38	38	38	38	38	38	38	38	38	High	High	High	High	High	High	High
FALSE	High	Master Protein	XP_010683048.1	PREDICTED: serine hydroxymethyltransferase, mitochondrial [Beta vulgaris subsp. vulgaris]	0	298.306	70	28	219	19	1	515	57.2	7.62	697.89	28	1.011	1.009	0.955	1.001	0.974	0.976	0.971	1.019	100.9	102.1	101.9	96.4	101	98.3	98.5	98	102.8	24	24	24	24	24	24	24	24	24	High	High	High	High	High	High	High
FALSE	High	Master Protein	XP_010676186.1	PREDICTED: elongation factor G-2, chloroplastic [Beta vulgaris subsp. vulgaris]	0	296.062	60	35	145	34	1	780	86	5.67	529.91	35	1.081	0.995	1.02	1.035	0.983	0.938	0.958	0.967	100.3	108.4	99.7	102.3	103.8	98.5	94.1	96.1	96.9	39	39	39	39	39	39	39	39	39	High	High	High	High	High	High	High
FALSE	High	Master Protein	XP_010687989.1	PREDICTED: phospholipase D alpha 1 [Beta vulgaris subsp. vulgaris]	0	296.047	59	38	150	35	1	806	91.3	6.13	515.57	38	1.004	1.036	1.009	1.032	1.089	0.997	1.003	1.014	98	98.4	101.5	98.9	101.1	106.7	97.7	98.3	99.4	37	37	37	37	37	37	37	37	37	High	High	High	High	High	High	High
FALSE	High	Master Protein	NP_001290002.1	V-type proton ATPase catalytic subunit A [Beta vulgaris subsp. vulgaris]	0	292.79	66	39	171	39	1	623	68.5	5.24	555.51	39	1.006	1.006	0.99	0.969	0.993	1.008	1.008	1.005	100.2	100.8	100.7	99.2	97.1	99.5	101	100.9	100.7	46	46	46	46	46	46	46	46	46	High	High	High	High	High	High	High
FALSE	High	Master Protein	XP_010685496.1	PREDICTED: 5-methyltetrahydropteroyltriglutamate--homocysteine methyltransferase [Beta vulgaris subsp. vulgaris]	0	292.136	51	33	173	26	1	817	90.7	6.74	604.81	33	0.955	0.995	0.966	0.97	0.978	0.998	0.986	0.967	102.1	97.5	101.6	98.6	99.1	99.9	101.9	100.7	98.7	29	29	29	29	29	29	29	29	29	High	High	High	High	High	High	High
FALSE	High	Master Protein	XP_010682426.1	PREDICTED: glutamate--glyoxylate aminotransferase 2 [Beta vulgaris subsp. vulgaris]	0	291.473	68	28	188	28	1	481	53.4	6.86	621.46	28	1.012	0.971	0.967	0.98	0.984	0.985	0.966	1.121	100.2	101.4	97.2	96.8	98.1	98.5	98.6	96.8	112.3	36	36	36	36	36	36	36	36	36	High	High	High	High	High	High	High
FALSE	High	Master Protein	XP_010689725.1	PREDICTED: ATP-dependent zinc metalloprotease FTSH 2, chloroplastic [Beta vulgaris subsp. vulgaris]	0	291.303	56	28	173	27	1	694	74.3	6.32	667.97	28	0.996	0.996	1.019	1.021	0.997	0.96	0.997	0.982	100.4	99.9	100	102.2	102.5	100.1	96.3	100	98.5	33	33	33	33	33	33	33	33	33	High	High	High	High	High	High	High
FALSE	High	Master Protein	XP_010683396.1	PREDICTED: acetyl-CoA carboxylase 1 isoform X1 [Beta vulgaris subsp. vulgaris]	0	287.495	34	66	99	66	1	2319	259.1	6.55	287.04	66	0.979	0.977	0.971	1.003	0.953	1.007	1.013	0.997	101.1	99	98.8	98.2	101.5	96.4	101.8	102.4	100.9	66	66	66	66	66	66	66	66	66	High	High	High	High	High	High	High
FALSE	High	Master Protein	XP_010675388.1	PREDICTED: phosphoenolpyruvate carboxylase 2 [Beta vulgaris subsp. vulgaris]	0	282.38	55	51	163	30	1	967	110.1	5.91	494.28	51	1.032	0.985	0.99	0.963	0.975	0.975	0.988	0.981	101.3	104.5	99.7	100.2	97.5	98.7	98.7	100.1	99.3	31	31	31	31	31	31	31	31	31	High	High	High	High	High	High	High
FALSE	High	Master Protein	XP_010673724.1	PREDICTED: serine--glyoxylate aminotransferase [Beta vulgaris subsp. vulgaris]	0	279.958	73	22	219	22	1	401	44	8.46	830.02	22	0.949	0.959	0.918	0.949	0.948	0.966	0.935	0.982	104.6	99.3	100.3	96	99.2	99.2	101	97.8	102.7	28	28	28	28	28	28	28	28	28	High	High	High	High	High	High	High
FALSE	High	Master Protein	XP_010674512.1	PREDICTED: S-adenosylmethionine synthase 1 [Beta vulgaris subsp. vulgaris]	0	277.99	74	21	335	11	1	396	43.2	5.92	1254.48	21	1.041	1.022	0.945	0.962	0.974	1.02	0.992	1.043	100	104.1	102.3	94.5	96.2	97.4	102	99.2	104.3	15	15	15	15	15	15	15	15	15	High	High	High	High	High	High	High
FALSE	High	Master Protein	XP_010678880.2	PREDICTED: elongation factor Tu, chloroplastic [Beta vulgaris subsp. vulgaris]	0	277.258	57	25	273	24	1	540	59.8	7.01	935.73	25	0.998	0.982	1.001	1.002	1.006	0.976	0.999	0.979	100.6	100.4	98.9	100.7	100.8	101.2	98.2	100.6	98.5	33	33	33	33	33	33	33	33	33	High	High	High	High	High	High	High
FALSE	High	Master Protein	XP_010691292.1	PREDICTED: heat shock 70 kDa protein 15 [Beta vulgaris subsp. vulgaris]	0	274.83	51	39	116	39	1	850	93.4	5.3	381.36	39	0.963	0.983	1.008	0.967	1.018	1.024	0.987	0.988	100.7	97	98.9	101.5	97.3	102.6	103.1	99.4	99.5	44	44	44	44	44	44	44	44	44	High	High	High	High	High	High	High
FALSE	High	Master Protein	XP_010690360.1	PREDICTED: glycerate dehydrogenase HPR, peroxisomal [Beta vulgaris subsp. vulgaris]	0	273.382	80	23	163	23	1	386	42	7.37	605.06	23	0.996	0.951	0.958	0.96	0.925	0.957	0.939	0.988	103.8	103.4	98.7	99.4	99.6	95.9	99.3	97.4	102.5	30	30	30	30	30	30	30	30	30	High	High	High	High	High	High	High
FALSE	High	Master Protein	XP_010694574.1	PREDICTED: peroxisomal (S)-2-hydroxy-acid oxidase isoform X1 [Beta vulgaris subsp. vulgaris]	0	273.219	71	20	344	17	1	370	40.5	9.14	1167.06	20	1.013	0.981	0.967	0.957	0.952	0.955	0.952	1.011	102.4	103.7	100.5	99	98	97.5	97.8	97.5	103.5	26	26	26	26	26	26	26	26	26	High	High	High	High	High	High	High
FALSE	High	Master Protein	XP_010672850.1	PREDICTED: magnesium-chelatase subunit ChlH, chloroplastic [Beta vulgaris subsp. vulgaris]	0	273.014	40	48	108	48	1	1383	153.2	6.06	361.31	48	1.043	1.018	1.028	1.021	0.976	0.967	1.009	0.953	99.8	104.1	101.6	102.7	102	97.4	96.5	100.8	95.1	51	51	51	51	51	51	51	51	51	High	High	High	High	High	High	High
FALSE	High	Master Protein	XP_010679555.1	PREDICTED: aminomethyltransferase, mitochondrial [Beta vulgaris subsp. vulgaris]	0	271.066	79	28	240	28	1	408	44.3	8.56	779.13	28	0.973	1.002	0.959	1.003	0.99	0.994	0.995	1.009	100.8	98.1	101	96.7	101.1	99.8	100.2	100.4	101.8	33	33	33	33	33	33	33	33	33	High	High	High	High	High	High	High
FALSE	High	Master Protein	XP_010682214.1	PREDICTED: ribonuclease TUDOR 2 [Beta vulgaris subsp. vulgaris]	0	267.615	51	42	119	42	1	986	107.9	6.93	402.17	42	0.98	1.013	0.98	0.96	0.993	0.994	0.953	0.978	101.7	99.7	103	99.6	97.6	101	101.1	96.9	99.4	44	44	44	44	44	44	44	44	44	High	High	High	High	High	High	High
FALSE	High	Master Protein	XP_010671405.1	PREDICTED: luminal-binding protein [Beta vulgaris subsp. vulgaris]	0	267.219	52	31	139	28	1	665	73.3	5.07	483.83	31	1.07	1.028	1.003	0.986	1.02	0.989	0.964	0.959	99.8	106.8	102.6	100.1	98.4	101.8	98.7	96.2	95.7	31	31	31	31	31	31	31	31	31	High	High	High	High	High	High	High
FALSE	High	Master Protein	XP_010695868.1	PREDICTED: alpha-glucan water dikinase, chloroplastic isoform X1 [Beta vulgaris subsp. vulgaris]	0	264.836	38	54	117	54	1	1468	163.3	6.01	342.85	54	1.05	1.007	0.984	1.037	1.033	1.058	1.035	1.043	97.3	102.2	98	95.7	100.9	100.5	103	100.8	101.5	54	54	54	54	54	54	54	54	54	High	High	High	High	High	High	High
FALSE	High	Master Protein	XP_010692357.1	PREDICTED: carbamoyl-phosphate synthase large chain, chloroplastic [Beta vulgaris subsp. vulgaris]	0	264.106	43	40	98	40	1	1189	130.1	5.53	337.05	40	0.955	1.013	1.002	0.996	0.996	1.003	0.97	0.973	101	96.5	102.3	101.2	100.7	100.6	101.4	98	98.4	41	41	41	41	41	41	41	41	41	High	High	High	High	High	High	High
FALSE	High	Master Protein	XP_010687996.1	PREDICTED: carbonic anhydrase, chloroplastic-like [Beta vulgaris subsp. vulgaris]	0	262.67	73	21	368	19	1	337	36.9	7.69	1337.71	21	1.035	1.033	0.972	0.984	1.012	0.967	0.985	1.036	99.7	103.2	103	97	98.2	100.9	96.5	98.2	103.3	23	23	23	23	23	23	23	23	23	High	High	High	High	High	High	High
FALSE	High	Master Protein	XP_010696091.1	PREDICTED: coatomer subunit beta-1 [Beta vulgaris subsp. vulgaris]	0	252.161	48	41	101	41	1	949	106	5.87	326.89	41	1.057	1.016	1.049	1.038	1.009	1.015	1.033	0.991	97.7	103.3	99.3	102.5	101.4	98.6	99.2	101	96.9	42	42	42	42	42	42	42	42	42	High	High	High	High	High	High	High
FALSE	High	Master Protein	XP_010666478.1	PREDICTED: chaperonin CPN60-2, mitochondrial [Beta vulgaris subsp. vulgaris]	0	251.998	69	36	109	34	1	572	61	6.04	344.55	36	0.954	1.012	1.038	1.018	1.047	1.052	1.007	1.022	98.4	93.8	99.5	102.1	100.1	103	103.4	99.1	100.5	38	38	38	38	38	38	38	38	38	High	High	High	High	High	High	High
FALSE	High	Master Protein	XP_010673385.1	PREDICTED: adenosylhomocysteinase [Beta vulgaris subsp. vulgaris]	0	251.884	65	25	316	25	1	487	53.4	6.19	960.05	25	1.038	1.023	0.984	0.995	1.007	0.986	0.974	0.98	100.1	103.9	102.5	98.5	99.6	100.8	98.8	97.6	98.2	32	32	32	32	32	32	32	32	32	High	High	High	High	High	High	High
FALSE	High	Master Protein	XP_010668494.1	PREDICTED: probable phosphoribosylformylglycinamidine synthase, chloroplastic/mitochondrial [Beta vulgaris subsp. vulgaris]	0	250.383	44	47	93	47	1	1412	154.4	5.44	282.01	47	0.962	0.995	0.995	0.991	1.007	1.014	0.991	0.975	100.8	97	100.3	100.2	99.9	101.5	102.2	99.9	98.3	50	50	50	50	50	50	50	50	50	High	High	High	High	High	High	High
FALSE	High	Master Protein	XP_010671304.1	PREDICTED: bifunctional aspartokinase/homoserine dehydrogenase 2, chloroplastic [Beta vulgaris subsp. vulgaris]	0	247.201	52	41	104	41	1	913	99.9	6.68	320.41	41	1.008	1.009	1.01	1.014	0.989	0.983	0.969	0.977	100.5	101.3	101.4	101.4	101.9	99.3	98.7	97.4	98.1	42	42	42	42	42	42	42	42	42	High	High	High	High	High	High	High
FALSE	High	Master Protein	XP_010681915.1	PREDICTED: phosphoglucomutase, cytoplasmic [Beta vulgaris subsp. vulgaris]	0	247.04	74	31	136	31	1	583	63.4	5.63	452.93	31	1.023	0.954	0.961	0.981	0.978	0.976	1.009	0.993	101.4	103.7	96.7	97.5	99.5	99.2	99	102.3	100.7	35	35	35	35	35	35	35	35	35	High	High	High	High	High	High	High
FALSE	High	Master Protein	XP_010669284.1	PREDICTED: plasma membrane ATPase 4 isoform X1 [Beta vulgaris subsp. vulgaris]	0	245.803	42	37	122	17	1	952	104.9	6.67	399.84	37	1.007	0.998	0.967	0.992	0.991	0.993	1.011	0.989	100.6	101.2	100.4	97.2	99.8	99.7	99.9	101.7	99.5	17	17	17	17	17	17	17	17	17	High	High	High	High	High	High	High
FALSE	High	Master Protein	XP_010675576.1	PREDICTED: ferredoxin--nitrite reductase, chloroplastic [Beta vulgaris subsp. vulgaris]	0	242.51	58	32	183	32	1	601	67.2	7.03	555.21	32	1.08	1.07	0.989	1.067	1.035	0.974	0.925	0.935	99.2	107.1	106.1	98.1	105.8	102.7	96.6	91.7	92.7	37	37	37	37	37	37	37	37	37	High	High	High	High	High	High	High
FALSE	High	Master Protein	XP_010683781.1	PREDICTED: alanine--tRNA ligase [Beta vulgaris subsp. vulgaris]	0	242.394	43	41	114	41	1	1007	110.6	6.42	327.85	41	0.985	1.026	0.998	1.007	1.019	1.001	0.993	0.988	99.8	98.3	102.4	99.6	100.5	101.7	99.9	99.1	98.6	42	42	42	42	42	42	42	42	42	High	High	High	High	High	High	High
FALSE	High	Master Protein	XP_010687252.1	PREDICTED: cell division cycle protein 48 homolog [Beta vulgaris subsp. vulgaris]	0	241.135	56	38	100	2	1	804	89.3	5.2	333.01	38	0.89	1.061	1.035	1.074	1.002	1.047	0.987	1.052	98.4	87.5	104.4	101.8	105.7	98.6	103	97.1	103.5	2	2	2	2	2	2	2	2	2	High	High	High	High	High	High	High
FALSE	High	Master Protein	XP_010690763.1	PREDICTED: fructose-bisphosphate aldolase 1, chloroplastic [Beta vulgaris subsp. vulgaris]	0	240.988	60	22	325	13	1	395	42.5	6.8	1122.98	22	0.964	0.949	0.933	0.938	0.999	1.012	0.941	1.004	103	99.2	97.7	96.1	96.6	102.9	104.2	96.9	103.4	15	15	15	15	15	15	15	15	15	High	High	High	High	High	High	High
FALSE	High	Master Protein	XP_010693309.1	PREDICTED: NADH dehydrogenase [ubiquinone] iron-sulfur protein 1, mitochondrial [Beta vulgaris subsp. vulgaris]	0	239.701	49	30	98	30	1	748	81.8	6.4	335.35	30	1.061	1.01	1.021	1.006	1.018	1.027	1.043	1.001	98	103.9	98.9	100	98.5	99.7	100.6	102.2	98.1	33	33	33	33	33	33	33	33	33	High	High	High	High	High	High	High
FALSE	High	Master Protein	XP_010674915.1	PREDICTED: protein disulfide-isomerase [Beta vulgaris subsp. vulgaris]	0	239.308	72	34	137	34	1	508	56.3	4.93	464.46	34	0.998	1.025	1.003	0.995	1.051	1.047	0.953	0.999	99.2	99.1	101.7	99.5	98.7	104.3	103.8	94.5	99.1	34	34	34	34	34	34	34	34	34	High	High	High	High	High	High	High
FALSE	High	Master Protein	XP_010685689.1	PREDICTED: protein plastid transcriptionally active 16, chloroplastic [Beta vulgaris subsp. vulgaris]	0	238.963	63	31	124	31	1	523	56.5	8.05	398.15	31	0.963	1.006	1.05	1.043	1.024	0.979	1.015	0.954	99.6	95.9	100.2	104.6	103.9	102	97.5	101.1	95	34	34	34	34	34	34	34	34	34	High	High	High	High	High	High	High
FALSE	High	Master Protein	XP_010687650.1	PREDICTED: protein TSS isoform X1 [Beta vulgaris subsp. vulgaris]	0	237.058	32	54	126	44	1	1798	197	5.71	340.91	54	1.001	1.047	1.062	1.133	1.017	1.008	1.071	0.932	97.1	97.1	101.7	103.1	110	98.8	97.8	103.9	90.5	42	42	42	42	42	42	42	42	42	High	High	High	High	High	High	High
FALSE	High	Master Protein	XP_010677936.1	PREDICTED: glyceraldehyde-3-phosphate dehydrogenase [Beta vulgaris subsp. vulgaris]	0	237.014	81	23	363	13	1	337	36.7	7.25	1316.5	23	0.974	0.983	0.96	0.963	0.996	1.029	1.012	0.999	100.9	98.3	99.3	96.9	97.2	100.5	103.9	102.2	100.8	16	16	16	16	16	16	16	16	16	High	High	High	High	High	High	High
FALSE	High	Master Protein	XP_010670181.1	PREDICTED: chaperone protein ClpB3, chloroplastic [Beta vulgaris subsp. vulgaris]	0	236.369	48	42	101	33	1	979	109.9	6.77	335.88	42	1.009	1.012	1.008	0.997	0.995	0.987	0.985	0.985	100.3	101.1	101.4	101.1	99.9	99.7	99	98.7	98.7	33	33	33	33	33	33	33	33	33	High	High	High	High	High	High	High
FALSE	High	Master Protein	XP_010689559.1	PREDICTED: 4-hydroxy-3-methylbut-2-en-1-yl diphosphate synthase (ferredoxin), chloroplastic [Beta vulgaris subsp. vulgaris]	0	236.12	59	38	115	38	1	740	82.6	6.14	377.21	38	1.025	1.038	1.002	1.023	0.978	0.967	0.967	0.977	100.2	102.8	104.1	100.5	102.6	98.1	96.9	96.9	97.9	42	42	42	42	42	42	42	42	42	High	High	High	High	High	High	High
FALSE	High	Master Protein	XP_010681165.1	PREDICTED: heat shock protein 90-5, chloroplastic isoform X2 [Beta vulgaris subsp. vulgaris]	0	236.105	55	36	84	1	1	791	89.9	5.08	284.9	36	0.968	1.603	1.09	1.245	1.078	1.139	1.553	1.427	81.1	78.5	129.9	88.4	100.9	87.4	92.3	125.9	115.7	1	1	1	1	1	1	1	1	1	High	High	High	High	High	High	High
FALSE	High	Master Protein	XP_019104447.1	PREDICTED: eukaryotic translation initiation factor 3 subunit A [Beta vulgaris subsp. vulgaris]	0	235.972	48	46	103	46	1	976	113.9	9.04	345.1	46	0.991	1.02	1.029	1.042	1.034	1.039	1.026	0.986	98.2	97.3	100.1	101	102.3	101.5	102	100.8	96.8	46	46	46	46	46	46	46	46	46	High	High	High	High	High	High	High
FALSE	High	Master Protein	XP_010681164.1	PREDICTED: heat shock protein 90-5, chloroplastic isoform X1 [Beta vulgaris subsp. vulgaris]	0	233.721	54	36	83	1	1	792	90	5.08	284.9	36	0.779	0.939	1.005	1.195	0.792	1.076	1.075	0.885	102.9	80.2	96.7	103.4	123	81.5	110.7	110.6	91.1	1	1	1	1	1	1	1	1	1	High	High	High	High	High	High	High
FALSE	High	Master Protein	XP_010687253.1	PREDICTED: cell division cycle protein 48 homolog [Beta vulgaris subsp. vulgaris]	0	232.698	56	37	96	2	1	803	89.3	5.2	318.75	37	0.947	1.014	0.959	1.039	0.899	0.979	0.873	1.038	102.9	97.4	104.3	98.7	106.9	92.5	100.7	89.8	106.8	2	2	2	2	2	2	2	2	2	High	High	High	High	High	High	High
FALSE	High	Master Protein	XP_010687715.1	PREDICTED: leucine aminopeptidase 1-like [Beta vulgaris subsp. vulgaris]	0	232.516	63	27	99	27	1	582	61.2	6.87	310.59	27	1	0.962	0.974	0.956	0.991	0.973	0.967	0.96	102.5	102.5	98.5	99.8	97.9	101.6	99.7	99.1	98.4	32	32	32	32	32	32	32	32	32	High	High	High	High	High	High	High
FALSE	High	Master Protein	XP_010683049.1	PREDICTED: probable cytosolic oligopeptidase A [Beta vulgaris subsp. vulgaris]	0	229.209	50	37	114	37	1	814	92.1	6.52	320.8	37	1.028	1.014	1.023	1.033	1.021	0.995	1.012	0.997	98.7	101.4	100	100.9	101.9	100.7	98.2	99.9	98.3	38	38	38	38	38	38	38	38	38	High	High	High	High	High	High	High
FALSE	High	Master Protein	XP_010669985.1	PREDICTED: phosphoglycerate kinase 3, cytosolic [Beta vulgaris subsp. vulgaris]	0	229.205	74	28	202	25	1	401	42.5	5.69	748.13	28	0.993	1.014	0.995	1.002	1.021	1.025	1.01	0.992	99.4	98.7	100.8	99	99.6	101.5	101.9	100.4	98.6	28	28	28	28	28	28	28	28	28	High	High	High	High	High	High	High
FALSE	High	Master Protein	XP_010679926.1	PREDICTED: ferredoxin--NADP reductase, chloroplastic [Beta vulgaris subsp. vulgaris]	0	227.742	54	20	224	20	1	369	41.2	8.21	789.33	20	0.991	0.989	0.963	0.981	0.984	0.952	0.958	0.984	102.3	101.3	101.1	98.4	100.3	100.6	97.3	98	100.7	28	28	28	28	28	28	28	28	28	High	High	High	High	High	High	High
FALSE	High	Master Protein	XP_010693073.1	PREDICTED: ribulose bisphosphate carboxylase small chain [Beta vulgaris subsp. vulgaris]	0	227.696	83	18	648	1	1	180	20.1	8.4	2717.09	18	0.97	0.953	0.887	0.838	0.951	0.911	0.942	0.999	106.5	103.3	101.4	94.4	89.2	101.3	97	100.4	106.4	1	1	1	1	1	1	1	1	1	High	High	High	High	High	High	High
FALSE	High	Master Protein	XP_010693059.1	PREDICTED: ribulose bisphosphate carboxylase small chain [Beta vulgaris subsp. vulgaris]	0	227.315	83	18	638	1	1	180	20.1	8.4	2677.76	18	0.954	0.977	0.926	0.853	0.983	0.89	0.925	1.021	105.5	100.7	103.1	97.7	90	103.7	93.9	97.6	107.8	1	1	1	1	1	1	1	1	1	High	High	High	High	High	High	High
FALSE	High	Master Protein	XP_010687620.1	PREDICTED: eukaryotic translation initiation factor [Beta vulgaris subsp. vulgaris]	0	226.935	55	38	110	36	1	782	86.2	7.81	337.41	38	1.022	1.029	1.024	1.023	1.027	0.983	0.99	0.963	99.3	101.5	102.2	101.7	101.6	102	97.7	98.3	95.7	35	35	35	35	35	35	35	35	35	High	High	High	High	High	High	High
FALSE	High	Master Protein	XP_010684066.1	PREDICTED: cell division cycle protein 48 homolog [Beta vulgaris subsp. vulgaris]	0	226.339	54	36	93	5	1	803	89.3	5.22	295.12	36	1.058	1.03	1.046	1.087	1.067	1.074	1.07	1.02	95.2	100.7	98.1	99.6	103.5	101.6	102.3	101.9	97.1	5	5	5	5	5	5	5	5	5	High	High	High	High	High	High	High
FALSE	High	Master Protein	XP_010669660.1	PREDICTED: elongation factor 1-alpha-like [Beta vulgaris subsp. vulgaris]	0	224.931	57	25	309	5	1	447	49.3	9.07	1078.13	25	1.04	0.985	0.998	0.966	0.986	0.998	0.978	0.95	101.1	105.2	99.6	100.9	97.7	99.7	100.9	98.9	96	8	8	8	8	8	8	8	8	8	High	High	High	High	High	High	High
FALSE	High	Master Protein	XP_010667009.1	PREDICTED: glycine--tRNA ligase, mitochondrial 1-like [Beta vulgaris subsp. vulgaris]	0	224.522	52	36	115	36	1	745	83.3	7.03	338.94	36	0.934	0.997	0.967	0.936	0.974	0.949	0.939	0.988	103.6	96.8	103.4	100.3	97	100.9	98.3	97.3	102.4	37	37	37	37	37	37	37	37	37	High	High	High	High	High	High	High
FALSE	High	Master Protein	XP_010685795.1	PREDICTED: heat shock cognate 70 kDa protein 2 [Beta vulgaris subsp. vulgaris]	0	223.036	48	30	176	4	1	648	71.3	5.29	617.84	30	0.857	0.951	0.937	0.964	0.98	1.036	0.943	0.99	103.9	89.1	98.8	97.4	100.2	101.9	107.7	98	102.9	4	4	4	4	4	4	4	4	4	High	High	High	High	High	High	High
FALSE	High	Master Protein	XP_010690807.1	PREDICTED: coatomer subunit alpha-1 [Beta vulgaris subsp. vulgaris]	0	220.944	46	47	104	33	1	1220	136.7	6.74	316.95	47	1.016	1.001	0.999	0.968	1.005	1.009	1.004	1.018	99.8	101.3	99.9	99.6	96.6	100.2	100.7	100.2	101.6	33	33	33	33	33	33	33	33	33	High	High	High	High	High	High	High
FALSE	High	Master Protein	XP_010669372.1	PREDICTED: eukaryotic initiation factor 4A-9 [Beta vulgaris subsp. vulgaris]	0	219.795	61	22	135	4	1	413	46.8	5.48	428.29	22	0.967	1.069	1.034	1.103	1.114	0.999	1.027	0.964	97	93.8	103.7	100.3	107	108.1	97	99.6	93.5	4	4	4	4	4	4	4	4	4	High	High	High	High	High	High	High
FALSE	High	Master Protein	XP_010693054.1	PREDICTED: ribulose bisphosphate carboxylase small chain [Beta vulgaris subsp. vulgaris]	0	219.298	69	15	608	1	1	179	20	8.12	2641.1	15	0.897	0.944	0.856	0.846	0.956	0.886	0.906	1.027	108.2	97.1	102.1	92.6	91.6	103.5	95.9	98.1	111.1	1	1	1	1	1	1	1	1	1	High	High	High	High	High	High	High
FALSE	High	Master Protein	XP_010678064.1	PREDICTED: fructose-1,6-bisphosphatase, chloroplastic [Beta vulgaris subsp. vulgaris]	0	216.745	49	19	129	19	1	422	45.8	5.34	474.18	19	0.936	0.924	0.919	0.938	0.938	0.913	0.883	0.955	107.1	100.2	98.9	98.4	100.4	100.4	97.7	94.5	102.3	23	23	23	23	23	23	23	23	23	High	High	High	High	High	High	High
FALSE	High	Master Protein	XP_010693099.1	PREDICTED: ribulose bisphosphate carboxylase small chain [Beta vulgaris subsp. vulgaris]	0	215.832	75	17	623	4	1	181	20.2	8.41	2643.79	17	1.046	0.975	0.953	0.965	0.952	0.879	0.91	0.957	104.2	109	101.6	99.2	100.6	99.2	91.6	94.9	99.8	4	4	4	4	4	4	4	4	4	High	High	High	High	High	High	High
FALSE	High	Master Protein	XP_010666333.1	PREDICTED: glutamine synthetase leaf isozyme, chloroplastic [Beta vulgaris subsp. vulgaris]	0	215.687	54	17	265	17	1	431	47.4	6.05	937.09	17	1.006	0.995	0.966	0.989	0.992	0.941	0.976	1.01	101.4	102	100.9	98	100.3	100.6	95.5	99	102.4	20	20	20	20	20	20	20	20	20	High	High	High	High	High	High	High
FALSE	High	Master Protein	XP_010682183.1	PREDICTED: choline monooxygenase, chloroplastic [Beta vulgaris subsp. vulgaris]	0	213.62	76	27	137	27	1	446	50.2	6.47	446.46	27	0.918	0.954	0.9	0.947	0.976	0.947	0.948	0.965	105.2	96.6	100.4	94.7	99.6	102.7	99.7	99.7	101.5	29	29	29	29	29	29	29	29	29	High	High	High	High	High	High	High
FALSE	High	Master Protein	XP_010672447.1	PREDICTED: cysteine synthase, chloroplastic/chromoplastic [Beta vulgaris subsp. vulgaris]	0	213.246	77	20	168	19	1	385	40.9	8.02	572.99	20	1.056	1.012	1.01	1.011	1.02	0.969	0.995	1.012	99.1	104.6	100.2	100.1	100.2	101	96	98.6	100.3	25	25	25	25	25	25	25	25	25	High	High	High	High	High	High	High
FALSE	High	Master Protein	XP_010684555.1	PREDICTED: pyruvate, phosphate dikinase, chloroplastic isoform X2 [Beta vulgaris subsp. vulgaris]	0	213.1	46	35	88	35	1	955	104.3	5.62	273.08	35	1.076	1.001	0.965	0.947	0.995	1.046	1.018	1.119	98.2	105.7	98.3	94.8	93	97.7	102.7	99.9	109.9	37	37	37	37	37	37	37	37	37	High	High	High	High	High	High	High
FALSE	High	Master Protein	XP_010676114.1	PREDICTED: fructose-bisphosphate aldolase 5, cytosolic [Beta vulgaris subsp. vulgaris]	0	211.546	75	19	212	16	1	357	38.5	6.79	817.87	19	1.002	0.988	0.974	1.004	0.943	0.925	0.991	0.982	102.2	102.4	101	99.5	102.6	96.3	94.5	101.2	100.3	17	17	17	17	17	17	17	17	17	High	High	High	High	High	High	High
FALSE	High	Master Protein	XP_010688701.1	PREDICTED: eukaryotic initiation factor 4A-9 [Beta vulgaris subsp. vulgaris]	0	210.991	64	23	129	5	1	413	46.6	5.57	398.91	23	0.93	0.978	0.999	0.974	0.959	0.967	0.887	0.915	104.5	97.2	102.2	104.4	101.8	100.3	101.1	92.7	95.7	5	5	5	5	5	5	5	5	5	High	High	High	High	High	High	High
FALSE	High	Master Protein	XP_010666903.1	PREDICTED: protein TSS [Beta vulgaris subsp. vulgaris]	0	210.959	26	44	86	36	1	1869	205.3	6.74	228.64	44	0.983	1.007	1.007	1.043	0.992	0.998	1.01	0.935	100.3	98.6	101	101	104.6	99.5	100.1	101.3	93.7	36	36	36	36	36	36	36	36	36	High	High	High	High	High	High	High
FALSE	High	Master Protein	XP_010680772.1	PREDICTED: malate dehydrogenase, glyoxysomal [Beta vulgaris subsp. vulgaris]	0	210.927	67	15	88	15	1	357	37.6	8	385.27	15	0.981	0.959	0.913	0.933	0.956	0.96	0.936	0.964	104.6	102.6	100.3	95.5	97.6	100	100.4	98	100.8	20	20	20	20	20	20	20	20	20	High	High	High	High	High	High	High
FALSE	High	Master Protein	XP_010672596.1	PREDICTED: dihydrolipoyl dehydrogenase, mitochondrial [Beta vulgaris subsp. vulgaris]	0	209.663	63	24	163	24	1	508	53.9	7.24	591.36	24	0.989	0.994	0.959	0.975	0.987	0.995	0.97	1.003	101.4	100.3	100.9	97.3	98.9	100.1	100.9	98.4	101.8	28	28	28	28	28	28	28	28	28	High	High	High	High	High	High	High
FALSE	High	Master Protein	XP_010675799.1	PREDICTED: trigger factor-like protein TIG, Chloroplastic [Beta vulgaris subsp. vulgaris]	0	209.236	57	26	111	26	1	543	61.1	5.02	372.57	26	0.964	1.019	1.03	1.07	1.002	0.953	1.027	0.983	99.5	95.9	101.3	102.5	106.4	99.7	94.8	102.2	97.8	29	29	29	29	29	29	29	29	29	High	High	High	High	High	High	High
FALSE	High	Master Protein	XP_010690901.1	PREDICTED: 2-oxoglutarate dehydrogenase, mitochondrial [Beta vulgaris subsp. vulgaris]	0	208.558	42	39	101	39	1	1030	117	7.08	316.72	39	0.984	0.99	0.983	0.964	0.998	0.997	0.974	0.993	101.3	99.7	100.3	99.6	97.7	101.1	101	98.6	100.6	40	40	40	40	40	40	40	40	40	High	High	High	High	High	High	High
FALSE	High	Master Protein	NP_064105.2	atp1 gene product (mitochondrion) [Beta vulgaris subsp. vulgaris]	0	207.667	54	26	188	26	1	506	55	6.33	636.37	26	0.983	1.011	0.982	0.992	1.01	1.016	1.024	1.012	99.7	98	100.7	97.8	98.9	100.7	101.2	102.1	100.9	29	29	29	29	29	29	29	29	29	High	High	High	High	High	High	High
FALSE	High	Master Protein	XP_010683420.1	PREDICTED: 2,3-bisphosphoglycerate-independent phosphoglycerate mutase [Beta vulgaris subsp. vulgaris]	0	206.967	65	30	120	5	1	559	61.3	5.43	384.43	30	0.995	1.047	1.023	0.963	1.013	0.998	1.016	0.997	99.4	98.9	104.1	101.7	95.8	100.7	99.2	101	99.1	5	5	5	5	5	5	5	5	5	High	High	High	High	High	High	High
FALSE	High	Master Protein	XP_010691285.1	PREDICTED: MAR-binding filament-like protein 1-1 [Beta vulgaris subsp. vulgaris]	0	206.514	53	38	90	38	1	752	85	5.05	238.46	38	1.01	0.992	0.995	1.004	1.039	1.026	1.034	0.999	98.9	99.9	98.1	98.4	99.3	102.8	101.4	102.3	98.8	40	40	40	40	40	40	40	40	40	High	High	High	High	High	High	High
FALSE	High	Master Protein	XP_010683337.1	PREDICTED: patellin-3 [Beta vulgaris subsp. vulgaris]	0	206.289	70	34	96	33	1	579	64.9	4.88	292.58	34	0.994	1.011	1.012	0.972	0.98	1.042	1.076	0.989	99.2	98.5	100.3	100.4	96.4	97.2	103.3	106.7	98.1	32	32	32	32	32	32	32	32	32	High	High	High	High	High	High	High
FALSE	High	Master Protein	XP_010692544.1	PREDICTED: catalase [Beta vulgaris subsp. vulgaris]	0	206.231	58	23	136	22	1	492	56.9	7.31	449.03	23	0.911	0.922	0.962	0.86	1.038	0.941	0.943	0.898	106.2	96.7	97.9	102.2	91.3	110.2	99.9	100.2	95.4	28	28	28	28	28	28	28	28	28	High	High	High	High	High	High	High
FALSE	High	Master Protein	XP_010682556.1	PREDICTED: 2-methylene-furan-3-one reductase [Beta vulgaris subsp. vulgaris]	0	205.969	60	26	156	26	1	386	41	7.27	519.29	26	0.948	1.022	0.995	1.012	0.996	0.966	1.028	1.078	99.5	94.3	101.7	99	100.7	99.1	96.2	102.3	107.3	26	26	26	26	26	26	26	26	26	High	High	High	High	High	High	High
FALSE	High	Master Protein	XP_010674555.1	PREDICTED: chloroplast stem-loop binding protein of 41 kDa b, chloroplastic [Beta vulgaris subsp. vulgaris]	0	205.506	62	20	235	20	1	382	42.2	8.06	817	20	0.961	0.989	0.934	0.979	0.96	0.912	0.977	0.997	103.3	99.3	102.2	96.5	101.2	99.2	94.2	101	103	20	20	20	20	20	20	20	20	20	High	High	High	High	High	High	High
FALSE	High	Master Protein	XP_010687137.1	PREDICTED: valine--tRNA ligase, mitochondrial 1 [Beta vulgaris subsp. vulgaris]	0	205.202	45	44	76	7	1	1072	122.3	6.47	236.74	44	0.912	0.97	1.001	0.936	0.983	1.023	0.984	0.942	102.8	93.7	99.8	103	96.2	101.1	105.2	101.2	96.9	7	7	7	7	7	7	7	7	7	High	High	High	High	High	High	High
FALSE	High	Master Protein	XP_010671810.1	PREDICTED: isoleucine--tRNA ligase, cytoplasmic [Beta vulgaris subsp. vulgaris]	0	204.492	40	43	89	43	1	1183	135.2	6.55	272.43	43	0.981	0.994	0.98	0.979	0.984	0.974	0.976	0.962	101.9	99.9	101.3	99.9	99.8	100.3	99.2	99.5	98.1	43	43	43	43	43	43	43	43	43	High	High	High	High	High	High	High
FALSE	High	Master Protein	XP_010680730.1	PREDICTED: alpha-1,4 glucan phosphorylase L-2 isozyme, chloroplastic/amyloplastic isoform X1 [Beta vulgaris subsp. vulgaris]	0	204.246	53	41	76	38	1	965	109.1	5.4	236.59	41	0.96	1.003	0.995	1.021	0.966	0.994	1.01	1.015	100.4	96.4	100.7	100	102.5	97	99.8	101.4	101.9	38	38	38	38	38	38	38	38	38	High	High	High	High	High	High	High
FALSE	High	Master Protein	XP_010672020.1	PREDICTED: 2,3-bisphosphoglycerate-independent phosphoglycerate mutase [Beta vulgaris subsp. vulgaris]	0	204.138	61	31	122	6	1	559	61.2	5.41	381.34	31	1.06	1.049	1.09	1.159	1.128	1.077	1.172	1.123	91.3	96.8	95.8	99.5	105.8	103	98.3	107	102.5	6	6	6	6	6	6	6	6	6	High	High	High	High	High	High	High
FALSE	High	Master Protein	XP_010679848.1	PREDICTED: fructose-bisphosphate aldolase 1, chloroplastic [Beta vulgaris subsp. vulgaris]	0	203.303	48	17	226	7	1	406	43.5	7.24	780.22	17	0.949	1.052	1.017	1.057	1.006	0.954	1	1.058	99	93.9	104.1	100.6	104.6	99.6	94.4	99	104.7	9	9	9	9	9	9	9	9	9	High	High	High	High	High	High	High
FALSE	High	Master Protein	XP_010677417.1	PREDICTED: phosphoribulokinase, chloroplastic [Beta vulgaris subsp. vulgaris]	0	202.302	67	22	159	22	1	403	45.2	6.28	562.31	22	1.018	0.995	0.958	1	0.986	0.972	0.986	1.01	100.9	102.7	100.4	96.6	100.8	99.4	98	99.4	101.8	23	23	23	23	23	23	23	23	23	High	High	High	High	High	High	High
FALSE	High	Master Protein	XP_010681308.1	PREDICTED: 6-phosphogluconate dehydrogenase, decarboxylating 1 [Beta vulgaris subsp. vulgaris]	0	201.702	67	27	92	22	1	485	53.4	5.91	302.41	27	1.037	1.033	0.985	1.006	1.021	1.046	1.015	1.032	98.1	101.8	101.3	96.7	98.6	100.2	102.6	99.6	101.2	24	24	24	24	24	24	24	24	24	High	High	High	High	High	High	High
FALSE	High	Master Protein	XP_010679475.1	PREDICTED: S-adenosylmethionine synthase 2 [Beta vulgaris subsp. vulgaris]	0	200.887	74	21	180	11	1	393	43	5.94	738.38	21	0.956	1.017	0.966	0.983	0.964	0.951	0.971	0.947	102.8	98.2	104.5	99.3	101.1	99.1	97.7	99.8	97.4	12	12	12	12	12	12	12	12	12	High	High	High	High	High	High	High
FALSE	High	Master Protein	XP_010675791.1	PREDICTED: chloroplast stem-loop binding protein of 41 kDa a, chloroplastic [Beta vulgaris subsp. vulgaris]	0	200.337	55	20	195	20	1	415	44.9	6.95	639.71	20	0.975	0.975	0.95	0.987	0.983	0.967	0.961	0.982	102.5	99.9	99.9	97.3	101.2	100.8	99.1	98.6	100.7	24	24	24	24	24	24	24	24	24	High	High	High	High	High	High	High
FALSE	High	Master Protein	XP_010678281.1	PREDICTED: glutamate-1-semialdehyde 2,1-aminomutase, chloroplastic [Beta vulgaris subsp. vulgaris]	0	198.979	48	21	114	21	1	473	50.7	6.21	346.89	21	1.014	1.012	1.05	1.058	1.018	1.003	1.035	1.01	97.8	99.3	99	102.7	103.5	99.6	98.1	101.2	98.8	26	26	26	26	26	26	26	26	26	High	High	High	High	High	High	High
FALSE	High	Master Protein	XP_010687258.1	PREDICTED: biotin carboxylase 2, chloroplastic [Beta vulgaris subsp. vulgaris]	0	198.975	58	26	94	26	1	535	58.3	7.87	323.61	26	0.987	1.008	1	0.999	0.997	0.949	0.984	0.968	101.2	99.9	102	101.2	101.1	100.9	96.1	99.6	98	29	29	29	29	29	29	29	29	29	High	High	High	High	High	High	High
FALSE	High	Master Protein	XP_010677440.1	PREDICTED: V-type proton ATPase subunit B 2 [Beta vulgaris subsp. vulgaris]	0	198.786	61	22	115	22	1	487	54	5.06	421.05	22	1.055	1.001	1.033	1.014	1.019	1.006	1.053	1.041	97.6	103	97.7	100.8	98.9	99.4	98.1	102.8	101.6	25	25	25	25	25	25	25	25	25	High	High	High	High	High	High	High
FALSE	High	Master Protein	XP_010694971.1	PREDICTED: UTP--glucose-1-phosphate uridylyltransferase [Beta vulgaris subsp. vulgaris]	0	198.375	75	27	99	27	1	476	52.2	5.71	345.16	27	0.956	0.972	0.95	0.965	0.955	0.978	1.028	0.996	102.3	97.7	99.4	97.1	98.7	97.6	100	105.2	101.9	28	28	28	28	28	28	28	28	28	High	High	High	High	High	High	High
FALSE	High	Master Protein	XP_010683863.1	PREDICTED: fructose-bisphosphate aldolase, cytoplasmic isozyme [Beta vulgaris subsp. vulgaris]	0	197.917	82	25	147	22	1	357	38.5	6.58	471.92	25	0.962	1.014	1.014	0.984	1.025	1.02	1.013	1.006	99.6	95.8	101	101	97.9	102.1	101.5	100.9	100.2	23	23	23	23	23	23	23	23	23	High	High	High	High	High	High	High
FALSE	High	Master Protein	XP_010673297.1	PREDICTED: phosphoglucan, water dikinase, chloroplastic isoform X2 [Beta vulgaris subsp. vulgaris]	0	197.02	40	40	82	40	1	1189	131.4	5.67	250.79	40	0.991	1.013	0.978	1.002	1.004	1.023	0.982	1.019	99.9	99	101.1	97.7	100	100.2	102.2	98.1	101.7	41	41	41	41	41	41	41	41	41	High	High	High	High	High	High	High
FALSE	High	Master Protein	XP_010685705.1	PREDICTED: protein TOC75-3, chloroplastic [Beta vulgaris subsp. vulgaris]	0	195.944	52	33	73	33	1	799	87.3	8.21	262.73	33	1.006	0.987	0.993	0.982	0.99	0.985	0.984	0.988	101	101.5	99.6	100.2	99.2	99.9	99.5	99.4	99.7	33	33	33	33	33	33	33	33	33	High	High	High	High	High	High	High
FALSE	High	Master Protein	XP_010691463.1	PREDICTED: heat shock 70 kDa protein, mitochondrial [Beta vulgaris subsp. vulgaris]	0	194.837	49	33	90	32	1	678	72.5	5.68	270.11	33	0.993	1.039	1.025	1.044	1.022	1.002	1.027	0.998	98.4	97.6	102.2	100.8	102.7	100.6	98.6	101.1	98.2	34	34	34	34	34	34	34	34	34	High	High	High	High	High	High	High
FALSE	High	Master Protein	XP_010682141.1	PREDICTED: dynamin-2B [Beta vulgaris subsp. vulgaris]	0	194.833	47	39	71	39	1	916	99.6	8.92	202	39	0.974	0.999	0.994	1.007	0.978	0.986	1.006	0.952	101.2	98.5	101.1	100.5	101.9	99	99.7	101.8	96.3	39	39	39	39	39	39	39	39	39	High	High	High	High	High	High	High
FALSE	High	Master Protein	XP_010673597.1	PREDICTED: oxygen-evolving enhancer protein 1, chloroplastic [Beta vulgaris subsp. vulgaris]	0	194.426	63	19	378	19	1	330	35.1	5.67	1356.35	19	0.952	1.006	0.985	0.98	1.023	0.981	1.006	1.036	100.3	95.5	101	98.9	98.4	102.6	98.5	101	103.9	20	20	20	20	20	20	20	20	20	High	High	High	High	High	High	High
FALSE	High	Master Protein	XP_010671378.1	PREDICTED: actin-7 [Beta vulgaris subsp. vulgaris]	0	193.99	56	16	197	2	1	377	41.7	5.49	679.86	16	1.046	1.055	1.044	1.027	1.056	1.031	1.085	1.027	96.1	100.5	101.3	100.3	98.6	101.4	99	104.2	98.6	2	2	2	2	2	2	2	2	2	High	High	High	High	High	High	High
FALSE	High	Master Protein	XP_010690111.1	PREDICTED: sedoheptulose-1,7-bisphosphatase, chloroplastic [Beta vulgaris subsp. vulgaris]	0	193.457	56	21	185	21	1	387	42.1	5.82	568.39	21	0.949	0.951	0.907	0.934	0.949	0.927	0.919	0.951	106	100.6	100.8	96.2	99	100.7	98.3	97.5	100.9	24	24	24	24	24	24	24	24	24	High	High	High	High	High	High	High
FALSE	High	Master Protein	XP_010695755.1	PREDICTED: valine--tRNA ligase, mitochondrial 1 [Beta vulgaris subsp. vulgaris]	0	192.696	42	41	73	4	1	1072	122.5	6.64	216.65	41	0.982	1.005	0.957	1.006	0.983	0.975	1.043	0.993	100.6	98.8	101.2	96.3	101.2	98.9	98.1	105	99.9	4	4	4	4	4	4	4	4	4	High	High	High	High	High	High	High
FALSE	High	Master Protein	XP_010673114.1	PREDICTED: 4-alpha-glucanotransferase DPE2 [Beta vulgaris subsp. vulgaris]	0	192.278	39	35	80	35	1	966	111.1	5.76	249.17	35	1.006	1.01	0.963	0.99	0.971	1.016	1.018	1.01	100.2	100.8	101.2	96.5	99.2	97.3	101.8	102	101.1	35	35	35	35	35	35	35	35	35	High	High	High	High	High	High	High
FALSE	High	Master Protein	XP_010693182.1	PREDICTED: alpha-1,4 glucan phosphorylase L isozyme, chloroplastic/amyloplastic [Beta vulgaris subsp. vulgaris]	0	191.354	48	36	74	32	1	965	109.4	5.94	234.7	36	0.945	0.979	1.008	1.007	0.995	0.977	0.978	1.001	101.2	95.7	99.1	102.1	101.9	100.7	98.9	99	101.3	33	33	33	33	33	33	33	33	33	High	High	High	High	High	High	High
FALSE	High	Master Protein	XP_010694916.1	PREDICTED: peptidyl-prolyl cis-trans isomerase, chloroplastic [Beta vulgaris subsp. vulgaris]	0	190.346	55	19	80	19	1	452	50.2	5.22	287.09	19	0.959	0.993	0.986	0.988	0.997	0.992	0.947	1.011	101.4	97.3	100.8	100	100.3	101.1	100.6	96	102.5	24	24	24	24	24	24	24	24	24	High	High	High	High	High	High	High
FALSE	High	Master Protein	XP_010692546.1	PREDICTED: catalase [Beta vulgaris subsp. vulgaris]	0	190.115	49	18	106	17	1	492	56.6	7.4	381.91	18	0.957	0.965	0.876	0.899	0.926	0.893	0.872	0.914	108.4	103.7	104.6	95	97.5	100.4	96.8	94.5	99.1	20	20	20	20	20	20	20	20	20	High	High	High	High	High	High	High
FALSE	High	Master Protein	XP_010680337.1	PREDICTED: kinesin-like protein KIN-14B [Beta vulgaris subsp. vulgaris]	0	189.994	38	43	72	43	1	1283	141.8	6.34	219.59	43	0.991	1.009	1.014	1.024	0.999	0.997	1.027	1.033	99	98.1	99.8	100.3	101.3	98.9	98.7	101.6	102.2	42	42	42	42	42	42	42	42	42	High	High	High	High	High	High	High
FALSE	High	Master Protein	XP_010671625.1	PREDICTED: heat shock protein 83 [Beta vulgaris subsp. vulgaris]	0	189.591	45	34	87	24	1	703	80.7	5.1	272.7	34	0.933	0.969	1.013	1.022	0.895	0.934	0.956	0.952	103.7	96.8	100.5	105.1	106.1	92.8	96.9	99.2	98.8	24	24	24	24	24	24	24	24	24	High	High	High	High	High	High	High
FALSE	High	Master Protein	XP_010693974.1	PREDICTED: proline--tRNA ligase, cytoplasmic [Beta vulgaris subsp. vulgaris]	0	189.448	50	27	67	27	1	566	64.5	7.14	208.86	27	1	1.038	1.025	1.032	1.036	1.015	1.033	0.987	98.2	98.2	101.9	100.7	101.4	101.8	99.6	101.5	96.9	30	30	30	30	30	30	30	30	30	High	High	High	High	High	High	High
FALSE	High	Master Protein	XP_010673528.1	PREDICTED: formate--tetrahydrofolate ligase [Beta vulgaris subsp. vulgaris]	0	189.377	55	28	104	28	1	636	67.8	6.8	367.02	28	0.968	0.994	0.947	0.979	0.959	0.981	0.994	1.082	101.1	97.9	100.4	95.7	99	96.9	99.2	100.5	109.4	31	31	31	31	31	31	31	31	31	High	High	High	High	High	High	High
FALSE	High	Master Protein	XP_010695780.1	PREDICTED: calcium sensing receptor, chloroplastic [Beta vulgaris subsp. vulgaris]	0	188.727	59	18	105	18	1	396	42.1	9.6	358.67	18	1.012	0.994	0.975	0.989	0.984	0.974	0.991	1.009	100.8	102	100.2	98.3	99.7	99.2	98.2	99.9	101.8	22	22	22	22	22	22	22	22	22	High	High	High	High	High	High	High
FALSE	High	Master Protein	XP_010683294.1	PREDICTED: elongation factor 1-gamma 2 [Beta vulgaris subsp. vulgaris]	0	188.655	56	22	121	12	1	418	47.5	6.04	398.73	22	0.971	0.993	1.009	0.996	1.004	0.973	0.993	0.944	101.3	98.3	100.6	102.2	101	101.7	98.6	100.7	95.6	17	17	17	17	17	17	17	17	17	High	High	High	High	High	High	High
FALSE	High	Master Protein	XP_010683711.1	PREDICTED: signal recognition particle 54 kDa protein, chloroplastic [Beta vulgaris subsp. vulgaris]	0	188.389	53	26	92	26	1	565	61.5	9.39	294.26	26	0.979	1.024	1.021	1.013	1.011	0.947	1	0.971	100.4	98.3	102.8	102.4	101.7	101.5	95	100.4	97.5	33	33	33	33	33	33	33	33	33	High	High	High	High	High	High	High
FALSE	High	Master Protein	XP_010688887.1	PREDICTED: UDP-glucose 6-dehydrogenase 1 [Beta vulgaris subsp. vulgaris]	0	188.157	72	27	91	17	1	480	53	6.04	292.75	27	1.017	1.018	1.02	1.019	0.995	1.013	1.053	1.067	97.8	99.5	99.5	99.7	99.7	97.3	99.1	103	104.3	18	18	18	18	18	18	18	18	18	High	High	High	High	High	High	High
FALSE	High	Master Protein	XP_010677025.1	PREDICTED: histidine--tRNA ligase, cytoplasmic [Beta vulgaris subsp. vulgaris]	0	188.118	49	41	77	40	1	871	95.7	5.88	224.43	41	0.979	1.012	1	1	1.003	1	0.987	1.007	100.1	98	101.3	100.1	100.2	100.5	100.2	98.8	100.8	40	40	40	40	40	40	40	40	40	High	High	High	High	High	High	High
FALSE	High	Master Protein	XP_010692415.1	PREDICTED: leucine--tRNA ligase, cytoplasmic isoform X1 [Beta vulgaris subsp. vulgaris]	0	187.904	39	34	81	11	1	1119	127.1	6.15	274.77	34	0.981	1.021	1.022	0.996	1.014	1.007	1.035	0.994	99.2	97.4	101.3	101.4	98.8	100.6	100	102.7	98.6	11	11	11	11	11	11	11	11	11	High	High	High	High	High	High	High
FALSE	High	Master Protein	XP_010687027.1	PREDICTED: ABC transporter C family member 2 [Beta vulgaris subsp. vulgaris]	0	187.631	32	39	69	39	1	1628	182.2	6.33	201.89	39	0.976	0.988	0.957	0.974	0.997	1.032	1.009	1.017	100.6	98.2	99.3	96.2	98	100.2	103.8	101.4	102.2	38	38	38	38	38	38	38	38	38	High	High	High	High	High	High	High
FALSE	High	Master Protein	XP_010687055.1	PREDICTED: leucine--tRNA ligase, cytoplasmic isoform X1 [Beta vulgaris subsp. vulgaris]	0	186.866	37	34	82	11	1	1119	126.8	6.21	269.32	34	1.006	0.99	1.01	1.011	1.003	0.995	1.005	0.989	99.9	100.5	98.9	100.9	101	100.2	99.4	100.4	98.8	12	12	12	12	12	12	12	12	12	High	High	High	High	High	High	High
FALSE	High	Master Protein	XP_010683251.1	PREDICTED: alpha-amylase 3, chloroplastic [Beta vulgaris subsp. vulgaris]	0	186.527	44	35	94	35	1	904	101.2	5.62	294.3	35	0.949	0.99	0.925	0.968	0.956	0.964	0.966	0.925	104.1	98.8	103.1	96.3	100.8	99.6	100.3	100.5	96.3	35	35	35	35	35	35	35	35	35	High	High	High	High	High	High	High
FALSE	High	Master Protein	XP_010694841.1	PREDICTED: translation initiation factor IF-2, chloroplastic [Beta vulgaris subsp. vulgaris]	0	185.496	41	34	68	34	1	1008	108.2	7.77	229.38	34	0.998	1.021	1.055	1.069	0.998	0.982	0.991	0.938	99.4	99.2	101.5	104.9	106.3	99.3	97.6	98.5	93.2	34	34	34	34	34	34	34	34	34	High	High	High	High	High	High	High
FALSE	High	Master Protein	XP_010672855.1	PREDICTED: villin-3 isoform X1 [Beta vulgaris subsp. vulgaris]	0	185.265	43	35	69	35	1	988	108.3	5.44	212.28	35	1.021	1.041	1.011	0.98	1.007	1.061	1.024	1.019	98.2	100.2	102.2	99.3	96.2	98.9	104.2	100.6	100.1	35	35	35	35	35	35	35	35	35	High	High	High	High	High	High	High
FALSE	High	Master Protein	XP_010691112.2	PREDICTED: protein TSS [Beta vulgaris subsp. vulgaris]	0	184.191	29	38	81	33	1	1378	153	6.67	225.7	38	1.046	1.014	1.019	1.065	1.006	0.972	1.007	0.921	99.4	104	100.8	101.4	105.9	100	96.7	100.1	91.6	34	34	34	34	34	34	34	34	34	High	High	High	High	High	High	High
FALSE	High	Master Protein	XP_010683921.1	PREDICTED: pyruvate kinase 1, cytosolic isoform X2 [Beta vulgaris subsp. vulgaris]	0	184.003	60	27	90	1	1	527	57.7	6.86	312.55	27	1.012	0.917	1.02	1.268	0.946	0.977	1.151	1.038	96.5	97.7	88.5	98.4	122.3	91.2	94.3	111.1	100.1	1	1	1	1	1	1	1	1	1	High	High	High	High	High	High	High
FALSE	High	Master Protein	XP_010669954.1	PREDICTED: isocitrate dehydrogenase [NADP] [Beta vulgaris subsp. vulgaris]	0	183.756	60	26	107	16	1	410	46.1	6.39	355.73	26	0.974	0.976	0.96	0.924	0.99	0.914	0.938	1.096	102.6	99.9	100.1	98.5	94.8	101.6	93.8	96.2	112.5	19	19	19	19	19	19	19	19	19	High	High	High	High	High	High	High
FALSE	High	Master Protein	XP_010667054.1	PREDICTED: uncharacterized protein LOC104884155 [Beta vulgaris subsp. vulgaris]	0	183.443	43	24	72	24	1	688	75.6	7.09	252.54	24	1.064	1.033	0.966	1.04	0.963	0.965	0.994	0.912	100.7	107.2	104	97.3	104.7	96.9	97.2	100.1	91.8	26	26	26	26	26	26	26	26	26	High	High	High	High	High	High	High
FALSE	High	Master Protein	XP_019106309.1	PREDICTED: pyruvate kinase 1, cytosolic isoform X1 [Beta vulgaris subsp. vulgaris]	0	182.697	58	27	88	1	1	538	58.9	6.86	307.41	27	1.017	1.131	0.965	1.11	1.169	1.189	1.124	1.112	91.7	93.2	103.7	88.5	101.7	107.2	109	103	102	1	1	1	1	1	1	1	1	1	High	High	High	High	High	High	High
FALSE	High	Master Protein	XP_010671869.1	PREDICTED: tripeptidyl-peptidase 2 [Beta vulgaris subsp. vulgaris]	0	182.641	33	36	66	36	1	1383	152.2	5.91	206.69	36	0.963	0.985	1.008	0.999	1.007	1.004	1.003	0.999	100.3	96.7	98.9	101.2	100.2	101.1	100.8	100.6	100.2	36	36	36	36	36	36	36	36	36	High	High	High	High	High	High	High
FALSE	High	Master Protein	XP_010666778.1	PREDICTED: glucose-1-phosphate adenylyltransferase large subunit 3, chloroplastic/amyloplastic isoform X1 [Beta vulgaris subsp. vulgaris]	0	181.96	53	24	75	23	1	515	56.7	7.91	228.51	24	0.997	0.977	0.965	0.96	0.971	0.977	0.945	0.987	102.5	102.2	100.2	98.9	98.5	99.5	100.1	96.9	101.2	27	27	27	27	27	27	27	27	27	High	High	High	High	High	High	High
FALSE	High	Master Protein	XP_010688348.1	PREDICTED: arginine--tRNA ligase, cytoplasmic isoform X1 [Beta vulgaris subsp. vulgaris]	0	181.882	55	33	71	26	1	648	73.3	6.86	230.91	33	0.997	0.996	1.026	1.019	0.98	0.981	1.014	1.011	99.7	99.5	99.3	102.4	101.6	97.8	97.8	101.1	100.9	26	26	26	26	26	26	26	26	26	High	High	High	High	High	High	High
FALSE	High	Master Protein	XP_010685628.1	PREDICTED: alpha-glucan phosphorylase, H isozyme [Beta vulgaris subsp. vulgaris]	0	180.485	46	31	76	31	1	847	96.1	5.91	243.46	31	1.08	1.015	0.986	0.952	1.025	0.967	0.978	0.961	100.4	108.4	101.9	99	95.6	102.9	97	98.2	96.4	32	32	32	32	32	32	32	32	32	High	High	High	High	High	High	High
FALSE	High	Master Protein	XP_010685926.1	PREDICTED: ubiquitin-activating enzyme E1 1 [Beta vulgaris subsp. vulgaris]	0	179.685	40	38	83	31	1	1083	120.2	5.64	244.05	38	0.975	0.986	1.013	0.982	1.003	0.992	1.012	1.007	100.3	97.9	99	101.7	98.5	100.6	99.5	101.6	101	30	30	30	30	30	30	30	30	30	High	High	High	High	High	High	High
FALSE	High	Master Protein	XP_010671409.1	PREDICTED: importin subunit beta-1 [Beta vulgaris subsp. vulgaris]	0	179.275	49	31	72	31	1	870	96.1	4.82	216.22	31	0.99	0.973	0.951	0.945	0.986	0.984	0.951	0.98	102.7	101.7	100	97.7	97	101.3	101.1	97.7	100.7	32	32	32	32	32	32	32	32	32	High	High	High	High	High	High	High
FALSE	High	Master Protein	XP_010692725.1	PREDICTED: ATP sulfurylase 2 [Beta vulgaris subsp. vulgaris]	0	178.91	57	25	122	23	1	481	54	7.77	366.68	25	1.007	0.988	0.989	0.988	0.973	0.954	0.976	0.974	101.7	102.4	100.5	100.6	100.5	98.9	97	99.3	99.1	27	27	27	27	27	27	27	27	27	High	High	High	High	High	High	High
FALSE	High	Master Protein	XP_010675264.1	PREDICTED: trifunctional UDP-glucose 4,6-dehydratase/UDP-4-keto-6-deoxy-D-glucose 3,5-epimerase/UDP-4-keto-L-rhamnose-reductase RHM1 [Beta vulgaris subsp. vulgaris]	0	177.852	48	29	80	9	1	674	75.9	6.84	227.37	29	0.937	1.006	0.994	0.986	0.965	1.038	1.004	0.975	101.1	94.7	101.7	100.4	99.7	97.5	104.9	101.5	98.5	10	10	10	10	10	10	10	10	10	High	High	High	High	High	High	High
FALSE	High	Master Protein	XP_010673386.1	PREDICTED: serine hydroxymethyltransferase 4 [Beta vulgaris subsp. vulgaris]	0	177.353	60	23	91	23	1	535	59	8.13	307.96	23	1.134	0.993	1.002	1.003	1.019	0.988	0.991	1.023	98.3	111.5	97.7	98.5	98.6	100.2	97.2	97.4	100.6	27	27	27	27	27	27	27	27	27	High	High	High	High	High	High	High
FALSE	High	Master Protein	XP_010689361.1	PREDICTED: protein argonaute 4 [Beta vulgaris subsp. vulgaris]	0	176.573	40	32	75	32	1	910	101.6	8.7	231.94	32	0.975	0.981	1.011	0.987	0.981	1.037	0.986	0.974	100.8	98.2	98.9	101.9	99.4	98.9	104.5	99.4	98.1	32	32	32	32	32	32	32	32	32	High	High	High	High	High	High	High
FALSE	High	Master Protein	XP_010672358.1	PREDICTED: coatomer subunit alpha-2-like [Beta vulgaris subsp. vulgaris]	0	176.179	37	39	82	25	1	1211	136.5	7.21	242.43	39	0.987	1	0.999	1.004	0.992	0.993	1.018	1.014	99.9	98.6	100	99.8	100.3	99.1	99.2	101.7	101.4	25	25	25	25	25	25	25	25	25	High	High	High	High	High	High	High
FALSE	High	Master Protein	XP_010686587.1	PREDICTED: phosphoethanolamine N-methyltransferase [Beta vulgaris subsp. vulgaris]	0	176.142	55	25	89	6	1	494	56.3	5.99	286.48	25	0.933	0.927	0.943	0.997	1.003	0.916	0.944	1.07	103.1	96.1	95.5	97.2	102.7	103.4	94.4	97.3	110.3	7	7	7	7	7	7	7	7	7	High	High	High	High	High	High	High
FALSE	High	Master Protein	XP_010669870.1	PREDICTED: chlorophyll a-b binding protein CP26, chloroplastic [Beta vulgaris subsp. vulgaris]	0	174.62	54	16	214	15	1	292	30.9	6	809.3	16	0.961	0.983	0.972	0.958	1.039	0.98	0.984	1.021	101.1	97.2	99.4	98.3	96.9	105.1	99.1	99.5	103.3	16	16	16	16	16	16	16	16	16	High	High	High	High	High	High	High
FALSE	High	Master Protein	XP_010671686.1	PREDICTED: trifunctional UDP-glucose 4,6-dehydratase/UDP-4-keto-6-deoxy-D-glucose 3,5-epimerase/UDP-4-keto-L-rhamnose-reductase RHM1 [Beta vulgaris subsp. vulgaris]	0	174.503	47	29	86	8	1	675	75.7	6.58	240.36	29	1.078	0.986	1.011	0.994	0.986	1.035	1.004	1.004	98.9	106.7	97.5	100	98.3	97.6	102.4	99.4	99.3	8	8	8	8	8	8	8	8	8	High	High	High	High	High	High	High
FALSE	High	Master Protein	XP_010679492.1	PREDICTED: protein translocase subunit SecA, chloroplastic [Beta vulgaris subsp. vulgaris]	0	174.486	41	41	75	40	1	1029	115.6	6.29	227.71	41	0.986	1.018	1.015	1.04	0.993	0.981	0.996	0.997	99.7	98.3	101.5	101.3	103.7	99	97.8	99.3	99.4	39	39	39	39	39	39	39	39	39	High	High	High	High	High	High	High
FALSE	High	Master Protein	XP_010690914.1	PREDICTED: translocase of chloroplast 159, chloroplastic [Beta vulgaris subsp. vulgaris]	0	174.063	27	36	75	36	1	1568	168.4	4.6	206.39	36	0.967	0.999	1.035	1.046	1.046	1.039	1.074	1.042	97.3	94.1	97.2	100.8	101.8	101.8	101.1	104.5	101.4	36	36	36	36	36	36	36	36	36	High	High	High	High	High	High	High
FALSE	High	Master Protein	XP_010666027.1	PREDICTED: NADP-dependent glyceraldehyde-3-phosphate dehydrogenase [Beta vulgaris subsp. vulgaris]	0	174.008	67	25	76	24	1	496	53.2	6.96	270.14	25	0.944	0.932	0.981	0.954	0.96	1.026	1.026	0.993	102.1	96.3	95.2	100.2	97.4	98	104.7	104.8	101.4	25	25	25	25	25	25	25	25	25	High	High	High	High	High	High	High
FALSE	High	Master Protein	XP_010675402.1	PREDICTED: malate dehydrogenase, mitochondrial [Beta vulgaris subsp. vulgaris]	0	173.878	75	17	57	15	1	350	36.8	7.91	213.67	17	1.186	1.003	1.044	1.013	1.001	1.031	1.021	1.043	96.3	114.3	96.6	100.6	97.6	96.4	99.3	98.3	100.4	18	18	18	18	18	18	18	18	18	High	High	High	High	High	High	High
FALSE	High	Master Protein	XP_010691871.1	PREDICTED: tubulin beta chain [Beta vulgaris subsp. vulgaris]	0	173.795	66	21	97	8	1	451	50.5	4.86	308.21	21	0.954	1.016	0.989	1	1.007	0.99	1.047	1.013	99.8	95.2	101.5	98.7	99.8	100.6	98.8	104.5	101.1	9	9	9	9	9	9	9	9	9	High	High	High	High	High	High	High
FALSE	High	Master Protein	XP_010680713.1	PREDICTED: polyphenol oxidase, chloroplastic [Beta vulgaris subsp. vulgaris]	0	173.657	45	22	98	19	1	614	68.7	7.4	286.77	22	1.142	1.112	1.127	1.106	1.016	1.201	1.037	1.191	90.6	103.5	100.7	102.2	100.2	92.1	108.8	94	107.9	25	25	25	25	25	25	25	25	25	High	High	High	High	High	High	High
FALSE	High	Master Protein	XP_010691523.1	PREDICTED: delta-1-pyrroline-5-carboxylate synthase isoform X2 [Beta vulgaris subsp. vulgaris]	0	173.474	52	30	74	1	1	713	76.9	6.15	221.02	30	0.916	0.853	0.913	1.042	0.945	0.757	0.916	0.909	109.1	99.9	93	99.6	113.6	103.1	82.6	99.9	99.2	1	1	1	1	1	1	1	1	1	High	High	High	High	High	High	High
FALSE	High	Master Protein	XP_010675347.1	PREDICTED: glucose-6-phosphate isomerase 1, chloroplastic [Beta vulgaris subsp. vulgaris]	0	173.365	63	34	82	34	1	619	67.9	5.54	240.29	34	0.931	0.976	0.947	0.973	0.971	0.978	0.972	0.977	103.2	96.1	100.6	97.7	100.3	100.1	100.9	100.2	100.8	35	35	35	35	35	35	35	35	35	High	High	High	High	High	High	High
FALSE	High	Master Protein	XP_010691515.1	PREDICTED: delta-1-pyrroline-5-carboxylate synthase isoform X1 [Beta vulgaris subsp. vulgaris]	0	172.354	52	30	74	1	1	716	77.4	6.15	220.28	30	0.884	0.96	0.889	0.916	0.969	0.985	0.904	0.975	106.1	93.8	101.9	94.3	97.2	102.8	104.5	95.9	103.4	1	1	1	1	1	1	1	1	1	High	High	High	High	High	High	High
FALSE	High	Master Protein	XP_010682211.1	PREDICTED: acetyl-coenzyme A synthetase, chloroplastic/glyoxysomal [Beta vulgaris subsp. vulgaris]	0	171.345	41	24	59	24	1	752	83.6	6.64	214.32	24	0.97	0.996	0.953	0.924	0.949	0.952	0.923	0.95	104.4	101.3	104.1	99.6	96.5	99.1	99.5	96.4	99.2	23	23	23	23	23	23	23	23	23	High	High	High	High	High	High	High
FALSE	High	Master Protein	XP_010675074.1	PREDICTED: probable ribose-5-phosphate isomerase 3, chloroplastic [Beta vulgaris subsp. vulgaris]	0	170.815	63	16	111	16	1	290	31.3	6.96	411.89	16	1.049	1.008	1.007	1.025	0.984	0.986	1.008	1.02	99	103.9	99.9	99.8	101.6	97.4	97.7	99.8	101	20	20	20	20	20	20	20	20	20	High	High	High	High	High	High	High
FALSE	High	Master Protein	XP_010669361.1	PREDICTED: aminopeptidase M1 [Beta vulgaris subsp. vulgaris]	0	169.859	47	35	68	35	1	864	97.5	5.29	184.02	35	1.037	0.975	0.994	0.982	0.991	1.014	0.992	0.991	100.3	104	97.8	99.7	98.4	99.3	101.7	99.5	99.3	34	34	34	34	34	34	34	34	34	High	High	High	High	High	High	High
FALSE	High	Master Protein	XP_010686344.1	PREDICTED: magnesium-chelatase subunit ChlI, chloroplastic isoform X1 [Beta vulgaris subsp. vulgaris]	0	169.117	58	21	94	21	1	425	46.4	6.04	274.71	21	0.978	1.016	1.037	1.062	0.997	0.944	1.006	0.933	100.3	98.1	101.9	104	106.5	100	94.7	100.9	93.6	26	26	26	26	26	26	26	26	26	High	High	High	High	High	High	High
FALSE	High	Master Protein	XP_010673063.1	PREDICTED: tubulin beta-6 chain isoform X1 [Beta vulgaris subsp. vulgaris]	0	168.909	62	21	102	5	1	464	52.1	4.93	308.11	21	0.977	0.999	1.059	1.052	1.001	0.974	1.037	0.991	99	96.7	98.9	104.9	104.2	99.1	96.4	102.6	98.1	6	6	6	6	6	6	6	6	6	High	High	High	High	High	High	High
FALSE	High	Master Protein	XP_010670135.1	PREDICTED: valine--tRNA ligase, chloroplastic/mitochondrial 2 isoform X1 [Beta vulgaris subsp. vulgaris]	0	168.667	41	36	61	36	1	969	110.7	6.19	175.62	36	1.006	0.972	0.993	0.98	0.974	0.977	0.979	0.996	101.4	102	98.6	100.7	99.4	98.8	99	99.3	101	36	36	36	36	36	36	36	36	36	High	High	High	High	High	High	High
FALSE	High	Master Protein	XP_010680774.1	PREDICTED: tubulin alpha-2 chain [Beta vulgaris subsp. vulgaris]	0	168.29	55	19	118	6	1	451	49.6	4.98	389.26	19	1.01	0.995	1.04	1.027	0.998	0.926	0.982	0.965	100.6	101.6	100.2	104.7	103.3	100.5	93.2	98.8	97.1	7	7	7	7	7	7	7	7	7	High	High	High	High	High	High	High
FALSE	High	Master Protein	XP_010683783.1	PREDICTED: monodehydroascorbate reductase [Beta vulgaris subsp. vulgaris]	0	168.235	58	22	116	21	1	433	47	5.95	390.95	22	0.975	0.987	0.965	0.978	0.987	1.023	0.999	1.011	100.9	98.3	99.5	97.3	98.6	99.6	103.1	100.7	101.9	23	23	23	23	23	23	23	23	23	High	High	High	High	High	High	High
FALSE	High	Master Protein	XP_010680144.1	PREDICTED: oxygen-evolving enhancer protein 2, chloroplastic [Beta vulgaris subsp. vulgaris]	0	168.191	63	16	708	16	1	265	28.4	7.85	2162.59	16	0.889	0.989	0.941	0.926	0.967	0.919	0.949	0.976	105.2	93.5	104	99	97.4	101.7	96.7	99.8	102.6	18	18	18	18	18	18	18	18	18	High	High	High	High	High	High	High
FALSE	High	Master Protein	XP_010683463.1	PREDICTED: acetyl-coenzyme A carboxylase carboxyl transferase subunit alpha, chloroplastic [Beta vulgaris subsp. vulgaris]	0	167.704	57	37	77	36	1	753	83.9	8.07	205.05	37	0.94	1.036	1.026	1.019	1.002	1.045	0.996	1.007	99.2	93.3	102.7	101.8	101.1	99.4	103.7	98.9	99.9	36	36	36	36	36	36	36	36	36	High	High	High	High	High	High	High
FALSE	High	Master Protein	XP_010691695.1	PREDICTED: D-3-phosphoglycerate dehydrogenase 3, chloroplastic [Beta vulgaris subsp. vulgaris]	0	167.532	48	25	75	22	1	622	65.5	6.96	261.59	25	0.987	1.014	0.991	0.962	1.026	1.055	1.004	0.997	99.6	98.3	101	98.7	95.8	102.2	105.1	100	99.3	23	23	23	23	23	23	23	23	23	High	High	High	High	High	High	High
FALSE	High	Master Protein	XP_010669400.1	PREDICTED: pyruvate kinase, cytosolic isozyme [Beta vulgaris subsp. vulgaris]	0	166.835	61	24	85	24	1	510	55.3	6.79	280.8	24	0.957	1.001	0.972	0.968	0.986	1.018	0.99	1.001	101.2	96.8	101.3	98.4	98	99.8	103	100.2	101.3	28	28	28	28	28	28	28	28	28	High	High	High	High	High	High	High
FALSE	High	Master Protein	XP_010685225.1	PREDICTED: UDP-glucose 6-dehydrogenase 5 [Beta vulgaris subsp. vulgaris]	0	166.789	64	24	63	13	1	481	52.9	6.33	223.11	24	0.978	1.015	0.986	1.004	0.985	1.032	1.092	1.003	99	96.8	100.5	97.5	99.4	97.5	102.1	108	99.2	13	13	13	13	13	13	13	13	13	High	High	High	High	High	High	High
FALSE	High	Master Protein	XP_010671731.1	PREDICTED: ATP-citrate synthase beta chain protein 2 [Beta vulgaris subsp. vulgaris]	0	166.114	51	25	62	25	1	608	65.8	7.46	223.6	25	0.953	0.994	0.975	0.976	0.961	1.003	1	0.975	101.9	97	101.2	99.3	99.4	97.9	102.2	101.8	99.3	28	28	28	28	28	28	28	28	28	High	High	High	High	High	High	High
FALSE	High	Master Protein	XP_010676185.1	PREDICTED: hsp70-Hsp90 organizing protein 3 [Beta vulgaris subsp. vulgaris]	0	165.421	58	33	76	33	1	580	65.1	6.14	210.16	33	0.983	1.037	1.041	1.003	1.019	1.013	0.992	0.971	99.3	97.6	103.1	103.5	99.6	101.2	100.6	98.6	96.5	33	33	33	33	33	33	33	33	33	High	High	High	High	High	High	High
FALSE	High	Master Protein	XP_010690939.1	PREDICTED: 4-hydroxy-3-methylbut-2-enyl diphosphate reductase, chloroplastic [Beta vulgaris subsp. vulgaris]	0	164.597	57	26	64	26	1	466	52.8	5.91	201.25	26	1.057	0.986	1.002	1.01	0.959	0.954	0.97	0.941	101.4	107.1	100	101.5	102.4	97.2	96.7	98.3	95.4	28	28	28	28	28	28	28	28	28	High	High	High	High	High	High	High
FALSE	High	Master Protein	XP_010694716.1	PREDICTED: protein transport protein SEC31 homolog B isoform X2 [Beta vulgaris subsp. vulgaris]	0	163.801	32	32	60	32	1	1146	123.8	5.25	166.59	32	0.958	0.991	0.991	0.968	0.99	1.006	0.988	0.979	101.5	97.2	100.5	100.6	98.2	100.4	102	100.3	99.3	30	30	30	30	30	30	30	30	30	High	High	High	High	High	High	High
FALSE	High	Master Protein	XP_010680591.1	PREDICTED: uncharacterized protein LOC104895717 [Beta vulgaris subsp. vulgaris]	0	163.513	23	40	56	40	1	2127	227.2	5.45	148.96	40	1.013	1.004	1.01	1.015	0.983	1.024	1.036	0.986	99.2	100.5	99.6	100.2	100.7	97.5	101.6	102.8	97.8	40	40	40	40	40	40	40	40	40	High	High	High	High	High	High	High
FALSE	High	Master Protein	XP_010678510.1	PREDICTED: geranylgeranyl diphosphate reductase, chloroplastic [Beta vulgaris subsp. vulgaris]	0	163.458	61	23	113	23	1	462	50.8	8.9	327.62	23	0.992	1.007	0.998	0.979	0.962	0.931	0.947	0.913	103.1	102.2	103.8	102.9	101	99.2	96	97.6	94.1	24	24	24	24	24	24	24	24	24	High	High	High	High	High	High	High
FALSE	High	Master Protein	XP_010685483.1	PREDICTED: ubiquitin carboxyl-terminal hydrolase 12 [Beta vulgaris subsp. vulgaris]	0	162.922	37	40	66	32	1	1116	130.8	5.92	201.42	40	1.02	1.039	1.036	1.043	1.064	1.02	1.026	0.996	97.4	99.3	101.1	100.9	101.5	103.6	99.3	99.9	97	32	32	32	32	32	32	32	32	32	High	High	High	High	High	High	High
FALSE	High	Master Protein	XP_010672532.1	PREDICTED: guanosine nucleotide diphosphate dissociation inhibitor 1 [Beta vulgaris subsp. vulgaris]	0	162.902	64	23	79	23	1	444	49.6	5.66	249.55	23	1.026	1.016	1.004	0.995	1.001	1.024	1.031	1.007	98.9	101.4	100.4	99.3	98.3	99	101.2	101.9	99.5	24	24	24	24	24	24	24	24	24	High	High	High	High	High	High	High
FALSE	High	Master Protein	XP_010687277.1	PREDICTED: D-3-phosphoglycerate dehydrogenase 1, chloroplastic [Beta vulgaris subsp. vulgaris]	0	162.599	47	23	54	20	1	622	66.2	7.9	191.69	23	1.005	0.969	0.898	0.956	0.93	0.966	0.918	0.949	104.8	105.2	101.5	94.1	100.2	97.5	101.2	96.2	99.4	22	22	22	22	22	22	22	22	22	High	High	High	High	High	High	High
FALSE	High	Master Protein	NP_001290006.1	malate dehydrogenase, cytoplasmic [Beta vulgaris subsp. vulgaris]	0	162.125	58	16	122	16	1	332	35.4	6.24	376.33	16	1.028	1.005	0.988	0.981	0.993	0.981	0.976	0.99	100.7	103.5	101.2	99.4	98.8	99.9	98.7	98.2	99.7	20	20	20	20	20	20	20	20	20	High	High	High	High	High	High	High
FALSE	High	Master Protein	XP_010690624.1	PREDICTED: triosephosphate isomerase, cytosolic [Beta vulgaris subsp. vulgaris]	0	161.791	94	16	96	14	1	253	27.1	5.49	361.11	16	0.987	1.01	0.939	0.952	0.972	0.987	0.947	0.974	102.6	101.3	103.7	96.4	97.7	99.8	101.3	97.2	100	15	15	15	15	15	15	15	15	15	High	High	High	High	High	High	High
FALSE	High	Master Protein	XP_010666924.1	PREDICTED: chaperonin 60 subunit beta 2, chloroplastic-like [Beta vulgaris subsp. vulgaris]	0	161.308	38	17	124	1	1	480	52.3	5.77	424.68	17	1.012	1.035	1.048	1.076	1.065	1.048	1.087	1.056	95.5	96.6	98.8	100.1	102.7	101.7	100	103.8	100.9	2	2	2	2	2	2	2	2	2	High	High	High	High	High	High	High
FALSE	High	Master Protein	XP_010669658.1	PREDICTED: elongation factor 1-alpha [Beta vulgaris subsp. vulgaris]	0	160.878	55	23	196	3	1	447	49.3	9.07	630.37	23	1.124	1.02	0.936	0.916	1.006	1.169	1.103	1.149	95.5	107.3	97.4	89.4	87.5	96.1	111.6	105.4	109.7	3	3	3	3	3	3	3	3	3	High	High	High	High	High	High	High
FALSE	High	Master Protein	XP_010688794.1	PREDICTED: polyadenylate-binding protein 2 [Beta vulgaris subsp. vulgaris]	0	160.458	42	22	57	21	1	661	71.6	7.75	188.94	22	0.981	0.993	1.008	0.984	0.995	0.968	0.936	0.953	102.1	100.1	101.4	102.9	100.4	101.5	98.8	95.6	97.2	22	22	22	22	22	22	22	22	22	High	High	High	High	High	High	High
FALSE	High	Master Protein	XP_010666618.1	PREDICTED: dynamin-related protein 5A [Beta vulgaris subsp. vulgaris]	0	160.007	66	37	73	32	1	609	68.2	7.74	206.69	37	0.991	0.992	0.984	0.983	0.961	0.983	1.003	0.974	101.5	100.5	100.6	99.8	99.8	97.5	99.7	101.8	98.8	33	33	33	33	33	33	33	33	33	High	High	High	High	High	High	High
FALSE	High	Master Protein	XP_010682112.1	PREDICTED: cullin-associated NEDD8-dissociated protein 1 [Beta vulgaris subsp. vulgaris]	0	159.227	37	38	52	38	1	1218	134.5	6	149.71	38	0.987	0.99	1.017	0.985	0.998	0.923	0.956	0.94	102.3	101	101.3	104.1	100.8	102.1	94.5	97.8	96.1	37	37	37	37	37	37	37	37	37	High	High	High	High	High	High	High
FALSE	High	Master Protein	XP_010687347.1	PREDICTED: probable beta-D-xylosidase 5 [Beta vulgaris subsp. vulgaris]	0	158.737	43	30	78	30	1	790	87.3	8.66	216.87	30	0.975	1.008	1.03	1.043	1.04	1.11	1.107	1.08	95.8	93.4	96.6	98.7	99.9	99.6	106.4	106.1	103.5	31	31	31	31	31	31	31	31	31	High	High	High	High	High	High	High
FALSE	High	Master Protein	XP_010677617.1	PREDICTED: ubiquitin carboxyl-terminal hydrolase 12 [Beta vulgaris subsp. vulgaris]	0	158.537	31	33	58	25	1	1117	130.9	5.68	185.11	33	1.063	1.054	1.055	1.073	1.09	1.08	1.063	1.042	94.5	100.5	99.7	99.7	101.4	103	102.1	100.5	98.5	24	24	24	24	24	24	24	24	24	High	High	High	High	High	High	High
FALSE	High	Master Protein	XP_010691731.1	PREDICTED: polyadenylate-binding protein 2 [Beta vulgaris subsp. vulgaris]	0	158.19	40	21	54	20	1	667	72.7	7.11	160.82	21	0.935	0.99	0.944	0.913	0.978	0.971	0.937	0.92	104.8	98	103.8	98.9	95.7	102.5	101.7	98.2	96.4	23	23	23	23	23	23	23	23	23	High	High	High	High	High	High	High
FALSE	High	Master Protein	XP_010673208.1	PREDICTED: magnesium-protoporphyrin IX monomethyl ester [oxidative] cyclase, chloroplastic [Beta vulgaris subsp. vulgaris]	0	158.109	55	21	73	21	1	406	47.2	8.21	244.26	21	0.977	0.98	0.994	1.037	0.99	0.975	0.954	0.965	101.4	99.1	99.4	100.9	105.2	100.4	98.9	96.7	97.9	24	24	24	24	24	24	24	24	24	High	High	High	High	High	High	High
FALSE	High	Master Protein	XP_010673470.1	PREDICTED: tubulin alpha-3 chain [Beta vulgaris subsp. vulgaris]	0	158.004	53	18	109	1	1	449	49.7	5.06	358.24	18	1.055	0.955	1.102	1.103	0.987	0.916	1.026	1.12	97.2	102.5	92.8	107.1	107.1	95.9	89	99.7	108.8	2	2	2	2	2	2	2	2	2	High	High	High	High	High	High	High
FALSE	High	Master Protein	XP_010689792.1	PREDICTED: 26S proteasome non-ATPase regulatory subunit 2 homolog A [Beta vulgaris subsp. vulgaris]	0	157.824	41	29	62	29	1	894	98.2	5.17	185.85	29	0.964	0.994	1.008	1.013	1.015	1.027	0.984	1.029	99.6	96	99.1	100.4	100.9	101.1	102.3	98	102.5	29	29	29	29	29	29	29	29	29	High	High	High	High	High	High	High
FALSE	High	Master Protein	XP_010680184.1	PREDICTED: DEAD-box ATP-dependent RNA helicase 3, chloroplastic [Beta vulgaris subsp. vulgaris]	0	157.82	38	27	66	27	1	778	84	7.02	211.39	27	1.041	0.999	1.031	1.025	0.968	0.943	1.001	1.05	99.4	103.5	99.3	102.4	101.9	96.1	93.7	99.5	104.3	29	29	29	29	29	29	29	29	29	High	High	High	High	High	High	High
FALSE	High	Master Protein	XP_010673471.1	PREDICTED: importin-5 [Beta vulgaris subsp. vulgaris]	0	157.059	32	27	63	21	1	1120	123.8	4.83	201.7	27	1.023	1.004	0.977	1.055	1.084	1.073	1.089	1.025	96.5	98.7	96.8	94.3	101.8	104.6	103.5	105	98.8	21	21	21	21	21	21	21	21	21	High	High	High	High	High	High	High
FALSE	High	Master Protein	XP_010673864.1	PREDICTED: V-type proton ATPase subunit H [Beta vulgaris subsp. vulgaris]	0	156.799	52	22	58	22	1	465	52.9	7.42	193.35	22	1.269	0.957	1.02	0.983	0.945	0.984	0.984	1.036	98.1	124.5	93.8	100	96.4	92.7	96.4	96.5	101.6	23	23	23	23	23	23	23	23	23	High	High	High	High	High	High	High
FALSE	High	Master Protein	XP_010691278.1	PREDICTED: coatomer subunit beta'-2 isoform X1 [Beta vulgaris subsp. vulgaris]	0	156.179	40	29	60	29	1	913	103.3	5.1	203.21	29	0.956	0.99	0.976	0.97	0.968	0.996	0.976	0.982	102.1	97.6	101.1	99.6	99.1	98.8	101.7	99.7	100.3	29	29	29	29	29	29	29	29	29	High	High	High	High	High	High	High
FALSE	High	Master Protein	XP_010673572.1	PREDICTED: linoleate 13S-lipoxygenase 2-1, chloroplastic [Beta vulgaris subsp. vulgaris]	0	156.082	48	31	56	31	1	841	95.4	6.32	177.61	31	1.215	1.001	1.011	0.943	1.139	1.094	0.955	1.195	94.2	114.5	94.3	95.2	88.8	107.3	103.1	90	112.6	31	31	31	31	31	31	31	31	31	High	High	High	High	High	High	High
FALSE	High	Master Protein	XP_010693953.1	PREDICTED: uncharacterized protein LOC104906826 [Beta vulgaris subsp. vulgaris]	0	155.75	31	39	65	39	1	1377	148.1	6.25	176.54	39	1.045	1.033	1.016	1.016	1.063	1.066	1.046	1.054	96.3	100.7	99.6	97.8	97.9	102.5	102.7	100.8	101.6	39	39	39	39	39	39	39	39	39	High	High	High	High	High	High	High
FALSE	High	Master Protein	XP_010673793.1	PREDICTED: tubulin beta-4 chain [Beta vulgaris subsp. vulgaris]	0	155.278	58	19	88	3	1	446	50.1	4.82	270.1	19	0.973	0.991	1.129	0.995	0.997	0.812	0.845	0.875	104.5	101.7	103.5	117.9	103.9	104.1	84.8	88.3	91.4	3	3	3	3	3	3	3	3	3	High	High	High	High	High	High	High
FALSE	High	Master Protein	XP_010675274.1	PREDICTED: T-complex protein 1 subunit eta [Beta vulgaris subsp. vulgaris]	0	155.05	55	26	66	26	1	563	60.6	6.57	215.9	26	1.041	1.012	1.038	1.014	1.013	1.006	1.004	0.968	98.9	103.1	100.1	102.7	100.3	100.2	99.5	99.4	95.8	26	26	26	26	26	26	26	26	26	High	High	High	High	High	High	High
FALSE	High	Master Protein	XP_010677168.1	PREDICTED: chlorophyll a-b binding protein CP29.3, chloroplastic [Beta vulgaris subsp. vulgaris]	0	154.874	55	15	174	13	1	287	31.1	5.38	635.09	15	0.999	1.014	0.982	1.059	0.995	0.999	1.021	1.029	98.9	98.8	100.3	97.2	104.8	98.4	98.8	101	101.8	13	13	13	13	13	13	13	13	13	High	High	High	High	High	High	High
FALSE	High	Master Protein	XP_010669756.1	PREDICTED: UDP-glycosyltransferase 708C1 [Beta vulgaris subsp. vulgaris]	0	154.777	53	23	66	23	1	493	54	5.83	222.56	23	1.001	1.031	1.034	1.01	0.957	0.986	1.02	0.99	99.7	99.8	102.8	103.1	100.7	95.4	98.2	101.7	98.7	27	27	27	27	27	27	27	27	27	High	High	High	High	High	High	High
FALSE	High	Master Protein	XP_010674880.1	PREDICTED: delta-aminolevulinic acid dehydratase, chloroplastic [Beta vulgaris subsp. vulgaris]	0	154.762	58	17	70	17	1	438	47.7	6.87	244.8	17	0.955	0.968	1.035	1.012	0.968	0.924	1.018	1.016	101.2	96.6	97.9	104.7	102.4	97.9	93.5	103	102.8	19	19	19	19	19	19	19	19	19	High	High	High	High	High	High	High
FALSE	High	Master Protein	XP_010667658.1	PREDICTED: 40S ribosomal protein S3-1 [Beta vulgaris subsp. vulgaris]	0	154.589	74	18	131	18	1	239	26.8	9.41	448.01	18	0.984	1.024	1.042	1.064	1.029	1.014	1.01	0.992	98.3	96.6	100.6	102.4	104.6	101.1	99.6	99.3	97.4	22	22	22	22	22	22	22	22	22	High	High	High	High	High	High	High
FALSE	High	Master Protein	XP_010679177.1	PREDICTED: 26S protease regulatory subunit 6A homolog [Beta vulgaris subsp. vulgaris]	0	154.206	61	23	55	3	1	421	47.1	5.1	194.06	23	0.961	1.074	1.047	1.016	1.015	1.053	1.092	1.04	96.8	93	104	101.3	98.4	98.2	101.9	105.7	100.7	3	3	3	3	3	3	3	3	3	High	High	High	High	High	High	High
FALSE	High	Master Protein	XP_010676419.1	PREDICTED: monodehydroascorbate reductase 5, mitochondrial [Beta vulgaris subsp. vulgaris]	0	154.171	60	25	65	24	1	502	54.5	8.05	211.59	25	1.01	1.015	0.998	1.012	1.014	1.031	1.041	0.995	98.7	99.7	100.2	98.5	99.9	100.1	101.8	102.8	98.2	25	25	25	25	25	25	25	25	25	High	High	High	High	High	High	High
FALSE	High	Master Protein	XP_010672058.1	PREDICTED: T-complex protein 1 subunit theta [Beta vulgaris subsp. vulgaris]	0	154.09	59	26	68	8	1	548	59.2	5.41	218.8	26	0.985	1.02	0.994	1.006	0.999	1.001	0.982	1.059	99.5	98	101.5	98.9	100.1	99.4	99.6	97.7	105.3	8	8	8	8	8	8	8	8	8	High	High	High	High	High	High	High
FALSE	High	Master Protein	XP_010687236.1	PREDICTED: protein argonaute 1 [Beta vulgaris subsp. vulgaris]	0	153.479	30	30	68	30	1	1142	124.5	9.47	193.23	30	0.952	1.012	0.985	0.977	0.996	1.027	1.016	0.968	100.8	95.9	101.9	99.3	98.4	100.4	103.4	102.4	97.6	31	31	31	31	31	31	31	31	31	High	High	High	High	High	High	High
FALSE	High	Master Protein	XP_010695994.1	PREDICTED: 28 kDa ribonucleoprotein, chloroplastic [Beta vulgaris subsp. vulgaris]	0	152.551	41	9	145	9	1	300	32.8	4.84	552.78	9	1.022	1.024	1.029	1.04	1.033	0.957	1.004	1.016	98.6	100.8	101	101.5	102.6	101.9	94.4	99	100.2	14	14	14	14	14	14	14	14	14	High	High	High	High	High	High	High
FALSE	High	Master Protein	XP_010691269.1	PREDICTED: N-alpha-acetyltransferase 15, NatA auxiliary subunit [Beta vulgaris subsp. vulgaris]	0	152.523	40	34	64	34	1	895	102.4	7.02	186.53	34	0.969	0.985	0.976	0.963	1	1.01	0.96	0.96	102	98.9	100.5	99.6	98.2	102	103	97.9	97.9	34	34	34	34	34	34	34	34	34	High	High	High	High	High	High	High
FALSE	High	Master Protein	XP_010665799.1	PREDICTED: aspartate aminotransferase, chloroplastic [Beta vulgaris subsp. vulgaris]	0	152.419	59	24	78	23	1	459	50.5	8.06	241.3	24	0.972	0.954	0.953	0.946	0.986	0.971	0.942	0.972	103.5	100.6	98.7	98.6	97.9	102.1	100.5	97.5	100.7	25	25	25	25	25	25	25	25	25	High	High	High	High	High	High	High
FALSE	High	Master Protein	XP_010674828.1	PREDICTED: GDP-mannose 3,5-epimerase 2 [Beta vulgaris subsp. vulgaris]	0	152.379	68	25	76	25	1	377	42.7	6.4	237.83	25	0.974	0.974	0.939	0.935	0.94	0.934	0.939	0.938	105	102.3	102.3	98.6	98.1	98.7	98.1	98.6	98.4	27	27	27	27	27	27	27	27	27	High	High	High	High	High	High	High
FALSE	High	Master Protein	XP_010686769.1	PREDICTED: pyrophosphate--fructose 6-phosphate 1-phosphotransferase subunit beta [Beta vulgaris subsp. vulgaris]	0	150.269	47	21	57	21	1	566	61.8	6.98	184.13	21	0.956	1.037	1.041	1.072	1.043	1.023	1.065	0.968	97.8	93.5	101.4	101.8	104.8	102	100	104.1	94.7	26	26	26	26	26	26	26	26	26	High	High	High	High	High	High	High
FALSE	High	Master Protein	XP_010690445.1	PREDICTED: triosephosphate isomerase, chloroplastic [Beta vulgaris subsp. vulgaris]	0	149.747	60	18	132	17	1	320	34.3	7.31	446.85	18	0.982	0.989	0.999	1.02	0.994	0.968	1.002	0.986	100.7	98.8	99.6	100.5	102.7	100.1	97.4	100.9	99.3	17	17	17	17	17	17	17	17	17	High	High	High	High	High	High	High
FALSE	High	Master Protein	XP_010672915.1	PREDICTED: eukaryotic translation initiation factor 3 subunit E [Beta vulgaris subsp. vulgaris]	0	149.727	69	27	55	27	1	437	51.1	5.68	197.01	27	0.973	0.981	0.991	0.976	0.982	0.95	0.989	0.977	102.1	99.3	100.1	101.2	99.6	100.2	97	101	99.7	28	28	28	28	28	28	28	28	28	High	High	High	High	High	High	High
FALSE	High	Master Protein	XP_010685892.1	PREDICTED: uncharacterized protein LOC104900216 [Beta vulgaris subsp. vulgaris]	0	149.447	48	18	54	18	1	380	40.2	7.71	190.67	18	0.95	0.98	0.947	0.956	0.985	0.941	0.971	0.962	103.5	98.4	101.5	98	99	102	97.4	100.5	99.6	20	20	20	20	20	20	20	20	20	High	High	High	High	High	High	High
FALSE	High	Master Protein	XP_010689981.1	PREDICTED: AP-2 complex subunit alpha-1-like [Beta vulgaris subsp. vulgaris]	0	149.182	38	28	43	28	1	1020	113.2	5.99	130.98	28	0.992	0.987	0.975	0.961	0.977	0.983	0.968	1.019	101.6	100.8	100.2	99	97.6	99.2	99.8	98.3	103.5	28	28	28	28	28	28	28	28	28	High	High	High	High	High	High	High
FALSE	High	Master Protein	XP_010683335.1	PREDICTED: pyruvate dehydrogenase E1 component subunit alpha, mitochondrial [Beta vulgaris subsp. vulgaris]	0	149.149	58	25	76	25	1	395	43.8	8.18	231.66	25	1.017	1.032	0.996	1.007	1.05	1.024	0.994	0.997	98.7	100.4	101.9	98.3	99.4	103.6	101.1	98.1	98.5	28	28	28	28	28	28	28	28	28	High	High	High	High	High	High	High
FALSE	High	Master Protein	XP_010672767.1	PREDICTED: adenylosuccinate synthetase 2, chloroplastic [Beta vulgaris subsp. vulgaris]	0	149.076	52	21	67	21	1	491	53.5	7.78	240.89	21	0.952	0.962	0.981	1.083	0.994	0.972	1.021	1.014	100.2	95.5	96.4	98.4	108.6	99.6	97.4	102.4	101.7	22	22	22	22	22	22	22	22	22	High	High	High	High	High	High	High
FALSE	High	Master Protein	XP_010672451.1	PREDICTED: T-complex protein 1 subunit beta [Beta vulgaris subsp. vulgaris]	0	148.262	55	24	64	24	1	527	57.4	6.05	199.55	24	1.04	1.004	1.045	1.045	1.003	0.988	1.039	1.001	98.2	102.1	98.6	102.6	102.7	98.5	97	102	98.3	27	27	27	27	27	27	27	27	27	High	High	High	High	High	High	High
FALSE	High	Master Protein	XP_010686838.1	PREDICTED: ATP synthase gamma chain, chloroplastic [Beta vulgaris subsp. vulgaris]	0	147.652	44	16	149	16	1	362	39.5	5.69	446.18	16	0.973	0.995	0.962	0.995	0.997	0.969	0.981	0.998	101.5	98.7	101	97.6	101	101.2	98.3	99.6	101.3	21	21	21	21	21	21	21	21	21	High	High	High	High	High	High	High
FALSE	High	Master Protein	XP_010672456.1	PREDICTED: 2-isopropylmalate synthase A isoform X2 [Beta vulgaris subsp. vulgaris]	0	147.293	45	25	60	7	1	631	68.1	6.64	188.52	25	1.013	1.033	1.049	1.066	1.015	1.001	0.992	0.968	98.5	99.8	101.8	103.3	105	100	98.6	97.7	95.3	8	8	8	8	8	8	8	8	8	High	High	High	High	High	High	High
FALSE	High	Master Protein	XP_010670537.1	PREDICTED: porphobilinogen deaminase, chloroplastic [Beta vulgaris subsp. vulgaris]	0	147.227	62	19	65	19	1	366	40	7.5	220.41	19	0.938	0.978	1.011	1.033	0.992	0.967	1.007	0.998	100.8	94.6	98.7	102	104.2	100	97.5	101.5	100.7	21	21	21	21	21	21	21	21	21	High	High	High	High	High	High	High
FALSE	High	Master Protein	XP_010673651.1	PREDICTED: sulfite reductase 1 [ferredoxin], chloroplastic [Beta vulgaris subsp. vulgaris]	0	146.902	43	27	76	27	1	689	77.6	8.82	232.61	27	1.085	1.009	1.03	1.019	1.032	0.97	0.975	0.962	99.1	107.5	100	102.1	101	102.3	96.1	96.6	95.3	28	28	28	28	28	28	28	28	28	High	High	High	High	High	High	High
FALSE	High	Master Protein	XP_010685169.1	PREDICTED: glycine--tRNA ligase, chloroplastic/mitochondrial 2 [Beta vulgaris subsp. vulgaris]	0	146.78	35	31	57	31	1	1069	119.6	5.54	177.07	31	1.026	0.994	1.028	1.016	1.014	0.996	0.99	1.061	98.6	101.2	98	101.4	100.2	100	98.2	97.6	104.7	31	31	31	31	31	31	31	31	31	High	High	High	High	High	High	High
FALSE	High	Master Protein	XP_019103909.1	PREDICTED: acetyl-coenzyme A carboxylase carboxyl transferase subunit alpha, chloroplastic isoform X2 [Beta vulgaris subsp. vulgaris]	0	146.616	45	25	54	25	1	737	82	8.47	163.02	25	0.951	0.98	0.956	0.95	0.948	0.941	0.907	0.889	105.6	100.4	103.5	100.9	100.3	100.1	99.4	95.8	93.9	26	26	26	26	26	26	26	26	26	High	High	High	High	High	High	High
FALSE	High	Master Protein	XP_010695260.1	PREDICTED: alpha-1,4-glucan-protein synthase [UDP-forming] 2 [Beta vulgaris subsp. vulgaris]	0	146.594	66	20	80	12	1	358	40.4	5.49	273.91	20	1.012	0.994	0.97	0.945	0.978	1.034	1.028	1.033	100.1	101.3	99.4	97	94.6	97.8	103.5	102.9	103.4	13	13	13	13	13	13	13	13	13	High	High	High	High	High	High	High
FALSE	High	Master Protein	XP_010667482.1	PREDICTED: probable polyribonucleotide nucleotidyltransferase 1, chloroplastic isoform X1 [Beta vulgaris subsp. vulgaris]	0	146.388	35	29	64	29	1	911	99.2	6.57	190.16	29	1.007	0.991	1.012	0.979	0.976	0.996	0.97	0.978	101	101.8	100.1	102.2	98.9	98.6	100.6	98	98.8	29	29	29	29	29	29	29	29	29	High	High	High	High	High	High	High
FALSE	High	Master Protein	XP_010666644.1	PREDICTED: UDP-glucose:glycoprotein glucosyltransferase isoform X1 [Beta vulgaris subsp. vulgaris]	0	146.356	25	36	50	36	1	1643	185	5.96	140.96	36	0.962	0.986	0.977	0.966	1.004	0.975	0.966	0.969	102.2	98.3	100.8	99.9	98.8	102.6	99.7	98.7	99	36	36	36	36	36	36	36	36	36	High	High	High	High	High	High	High
FALSE	High	Master Protein	XP_010674056.1	PREDICTED: 26S protease regulatory subunit 6A homolog [Beta vulgaris subsp. vulgaris]	0	146.284	62	22	50	2	1	421	47.1	5.02	176.97	22	0.891	0.982	0.975	1.055	1.067	1.048	1.008	1.013	99.6	88.7	97.7	97.1	105.1	106.2	104.3	100.4	100.9	2	2	2	2	2	2	2	2	2	High	High	High	High	High	High	High
FALSE	High	Master Protein	XP_010691719.1	PREDICTED: uncharacterized protein At4g06744-like [Beta vulgaris subsp. vulgaris]	0	145.432	37	13	70	13	1	463	50.7	7.78	212.52	13	0.954	0.938	0.87	0.867	0.984	1.066	0.961	1.02	103.9	99.1	97.5	90.4	90.1	102.3	110.8	99.9	106	18	18	18	18	18	18	18	18	18	High	High	High	High	High	High	High
FALSE	High	Master Protein	XP_010674631.1	PREDICTED: NHL repeat-containing protein 2 [Beta vulgaris subsp. vulgaris]	0	145.28	34	28	49	28	1	1073	117.2	6.09	146.79	28	1.006	1.03	0.979	1.007	1.007	0.992	1.01	1	99.7	100.2	102.6	97.6	100.3	100.4	98.9	100.6	99.6	30	30	30	30	30	30	30	30	30	High	High	High	High	High	High	High
FALSE	High	Master Protein	XP_010678763.1	PREDICTED: 1-deoxy-D-xylulose 5-phosphate reductoisomerase, chloroplastic [Beta vulgaris subsp. vulgaris]	0	144.812	64	22	54	22	1	473	51.6	6.3	202.32	22	1.056	0.994	0.975	0.975	0.946	0.957	0.934	0.941	102.5	108.3	101.9	99.9	100	97	98.1	95.8	96.5	23	23	23	23	23	23	23	23	23	High	High	High	High	High	High	High
FALSE	High	Master Protein	XP_010682857.1	PREDICTED: actin-11 [Beta vulgaris subsp. vulgaris]	0	144.338	44	13	100	2	1	377	41.7	5.49	356.77	13	1.538	1.045	1.183	1.131	0.977	1.009	1.168	1.038	89.2	137.2	93.2	105.5	100.9	87.1	90	104.1	92.6	2	2	2	2	2	2	2	2	2	High	High	High	High	High	High	High
FALSE	High	Master Protein	XP_010689353.1	PREDICTED: glucose-1-phosphate adenylyltransferase small subunit, chloroplastic/amyloplastic [Beta vulgaris subsp. vulgaris]	0	144.272	59	23	61	23	1	510	55.9	6.48	177.48	23	0.96	0.963	0.923	0.936	0.94	0.997	0.948	1.004	103.8	99.6	100	95.8	97.2	97.6	103.5	98.4	104.2	24	24	24	24	24	24	24	24	24	High	High	High	High	High	High	High
FALSE	High	Master Protein	XP_010672600.1	PREDICTED: 30S ribosomal protein S1, chloroplastic [Beta vulgaris subsp. vulgaris]	0	144.21	59	20	99	20	1	413	44.8	6.06	311.39	20	0.982	1.027	1.039	1.07	1.02	0.951	1.03	0.959	99.1	97.4	101.8	103	106.1	101.1	94.3	102.1	95.1	24	24	24	24	24	24	24	24	24	High	High	High	High	High	High	High
FALSE	High	Master Protein	XP_010669829.1	PREDICTED: ribulose bisphosphate carboxylase small chain 6, chloroplastic [Beta vulgaris subsp. vulgaris]	0	144.132	58	11	234	7	1	183	20.3	8.4	911.64	11	0.998	1.059	1.029	1.002	1.052	0.946	1.045	1.029	98.3	98.1	104	101.1	98.4	103.3	93	102.6	101.1	9	9	9	9	9	9	9	9	9	High	High	High	High	High	High	High
FALSE	High	Master Protein	XP_010688446.1	PREDICTED: villin-4 [Beta vulgaris subsp. vulgaris]	0	144.031	41	35	54	35	1	956	106.9	6.32	149.97	35	0.997	1.018	1.037	1.018	1.044	1.05	1.034	0.993	97.9	97.6	99.7	101.5	99.7	102.2	102.8	101.2	97.3	34	34	34	34	34	34	34	34	34	High	High	High	High	High	High	High
FALSE	High	Master Protein	XP_010680894.1	PREDICTED: stress protein DDR48 [Beta vulgaris subsp. vulgaris]	0	143.555	88	15	112	15	1	244	26.1	5.27	420.37	15	0.99	1.077	1.064	1.015	0.998	1.032	1.062	1.038	97	96.1	104.5	103.2	98.5	96.9	100.1	103.1	100.7	14	14	14	14	14	14	14	14	14	High	High	High	High	High	High	High
FALSE	High	Master Protein	XP_010673613.1	PREDICTED: ADP,ATP carrier protein, mitochondrial [Beta vulgaris subsp. vulgaris]	0	143.553	40	16	135	9	1	391	42.1	9.69	349.02	16	1.104	0.992	1.012	0.989	1.005	1.023	1.013	1.026	98.2	108.4	97.4	99.4	97.1	98.7	100.5	99.5	100.8	12	12	12	12	12	12	12	12	12	High	High	High	High	High	High	High
FALSE	High	Master Protein	XP_010685449.1	PREDICTED: T-complex protein 1 subunit zeta 1 [Beta vulgaris subsp. vulgaris]	0	143.402	59	27	73	27	1	535	59.2	6.38	218.61	27	0.986	1.024	1.053	1.021	0.999	1.013	1.016	0.972	99.1	97.7	101.4	104.4	101.2	99	100.3	100.6	96.3	30	30	30	30	30	30	30	30	30	High	High	High	High	High	High	High
FALSE	High	Master Protein	XP_010684990.1	PREDICTED: 26S proteasome regulatory subunit 4 homolog A [Beta vulgaris subsp. vulgaris]	0	143.241	56	23	53	23	1	445	49.5	6.21	166.15	23	1.047	1.005	1.044	1.013	1.018	1.044	1.02	0.987	98.1	102.7	98.5	102.4	99.3	99.8	102.4	100.1	96.8	26	26	26	26	26	26	26	26	26	High	High	High	High	High	High	High
FALSE	High	Master Protein	XP_010687850.1	PREDICTED: pyrophosphate-energized vacuolar membrane proton pump [Beta vulgaris subsp. vulgaris]	0	142.72	25	19	93	6	1	764	80.3	5.07	287.56	19	0.933	0.971	0.982	0.991	0.951	1.011	1.016	1	101.6	94.8	98.7	99.8	100.8	96.6	102.8	103.3	101.6	6	6	6	6	6	6	6	6	6	High	High	High	High	High	High	High
FALSE	High	Master Protein	XP_010669445.1	PREDICTED: elongation factor Tu, mitochondrial [Beta vulgaris subsp. vulgaris]	0	142.381	64	24	63	23	1	453	49.3	6.92	213.78	24	0.991	1.011	1.022	0.986	1.02	1.03	0.984	1.007	99.4	98.6	100.5	101.6	98	101.5	102.4	97.8	100.1	25	25	25	25	25	25	25	25	25	High	High	High	High	High	High	High
FALSE	High	Master Protein	XP_010685649.1	PREDICTED: tubulin beta-1 chain [Beta vulgaris subsp. vulgaris]	0	142.238	59	20	90	5	1	445	50.1	4.89	275.69	20	0.957	0.998	0.988	0.954	1.001	0.931	0.889	0.955	103.8	99.4	103.6	102.5	99	103.8	96.6	92.2	99.1	5	5	5	5	5	5	5	5	5	High	High	High	High	High	High	High
FALSE	High	Master Protein	XP_010692543.1	PREDICTED: photosystem I chlorophyll a/b-binding protein 3-1, chloroplastic [Beta vulgaris subsp. vulgaris]	0	142.182	47	10	110	10	1	273	29.3	8.25	429.15	10	0.89	0.925	0.926	0.878	0.97	0.935	0.868	0.948	107.9	96.1	99.8	100	94.7	104.6	100.9	93.7	102.2	12	12	12	12	12	12	12	12	12	High	High	High	High	High	High	High
FALSE	High	Master Protein	XP_010674949.1	PREDICTED: probable L-ascorbate peroxidase 6, chloroplastic isoform X1 [Beta vulgaris subsp. vulgaris]	0	141.763	48	17	70	17	1	420	45.7	8.22	245.7	17	1.009	1.014	0.99	0.985	1.013	0.973	0.971	0.966	100.9	101.8	102.3	99.9	99.4	102.2	98.1	98	97.4	18	18	18	18	18	18	18	18	18	High	High	High	High	High	High	High
FALSE	High	Master Protein	XP_010688376.1	PREDICTED: mitochondrial-processing peptidase subunit alpha isoform X1 [Beta vulgaris subsp. vulgaris]	0	141.487	44	17	78	17	1	507	54.7	6.09	239.18	17	1.032	1.042	1.061	1.065	1.062	1.036	1.06	1.048	95.7	98.8	99.6	101.5	101.9	101.6	99.2	101.4	100.3	22	22	22	22	22	22	22	22	22	High	High	High	High	High	High	High
FALSE	High	Master Protein	XP_010689883.1	PREDICTED: ketol-acid reductoisomerase, chloroplastic [Beta vulgaris subsp. vulgaris]	0	141.408	31	16	78	16	1	593	63.9	6.48	243.45	16	0.997	1.003	0.994	1.025	0.978	0.97	0.99	0.951	101	100.8	101.4	100.4	103.5	98.8	98	100	96.1	21	21	21	21	21	21	21	21	21	High	High	High	High	High	High	High
FALSE	High	Master Protein	XP_010670929.1	PREDICTED: nitrate reductase [NADH] [Beta vulgaris subsp. vulgaris]	0	141.259	40	32	60	32	1	905	102	6.57	168.68	32	0.997	0.979	0.953	0.975	0.959	0.896	0.939	0.859	105.2	104.9	103	100.3	102.5	100.9	94.2	98.7	90.4	31	31	31	31	31	31	31	31	31	High	High	High	High	High	High	High
FALSE	High	Master Protein	XP_010671051.1	PREDICTED: serine hydroxymethyltransferase 2, mitochondrial [Beta vulgaris subsp. vulgaris]	0	141.2	47	19	84	10	1	516	57.2	8.13	246	19	1.017	1.081	1.052	1.103	1.06	1.121	1.126	1.06	93.6	95.2	101.1	98.4	103.2	99.2	104.9	105.4	99.1	10	10	10	10	10	10	10	10	10	High	High	High	High	High	High	High
FALSE	High	Master Protein	XP_010686820.1	PREDICTED: 5'-adenylylsulfate reductase 1, chloroplastic [Beta vulgaris subsp. vulgaris]	0	140.953	55	24	70	24	1	467	52	6.4	239.99	24	0.991	0.988	0.973	0.959	0.982	0.993	0.996	0.894	102.6	101.7	101.4	99.8	98.3	100.7	101.9	102.1	91.7	25	25	25	25	25	25	25	25	25	High	High	High	High	High	High	High
FALSE	High	Master Protein	XP_010684564.1	PREDICTED: pyrophosphate--fructose 6-phosphate 1-phosphotransferase subunit alpha [Beta vulgaris subsp. vulgaris]	0	140.885	48	23	56	23	1	617	67.6	7.08	194.19	23	0.962	0.981	0.96	0.976	1.022	1.013	1.006	0.965	101.3	97.4	99.4	97.2	98.9	103.5	102.6	101.9	97.7	24	24	24	24	24	24	24	24	24	High	High	High	High	High	High	High
FALSE	High	Master Protein	XP_010683852.1	PREDICTED: 1,4-alpha-glucan-branching enzyme 2-2, chloroplastic/amyloplastic isoform X1 [Beta vulgaris subsp. vulgaris]	0	139.958	41	35	88	35	1	869	98.8	5.44	240.74	35	0.99	1.009	0.987	1.016	0.998	1.031	1.023	1.019	99.2	98.2	100.1	97.9	100.7	99	102.3	101.4	101.1	37	37	37	37	37	37	37	37	37	High	High	High	High	High	High	High
FALSE	High	Master Protein	XP_010672455.1	PREDICTED: 2-isopropylmalate synthase A isoform X1 [Beta vulgaris subsp. vulgaris]	0	139.902	41	25	58	7	1	638	68.7	6.21	175.07	25	1.055	1.169	1.191	1.124	1.102	1.015	1.065	1.047	92.1	97.2	107.7	109.8	103.6	101.5	93.5	98.2	96.4	7	7	7	7	7	7	7	7	7	High	High	High	High	High	High	High
FALSE	High	Master Protein	XP_010681993.1	PREDICTED: phenylalanine--tRNA ligase beta subunit, cytoplasmic [Beta vulgaris subsp. vulgaris]	0	139.243	52	26	57	26	1	593	66.9	5.19	167.97	26	0.978	1	0.991	0.987	0.98	0.997	0.994	0.961	101.3	99.1	101.2	100.3	99.9	99.2	101	100.7	97.3	26	26	26	26	26	26	26	26	26	High	High	High	High	High	High	High
FALSE	High	Master Protein	XP_010687753.1	PREDICTED: adenylate kinase 5, chloroplastic isoform X1 [Beta vulgaris subsp. vulgaris]	0	139.083	46	26	56	25	1	609	67.5	7.53	148.44	26	1.001	0.971	0.978	1.032	0.985	0.994	0.997	0.996	100.5	100.6	97.6	98.3	103.7	99	99.9	100.2	100.1	29	29	29	29	29	29	29	29	29	High	High	High	High	High	High	High
FALSE	High	Master Protein	XP_010691069.1	PREDICTED: 3-isopropylmalate dehydrogenase, chloroplastic [Beta vulgaris subsp. vulgaris]	0	138.846	56	17	60	17	1	411	44.4	5.66	175.8	17	0.997	0.962	1.003	0.984	1.009	0.983	0.98	0.974	101.2	100.9	97.4	101.5	99.6	102.1	99.5	99.2	98.6	20	20	20	20	20	20	20	20	20	High	High	High	High	High	High	High
FALSE	High	Master Protein	XP_010686837.1	PREDICTED: starch synthase 3, chloroplastic/amyloplastic [Beta vulgaris subsp. vulgaris]	0	138.733	28	32	50	32	1	1295	147.2	6.05	140.68	32	1.005	0.971	0.977	0.951	0.93	0.905	0.952	0.973	103.9	104.4	100.9	101.5	98.8	96.7	94	98.9	101.1	31	31	31	31	31	31	31	31	31	High	High	High	High	High	High	High
FALSE	High	Master Protein	XP_010678114.1	PREDICTED: phosphoethanolamine N-methyltransferase [Beta vulgaris subsp. vulgaris]	0	138.643	47	21	70	2	1	494	56.5	5.64	204.84	21	0.859	0.972	1.023	1.182	1.022	1.065	0.965	1.121	97.7	84	95	100	115.5	99.9	104.1	94.3	109.6	2	2	2	2	2	2	2	2	2	High	High	High	High	High	High	High
FALSE	High	Master Protein	XP_010685807.1	PREDICTED: UDP-glucuronic acid decarboxylase 5 [Beta vulgaris subsp. vulgaris]	0	138.623	79	21	49	16	1	342	38.5	7.23	164.32	21	1.177	1.058	1.161	1.087	1.058	1.063	1.144	1.048	91.9	108.2	97.2	106.7	99.8	97.2	97.7	105.1	96.3	19	19	19	19	19	19	19	19	19	High	High	High	High	High	High	High
FALSE	High	Master Protein	XP_010690273.1	PREDICTED: alanine--tRNA ligase, chloroplastic/mitochondrial isoform X1 [Beta vulgaris subsp. vulgaris]	0	138.459	31	26	64	26	1	984	107.7	6.06	210.53	26	0.963	0.978	0.995	1.029	0.97	0.979	0.999	1.023	100.7	97	98.5	100.2	103.6	97.7	98.6	100.6	103	27	27	27	27	27	27	27	27	27	High	High	High	High	High	High	High
FALSE	High	Master Protein	XP_010688742.1	PREDICTED: delta(24)-sterol reductase [Beta vulgaris subsp. vulgaris]	0	138.348	42	22	79	22	1	565	65.5	7.61	233.39	22	1.042	1.034	1.043	1.073	1.003	1.048	1.064	1.002	96.7	100.8	100	100.8	103.8	97	101.3	102.9	96.9	23	23	23	23	23	23	23	23	23	High	High	High	High	High	High	High
FALSE	High	Master Protein	XP_010695380.1	PREDICTED: clustered mitochondria protein [Beta vulgaris subsp. vulgaris]	0	138.25	28	35	59	35	1	1445	158.1	6.11	170.67	35	0.972	1.014	1.003	1	1.014	1.012	1.03	0.976	99.8	97	101.2	100.1	99.8	101.2	101	102.8	97.3	35	35	35	35	35	35	35	35	35	High	High	High	High	High	High	High
FALSE	High	Master Protein	XP_010668641.1	PREDICTED: NADP-dependent malic enzyme [Beta vulgaris subsp. vulgaris]	0	137.835	40	23	61	17	1	615	68.2	6.34	209.58	23	1.158	0.96	1.031	1.006	0.985	1.024	1.029	1.027	97.6	113	93.7	100.6	98.2	96.2	100	100.5	100.2	18	18	18	18	18	18	18	18	18	High	High	High	High	High	High	High
FALSE	High	Master Protein	XP_019103242.1	PREDICTED: ATP synthase subunit b', chloroplastic [Beta vulgaris subsp. vulgaris]	0	137.522	42	14	127	14	1	222	24.4	6.28	442.42	14	1.057	1.041	1.017	1.051	1.052	0.965	1.05	1.071	96.7	102.3	100.7	98.3	101.6	101.8	93.4	101.6	103.5	16	16	16	16	16	16	16	16	16	High	High	High	High	High	High	High
FALSE	High	Master Protein	XP_010672231.1	PREDICTED: lysine--tRNA ligase [Beta vulgaris subsp. vulgaris]	0	137.329	46	27	65	4	1	622	70.4	6.06	185.16	27	0.912	0.959	0.936	0.883	0.941	0.998	0.847	0.901	107.4	98	103	100.5	94.9	101.1	107.3	91	96.8	4	4	4	4	4	4	4	4	4	High	High	High	High	High	High	High
FALSE	High	Master Protein	XP_010693603.1	PREDICTED: peroxisomal fatty acid beta-oxidation multifunctional protein MFP2 [Beta vulgaris subsp. vulgaris]	0	137.057	44	28	52	28	1	722	78.7	8.76	159.39	28	0.951	0.977	0.964	0.968	0.963	1.052	1.009	0.982	101.5	96.5	99.1	97.8	98.2	97.7	106.8	102.5	99.7	27	27	27	27	27	27	27	27	27	High	High	High	High	High	High	High
FALSE	High	Master Protein	XP_010672177.1	PREDICTED: asparagine--tRNA ligase, cytoplasmic 1 [Beta vulgaris subsp. vulgaris]	0	136.767	40	23	65	23	1	581	64.8	6.04	193.65	23	0.996	0.997	0.971	0.965	0.957	0.975	0.924	0.969	102.8	102.4	102.6	99.8	99.2	98.4	100.2	95	99.7	24	24	24	24	24	24	24	24	24	High	High	High	High	High	High	High
FALSE	High	Master Protein	XP_010693439.1	PREDICTED: phosphoglucomutase, chloroplastic [Beta vulgaris subsp. vulgaris]	0	136.241	42	18	68	18	1	629	68.7	6.42	211.3	18	0.943	0.956	0.957	0.99	1.015	0.971	0.966	0.993	102.4	96.6	97.8	97.9	101.4	103.9	99.4	98.9	101.6	20	20	20	20	20	20	20	20	20	High	High	High	High	High	High	High
FALSE	High	Master Protein	XP_010679412.1	PREDICTED: nodal modulator 1 [Beta vulgaris subsp. vulgaris]	0	135.914	32	33	58	33	1	1200	130.9	6.19	160.45	33	1.001	1.018	1.019	1.04	0.996	1.023	1.031	1.013	98.5	98.5	100.2	100.3	102.4	98	100.7	101.5	99.7	34	34	34	34	34	34	34	34	34	High	High	High	High	High	High	High
FALSE	High	Master Protein	XP_010690814.1	PREDICTED: V-type proton ATPase subunit a3 [Beta vulgaris subsp. vulgaris]	0	135.788	33	21	56	19	1	814	92.7	5.85	189.96	21	1.056	1.006	1.028	1.105	1.005	1.009	1.117	1.031	96.2	101.6	96.8	98.9	106.3	96.7	97	107.5	99.1	20	20	20	20	20	20	20	20	20	High	High	High	High	High	High	High
FALSE	High	Master Protein	XP_010688866.1	PREDICTED: uncharacterized protein LOC104902692 [Beta vulgaris subsp. vulgaris]	0	135.769	54	17	56	17	1	386	42	6.27	217.02	17	1.007	1.005	1.041	1.022	1.028	1.018	1.045	0.993	98.3	98.9	98.7	102.3	100.4	101	100.1	102.7	97.6	18	18	18	18	18	18	18	18	18	High	High	High	High	High	High	High
FALSE	High	Master Protein	XP_010687083.1	PREDICTED: obg-like ATPase 1 [Beta vulgaris subsp. vulgaris]	0	135.436	68	27	74	27	1	394	44.7	6.76	225.56	27	0.972	0.999	0.972	0.928	0.979	0.97	0.925	0.962	103.4	100.5	103.3	100.5	95.9	101.2	100.2	95.6	99.5	27	27	27	27	27	27	27	27	27	High	High	High	High	High	High	High
FALSE	High	Master Protein	XP_010692304.1	PREDICTED: dihydrolipoyllysine-residue acetyltransferase component 2 of pyruvate dehydrogenase complex, mitochondrial isoform X1 [Beta vulgaris subsp. vulgaris]	0	134.794	45	19	61	19	1	548	59.2	7.75	192.49	19	0.971	0.988	0.969	0.976	0.996	1.002	0.984	0.98	101.5	98.6	100.3	98.4	99.1	101.1	101.7	99.9	99.5	20	20	20	20	20	20	20	20	20	High	High	High	High	High	High	High
FALSE	High	Master Protein	XP_010671358.1	PREDICTED: actin-7 [Beta vulgaris subsp. vulgaris]	0	134.561	55	15	115	4	1	377	41.8	5.49	373.77	15	1.022	0.995	1.085	1.034	1.068	1.04	1.018	1.039	96.8	98.9	96.3	104.9	100	103.4	100.6	98.5	100.5	4	4	4	4	4	4	4	4	4	High	High	High	High	High	High	High
FALSE	High	Master Protein	XP_010676453.1	PREDICTED: beta-adaptin-like protein C [Beta vulgaris subsp. vulgaris]	0	134.088	33	26	54	26	1	897	99.5	5.14	169.28	26	0.985	1.003	1.022	1.018	1.01	1.065	1.05	1.064	97.7	96.2	97.9	99.8	99.4	98.6	104	102.5	103.9	27	27	27	27	27	27	27	27	27	High	High	High	High	High	High	High
FALSE	High	Master Protein	XP_010677078.1	PREDICTED: peroxisomal acyl-coenzyme A oxidase 1 [Beta vulgaris subsp. vulgaris]	0	133.959	42	27	57	27	1	667	74.7	7.33	161.49	27	0.992	0.968	0.95	0.977	0.955	0.981	0.984	0.99	102.3	101.5	99	97.2	100	97.7	100.4	100.7	101.3	28	28	28	28	28	28	28	28	28	High	High	High	High	High	High	High
FALSE	High	Master Protein	XP_010671016.1	PREDICTED: probable methyltransferase PMT3 [Beta vulgaris subsp. vulgaris]	0	133.862	43	25	56	23	1	617	69.7	6.24	164.79	25	0.994	1.013	0.983	0.976	0.972	1.018	0.999	0.942	101.2	100.6	102.5	99.5	98.7	98.3	103	101.1	95.3	24	24	24	24	24	24	24	24	24	High	High	High	High	High	High	High
FALSE	High	Master Protein	XP_010684039.1	PREDICTED: ABC transporter B family member 1 [Beta vulgaris subsp. vulgaris]	0	133.654	25	26	42	24	1	1339	146.4	8.48	135.91	26	0.976	1.012	1.033	0.994	0.99	1.015	1.027	1.009	99.4	97	100.5	102.7	98.8	98.4	100.8	102.1	100.3	23	23	23	23	23	23	23	23	23	High	High	High	High	High	High	High
FALSE	High	Master Protein	XP_010688668.1	PREDICTED: threonine--tRNA ligase, mitochondrial 1 [Beta vulgaris subsp. vulgaris]	0	133.643	42	29	59	29	1	688	79	6.74	146.64	29	0.993	0.99	0.987	0.969	0.994	0.964	0.978	0.964	101.8	101.1	100.8	100.5	98.7	101.2	98.1	99.6	98.2	29	29	29	29	29	29	29	29	29	High	High	High	High	High	High	High
FALSE	High	Master Protein	XP_010692407.1	PREDICTED: long chain acyl-CoA synthetase 9, chloroplastic [Beta vulgaris subsp. vulgaris]	0	133.487	43	23	56	23	1	694	76.1	6.9	177.49	23	0.941	0.962	0.981	1.006	0.968	0.964	1.018	0.965	102.2	96.2	98.3	100.3	102.9	98.9	98.5	104	98.7	24	24	24	24	24	24	24	24	24	High	High	High	High	High	High	High
FALSE	High	Master Protein	XP_010688615.1	PREDICTED: uncharacterized protein LOC104902518 [Beta vulgaris subsp. vulgaris]	0	133.401	40	27	53	27	1	783	88.9	6.48	156.98	27	0.955	0.976	0.958	0.934	0.965	0.967	0.958	0.966	103.7	99.1	101.2	99.3	96.9	100	100.3	99.3	100.2	26	26	26	26	26	26	26	26	26	High	High	High	High	High	High	High
FALSE	High	Master Protein	XP_010678990.1	PREDICTED: glutamate--tRNA ligase, cytoplasmic [Beta vulgaris subsp. vulgaris]	0	132.461	43	31	55	31	1	729	82.9	7.46	150.59	31	0.949	1.019	1.012	0.997	1.007	0.998	0.999	0.979	100.4	95.3	102.4	101.7	100.2	101.1	100.3	100.3	98.4	32	32	32	32	32	32	32	32	32	High	High	High	High	High	High	High
FALSE	High	Master Protein	XP_010675898.1	PREDICTED: thylakoid lumenal 29 kDa protein, chloroplastic isoform X1 [Beta vulgaris subsp. vulgaris]	0	132.272	59	20	76	20	1	348	38.1	7.77	245.28	20	0.917	1.031	0.974	0.972	1.033	1.039	0.963	1.073	100	91.7	103.1	97.4	97.1	103.3	103.8	96.3	107.3	21	21	21	21	21	21	21	21	21	High	High	High	High	High	High	High
FALSE	High	Master Protein	XP_010677204.1	PREDICTED: 26S proteasome non-ATPase regulatory subunit 11 homolog [Beta vulgaris subsp. vulgaris]	0	132.177	66	23	50	10	1	421	47	6.29	158.7	23	0.965	0.968	0.971	0.966	0.977	0.963	0.958	1.001	102.6	99	99.4	99.6	99.1	100.3	98.8	98.3	102.7	11	11	11	11	11	11	11	11	11	High	High	High	High	High	High	High
FALSE	High	Master Protein	XP_010675716.1	PREDICTED: calcium-dependent protein kinase 33 [Beta vulgaris subsp. vulgaris]	0	132.062	52	24	51	22	1	536	60.2	5.85	162.22	24	1.005	1.008	0.973	1.02	1.046	1.113	1.063	1.044	97.1	97.6	97.9	94.5	99	101.6	108	103.2	101.3	21	21	21	21	21	21	21	21	21	High	High	High	High	High	High	High
FALSE	High	Master Protein	XP_010672450.1	PREDICTED: calcium sensing receptor, chloroplastic [Beta vulgaris subsp. vulgaris]	0	131.924	39	22	58	22	1	643	69.3	5.2	187.59	22	0.974	0.988	0.955	0.98	0.969	0.948	0.954	0.976	102.9	100.3	101.7	98.3	100.8	99.8	97.6	98.2	100.4	23	23	23	23	23	23	23	23	23	High	High	High	High	High	High	High
FALSE	High	Master Protein	XP_010696149.1	PREDICTED: uncharacterized protein LOC104908702 [Beta vulgaris subsp. vulgaris]	0	131.851	47	28	55	28	1	596	65.5	9.25	167.42	28	1.025	1.001	0.977	0.974	0.941	0.934	0.956	0.933	103	105.6	103.1	100.6	100.3	96.9	96.2	98.4	96.1	28	28	28	28	28	28	28	28	28	High	High	High	High	High	High	High
FALSE	High	Master Protein	XP_010692020.1	PREDICTED: dolichyl-diphosphooligosaccharide--protein glycosyltransferase subunit 2 [Beta vulgaris subsp. vulgaris]	0	131.369	46	27	58	27	1	694	75.5	7.08	175.85	27	1.004	1.004	1.015	1.001	1.039	1.016	1.02	1.046	98.4	98.9	98.8	99.9	98.5	102.3	100	100.3	102.9	28	28	28	28	28	28	28	28	28	High	High	High	High	High	High	High
FALSE	High	Master Protein	XP_010678858.1	PREDICTED: 60S ribosomal protein L4 [Beta vulgaris subsp. vulgaris]	0	131.329	52	22	80	9	1	408	45.3	10.39	259.36	22	0.999	1.049	1.056	1.063	1.052	1.099	1.047	1.017	95.9	95.8	100.7	101.3	102	100.9	105.4	100.4	97.6	11	11	11	11	11	11	11	11	11	High	High	High	High	High	High	High
FALSE	High	Master Protein	XP_010686654.1	PREDICTED: eukaryotic translation initiation factor 4G [Beta vulgaris subsp. vulgaris]	0	131.316	24	35	53	34	1	1824	198.5	7.49	142.33	35	1.052	1.019	1.078	1.084	1.074	1.052	1.051	1.056	95.1	100.1	96.9	102.5	103	102.1	100	99.9	100.4	34	34	34	34	34	34	34	34	34	High	High	High	High	High	High	High
FALSE	High	Master Protein	XP_010676802.1	PREDICTED: ubiquitin-activating enzyme E1 1 [Beta vulgaris subsp. vulgaris]	0	131.307	34	32	56	26	1	1090	120.9	5.27	154.34	32	1.011	1.008	1.01	1.051	0.975	0.976	1.023	0.956	99.9	101	100.7	100.9	105	97.3	97.5	102.2	95.5	24	24	24	24	24	24	24	24	24	High	High	High	High	High	High	High
FALSE	High	Master Protein	XP_010694992.1	PREDICTED: vesicle-fusing ATPase [Beta vulgaris subsp. vulgaris]	0	131.042	42	25	47	25	1	734	80.7	5.95	150.14	25	1.01	1.01	1.034	1.024	1.004	1.007	1.028	0.994	98.8	99.8	99.8	102.1	101.2	99.2	99.5	101.5	98.1	26	26	26	26	26	26	26	26	26	High	High	High	High	High	High	High
FALSE	High	Master Protein	XP_010674891.1	PREDICTED: cysteine synthase [Beta vulgaris subsp. vulgaris]	0	130.947	74	17	60	17	1	325	34.3	5.45	191.77	17	1.013	0.996	0.98	0.974	0.971	1.008	1.002	1.041	100.2	101.5	99.7	98.2	97.5	97.2	101	100.4	104.3	19	19	19	19	19	19	19	19	19	High	High	High	High	High	High	High
FALSE	High	Master Protein	XP_019106289.1	PREDICTED: cell division protein FtsZ homolog 2-1, chloroplastic [Beta vulgaris subsp. vulgaris]	0	130.792	56	19	45	19	1	483	50.9	6.3	142.6	19	0.986	1.017	1.009	1.031	1.005	1.002	1.024	1.016	99	97.7	100.7	99.9	102	99.5	99.2	101.4	100.6	21	21	21	21	21	21	21	21	21	High	High	High	High	High	High	High
FALSE	High	Master Protein	XP_010693818.1	PREDICTED: tubulin alpha-3 chain [Beta vulgaris subsp. vulgaris]	0	130.684	52	19	81	8	1	450	49.8	5.06	245.01	19	1.129	0.968	1.081	0.976	1.032	0.959	1.006	0.931	99.1	111.9	95.9	107.1	96.7	102.3	95	99.7	92.2	8	8	8	8	8	8	8	8	8	High	High	High	High	High	High	High
FALSE	High	Master Protein	XP_010682361.1	PREDICTED: T-complex protein 1 subunit epsilon [Beta vulgaris subsp. vulgaris]	0	130.288	51	25	55	25	1	535	59.2	5.57	163.05	25	0.963	0.985	0.997	1.002	0.964	0.974	0.998	0.95	101.9	98.1	100.4	101.6	102.1	98.3	99.2	101.7	96.8	27	27	27	27	27	27	27	27	27	High	High	High	High	High	High	High
FALSE	High	Master Protein	XP_010690941.1	PREDICTED: protein TIC 62, chloroplastic [Beta vulgaris subsp. vulgaris]	0	130.015	41	18	50	18	1	604	65.5	6.27	172.51	18	0.918	0.987	0.974	0.981	1.016	1.017	0.971	1.017	101.3	93	100.1	98.7	99.4	102.9	103.1	98.4	103	20	20	20	20	20	20	20	20	20	High	High	High	High	High	High	High
FALSE	High	Master Protein	XP_010676777.1	PREDICTED: ERBB-3 BINDING PROTEIN 1 [Beta vulgaris subsp. vulgaris]	0	129.876	59	19	72	19	1	395	43.5	6.7	281.8	19	0.987	0.976	0.996	0.976	0.982	1.012	0.988	0.93	101.8	100.4	99.3	101.3	99.3	99.9	102.9	100.5	94.6	19	19	19	19	19	19	19	19	19	High	High	High	High	High	High	High
FALSE	High	Master Protein	XP_010680902.1	PREDICTED: glycine-rich cell wall structural protein 1.8 [Beta vulgaris subsp. vulgaris]	0	129.829	82	17	40	15	1	305	32.3	6.06	130.66	17	1.041	1.109	1.144	1.377	1.744	1.677	1.915	1.753	70.5	73.4	78.2	80.7	97.1	123	118.3	135.1	123.6	15	15	15	15	15	15	15	15	15	High	High	High	High	High	High	High
FALSE	High	Master Protein	XP_019105968.1	PREDICTED: uncharacterized protein LOC104897426 [Beta vulgaris subsp. vulgaris]	0	129.756	49	18	70	18	1	371	41.8	5.5	212.93	18	1.047	0.969	0.996	1.001	1.003	0.999	0.927	0.988	100.8	105.5	97.6	100.4	100.9	101	100.7	93.4	99.6	19	19	19	19	19	19	19	19	19	High	High	High	High	High	High	High
FALSE	High	Master Protein	XP_010683967.1	PREDICTED: DEAD-box ATP-dependent RNA helicase 38 [Beta vulgaris subsp. vulgaris]	0	129.684	57	25	41	25	1	496	55.7	5.85	129.31	25	0.943	0.977	0.996	0.997	0.973	0.989	1.006	1	101.3	95.6	99	100.9	101.1	98.6	100.2	102	101.3	24	24	24	24	24	24	24	24	24	High	High	High	High	High	High	High
FALSE	High	Master Protein	XP_010680622.1	PREDICTED: fructose-1,6-bisphosphatase, cytosolic [Beta vulgaris subsp. vulgaris]	0	129.679	60	19	85	19	1	341	37.2	6.11	274.01	19	0.941	0.979	0.92	0.953	0.937	0.958	0.942	0.989	104.4	98.3	102.2	96	99.5	97.9	100	98.4	103.2	23	23	23	23	23	23	23	23	23	High	High	High	High	High	High	High
FALSE	High	Master Protein	XP_010682700.1	PREDICTED: ATP synthase delta chain, chloroplastic [Beta vulgaris subsp. vulgaris]	0	129.488	62	13	118	13	1	257	27.5	9.03	373.15	13	0.954	0.964	0.917	0.948	0.954	0.937	0.907	0.981	105.1	100.2	101.4	96.4	99.6	100.2	98.5	95.4	103.2	13	13	13	13	13	13	13	13	13	High	High	High	High	High	High	High
FALSE	High	Master Protein	XP_010685850.1	PREDICTED: calcium-transporting ATPase 4, endoplasmic reticulum-type [Beta vulgaris subsp. vulgaris]	0	129.406	29	30	48	28	1	1061	116	5.19	130.54	30	0.965	0.973	0.98	0.97	0.985	0.991	0.99	0.969	102	98.4	99.2	100	99	100.5	101.1	101	98.8	27	27	27	27	27	27	27	27	27	High	High	High	High	High	High	High
FALSE	High	Master Protein	XP_010677898.1	PREDICTED: uncharacterized protein LOC104893494 isoform X1 [Beta vulgaris subsp. vulgaris]	0	129.184	37	29	58	29	1	886	98.2	7.93	160.62	29	1.028	1.001	1.079	1.021	1.011	0.943	0.966	0.954	100	102.7	100.1	107.9	102.1	101.1	94.3	96.6	95.3	29	29	29	29	29	29	29	29	29	High	High	High	High	High	High	High
FALSE	High	Master Protein	XP_010671885.1	PREDICTED: NAD-dependent malic enzyme 59 kDa isoform, mitochondrial [Beta vulgaris subsp. vulgaris]	0	128.937	50	23	43	23	1	605	67.2	7.5	152.86	23	1	1.02	1.005	1.004	1.039	1.083	1.049	1.043	97.4	97.3	99.3	97.9	97.7	101.2	105.4	102.2	101.5	23	23	23	23	23	23	23	23	23	High	High	High	High	High	High	High
FALSE	High	Master Protein	XP_010679043.1	PREDICTED: glyoxylate/succinic semialdehyde reductase 1 [Beta vulgaris subsp. vulgaris]	0	128.742	61	12	45	12	1	290	30.8	6.25	157.31	12	0.97	0.98	0.949	0.968	0.971	0.946	0.97	0.969	103.2	100.1	101.1	97.9	99.8	100.2	97.6	100.1	100	17	17	17	17	17	17	17	17	17	High	High	High	High	High	High	High
FALSE	High	Master Protein	XP_010685773.1	PREDICTED: actin-66 [Beta vulgaris subsp. vulgaris]	0	128.578	46	13	89	2	1	377	41.7	5.58	312.03	13	0.969	0.982	0.93	0.971	0.989	1.039	0.985	0.983	101.7	98.6	99.9	94.6	98.7	100.6	105.7	100.2	100	4	4	4	4	4	4	4	4	4	High	High	High	High	High	High	High
FALSE	High	Master Protein	XP_010688152.1	PREDICTED: 3-hydroxyisobutyryl-CoA hydrolase-like protein 3, mitochondrial isoform X1 [Beta vulgaris subsp. vulgaris]	0	127.989	55	19	51	3	1	422	46.3	6.1	163.56	19	0.994	1.007	1.083	1.065	1.05	1.081	1.017	1.026	96.6	96	97.2	104.6	102.8	101.4	104.3	98.2	99	3	3	3	3	3	3	3	3	3	High	High	High	High	High	High	High
FALSE	High	Master Protein	XP_010686618.1	PREDICTED: ankyrin repeat domain-containing protein 2B [Beta vulgaris subsp. vulgaris]	0	127.858	65	15	63	15	1	344	36.8	4.54	215.35	15	1.109	1.049	1.048	1.083	1.041	1.008	1.084	1.022	95.3	105.7	100	99.8	103.2	99.2	96.1	103.3	97.4	19	19	19	19	19	19	19	19	19	High	High	High	High	High	High	High
FALSE	High	Master Protein	XP_010687287.1	PREDICTED: ribulose bisphosphate carboxylase/oxygenase activase, chloroplastic [Beta vulgaris subsp. vulgaris]	0	127.654	60	19	72	18	1	452	50.9	7.39	239.89	19	0.942	0.989	0.907	0.935	0.946	0.953	0.947	1.003	104.4	98.3	103.2	94.7	97.6	98.8	99.5	98.8	104.7	18	18	18	18	18	18	18	18	18	High	High	High	High	High	High	High
FALSE	High	Master Protein	XP_010676480.1	PREDICTED: tubulin beta-1 chain [Beta vulgaris subsp. vulgaris]	0	127.549	52	18	79	2	1	445	50.2	4.89	227.41	18	1.018	1.025	1.156	1.168	1.04	0.993	0.958	0.964	96.6	98.3	99	111.6	112.8	100.4	95.9	92.5	93.1	2	2	2	2	2	2	2	2	2	High	High	High	High	High	High	High
FALSE	High	Master Protein	XP_010690528.1	PREDICTED: phospho-2-dehydro-3-deoxyheptonate aldolase 2, chloroplastic [Beta vulgaris subsp. vulgaris]	0	127.466	44	20	57	16	1	514	57.3	8.4	185.14	20	1.007	1.008	0.955	0.987	0.96	0.955	0.929	0.937	103	103.7	103.8	98.4	101.7	98.9	98.3	95.7	96.6	16	16	16	16	16	16	16	16	16	High	High	High	High	High	High	High
FALSE	High	Master Protein	XP_010678098.1	PREDICTED: uncharacterized protein At5g02240 [Beta vulgaris subsp. vulgaris]	0	127.37	55	16	58	16	1	330	35.2	8.34	189.48	16	0.979	1.018	1.023	1.051	1.019	1.024	1.056	1.005	98.1	96	99.8	100.4	103.1	100	100.5	103.6	98.6	16	16	16	16	16	16	16	16	16	High	High	High	High	High	High	High
FALSE	High	Master Protein	XP_010676123.1	PREDICTED: enhancer of mRNA-decapping protein 4 [Beta vulgaris subsp. vulgaris]	0	126.979	28	29	45	29	1	1366	147.6	6.23	123.45	29	1.014	1.02	1.011	0.999	1.04	1.014	1.043	0.991	98.6	99.9	100.5	99.7	98.5	102.5	99.9	102.8	97.7	28	28	28	28	28	28	28	28	28	High	High	High	High	High	High	High
FALSE	High	Master Protein	XP_010689938.1	PREDICTED: uncharacterized protein LOC104903578 [Beta vulgaris subsp. vulgaris]	0	126.743	52	19	45	19	1	521	58.1	5.06	156.41	19	0.983	0.989	1.013	1.02	1.005	1.066	0.992	1.03	98.9	97.2	97.9	100.2	100.9	99.4	105.4	98.2	101.9	20	20	20	20	20	20	20	20	20	High	High	High	High	High	High	High
FALSE	High	Master Protein	XP_010672499.1	PREDICTED: uncharacterized protein LOC104889058 [Beta vulgaris subsp. vulgaris]	0	126.663	32	23	47	23	1	700	78	6.64	142.68	23	0.992	0.976	0.94	0.925	0.978	0.96	0.92	0.951	104.1	103.3	101.6	97.9	96.3	101.9	99.9	95.9	99.1	23	23	23	23	23	23	23	23	23	High	High	High	High	High	High	High
FALSE	High	Master Protein	XP_010676957.1	PREDICTED: 6-phosphogluconate dehydrogenase, decarboxylating 2, chloroplastic [Beta vulgaris subsp. vulgaris]	0	126.443	46	26	64	21	1	582	63.5	6.87	178.29	26	0.979	0.996	0.987	0.97	1.012	1.019	1.01	0.995	100.4	98.2	99.9	99	97.4	101.6	102.2	101.4	99.9	22	22	22	22	22	22	22	22	22	High	High	High	High	High	High	High
FALSE	High	Master Protein	XP_010682845.1	PREDICTED: lipoxygenase 6, chloroplastic [Beta vulgaris subsp. vulgaris]	0	126.407	34	27	53	26	1	916	103.1	7.3	169.08	27	1.047	0.972	0.951	0.965	1.001	1.015	0.959	1.004	101	105.7	98.1	96	97.4	101.1	102.5	96.8	101.4	28	28	28	28	28	28	28	28	28	High	High	High	High	High	High	High
FALSE	High	Master Protein	XP_010695478.1	PREDICTED: tubulin alpha-2 chain [Beta vulgaris subsp. vulgaris]	0	126.211	55	19	84	7	1	453	50.2	5	268.48	19	0.974	1.03	1.091	1.082	1.013	1.012	1.021	0.969	97.9	95.3	100.8	106.9	106	99.2	99.1	100	94.9	7	7	7	7	7	7	7	7	7	High	High	High	High	High	High	High
FALSE	High	Master Protein	XP_010695846.1	PREDICTED: uroporphyrinogen decarboxylase [Beta vulgaris subsp. vulgaris]	0	126.081	57	16	81	16	1	394	43.2	7.84	333.57	16	0.983	0.971	1.001	1.016	1.097	0.959	0.977	0.957	100.4	98.7	97.5	100.6	102.1	110.1	96.3	98.1	96.1	18	18	18	18	18	18	18	18	18	High	High	High	High	High	High	High
FALSE	High	Master Protein	XP_010690067.1	PREDICTED: brefeldin A-inhibited guanine nucleotide-exchange protein 5 [Beta vulgaris subsp. vulgaris]	0	125.899	20	32	46	32	1	1778	197.1	5.57	124.94	32	0.973	0.99	1.016	1.044	0.994	1.036	1.028	1.081	98.2	95.6	97.2	99.8	102.6	97.7	101.7	101	106.2	32	32	32	32	32	32	32	32	32	High	High	High	High	High	High	High
FALSE	High	Master Protein	XP_010692270.1	PREDICTED: brefeldin A-inhibited guanine nucleotide-exchange protein 2 [Beta vulgaris subsp. vulgaris]	0	125.86	20	30	42	28	1	1791	199.6	5.63	119.4	30	1.174	0.978	1.051	1.033	0.997	0.999	1.004	0.991	97.5	114.5	95.4	102.5	100.8	97.2	97.5	97.9	96.7	28	28	28	28	28	28	28	28	28	High	High	High	High	High	High	High
FALSE	High	Master Protein	XP_010695743.1	PREDICTED: calnexin homolog [Beta vulgaris subsp. vulgaris]	0	125.802	45	25	62	25	1	539	61.2	4.84	172.01	25	1.008	0.97	0.96	0.972	0.984	1.014	0.975	0.949	101.9	102.7	98.9	97.8	99	100.2	103.3	99.4	96.7	25	25	25	25	25	25	25	25	25	High	High	High	High	High	High	High
FALSE	High	Master Protein	XP_010672619.1	PREDICTED: beta-galactosidase 5 [Beta vulgaris subsp. vulgaris]	0	125.085	38	25	50	23	1	837	93.9	8.15	148.49	25	0.934	0.867	0.87	0.822	0.859	0.84	0.769	0.813	115.8	108.1	100.3	100.7	95.2	99.5	97.2	89	94.1	24	24	24	24	24	24	24	24	24	High	High	High	High	High	High	High
FALSE	High	Master Protein	XP_010680175.1	PREDICTED: succinate--CoA ligase [ADP-forming] subunit beta, mitochondrial [Beta vulgaris subsp. vulgaris]	0	124.851	47	20	68	20	1	422	45.2	6.02	215.35	20	0.97	1.001	0.954	0.961	0.995	1.033	1.009	1.013	100.7	97.7	100.8	96.1	96.8	100.2	104.1	101.6	102	20	20	20	20	20	20	20	20	20	High	High	High	High	High	High	High
FALSE	High	Master Protein	XP_010688096.1	PREDICTED: 26S protease regulatory subunit 8 homolog A [Beta vulgaris subsp. vulgaris]	0	124.445	55	21	50	8	1	404	45.7	8.97	163.14	21	1.007	1.027	1.038	1.061	1.011	1.011	1.046	1.027	97.5	98.2	100.2	101.3	103.5	98.6	98.6	102	100.1	8	8	8	8	8	8	8	8	8	High	High	High	High	High	High	High
FALSE	High	Master Protein	XP_010692757.1	PREDICTED: 14-3-3-like protein [Beta vulgaris subsp. vulgaris]	0	124.382	60	14	100	7	1	265	29.9	4.77	296.51	14	0.995	1.048	1.028	1.078	1.023	1.023	1.096	1.014	96.7	96.2	101.4	99.4	104.3	98.9	99	106	98	8	8	8	8	8	8	8	8	8	High	High	High	High	High	High	High
FALSE	High	Master Protein	XP_010667356.1	PREDICTED: translation factor GUF1 homolog, chloroplastic [Beta vulgaris subsp. vulgaris]	0	124.187	41	23	41	23	1	685	75.8	6.99	121.76	23	0.992	1.045	1.022	1.068	0.99	0.977	1.035	0.98	98.8	98	103.3	101	105.5	97.8	96.5	102.3	96.9	22	22	22	22	22	22	22	22	22	High	High	High	High	High	High	High
FALSE	High	Master Protein	XP_010678120.1	PREDICTED: guanine nucleotide-binding protein subunit beta-like protein [Beta vulgaris subsp. vulgaris]	0	124.153	59	17	98	17	1	326	35.9	7.17	325.26	17	0.956	0.983	0.981	0.932	0.966	0.945	0.929	0.909	104.6	100	102.8	102.7	97.5	101.1	98.9	97.2	95.1	19	19	19	19	19	19	19	19	19	High	High	High	High	High	High	High
FALSE	High	Master Protein	XP_010691097.1	PREDICTED: pre-mRNA-processing-splicing factor 8A [Beta vulgaris subsp. vulgaris]	0	124.056	16	35	43	35	1	2358	275.5	8.78	116.75	35	0.949	0.996	1.029	1.101	1	1.034	1	1.052	98.2	93.3	97.8	101	108.2	98.2	101.6	98.2	103.4	35	35	35	35	35	35	35	35	35	High	High	High	High	High	High	High
FALSE	High	Master Protein	XP_010673286.1	PREDICTED: probable aldo-keto reductase 2 [Beta vulgaris subsp. vulgaris]	0	123.838	53	17	45	15	1	343	38	6.11	161.19	17	1.013	0.981	0.928	0.904	1.027	0.97	0.936	0.949	103.4	104.7	101.4	95.9	93.4	106.1	100.3	96.7	98.1	13	13	13	13	13	13	13	13	13	High	High	High	High	High	High	High
FALSE	High	Master Protein	XP_010688511.1	PREDICTED: xylose isomerase [Beta vulgaris subsp. vulgaris]	0	123.716	53	23	58	23	1	475	53.3	6.29	157.22	23	1.037	0.982	1.03	0.951	0.977	0.913	1.045	0.969	101.1	104.9	99.3	104.1	96.2	98.7	92.2	105.6	98	24	24	24	24	24	24	24	24	24	High	High	High	High	High	High	High
FALSE	High	Master Protein	XP_010678095.1	PREDICTED: adenosine kinase 2 [Beta vulgaris subsp. vulgaris]	0	123.689	50	13	78	13	1	341	37.5	5.48	265.31	13	1.438	0.988	1.103	1.104	1.022	1.093	1.126	1.03	90.9	130.7	89.8	100.2	100.3	92.9	99.3	102.3	93.6	16	16	16	16	16	16	16	16	16	High	High	High	High	High	High	High
FALSE	High	Master Protein	XP_010687358.1	PREDICTED: vacuolar-sorting receptor 4 [Beta vulgaris subsp. vulgaris]	0	123.686	46	25	50	24	1	633	70.9	5.35	132.02	25	1.039	1.044	1.061	1.079	1.012	1.069	1.073	1.041	95.6	99.3	99.7	101.4	103.1	96.7	102.1	102.6	99.5	23	23	23	23	23	23	23	23	23	High	High	High	High	High	High	High
FALSE	High	Master Protein	XP_010684655.1	PREDICTED: threonine synthase, chloroplastic [Beta vulgaris subsp. vulgaris]	0	123.641	41	17	46	17	1	514	56.4	7.06	149.88	17	0.954	0.981	0.949	0.937	0.981	0.951	0.924	0.924	104.6	99.8	102.6	99.3	98.1	102.7	99.5	96.7	96.7	21	21	21	21	21	21	21	21	21	High	High	High	High	High	High	High
FALSE	High	Master Protein	XP_010696158.1	PREDICTED: 3-ketoacyl-CoA thiolase 2, peroxisomal [Beta vulgaris subsp. vulgaris]	0	123.523	64	21	45	20	1	462	48.6	7.64	153.47	21	1.026	1.003	0.959	0.959	1.008	1.005	0.968	0.979	101	103.6	101.3	96.9	96.9	101.8	101.5	97.8	99	21	21	21	21	21	21	21	21	21	High	High	High	High	High	High	High
FALSE	High	Master Protein	XP_010679382.1	PREDICTED: probable glutamyl endopeptidase, chloroplastic [Beta vulgaris subsp. vulgaris]	0	123.391	29	22	44	22	1	965	107.4	6.52	141.26	22	0.979	0.989	0.975	0.978	0.995	0.988	0.972	0.997	101.4	99.3	100.3	98.9	99.2	101	100.2	98.6	101.1	20	20	20	20	20	20	20	20	20	High	High	High	High	High	High	High
FALSE	High	Master Protein	XP_010689126.1	PREDICTED: isoleucine--tRNA ligase, chloroplastic/mitochondrial isoform X2 [Beta vulgaris subsp. vulgaris]	0	123.131	34	28	51	28	1	1072	120.9	7.34	143.21	28	1.026	1.013	1.033	1.05	1.004	0.965	1.006	0.987	99.1	101.6	100.4	102.3	104.1	99.5	95.6	99.7	97.8	28	28	28	28	28	28	28	28	28	High	High	High	High	High	High	High
FALSE	High	Master Protein	XP_010688703.1	PREDICTED: photosystem II stability/assembly factor HCF136, chloroplastic [Beta vulgaris subsp. vulgaris]	0	122.99	49	17	60	17	1	418	45.4	8.07	198.62	17	1.011	0.949	0.976	0.972	0.987	0.946	0.969	0.974	102.5	103.6	97.2	100	99.6	101.1	96.9	99.2	99.8	17	17	17	17	17	17	17	17	17	High	High	High	High	High	High	High
FALSE	High	Master Protein	XP_010693819.1	PREDICTED: importin-5 [Beta vulgaris subsp. vulgaris]	0	122.646	32	28	59	22	1	1116	123.7	4.92	180.54	28	1.004	1.01	0.997	1.035	0.993	0.957	1.001	0.964	100.4	100.8	101.5	100.1	103.9	99.7	96.1	100.5	96.8	22	22	22	22	22	22	22	22	22	High	High	High	High	High	High	High
FALSE	High	Master Protein	XP_010671073.1	PREDICTED: probable alpha,alpha-trehalose-phosphate synthase [UDP-forming] 7 [Beta vulgaris subsp. vulgaris]	0	122.533	36	25	39	23	1	857	96.9	6.44	117.09	25	0.977	0.98	0.971	0.968	1.001	0.977	0.951	0.998	102	99.7	100	99	98.8	102.1	99.7	97	101.8	23	23	23	23	23	23	23	23	23	High	High	High	High	High	High	High
FALSE	High	Master Protein	XP_010689967.1	PREDICTED: protein argonaute 5 [Beta vulgaris subsp. vulgaris]	0	122.471	34	29	45	29	1	971	106.8	9.26	133.38	29	1.018	1.019	0.995	1.043	1.046	1.109	1.018	1.046	96.8	98.6	98.7	96.4	101	101.3	107.4	98.6	101.3	29	29	29	29	29	29	29	29	29	High	High	High	High	High	High	High
FALSE	High	Master Protein	XP_010676624.1	PREDICTED: T-complex protein 1 subunit theta [Beta vulgaris subsp. vulgaris]	0	122.413	49	22	57	4	1	548	59.1	5.41	181.05	22	1.018	1.133	1.126	1.1	1.089	1.025	1.118	0.959	94.1	95.7	106.6	105.9	103.5	102.4	96.4	105.2	90.2	4	4	4	4	4	4	4	4	4	High	High	High	High	High	High	High
FALSE	High	Master Protein	XP_010676024.1	PREDICTED: 14-3-3-like protein [Beta vulgaris subsp. vulgaris]	0	122.316	57	14	100	9	1	261	29.4	4.74	291.14	14	0.982	1.011	1.138	1.098	1.069	1.012	1.117	1.068	94.8	93.1	95.8	107.9	104	101.3	95.9	105.9	101.2	11	11	11	11	11	11	11	11	11	High	High	High	High	High	High	High
FALSE	High	Master Protein	XP_010666758.1	PREDICTED: 40S ribosomal protein S2-2 [Beta vulgaris subsp. vulgaris]	0	122.135	58	18	76	18	1	276	30.3	10.29	294.13	18	0.978	0.99	0.99	0.97	0.985	0.997	0.961	0.925	102.3	100.1	101.3	101.3	99.3	100.8	102	98.3	94.6	19	19	19	19	19	19	19	19	19	High	High	High	High	High	High	High
FALSE	High	Master Protein	XP_010690881.1	PREDICTED: glycine-rich RNA-binding protein [Beta vulgaris subsp. vulgaris]	0	122.103	81	12	89	10	1	170	16.5	6.76	331.21	12	1.06	1.043	1.078	1.05	1.041	1.021	1.057	0.981	96.4	102.2	100.6	104	101.2	100.4	98.5	102	94.6	11	11	11	11	11	11	11	11	11	High	High	High	High	High	High	High
FALSE	High	Master Protein	XP_010674747.1	PREDICTED: probable Xaa-Pro aminopeptidase P [Beta vulgaris subsp. vulgaris]	0	122.006	45	25	42	24	1	706	78.7	6.42	131.94	25	0.991	0.985	0.965	0.962	0.936	1.02	0.945	0.983	102.4	101.5	100.9	98.8	98.6	95.9	104.4	96.8	100.7	24	24	24	24	24	24	24	24	24	High	High	High	High	High	High	High
FALSE	High	Master Protein	NP_001290023.1	betaine aldehyde dehydrogenase, chloroplastic [Beta vulgaris subsp. vulgaris]	0	121.959	42	15	53	3	1	500	54.7	5.6	208.73	15	1.042	1.067	0.957	0.998	1.045	0.907	0.918	1.04	100.3	104.5	107.1	96	100.1	104.8	91	92.1	104.3	3	3	3	3	3	3	3	3	3	High	High	High	High	High	High	High
FALSE	High	Master Protein	XP_010674738.1	PREDICTED: probable linoleate 9S-lipoxygenase 5 isoform X1 [Beta vulgaris subsp. vulgaris]	0	121.949	36	29	49	28	1	875	100.2	6.73	129.15	29	0.97	1.024	1.014	1.025	1.016	1.002	1.056	1.041	98.4	95.4	100.8	99.8	100.8	100	98.6	103.9	102.4	27	27	27	27	27	27	27	27	27	High	High	High	High	High	High	High
FALSE	High	Master Protein	XP_019106894.1	PREDICTED: sucrose synthase isoform X2 [Beta vulgaris subsp. vulgaris]	0	121.86	36	26	55	25	1	805	92.2	6.37	163.78	26	0.964	0.997	1.004	0.936	1.043	1.025	0.989	1.022	100.2	96.6	100	100.6	93.9	104.5	102.7	99.1	102.4	26	26	26	26	26	26	26	26	26	High	High	High	High	High	High	High
FALSE	High	Master Protein	XP_010665939.1	PREDICTED: chlorophyll a-b binding protein 5, chloroplastic [Beta vulgaris subsp. vulgaris]	0	121.712	56	8	207	7	1	264	28.5	5.96	693.53	8	0.904	0.94	0.939	0.912	0.967	0.943	0.97	0.964	105.4	95.3	99.1	98.9	96.1	102	99.4	102.2	101.6	8	8	8	8	8	8	8	8	8	High	High	High	High	High	High	High
FALSE	High	Master Protein	XP_010680999.1	PREDICTED: 14-3-3 protein 2 isoform X2 [Beta vulgaris subsp. vulgaris]	0	121.696	68	18	114	1	1	259	29.2	4.75	310.76	18	1.172	1.043	1.074	1.096	1.036	0.993	1.106	1.105	93.5	109.6	97.5	100.4	102.5	96.8	92.9	103.5	103.3	1	1	1	1	1	1	1	1	1	High	High	High	High	High	High	High
FALSE	High	Master Protein	XP_010673713.1	PREDICTED: magnesium-chelatase subunit ChlD, chloroplastic [Beta vulgaris subsp. vulgaris]	0	121.687	43	30	49	30	1	757	83	6.24	143.34	30	1.013	1.032	1.083	1.059	1.028	0.981	1.017	0.968	98	99.3	101.1	106.2	103.9	100.7	96.2	99.7	94.9	30	30	30	30	30	30	30	30	30	High	High	High	High	High	High	High
FALSE	High	Master Protein	XP_010695345.1	PREDICTED: malate dehydrogenase, chloroplastic-like [Beta vulgaris subsp. vulgaris]	0	121.671	57	16	48	9	1	415	43.9	7.74	163.35	16	1.123	1.036	0.99	1.01	1.023	0.989	0.967	0.947	99.1	111.2	102.7	98.1	100.1	101.3	98	95.8	93.8	9	9	9	9	9	9	9	9	9	High	High	High	High	High	High	High
FALSE	High	Master Protein	XP_010672482.1	PREDICTED: peptidyl-prolyl cis-trans isomerase A1 [Beta vulgaris subsp. vulgaris]	0	121.461	54	9	166	8	1	257	27.9	7.69	541.06	9	0.924	0.906	0.916	0.929	0.966	0.907	0.904	0.939	107.3	99.1	97.2	98.2	99.6	103.7	97.3	97	100.7	11	11	11	11	11	11	11	11	11	High	High	High	High	High	High	High
FALSE	High	Master Protein	XP_010689680.1	PREDICTED: protochlorophyllide reductase [Beta vulgaris subsp. vulgaris]	0	121.31	39	15	60	13	1	394	42.8	8.75	197.6	15	0.911	0.955	0.954	0.933	0.958	0.945	0.909	0.934	105.9	96.5	101.1	101	98.8	101.5	100.1	96.2	98.9	16	16	16	16	16	16	16	16	16	High	High	High	High	High	High	High
FALSE	High	Master Protein	XP_010667471.1	PREDICTED: thioredoxin-like protein CDSP32, chloroplastic [Beta vulgaris subsp. vulgaris]	0	121.298	56	15	74	15	1	302	33.8	7.74	254.72	15	0.982	0.99	0.945	0.95	0.929	0.891	0.924	0.947	105.2	103.3	104.1	99.4	99.9	97.7	93.7	97.2	99.6	18	18	18	18	18	18	18	18	18	High	High	High	High	High	High	High
FALSE	High	Master Protein	XP_010680302.1	PREDICTED: 60S ribosomal protein L3 [Beta vulgaris subsp. vulgaris]	0	121.021	50	22	68	22	1	389	44.4	10.17	189.35	22	0.932	1	1.124	1.196	1.062	1.093	1.067	1.033	94.7	88.2	94.7	106.4	113.2	100.5	103.5	101	97.8	26	26	26	26	26	26	26	26	26	High	High	High	High	High	High	High
FALSE	High	Master Protein	XP_010688831.1	PREDICTED: beta-amylase-like [Beta vulgaris subsp. vulgaris]	0	120.674	37	17	48	17	1	571	64.9	8.02	159.47	17	0.971	1.118	0.996	1.002	1.233	1.149	1.117	1.074	93.2	90.5	104.2	92.8	93.4	114.9	107.1	104.1	100	18	18	18	18	18	18	18	18	18	High	High	High	High	High	High	High
FALSE	High	Master Protein	XP_010669347.1	PREDICTED: LL-diaminopimelate aminotransferase, chloroplastic [Beta vulgaris subsp. vulgaris]	0	120.516	46	15	57	15	1	465	50.4	6.86	219.13	15	0.925	0.923	0.961	0.909	0.942	0.936	0.908	0.924	106.8	98.7	98.6	102.6	97.1	100.6	100	97	98.7	16	16	16	16	16	16	16	16	16	High	High	High	High	High	High	High
FALSE	High	Master Protein	XP_010669443.1	PREDICTED: uncharacterized aarF domain-containing protein kinase At4g31390, chloroplastic [Beta vulgaris subsp. vulgaris]	0	120.452	42	24	42	24	1	666	74.9	5.36	135.61	24	1.018	1.015	0.983	1.021	0.973	1.006	1.028	1.097	98.4	100.3	99.9	96.8	100.5	95.8	99.1	101.2	108	24	24	24	24	24	24	24	24	24	High	High	High	High	High	High	High
FALSE	High	Master Protein	XP_010672489.1	PREDICTED: 2-alkenal reductase (NADP(+)-dependent) [Beta vulgaris subsp. vulgaris]	0	120.239	55	16	64	15	1	346	38.6	6.33	190.59	16	1.048	1.044	0.988	0.967	0.999	1.076	1.074	1.056	97.3	101.9	101.6	96.1	94.1	97.2	104.7	104.5	102.7	17	17	17	17	17	17	17	17	17	High	High	High	High	High	High	High
FALSE	High	Master Protein	XP_010673539.1	PREDICTED: enoyl-[acyl-carrier-protein] reductase [NADH] 1, chloroplastic [Beta vulgaris subsp. vulgaris]	0	120.02	46	12	56	12	1	391	41.3	8.28	180.95	12	0.922	0.976	1.03	1.022	0.994	0.98	0.992	1	100.9	93.1	98.5	104	103.2	100.3	99	100.1	101	17	17	17	17	17	17	17	17	17	High	High	High	High	High	High	High
FALSE	High	Master Protein	XP_010682632.1	PREDICTED: uncharacterized protein LOC104897452 [Beta vulgaris subsp. vulgaris]	0	119.894	53	19	56	19	1	438	47.9	5.88	203.9	19	1.035	0.973	0.973	0.941	1.015	1.023	0.955	1.008	100.9	104.4	98.1	98.2	94.9	102.4	103.2	96.3	101.6	19	19	19	19	19	19	19	19	19	High	High	High	High	High	High	High
FALSE	High	Master Protein	XP_010695806.1	PREDICTED: glutamine--tRNA ligase, cytoplasmic isoform X1 [Beta vulgaris subsp. vulgaris]	0	119.811	39	32	61	8	1	792	90.5	6.52	129.52	32	0.913	0.918	0.948	0.863	0.891	0.952	0.926	0.947	107.7	98.3	98.8	102.1	92.9	95.9	102.5	99.8	102	8	8	8	8	8	8	8	8	8	High	High	High	High	High	High	High
FALSE	High	Master Protein	XP_010688706.1	PREDICTED: glutamine synthetase nodule isozyme [Beta vulgaris subsp. vulgaris]	0	119.383	61	15	39	15	1	356	39	5.48	123.66	15	0.99	1.048	0.988	1.035	0.985	1.07	1.016	1.004	98.5	97.5	103.2	97.3	102	97	105.4	100.1	98.9	15	15	15	15	15	15	15	15	15	High	High	High	High	High	High	High
FALSE	High	Master Protein	XP_010678072.1	PREDICTED: eukaryotic translation initiation factor 3 subunit I [Beta vulgaris subsp. vulgaris]	0	118.974	67	19	53	19	1	327	36.2	6.67	145.6	19	0.974	0.979	0.984	0.973	0.975	1.001	0.959	0.97	102.1	99.4	100	100.4	99.3	99.5	102.2	97.9	99.1	21	21	21	21	21	21	21	21	21	High	High	High	High	High	High	High
FALSE	High	Master Protein	XP_010679952.1	PREDICTED: phosphoserine aminotransferase, chloroplastic [Beta vulgaris subsp. vulgaris]	0	118.768	41	16	64	16	1	429	47.2	8.41	198.66	16	0.938	0.963	0.947	0.969	0.955	1.015	0.972	0.959	103.2	96.8	99.4	97.8	100.1	98.5	104.8	100.4	99	17	17	17	17	17	17	17	17	17	High	High	High	High	High	High	High
FALSE	High	Master Protein	XP_010684628.1	PREDICTED: importin subunit alpha [Beta vulgaris subsp. vulgaris]	0	118.379	46	18	48	13	1	531	58.3	5.19	143.04	18	0.983	0.995	0.979	0.971	1.006	1.032	1.01	0.981	100.5	98.7	100	98.4	97.5	101.1	103.7	101.5	98.5	13	13	13	13	13	13	13	13	13	High	High	High	High	High	High	High
FALSE	High	Master Protein	XP_010692198.1	PREDICTED: eukaryotic translation initiation factor 3 subunit M [Beta vulgaris subsp. vulgaris]	0	118.359	56	19	41	19	1	410	46	5.03	152.88	19	0.971	0.989	1.007	0.976	0.989	0.993	0.976	0.958	101.6	98.7	100.5	102.3	99.1	100.5	100.9	99.2	97.3	20	20	20	20	20	20	20	20	20	High	High	High	High	High	High	High
FALSE	High	Master Protein	XP_010672510.1	PREDICTED: aspartate--tRNA ligase 2, cytoplasmic [Beta vulgaris subsp. vulgaris]	0	117.884	41	22	53	22	1	544	61.2	6.77	152.13	22	0.968	1.008	1.011	1.015	1.03	1.033	1.012	1.1	98.1	94.9	98.8	99.2	99.5	101.1	101.3	99.3	107.8	22	22	22	22	22	22	22	22	22	High	High	High	High	High	High	High
FALSE	High	Master Protein	XP_010685547.1	PREDICTED: probable pyridoxal 5'-phosphate synthase subunit PDX1 [Beta vulgaris subsp. vulgaris]	0	117.846	47	13	79	13	1	312	33.3	6.43	256.78	13	1.024	1.018	0.966	0.999	0.948	0.949	0.979	0.975	101.6	104.1	103.4	98.1	101.5	96.3	96.4	99.5	99.1	17	17	17	17	17	17	17	17	17	High	High	High	High	High	High	High
FALSE	High	Master Protein	XP_010667191.1	PREDICTED: photosynthetic NDH subunit of subcomplex B 1, chloroplastic [Beta vulgaris subsp. vulgaris]	0	117.812	49	20	71	20	1	469	51.7	6.93	230.01	20	0.999	1.03	1	1.02	1.044	1.007	1.03	1.015	98.4	98.3	101.4	98.4	100.3	102.8	99.1	101.4	99.9	20	20	20	20	20	20	20	20	20	High	High	High	High	High	High	High
FALSE	High	Master Protein	XP_010666479.1	PREDICTED: pyruvate dehydrogenase E1 component subunit alpha-3, chloroplastic [Beta vulgaris subsp. vulgaris]	0	117.783	47	18	47	18	1	435	47.7	7.15	154.24	18	0.954	0.97	1.009	1.003	0.99	0.943	0.997	1.023	101.3	96.6	98.2	102.1	101.6	100.2	95.5	100.9	103.6	18	18	18	18	18	18	18	18	18	High	High	High	High	High	High	High
FALSE	High	Master Protein	XP_010683100.1	PREDICTED: exportin-2 [Beta vulgaris subsp. vulgaris]	0	117.757	33	24	40	24	1	971	108.9	5.64	117.06	24	1.046	1.021	1.037	1.015	1.02	1.011	1.054	1.086	96.9	101.3	98.9	100.5	98.3	98.8	98	102.1	105.2	26	26	26	26	26	26	26	26	26	High	High	High	High	High	High	High
FALSE	High	Master Protein	XP_010681587.1	PREDICTED: serine/threonine-protein phosphatase 2A 65 kDa regulatory subunit A beta isoform [Beta vulgaris subsp. vulgaris]	0	117.561	40	19	48	16	1	587	65.6	5.1	145.05	19	1.061	0.997	0.979	0.965	0.983	1.009	0.991	1.006	100.1	106.2	99.8	98	96.6	98.4	101	99.2	100.7	18	18	18	18	18	18	18	18	18	High	High	High	High	High	High	High
FALSE	High	Master Protein	XP_010695196.1	PREDICTED: carotenoid 9,10(9',10')-cleavage dioxygenase 1 [Beta vulgaris subsp. vulgaris]	0	117.513	39	19	45	19	1	581	65.4	6.46	135.58	19	1.025	0.99	0.935	0.954	0.941	0.985	0.933	0.984	102.9	105.4	101.9	96.2	98.1	96.8	101.4	96	101.3	20	20	20	20	20	20	20	20	20	High	High	High	High	High	High	High
FALSE	High	Master Protein	XP_010694860.1	PREDICTED: 50S ribosomal protein L1, chloroplastic [Beta vulgaris subsp. vulgaris]	0	117.422	43	16	75	16	1	358	39.3	9.31	212.84	16	0.943	0.973	0.988	0.983	0.973	0.901	0.949	0.915	104.3	98.4	101.5	103.1	102.6	101.5	94	99	95.5	18	18	18	18	18	18	18	18	18	High	High	High	High	High	High	High
FALSE	High	Master Protein	XP_010680998.1	PREDICTED: 14-3-3 protein 2 isoform X1 [Beta vulgaris subsp. vulgaris]	0	117.382	68	18	98	1	1	260	29.4	4.75	258.57	18	1.111	1.497	1.286	1.517	1.392	1.174	1.23	1.255	78.5	87.3	117.5	100.9	119.1	109.3	92.2	96.6	98.6	1	1	1	1	1	1	1	1	1	High	High	High	High	High	High	High
FALSE	High	Master Protein	XP_010673434.1	PREDICTED: 26S proteasome non-ATPase regulatory subunit 1 homolog A [Beta vulgaris subsp. vulgaris]	0	117.316	24	24	51	24	1	1001	109	5.48	139.37	24	0.948	0.978	1	0.974	1.015	0.995	0.984	1.006	101.1	95.8	98.9	101.2	98.4	102.7	100.6	99.5	101.7	24	24	24	24	24	24	24	24	24	High	High	High	High	High	High	High
FALSE	High	Master Protein	XP_010669476.1	PREDICTED: 227 kDa spindle- and centromere-associated protein isoform X1 [Beta vulgaris subsp. vulgaris]	0	117.254	51	22	58	22	1	444	50.8	9.14	159.8	22	1.1	1.042	1.02	1.008	1.01	1.039	1.056	0.988	97.2	106.9	101.2	99.1	97.9	98.1	100.9	102.6	96	24	24	24	24	24	24	24	24	24	High	High	High	High	High	High	High
FALSE	High	Master Protein	XP_010671408.1	PREDICTED: E3 ubiquitin-protein ligase UPL2-like [Beta vulgaris subsp. vulgaris]	0	117.232	9	32	40	28	1	3677	403.6	5.19	91.36	32	0.981	0.961	0.997	1.013	0.989	1.069	1.022	1.072	98.9	97	95	98.6	100.2	97.7	105.6	101.1	106	28	28	28	28	28	28	28	28	28	High	High	High	High	High	High	High
FALSE	High	Master Protein	XP_010673878.1	PREDICTED: phosphoglycolate phosphatase 1B, chloroplastic [Beta vulgaris subsp. vulgaris]	0	117.213	42	14	58	13	1	369	40.7	8.22	226.67	14	0.972	0.974	0.93	0.958	0.937	0.941	0.961	0.97	104.1	101.2	101.4	96.8	99.8	97.6	98	100.1	101	16	16	16	16	16	16	16	16	16	High	High	High	High	High	High	High
FALSE	High	Master Protein	XP_010667056.1	PREDICTED: 60S ribosomal protein L4 [Beta vulgaris subsp. vulgaris]	0	117.076	54	21	63	8	1	408	45.3	10.32	208.64	21	0.928	0.97	0.993	0.955	0.967	1.03	0.962	0.949	102.8	95.5	99.7	102.1	98.2	99.4	105.9	98.9	97.5	8	8	8	8	8	8	8	8	8	High	High	High	High	High	High	High
FALSE	High	Master Protein	XP_010676056.1	PREDICTED: phospho-2-dehydro-3-deoxyheptonate aldolase 1, chloroplastic [Beta vulgaris subsp. vulgaris]	0	116.995	45	22	61	18	1	535	59.3	7.99	207.62	22	1.026	0.996	1.003	0.995	0.982	0.94	0.932	0.889	102.7	105.4	102.3	103	102.2	100.8	96.5	95.8	91.3	18	18	18	18	18	18	18	18	18	High	High	High	High	High	High	High
FALSE	High	Master Protein	XP_010672233.1	PREDICTED: lysine--tRNA ligase isoform X1 [Beta vulgaris subsp. vulgaris]	0	116.956	41	24	57	1	1	622	70.5	5.96	146.73	24	1.045	1.12	1.188	1.008	0.995	1.31	1.097	1.08	91.4	95.5	102.4	108.7	92.2	91	119.8	100.3	98.7	1	1	1	1	1	1	1	1	1	High	High	High	High	High	High	High
FALSE	High	Master Protein	XP_010672706.1	PREDICTED: 60S ribosomal protein L6 [Beta vulgaris subsp. vulgaris]	0	116.738	60	20	53	11	1	230	25.4	10.15	142.54	20	1.043	1.064	1.102	1.123	1.07	1.092	1.036	0.98	94.6	98.7	100.6	104.3	106.3	101.3	103.3	98.1	92.8	11	11	11	11	11	11	11	11	11	High	High	High	High	High	High	High
FALSE	High	Master Protein	XP_010674331.1	PREDICTED: T-complex protein 1 subunit gamma [Beta vulgaris subsp. vulgaris]	0	116.679	57	27	58	27	1	556	60.4	5.88	171.82	27	1.041	1.051	1.031	1.046	1.011	1.034	1.014	1.009	97.4	101.4	102.4	100.5	101.9	98.5	100.8	98.8	98.3	25	25	25	25	25	25	25	25	25	High	High	High	High	High	High	High
FALSE	High	Master Protein	XP_010690543.1	PREDICTED: epidermal growth factor receptor substrate 15-like 1 isoform X1 [Beta vulgaris subsp. vulgaris]	0	116.598	26	27	40	26	1	1252	135.4	5.47	105.14	27	1.044	1.051	1.052	1.002	1.017	1.005	1.047	1.017	97.5	101.7	102.4	102.5	97.7	99.1	98	102	99.1	27	27	27	27	27	27	27	27	27	High	High	High	High	High	High	High
FALSE	High	Master Protein	XP_010680123.1	PREDICTED: sulfite oxidase [Beta vulgaris subsp. vulgaris]	0	116.359	62	20	56	20	1	393	43.6	8.12	187.61	20	1.001	1.021	0.987	1.029	1.003	0.999	0.985	1.007	99.6	99.7	101.7	98.4	102.5	100	99.6	98.2	100.3	21	21	21	21	21	21	21	21	21	High	High	High	High	High	High	High
FALSE	High	Master Protein	XP_010686934.1	PREDICTED: oxygen-evolving enhancer protein 3, chloroplastic [Beta vulgaris subsp. vulgaris]	0	116.241	52	13	176	13	1	233	25	9.72	648.05	13	0.943	0.968	1.013	0.97	0.984	0.95	0.978	1	102.2	96.4	98.9	103.6	99.1	100.5	97.1	100	102.2	13	13	13	13	13	13	13	13	13	High	High	High	High	High	High	High
FALSE	High	Master Protein	XP_010675082.1	PREDICTED: 40S ribosomal protein S3a [Beta vulgaris subsp. vulgaris]	0	116.134	58	16	110	16	1	262	29.9	9.83	368.12	16	0.96	1.009	1.044	1.032	1.025	1.049	1.03	0.99	98.5	94.6	99.3	102.8	101.7	101	103.3	101.4	97.5	20	20	20	20	20	20	20	20	20	High	High	High	High	High	High	High
FALSE	High	Master Protein	XP_010681047.1	PREDICTED: 14-3-3-like protein GF14 kappa [Beta vulgaris subsp. vulgaris]	0	115.921	64	16	80	11	1	248	28.1	4.89	233.74	16	1.06	0.985	0.99	1.004	1.017	1.005	1.045	1.007	98.8	104.7	97.3	97.8	99.2	100.4	99.3	103.2	99.4	12	12	12	12	12	12	12	12	12	High	High	High	High	High	High	High
FALSE	High	Master Protein	XP_010688263.1	PREDICTED: uncharacterized protein LOC104902251 isoform X1 [Beta vulgaris subsp. vulgaris]	0	115.891	25	26	42	26	1	1095	118.1	4.68	105.87	26	0.944	1.065	0.997	1.078	1.05	1.156	1.152	1.174	93.6	88.4	99.7	93.3	100.9	98.2	108.2	107.9	109.9	26	26	26	26	26	26	26	26	26	High	High	High	High	High	High	High
FALSE	High	Master Protein	XP_010670014.1	PREDICTED: chorismate synthase 1, chloroplastic [Beta vulgaris subsp. vulgaris]	0	115.794	54	20	46	20	1	437	46.8	7.9	149.43	20	0.981	0.998	0.968	0.988	0.99	0.993	0.959	0.973	101.7	99.8	101.5	98.4	100.5	100.7	101	97.5	99	20	20	20	20	20	20	20	20	20	High	High	High	High	High	High	High
FALSE	High	Master Protein	XP_010683022.2	PREDICTED: beta-glucosidase 13 [Beta vulgaris subsp. vulgaris]	0	115.616	52	23	46	21	1	566	63.7	6.96	142.04	23	1.303	1.048	1.218	1.027	1.108	1.368	1.357	1.183	84.8	110.5	88.9	103.3	87.1	93.9	116	115.1	100.3	21	21	21	21	21	21	21	21	21	High	High	High	High	High	High	High
FALSE	High	Master Protein	XP_010667112.1	PREDICTED: malate dehydrogenase [NADP], chloroplastic [Beta vulgaris subsp. vulgaris]	0	115.556	45	19	57	19	1	438	47.6	7.59	177.36	19	0.922	0.966	0.952	0.959	0.975	0.973	0.979	0.985	103.3	95.3	99.8	98.3	99.1	100.7	100.5	101.1	101.8	18	18	18	18	18	18	18	18	18	High	High	High	High	High	High	High
FALSE	High	Master Protein	XP_010671025.1	PREDICTED: uncharacterized protein LOC104887935 [Beta vulgaris subsp. vulgaris]	0	115.491	54	17	48	17	1	420	47.2	7.2	144.59	17	0.965	0.974	0.95	1.002	1.036	0.982	0.979	0.974	101.6	98	98.9	96.5	101.8	105.2	99.8	99.4	98.9	18	18	18	18	18	18	18	18	18	High	High	High	High	High	High	High
FALSE	High	Master Protein	XP_019102970.1	PREDICTED: chlorophyll a-b binding protein, chloroplastic-like [Beta vulgaris subsp. vulgaris]	0	115.426	61	8	200	2	1	267	28.3	5.27	663.16	8	1.033	1.039	1.14	1.024	1.087	1.059	1.156	1.02	94.2	97.3	97.9	107.4	96.4	102.3	99.8	108.8	96	2	2	2	2	2	2	2	2	2	High	High	High	High	High	High	High
FALSE	High	Master Protein	XP_010682983.1	PREDICTED: mitochondrial phosphate carrier protein 3, mitochondrial [Beta vulgaris subsp. vulgaris]	0	115.081	44	17	72	17	1	368	39.3	9.1	221.69	17	0.966	0.951	0.94	0.936	0.905	0.974	0.95	0.951	105	101.4	99.8	98.7	98.2	95	102.2	99.7	99.9	19	19	19	19	19	19	19	19	19	High	High	High	High	High	High	High
FALSE	High	Master Protein	XP_010670118.1	PREDICTED: uncharacterized protein LOC104887222 [Beta vulgaris subsp. vulgaris]	0	114.874	46	21	58	10	1	533	60.2	7.59	170	21	1.036	1.008	1.083	1.18	0.977	1.365	1.086	1.081	91.7	95	92.5	99.3	108.2	89.6	125.1	99.6	99.1	10	10	10	10	10	10	10	10	10	High	High	High	High	High	High	High
FALSE	High	Master Protein	XP_010692954.1	PREDICTED: 60S ribosomal protein L7-2 [Beta vulgaris subsp. vulgaris]	0	114.653	67	18	107	3	1	244	28.4	9.96	303.22	18	1.073	1.032	1.077	1.125	1.124	1.127	1.02	0.987	94.1	100.9	97.1	101.3	105.9	105.8	106.1	96	92.9	2	2	2	2	2	2	2	2	2	High	High	High	High	High	High	High
FALSE	High	Master Protein	XP_010690898.1	PREDICTED: coatomer subunit gamma [Beta vulgaris subsp. vulgaris]	0	114.588	36	26	42	26	1	886	98.8	5.14	134.55	26	0.889	0.967	1.063	1.13	1	1.093	1.035	1.062	97.4	86.6	94.2	103.5	110.1	97.4	106.5	100.9	103.5	25	25	25	25	25	25	25	25	25	High	High	High	High	High	High	High
FALSE	High	Master Protein	XP_010693545.1	PREDICTED: 2-hydroxyacyl-CoA lyase [Beta vulgaris subsp. vulgaris]	0	114.554	48	25	49	25	1	568	60.9	6.37	145.29	25	0.975	0.994	0.93	0.95	0.961	0.995	0.959	0.989	102.8	100.3	102.2	95.6	97.7	98.8	102.3	98.6	101.6	25	25	25	25	25	25	25	25	25	High	High	High	High	High	High	High
FALSE	High	Master Protein	XP_010667926.1	PREDICTED: petal death protein [Beta vulgaris subsp. vulgaris]	0	114.491	56	11	111	3	1	298	32.2	6.24	370.18	11	1.117	1.068	1.148	1.096	1.046	0.954	1.158	0.964	94.2	105.3	100.6	108.2	103.2	98.6	89.9	109.1	90.9	4	4	4	4	4	4	4	4	4	High	High	High	High	High	High	High
FALSE	High	Master Protein	XP_019102706.1	PREDICTED: magnesium protoporphyrin IX methyltransferase, chloroplastic [Beta vulgaris subsp. vulgaris]	0	114.488	51	17	49	17	1	334	35.9	7.36	151.19	17	0.943	0.977	0.966	0.947	0.949	0.91	0.901	0.913	105.8	99.7	103.4	102.2	100.2	100.4	96.3	95.3	96.6	18	18	18	18	18	18	18	18	18	High	High	High	High	High	High	High
FALSE	High	Master Protein	XP_010687556.1	PREDICTED: peroxiredoxin Q, chloroplastic [Beta vulgaris subsp. vulgaris]	0	114.442	48	10	63	10	1	214	23.6	9.57	229.84	10	0.942	0.979	0.949	0.985	0.951	0.965	1.008	0.969	102.9	96.9	100.7	97.7	101.3	97.8	99.3	103.7	99.7	11	11	11	11	11	11	11	11	11	High	High	High	High	High	High	High
FALSE	High	Master Protein	XP_010689405.1	PREDICTED: 6-phosphofructo-2-kinase/fructose-2,6-bisphosphatase [Beta vulgaris subsp. vulgaris]	0	114.258	39	22	41	22	1	750	83	6.86	132.47	22	0.959	0.969	0.918	0.953	0.925	0.945	0.924	0.961	105.2	100.9	102	96.6	100.3	97.3	99.4	97.2	101.1	20	20	20	20	20	20	20	20	20	High	High	High	High	High	High	High
FALSE	High	Master Protein	XP_010689260.1	PREDICTED: LOW QUALITY PROTEIN: glucose-6-phosphate 1-dehydrogenase, chloroplastic [Beta vulgaris subsp. vulgaris]	0	114.189	41	24	51	21	1	573	65.1	6.84	152.78	24	0.967	1.028	0.996	1.011	1.062	1.066	1.043	1.048	97.6	94.3	100.4	97.2	98.6	103.7	104.1	101.8	102.3	20	20	20	20	20	20	20	20	20	High	High	High	High	High	High	High
FALSE	High	Master Protein	XP_010685752.1	PREDICTED: eukaryotic translation initiation factor 5B isoform X1 [Beta vulgaris subsp. vulgaris]	0	114.152	21	27	41	4	1	1300	142.9	5.47	99.98	27	1.111	1.143	1.165	1.221	1.311	1.18	1.211	1.099	86.2	95.8	98.5	100.4	105.3	113	101.7	104.4	94.8	4	4	4	4	4	4	4	4	4	High	High	High	High	High	High	High
FALSE	High	Master Protein	XP_010669158.1	PREDICTED: rhodanese-like domain-containing protein 4, chloroplastic [Beta vulgaris subsp. vulgaris]	0	114.084	42	16	63	16	1	469	49.7	5.16	190.98	16	0.953	0.97	0.938	0.963	0.986	0.953	0.965	0.984	103.3	98.4	100.2	96.9	99.4	101.9	98.4	99.7	101.7	15	15	15	15	15	15	15	15	15	High	High	High	High	High	High	High
FALSE	High	Master Protein	XP_010666512.1	PREDICTED: chlorophyll a-b binding protein, chloroplastic-like [Beta vulgaris subsp. vulgaris]	0	113.401	61	8	198	2	1	268	28.4	5.44	680.86	8	0.881	1.102	0.987	1.082	1.374	0.952	0.976	0.991	96.3	84.8	106.1	95.1	104.2	132.4	91.7	94	95.4	2	2	2	2	2	2	2	2	2	High	High	High	High	High	High	High
FALSE	High	Master Protein	XP_010689469.1	PREDICTED: 60S acidic ribosomal protein P1 [Beta vulgaris subsp. vulgaris]	0	113.327	55	5	32	5	1	110	11.2	4.21	186.52	5	0.982	1.002	1.003	0.985	1.001	0.944	0.985	1.006	101	99.3	101.2	101.4	99.5	101.1	95.3	99.5	101.6	5	5	5	5	5	5	5	5	5	High	High	High	High	High	High	High
FALSE	High	Master Protein	XP_010689948.1	PREDICTED: glutamyl-tRNA(Gln) amidotransferase subunit A, chloroplastic/mitochondrial [Beta vulgaris subsp. vulgaris]	0	113.06	41	14	24	14	1	546	58.4	6.33	101.14	14	1.007	1.006	0.997	0.968	0.968	0.964	0.934	0.979	102	102.7	102.6	101.7	98.7	98.8	98.3	95.2	99.9	13	13	13	13	13	13	13	13	13	High	High	High	High	High	High	High
FALSE	High	Master Protein	XP_010689420.1	PREDICTED: L-ascorbate peroxidase, cytosolic [Beta vulgaris subsp. vulgaris]	0	113.016	68	13	85	4	1	250	27.5	5.63	289.56	13	0.966	1.067	0.967	1.044	1.036	1.048	1.113	0.992	97.5	94.2	104	94.3	101.8	101	102.1	108.5	96.7	4	4	4	4	4	4	4	4	4	High	High	High	High	High	High	High
FALSE	High	Master Protein	XP_010670117.1	PREDICTED: uncharacterized protein LOC104887218 [Beta vulgaris subsp. vulgaris]	0	112.845	53	25	48	14	1	533	60.6	7.91	149.3	25	1.047	1.006	1.001	1.064	0.959	1.218	0.975	1.092	96.1	100.6	96.7	96.2	102.3	92.2	117	93.8	105	14	14	14	14	14	14	14	14	14	High	High	High	High	High	High	High
FALSE	High	Master Protein	XP_010692873.1	PREDICTED: petal death protein [Beta vulgaris subsp. vulgaris]	0	112.841	49	11	144	4	1	302	32.5	6.37	468.53	11	1.094	1.067	1.04	1.066	1.024	1.006	1.072	1.032	95.7	104.8	102.1	99.6	102	98.1	96.3	102.6	98.8	5	5	5	5	5	5	5	5	5	High	High	High	High	High	High	High
FALSE	High	Master Protein	XP_010674674.1	PREDICTED: protein LUTEIN DEFICIENT 5, chloroplastic [Beta vulgaris subsp. vulgaris]	0	112.826	41	22	38	22	1	628	70.3	6.18	116.59	22	1.045	1.057	1.012	1.027	1.007	0.953	0.963	0.956	99.8	104.2	105.5	100.9	102.5	100.5	95.1	96.1	95.4	21	21	21	21	21	21	21	21	21	High	High	High	High	High	High	High
FALSE	High	Master Protein	XP_010691580.1	PREDICTED: protein LOW PSII ACCUMULATION 3, chloroplastic [Beta vulgaris subsp. vulgaris]	0	112.695	67	19	50	19	1	378	42.8	6.09	156.96	19	1.059	0.99	0.987	0.992	0.991	0.958	0.976	0.975	100.8	106.8	99.8	99.5	100	99.9	96.6	98.4	98.3	19	19	19	19	19	19	19	19	19	High	High	High	High	High	High	High
FALSE	High	Master Protein	XP_010695656.1	PREDICTED: T-complex protein 1 subunit delta [Beta vulgaris subsp. vulgaris]	0	112.671	43	20	51	20	1	534	57.7	7.21	156.77	20	0.972	0.992	1.042	1.069	0.991	0.963	1.02	0.951	100	97.2	99.2	104.2	106.9	99.1	96.3	102	95.1	22	22	22	22	22	22	22	22	22	High	High	High	High	High	High	High
FALSE	High	Master Protein	XP_010669397.1	PREDICTED: UDP-sulfoquinovose synthase, chloroplastic [Beta vulgaris subsp. vulgaris]	0	112.655	49	19	47	19	1	482	53.6	8.21	149.13	19	0.996	1.012	1.007	0.989	0.987	0.986	0.97	0.997	100.6	100.3	101.8	101.3	99.5	99.3	99.2	97.6	100.4	19	19	19	19	19	19	19	19	19	High	High	High	High	High	High	High
FALSE	High	Master Protein	XP_010678597.1	PREDICTED: 60S ribosomal protein L7-2 [Beta vulgaris subsp. vulgaris]	0	112.429	67	18	97	3	1	244	28.4	9.96	284.63	18	0.955	1.047	1.089	1.072	1.022	0.942	1.078	0.908	98.8	94.3	103.4	107.6	105.8	100.9	93	106.5	89.6	3	3	3	3	3	3	3	3	3	High	High	High	High	High	High	High
FALSE	High	Master Protein	XP_010687165.1	PREDICTED: uncharacterized protein LOC104901308 [Beta vulgaris subsp. vulgaris]	0	112.366	52	17	40	17	1	506	57.4	6.81	140.65	17	0.985	1.123	1.355	1.284	1.187	1.382	1.229	1.266	83.3	82	93.5	112.8	106.9	98.8	115	102.3	105.4	18	18	18	18	18	18	18	18	18	High	High	High	High	High	High	High
FALSE	High	Master Protein	XP_010686245.1	PREDICTED: uncharacterized protein LOC104900519 isoform X1 [Beta vulgaris subsp. vulgaris]	0	112.052	39	19	50	19	1	606	66.6	7.59	160.38	19	0.995	0.995	0.99	0.993	0.968	1.012	1.009	1.073	99.6	99.1	99.1	98.6	98.9	96.4	100.8	100.5	106.9	21	21	21	21	21	21	21	21	21	High	High	High	High	High	High	High
FALSE	High	Master Protein	XP_010673898.1	PREDICTED: membrane-associated protein VIPP1, chloroplastic [Beta vulgaris subsp. vulgaris]	0	111.861	51	16	44	16	1	334	36.2	8.97	149.39	16	0.998	1.012	1.014	1.025	1.001	1.008	1.017	0.993	99.2	99.1	100.4	100.6	101.7	99.4	100	100.9	98.6	17	17	17	17	17	17	17	17	17	High	High	High	High	High	High	High
FALSE	High	Master Protein	XP_010684864.1	PREDICTED: NADH dehydrogenase [ubiquinone] 1 alpha subcomplex subunit 9, mitochondrial [Beta vulgaris subsp. vulgaris]	0	111.748	56	18	40	18	1	395	43.4	9.06	122.76	18	0.956	0.962	0.964	0.94	0.972	1.009	0.981	0.96	102.9	98.4	99	99.2	96.7	100.1	103.9	101	98.8	19	19	19	19	19	19	19	19	19	High	High	High	High	High	High	High
FALSE	High	Master Protein	XP_010684079.1	PREDICTED: phenylalanine ammonia-lyase [Beta vulgaris subsp. vulgaris]	0	111.556	40	25	44	25	1	719	77.8	6.33	118.08	25	0.988	1.005	1.006	1.009	0.957	1.023	1.053	0.981	99.8	98.6	100.2	100.3	100.6	95.5	102.1	105	97.9	25	25	25	25	25	25	25	25	25	High	High	High	High	High	High	High
FALSE	High	Master Protein	XP_010691960.1	PREDICTED: exocyst complex component SEC8 [Beta vulgaris subsp. vulgaris]	0	111.334	29	26	40	26	1	1038	115	5.49	114.11	26	0.947	1.015	0.971	0.997	0.978	0.981	0.995	1.011	101.2	95.8	102.7	98.2	100.9	99	99.3	100.7	102.3	26	26	26	26	26	26	26	26	26	High	High	High	High	High	High	High
FALSE	High	Master Protein	XP_010687539.1	PREDICTED: 20 kDa chaperonin, chloroplastic [Beta vulgaris subsp. vulgaris]	0	111.063	70	14	93	14	1	254	26.9	8.46	367.1	14	0.998	1.025	1.037	1.037	1.017	0.976	1.002	0.999	99	98.8	101.5	102.6	102.7	100.7	96.7	99.2	98.9	16	16	16	16	16	16	16	16	16	High	High	High	High	High	High	High
FALSE	High	Master Protein	XP_010692609.1	PREDICTED: uncharacterized protein LOC104905697 [Beta vulgaris subsp. vulgaris]	0	111.018	58	12	48	12	1	283	30.5	5.8	168.56	12	0.926	0.962	0.933	0.901	0.921	0.92	0.902	0.915	107.4	99.5	103.3	100.2	96.8	98.9	98.8	96.9	98.3	14	14	14	14	14	14	14	14	14	High	High	High	High	High	High	High
FALSE	High	Master Protein	XP_010682836.1	PREDICTED: NADH dehydrogenase [ubiquinone] flavoprotein 1, mitochondrial [Beta vulgaris subsp. vulgaris]	0	111.003	47	22	44	22	1	495	54.4	8.05	127.75	22	0.961	0.962	0.965	0.948	0.98	0.971	1.018	1.101	101.1	97.1	97.3	97.5	95.8	99	98.1	102.9	111.2	21	21	21	21	21	21	21	21	21	High	High	High	High	High	High	High
FALSE	High	Master Protein	XP_019102593.1	PREDICTED: 14-3-3-like protein [Beta vulgaris subsp. vulgaris]	0	110.661	65	16	92	10	1	262	29.6	4.88	258.58	16	1.009	0.989	0.984	0.969	1.049	1.084	1.043	1.087	97.7	98.6	96.6	96.1	94.6	102.5	105.9	101.9	106.2	10	10	10	10	10	10	10	10	10	High	High	High	High	High	High	High
FALSE	High	Master Protein	XP_010675523.1	PREDICTED: proton pump-interactor 1-like [Beta vulgaris subsp. vulgaris]	0	110.633	39	23	44	23	1	616	70.2	9.09	132.95	23	1.045	1.076	1.081	1.104	1.058	1.112	1.13	1.006	93.6	97.9	100.8	101.2	103.4	99.1	104.1	105.8	94.2	23	23	23	23	23	23	23	23	23	High	High	High	High	High	High	High
FALSE	High	Master Protein	XP_010670140.1	PREDICTED: glutathione S-transferase DHAR3, chloroplastic [Beta vulgaris subsp. vulgaris]	0	110.609	60	15	73	14	1	268	30	8.05	232.72	15	0.926	0.962	0.933	0.963	0.964	0.961	0.971	0.98	103.9	96.3	99.9	97	100.1	100.2	99.9	100.9	101.8	16	16	16	16	16	16	16	16	16	High	High	High	High	High	High	High
FALSE	High	Master Protein	XP_010687319.1	PREDICTED: uncharacterized protein LOC104901433 isoform X1 [Beta vulgaris subsp. vulgaris]	0	110.563	66	18	60	18	1	323	35.4	6.55	176.29	18	0.974	1.006	0.97	1.022	0.971	0.977	0.934	0.966	102	99.4	102.6	99	104.3	99.1	99.7	95.3	98.6	19	19	19	19	19	19	19	19	19	High	High	High	High	High	High	High
FALSE	High	Master Protein	XP_010693049.1	PREDICTED: bifunctional protein FolD 2 [Beta vulgaris subsp. vulgaris]	0	110.227	70	18	50	18	1	300	32	7.55	143.07	18	0.996	1.018	0.975	1.019	0.946	0.975	1.069	1.013	99.9	99.5	101.6	97.4	101.8	94.5	97.4	106.8	101.2	18	18	18	18	18	18	18	18	18	High	High	High	High	High	High	High
FALSE	High	Master Protein	XP_010672997.1	PREDICTED: pyruvate kinase 2, cytosolic [Beta vulgaris subsp. vulgaris]	0	110.197	45	19	51	18	1	526	56.7	7.05	162.96	19	0.971	1.017	1.009	0.965	0.983	1.079	1.012	1.001	99.6	96.7	101.3	100.5	96.1	97.9	107.5	100.8	99.6	19	19	19	19	19	19	19	19	19	High	High	High	High	High	High	High
FALSE	High	Master Protein	XP_010677350.1	PREDICTED: phosphoethanolamine N-methyltransferase [Beta vulgaris subsp. vulgaris]	0	110.169	40	17	54	15	1	449	49.7	5.03	177.71	17	1.011	0.994	0.945	0.922	1.024	0.936	0.831	0.965	104.3	105.4	103.7	98.6	96.2	106.8	97.7	86.7	100.7	16	16	16	16	16	16	16	16	16	High	High	High	High	High	High	High
FALSE	High	Master Protein	XP_010677437.1	PREDICTED: probable methyltransferase PMT21 [Beta vulgaris subsp. vulgaris]	0	110.034	47	26	46	26	1	605	69	8.65	124.98	26	1.018	0.997	1	1.079	0.968	0.996	1.032	0.978	99.3	101	99	99.3	107.1	96	98.9	102.4	97.1	25	25	25	25	25	25	25	25	25	High	High	High	High	High	High	High
FALSE	High	Master Protein	XP_010686883.1	PREDICTED: elongation factor 1-gamma [Beta vulgaris subsp. vulgaris]	0	110.002	49	19	75	9	1	416	47.3	5.73	214.74	19	1.022	1.01	0.991	1.034	1.084	1.071	0.985	1.039	97.4	99.6	98.4	96.5	100.7	105.7	104.4	96	101.2	9	9	9	9	9	9	9	9	9	High	High	High	High	High	High	High
FALSE	High	Master Protein	XP_010690433.1	PREDICTED: peptidyl-prolyl cis-trans isomerase [Beta vulgaris subsp. vulgaris]	0	109.962	78	12	110	11	1	171	18.1	7.94	374.26	12	0.968	0.998	1.005	0.997	1.023	1.075	0.989	0.997	99.4	96.3	99.3	99.9	99.1	101.8	106.9	98.3	99.1	14	14	14	14	14	14	14	14	14	High	High	High	High	High	High	High
FALSE	High	Master Protein	XP_010685188.1	PREDICTED: 15-cis-phytoene desaturase, chloroplastic/chromoplastic [Beta vulgaris subsp. vulgaris]	0	109.927	40	18	44	18	1	569	63.6	7.21	137.47	18	0.992	0.986	0.984	0.985	0.981	0.89	0.955	0.977	102.8	102.1	101.4	101.2	101.3	100.9	91.6	98.2	100.5	19	19	19	19	19	19	19	19	19	High	High	High	High	High	High	High
FALSE	High	Master Protein	XP_010688153.1	PREDICTED: 3-hydroxyisobutyryl-CoA hydrolase-like protein 4, mitochondrial isoform X2 [Beta vulgaris subsp. vulgaris]	0	109.89	51	17	42	1	1	418	45.9	5.64	135.95	17	1.048	1.087	1.147	1.354	1.213	1.252	1.091	1.054	87.8	92.1	95.5	100.8	118.9	106.5	110	95.8	92.6	1	1	1	1	1	1	1	1	1	High	High	High	High	High	High	High
FALSE	High	Master Protein	XP_010681104.1	PREDICTED: uncharacterized protein LOC104896100 [Beta vulgaris subsp. vulgaris]	0	109.852	28	22	41	22	1	749	84.2	9.26	122.81	22	1.023	1.033	1.025	1.052	1.036	1.018	1.021	1.004	97.7	100	100.9	100.1	102.8	101.2	99.4	99.8	98.1	22	22	22	22	22	22	22	22	22	High	High	High	High	High	High	High
FALSE	High	Master Protein	XP_010694664.1	PREDICTED: protein argonaute 2 [Beta vulgaris subsp. vulgaris]	0	109.716	25	23	35	23	1	1079	121.6	9.13	114.57	23	0.995	1.027	0.982	1.04	1.027	1.073	0.969	1.048	98.2	97.8	100.9	96.5	102.1	100.9	105.4	95.2	102.9	23	23	23	23	23	23	23	23	23	High	High	High	High	High	High	High
FALSE	High	Master Protein	XP_010691897.1	PREDICTED: synaptotagmin-2 [Beta vulgaris subsp. vulgaris]	0	109.692	45	23	42	20	1	538	61.3	6.98	105.95	23	0.964	0.988	0.967	0.941	0.97	1.047	1.042	1.001	100.9	97.3	99.7	97.5	94.9	97.9	105.6	105.1	101	20	20	20	20	20	20	20	20	20	High	High	High	High	High	High	High
FALSE	High	Master Protein	XP_010695958.1	PREDICTED: haloacid dehalogenase-like hydrolase domain-containing protein At3g48420 [Beta vulgaris subsp. vulgaris]	0	109.646	47	14	62	14	1	323	34.5	8.03	183.43	14	0.933	0.972	0.93	0.961	0.94	0.946	0.951	1.028	103.9	97	101	96.6	99.8	97.7	98.3	98.8	106.8	17	17	17	17	17	17	17	17	17	High	High	High	High	High	High	High
FALSE	High	Master Protein	XP_010685893.1	PREDICTED: chlorophyll a-b binding protein, chloroplastic [Beta vulgaris subsp. vulgaris]	0	109.611	62	8	214	3	1	267	28.4	5.44	736.82	8	0.938	0.977	0.976	0.968	1.034	0.947	1.033	1.028	101.1	94.8	98.8	98.6	97.9	104.5	95.7	104.5	104	3	3	3	3	3	3	3	3	3	High	High	High	High	High	High	High
FALSE	High	Master Protein	XP_010671664.1	PREDICTED: acetate/butyrate--CoA ligase AAE7, peroxisomal [Beta vulgaris subsp. vulgaris]	0	109.584	43	20	43	20	1	564	62.2	8.38	142.08	20	1.016	1.034	0.981	0.957	0.996	1.013	1.003	1.007	99.9	101.6	103.3	98	95.6	99.5	101.3	100.3	100.6	21	21	21	21	21	21	21	21	21	High	High	High	High	High	High	High
FALSE	High	Master Protein	XP_010666023.1	PREDICTED: ATP synthase subunit d, mitochondrial [Beta vulgaris subsp. vulgaris]	0	109.525	79	18	64	18	1	168	19.9	5.1	171.81	18	1.024	1.015	0.998	0.987	1.012	1.022	1.038	1.025	98.7	101	100.2	98.4	97.4	99.9	100.9	102.4	101.1	21	21	21	21	21	21	21	21	21	High	High	High	High	High	High	High
FALSE	High	Master Protein	XP_010689975.1	PREDICTED: UDP-D-apiose/UDP-D-xylose synthase 2 [Beta vulgaris subsp. vulgaris]	0	109.46	60	23	54	23	1	389	43.7	6.05	154.31	23	0.967	0.991	0.961	0.946	0.957	1.008	0.968	0.954	102.8	99.4	101.9	98.8	97.3	98.4	103.6	99.6	98.1	25	25	25	25	25	25	25	25	25	High	High	High	High	High	High	High
FALSE	High	Master Protein	XP_010666922.1	PREDICTED: probable 26S proteasome non-ATPase regulatory subunit 3 [Beta vulgaris subsp. vulgaris]	0	109.452	46	20	49	20	1	487	55.2	8.43	151.91	20	0.916	0.982	1.015	1.012	1.013	1.047	0.965	1.018	100.4	91.9	98.6	101.8	101.5	101.7	105.1	96.8	102.2	21	21	21	21	21	21	21	21	21	High	High	High	High	High	High	High
FALSE	High	Master Protein	XP_010695904.1	PREDICTED: uncharacterized protein LOC104908484 [Beta vulgaris subsp. vulgaris]	0	109.433	36	21	42	21	1	587	65.2	9.06	109.71	21	0.968	1.036	1.027	1.04	1.025	1.06	1.066	1.013	97.5	94.4	101	100.1	101.3	99.9	103.3	103.9	98.7	21	21	21	21	21	21	21	21	21	High	High	High	High	High	High	High
FALSE	High	Master Protein	XP_010685198.1	PREDICTED: 26S protease regulatory subunit 7 [Beta vulgaris subsp. vulgaris]	0	109.303	56	22	50	22	1	426	47.7	6.47	130.19	22	0.958	0.984	0.967	0.943	0.975	1.003	0.965	1.005	102.3	98	100.6	98.9	96.4	99.7	102.6	98.7	102.8	23	23	23	23	23	23	23	23	23	High	High	High	High	High	High	High
FALSE	High	Master Protein	XP_010685108.1	PREDICTED: peptidyl-prolyl cis-trans isomerase FKBP62 [Beta vulgaris subsp. vulgaris]	0	109.025	37	24	44	24	1	547	61.2	5.27	108.26	24	0.895	0.987	1.046	1.089	1.024	1.085	1.015	1.15	96.9	86.7	95.6	101.3	105.5	99.2	105.1	98.3	111.4	24	24	24	24	24	24	24	24	24	High	High	High	High	High	High	High
FALSE	High	Master Protein	XP_010693834.1	PREDICTED: DEAD-box ATP-dependent RNA helicase 37 [Beta vulgaris subsp. vulgaris]	0	108.864	39	23	46	22	1	630	67.4	7.93	131.97	23	0.98	0.983	1.04	1.019	1.008	1.008	1	0.988	99.7	97.7	98	103.7	101.6	100.5	100.6	99.7	98.5	22	22	22	22	22	22	22	22	22	High	High	High	High	High	High	High
FALSE	High	Master Protein	XP_010689000.1	PREDICTED: 26S proteasome non-ATPase regulatory subunit 11 homolog [Beta vulgaris subsp. vulgaris]	0	108.705	51	18	43	5	1	421	47	6.11	140.94	18	1.053	1.018	1.093	1.026	1.068	1.032	1.02	1.057	96.1	101.2	97.8	105	98.5	102.7	99.1	98	101.6	5	5	5	5	5	5	5	5	5	High	High	High	High	High	High	High
FALSE	High	Master Protein	XP_010693759.1	PREDICTED: 50S ribosomal protein L12, chloroplastic [Beta vulgaris subsp. vulgaris]	0	108.621	70	14	131	14	1	188	19.8	5.43	437.86	14	0.953	0.988	1.027	0.999	0.987	0.907	0.945	0.923	103.1	98.2	101.9	105.9	103	101.8	93.5	97.4	95.1	14	14	14	14	14	14	14	14	14	High	High	High	High	High	High	High
FALSE	High	Master Protein	XP_010695211.1	PREDICTED: ATP synthase subunit gamma, mitochondrial [Beta vulgaris subsp. vulgaris]	0	108.568	57	18	55	18	1	323	35.5	8.79	166.85	18	0.989	1.027	1.003	0.989	1.019	1.043	1.033	1.034	98.5	97.4	101.2	98.8	97.4	100.4	102.7	101.7	101.8	20	20	20	20	20	20	20	20	20	High	High	High	High	High	High	High
FALSE	High	Master Protein	XP_010685724.1	PREDICTED: ATP-dependent zinc metalloprotease FTSH 10, mitochondrial [Beta vulgaris subsp. vulgaris]	0	108.493	37	26	41	26	1	819	90.7	6.83	104.63	26	1.016	1.03	1.031	1.044	1.052	1.054	1.026	1.018	97.1	98.6	100	100.1	101.4	102.1	102.3	99.5	98.8	26	26	26	26	26	26	26	26	26	High	High	High	High	High	High	High
FALSE	High	Master Protein	XP_010689885.1	PREDICTED: 60S acidic ribosomal protein P0 [Beta vulgaris subsp. vulgaris]	0	108.388	53	12	94	11	1	321	34.2	5.2	337.35	12	1.015	1.004	1.013	0.991	1.02	1.004	0.962	0.977	100.2	101.6	100.6	101.5	99.2	102.1	100.5	96.4	97.9	12	12	12	12	12	12	12	12	12	High	High	High	High	High	High	High
FALSE	High	Master Protein	XP_010691149.1	PREDICTED: phospholipase D alpha 1 [Beta vulgaris subsp. vulgaris]	0	108.227	37	24	51	21	1	809	91.9	5.73	141.18	24	1.01	1.007	1.025	1.033	1.023	1.051	1.067	1.092	96.7	97.6	97.3	99.2	99.9	98.9	101.6	103.2	105.6	21	21	21	21	21	21	21	21	21	High	High	High	High	High	High	High
FALSE	High	Master Protein	XP_010691056.1	PREDICTED: acetylornithine aminotransferase, mitochondrial [Beta vulgaris subsp. vulgaris]	0	108.106	51	18	49	18	1	465	49.8	6.83	180.2	18	0.926	0.949	0.947	0.946	0.95	0.956	0.934	0.946	105.2	97.4	99.8	99.7	99.5	100	100.6	98.2	99.5	19	19	19	19	19	19	19	19	19	High	High	High	High	High	High	High
FALSE	High	Master Protein	XP_010686661.1	PREDICTED: eukaryotic peptide chain release factor GTP-binding subunit ERF3A isoform X2 [Beta vulgaris subsp. vulgaris]	0	108.088	40	18	47	4	1	509	56.9	5.21	161.78	18	1.114	1.052	1.179	1.24	1.077	1.055	1.18	1.137	89.7	99.9	94.4	105.7	111.2	96.6	94.6	105.8	102	4	4	4	4	4	4	4	4	4	High	High	High	High	High	High	High
FALSE	High	Master Protein	XP_010680310.1	PREDICTED: fumarate hydratase 1, mitochondrial [Beta vulgaris subsp. vulgaris]	0	107.993	43	15	33	15	1	490	53.2	7.97	127.74	15	1.024	1.009	0.989	0.978	0.987	1.016	0.997	1.005	99.9	102.3	100.9	98.8	97.7	98.6	101.6	99.6	100.4	15	15	15	15	15	15	15	15	15	High	High	High	High	High	High	High
FALSE	High	Master Protein	XP_010690842.1	PREDICTED: diaminopimelate decarboxylase 2, chloroplastic [Beta vulgaris subsp. vulgaris]	0	107.98	35	17	41	17	1	491	54.2	8.03	145.16	17	0.977	1.028	0.996	1.02	1.017	0.989	1.008	1.017	99.4	97.2	102.3	99	101.4	101.1	98.3	100.2	101.1	18	18	18	18	18	18	18	18	18	High	High	High	High	High	High	High
FALSE	High	Master Protein	XP_019103328.1	PREDICTED: cullin-1 isoform X1 [Beta vulgaris subsp. vulgaris]	0	107.946	37	25	35	14	1	775	89.5	7.14	109.89	25	0.993	1.032	1.046	1.062	1.01	1.027	1.06	1.014	97.4	96.7	100.4	101.8	103.4	98.3	100	103.2	98.8	14	14	14	14	14	14	14	14	14	High	High	High	High	High	High	High
FALSE	High	Master Protein	XP_010690829.1	PREDICTED: 26S protease regulatory subunit 10B homolog A [Beta vulgaris subsp. vulgaris]	0	107.858	56	17	40	4	1	397	44.5	7.88	132.48	17	1.028	1.076	1.056	1.057	1.064	1.046	1.045	1.037	95.6	98.4	102.9	101	101.1	101.8	100.1	99.9	99.2	4	4	4	4	4	4	4	4	4	High	High	High	High	High	High	High
FALSE	High	Master Protein	XP_010690037.1	PREDICTED: probable 2-carboxy-D-arabinitol-1-phosphatase [Beta vulgaris subsp. vulgaris]	0	107.798	41	17	41	17	1	497	54.8	6.42	121.07	17	0.999	1.014	0.996	1.038	1.011	1.04	1.01	1.066	98.1	98	99.4	97.7	101.9	99.2	102	99.1	104.6	19	19	19	19	19	19	19	19	19	High	High	High	High	High	High	High
FALSE	High	Master Protein	XP_010681780.1	PREDICTED: ATP phosphoribosyltransferase 2, chloroplastic [Beta vulgaris subsp. vulgaris]	0	107.663	49	15	59	15	1	407	44.4	6.93	190.16	15	1.084	1.028	1.053	1.073	1.054	1.026	1.036	1.017	96	104.2	98.7	101.2	103	101.2	98.5	99.5	97.6	14	14	14	14	14	14	14	14	14	High	High	High	High	High	High	High
FALSE	High	Master Protein	XP_010685602.1	PREDICTED: phosphomethylpyrimidine synthase, chloroplastic isoform X2 [Beta vulgaris subsp. vulgaris]	0	107.57	35	20	47	20	1	648	72.5	6.19	155.45	20	1.131	1.061	0.996	1.067	0.97	0.887	1.005	0.895	99.9	112.9	106	99.4	106.6	96.9	88.6	100.4	89.4	21	21	21	21	21	21	21	21	21	High	High	High	High	High	High	High
FALSE	High	Master Protein	XP_010673469.1	PREDICTED: mitochondrial dicarboxylate/tricarboxylate transporter DTC [Beta vulgaris subsp. vulgaris]	0	107.393	67	15	46	10	1	299	32	9.47	160.11	15	0.944	1.005	0.931	0.946	0.985	1.02	0.98	1	102.1	96.4	102.7	95.1	96.6	100.6	104.2	100.1	102.1	11	11	11	11	11	11	11	11	11	High	High	High	High	High	High	High
FALSE	High	Master Protein	XP_010693816.1	PREDICTED: mitochondrial dicarboxylate/tricarboxylate transporter DTC [Beta vulgaris subsp. vulgaris]	0	107.317	66	14	48	9	1	299	31.8	9.54	147.8	14	0.962	0.971	0.928	0.923	0.957	0.988	0.956	0.958	104.2	100.2	101.1	96.6	96.1	99.6	102.9	99.5	99.8	11	11	11	11	11	11	11	11	11	High	High	High	High	High	High	High
FALSE	High	Master Protein	XP_010670461.1	PREDICTED: uridine 5'-monophosphate synthase [Beta vulgaris subsp. vulgaris]	0	107.097	47	19	41	19	1	482	51.9	7.14	135.93	19	0.953	0.985	0.97	0.941	0.967	0.998	0.994	0.98	102.4	97.6	100.8	99.4	96.4	99	102.2	101.8	100.4	20	20	20	20	20	20	20	20	20	High	High	High	High	High	High	High
FALSE	High	Master Protein	XP_010675060.1	PREDICTED: flowering locus K homology domain [Beta vulgaris subsp. vulgaris]	0	107.053	36	17	43	17	1	558	59.6	4.82	136.32	17	1.02	0.986	1.04	0.999	1.065	0.998	1.011	1.067	98	99.9	96.6	101.9	97.9	104.4	97.8	99	104.6	16	16	16	16	16	16	16	16	16	High	High	High	High	High	High	High
FALSE	High	Master Protein	XP_010685874.1	PREDICTED: phototropin-1 [Beta vulgaris subsp. vulgaris]	0	106.876	27	23	32	23	1	994	112.1	6.79	85.11	23	1.061	0.963	1.022	0.975	1.054	1.14	1.119	0.977	96.7	102.6	93.1	98.8	94.2	101.8	110.2	108.2	94.5	22	22	22	22	22	22	22	22	22	High	High	High	High	High	High	High
FALSE	High	Master Protein	XP_019104709.1	PREDICTED: dihydroxy-acid dehydratase, chloroplastic [Beta vulgaris subsp. vulgaris]	0	106.86	33	19	52	19	1	613	65.4	6.09	163.55	19	1.011	1.03	1.014	1.007	1.041	0.997	0.986	1.024	98.8	99.9	101.7	100.2	99.4	102.9	98.5	97.4	101.2	20	20	20	20	20	20	20	20	20	High	High	High	High	High	High	High
FALSE	High	Master Protein	XP_010688803.1	PREDICTED: eukaryotic translation initiation factor 5B-like, partial [Beta vulgaris subsp. vulgaris]	0	106.831	23	26	36	3	1	1066	117.9	6.05	97.64	26	0.977	1.12	1.119	1.149	1.158	1.287	1.255	1.082	88.7	86.6	99.4	99.2	101.9	102.7	114.1	111.3	96	3	3	3	3	3	3	3	3	3	High	High	High	High	High	High	High
FALSE	High	Master Protein	XP_010676800.1	PREDICTED: importin subunit beta-1 [Beta vulgaris subsp. vulgaris]	0	106.767	27	20	33	20	1	867	96.1	4.73	109.01	20	0.947	0.982	1.011	0.995	0.984	1.008	0.966	0.962	101.6	96.2	99.8	102.8	101.2	100	102.5	98.2	97.8	22	22	22	22	22	22	22	22	22	High	High	High	High	High	High	High
FALSE	High	Master Protein	XP_010691882.1	PREDICTED: protein IN2-1 homolog B [Beta vulgaris subsp. vulgaris]	0	106.603	75	14	56	14	1	235	26.6	5.15	175.28	14	0.948	0.978	0.904	0.881	0.984	1.138	1.088	1.122	99.5	94.4	97.3	90	87.7	98	113.3	108.3	111.7	15	15	15	15	15	15	15	15	15	High	High	High	High	High	High	High
FALSE	High	Master Protein	XP_010680552.1	PREDICTED: asparagine synthetase [glutamine-hydrolyzing] 2 [Beta vulgaris subsp. vulgaris]	0	106.42	41	20	42	20	1	587	66	6.46	134.59	20	0.992	1.06	1.019	1.087	1.025	1.037	1.03	1.02	97.1	96.3	102.9	99	105.5	99.5	100.7	100	99	21	21	21	21	21	21	21	21	21	High	High	High	High	High	High	High
FALSE	High	Master Protein	XP_010677901.1	PREDICTED: adenylate kinase 4 [Beta vulgaris subsp. vulgaris]	0	106.274	65	17	61	17	1	242	26.5	8.12	200.58	17	0.969	1.011	0.987	0.994	1.001	1.005	0.994	1.013	100.3	97.2	101.4	99	99.7	100.4	100.8	99.7	101.6	18	18	18	18	18	18	18	18	18	High	High	High	High	High	High	High
FALSE	High	Master Protein	XP_010670717.1	PREDICTED: chlorophyll a-b binding protein CP29.1, chloroplastic [Beta vulgaris subsp. vulgaris]	0	105.954	41	12	88	10	1	285	31	5.94	264.36	12	0.888	0.969	1.021	0.977	1.044	0.972	1.029	0.982	101.3	89.9	98.1	103.5	99	105.8	98.5	104.3	99.6	10	10	10	10	10	10	10	10	10	High	High	High	High	High	High	High
FALSE	High	Master Protein	XP_010671296.1	PREDICTED: 60S ribosomal protein L9 [Beta vulgaris subsp. vulgaris]	0	105.924	67	14	84	14	1	193	21.9	9.44	279.97	14	0.945	0.999	1.013	0.988	0.996	0.966	0.971	0.949	102	96.4	101.8	103.3	100.7	101.6	98.5	99	96.8	16	16	16	16	16	16	16	16	16	High	High	High	High	High	High	High
FALSE	High	Master Protein	XP_010672867.1	PREDICTED: thioredoxin reductase NTRC [Beta vulgaris subsp. vulgaris]	0	105.914	44	18	56	18	1	533	58.4	6.48	207.95	18	0.975	0.971	0.944	0.983	0.959	0.95	0.979	0.976	103	100.4	100	97.2	101.3	98.8	97.8	100.8	100.6	18	18	18	18	18	18	18	18	18	High	High	High	High	High	High	High
FALSE	High	Master Protein	XP_010682610.1	PREDICTED: MLP-like protein 423 [Beta vulgaris subsp. vulgaris]	0	105.902	68	14	65	13	1	153	17.2	4.98	222.68	14	1.043	0.95	1.04	1.098	0.994	1.12	1.131	1.058	95.4	99.6	90.7	99.2	104.8	94.8	106.8	107.9	100.9	15	15	15	15	15	15	15	15	15	High	High	High	High	High	High	High
FALSE	High	Master Protein	XP_010669493.1	PREDICTED: L-arabinokinase [Beta vulgaris subsp. vulgaris]	0	105.833	28	25	34	25	1	991	108.3	6.35	100.44	25	0.935	0.99	0.969	0.967	0.987	0.994	0.992	0.986	102	95.4	101	98.8	98.6	100.8	101.5	101.2	100.6	25	25	25	25	25	25	25	25	25	High	High	High	High	High	High	High
FALSE	High	Master Protein	XP_010691962.1	PREDICTED: aspartate--tRNA ligase, chloroplastic/mitochondrial [Beta vulgaris subsp. vulgaris]	0	105.743	42	23	39	23	1	677	75.3	6.77	99.26	23	1.021	1.023	1.016	0.998	0.994	0.978	0.987	0.993	99.9	102	102.2	101.5	99.7	99.3	97.7	98.6	99.2	22	22	22	22	22	22	22	22	22	High	High	High	High	High	High	High
FALSE	High	Master Protein	XP_019103036.1	PREDICTED: 40S ribosomal protein S4-1 [Beta vulgaris subsp. vulgaris]	0	105.564	60	17	81	12	1	262	29.9	10.23	222.44	17	1.01	0.984	1.001	0.986	0.982	0.982	0.944	0.916	102.2	103.2	100.6	102.3	100.8	100.4	100.4	96.5	93.6	14	14	14	14	14	14	14	14	14	High	High	High	High	High	High	High
FALSE	High	Master Protein	XP_010676358.1	PREDICTED: V-type proton ATPase subunit E [Beta vulgaris subsp. vulgaris]	0	105.495	53	14	69	14	1	229	26.3	7.37	193.5	14	1.044	0.983	1.006	0.979	1.048	1	1.026	1.071	98.3	102.6	96.7	98.8	96.2	103	98.3	100.9	105.2	17	17	17	17	17	17	17	17	17	High	High	High	High	High	High	High
FALSE	High	Master Protein	XP_010696143.1	PREDICTED: LOW QUALITY PROTEIN: betaine aldehyde dehydrogenase, chloroplastic-like [Beta vulgaris subsp. vulgaris]	0	105.369	42	15	50	3	1	506	55.5	5.69	188.79	15	1.106	1.145	1.195	1.257	1.239	1.155	1.224	1.356	84.3	93.3	96.5	100.7	106	104.5	97.3	103.2	114.3	3	3	3	3	3	3	3	3	3	High	High	High	High	High	High	High
FALSE	High	Master Protein	XP_010684080.1	PREDICTED: isocitrate dehydrogenase [NAD] catalytic subunit 5, mitochondrial [Beta vulgaris subsp. vulgaris]	0	105.36	49	16	39	16	1	359	39.3	6.68	134.22	16	1.018	1.019	1	1.002	1.029	1.05	0.995	1.017	98.6	100.3	100.5	98.6	98.8	101.4	103.5	98.1	100.3	17	17	17	17	17	17	17	17	17	High	High	High	High	High	High	High
FALSE	High	Master Protein	XP_010680726.1	PREDICTED: probable mitochondrial-processing peptidase subunit beta, mitochondrial [Beta vulgaris subsp. vulgaris]	0	105.312	48	23	53	23	1	517	57.1	7.14	156.42	23	0.982	0.988	0.964	0.954	0.989	1.02	0.97	0.988	101.6	99.9	100.4	98	97	100.5	103.6	98.6	100.4	23	23	23	23	23	23	23	23	23	High	High	High	High	High	High	High
FALSE	High	Master Protein	XP_010675628.1	PREDICTED: protochlorophyllide reductase, chloroplastic [Beta vulgaris subsp. vulgaris]	0	105.129	54	19	64	17	1	402	43.3	9.14	177.09	19	0.941	0.975	1.091	1.039	1.022	0.998	0.966	0.933	100.4	94.5	97.9	109.5	104.3	102.6	100.2	96.9	93.7	19	19	19	19	19	19	19	19	19	High	High	High	High	High	High	High
FALSE	High	Master Protein	XP_010668197.1	PREDICTED: bark storage protein A [Beta vulgaris subsp. vulgaris]	0	105.11	52	15	41	13	1	342	37.9	9.23	141.86	15	1.116	1.076	1.165	1.028	1.04	1.393	1.07	1.221	89	99.3	95.8	103.8	91.6	92.6	124	95.2	108.7	13	13	13	13	13	13	13	13	13	High	High	High	High	High	High	High
FALSE	High	Master Protein	XP_010673461.1	PREDICTED: lysine--tRNA ligase, chloroplastic/mitochondrial [Beta vulgaris subsp. vulgaris]	0	104.95	40	23	49	23	1	582	65.9	6.81	134.45	23	1.039	1.038	1.025	1.011	1.038	1.003	1.014	0.984	98.3	102.1	102	100.8	99.4	102	98.7	99.7	96.8	22	22	22	22	22	22	22	22	22	High	High	High	High	High	High	High
FALSE	High	Master Protein	XP_010693036.1	PREDICTED: protoporphyrinogen oxidase 1, chloroplastic [Beta vulgaris subsp. vulgaris]	0	104.497	44	18	40	18	1	562	60.2	9.09	122.52	18	0.944	0.963	0.924	0.908	0.934	0.944	0.934	0.921	106.2	100.2	102.3	98.1	96.5	99.2	100.3	99.2	97.9	18	18	18	18	18	18	18	18	18	High	High	High	High	High	High	High
FALSE	High	Master Protein	XP_010671875.1	PREDICTED: ATP synthase subunit O, mitochondrial [Beta vulgaris subsp. vulgaris]	0	104.259	52	13	56	13	1	241	26.8	9.45	196.81	13	0.988	1.012	0.979	0.995	1.016	1.023	1.027	1.027	99.2	98.1	100.4	97.2	98.8	100.9	101.5	101.9	101.9	14	14	14	14	14	14	14	14	14	High	High	High	High	High	High	High
FALSE	High	Master Protein	XP_010686405.1	PREDICTED: chaperone protein dnaJ A6, chloroplastic [Beta vulgaris subsp. vulgaris]	0	104.112	39	17	49	14	1	442	47.4	9.04	140.04	17	1.019	1.04	1.01	1.033	0.989	1.007	1.032	0.974	98.9	100.7	102.8	99.8	102.1	97.8	99.6	102	96.3	14	14	14	14	14	14	14	14	14	High	High	High	High	High	High	High
FALSE	High	Master Protein	XP_010671137.1	PREDICTED: protein EXPORTIN 1A isoform X1 [Beta vulgaris subsp. vulgaris]	0	104.087	25	24	44	24	1	1077	123.5	5.57	119.58	24	1.016	1.02	1.039	1.042	1.007	1.044	0.998	0.991	98.3	99.8	100.2	102.1	102.5	99	102.6	98.1	97.4	24	24	24	24	24	24	24	24	24	High	High	High	High	High	High	High
FALSE	High	Master Protein	XP_010670693.1	PREDICTED: GTP-binding nuclear protein Ran-3 [Beta vulgaris subsp. vulgaris]	0	104.012	58	12	57	12	1	221	25.2	6.64	236	12	0.992	1.017	0.997	0.967	0.995	1.032	0.986	0.995	100.2	99.4	101.9	99.9	96.9	99.7	103.4	98.8	99.7	12	12	12	12	12	12	12	12	12	High	High	High	High	High	High	High
FALSE	High	Master Protein	XP_010689898.1	PREDICTED: 14-3-3-like protein D [Beta vulgaris subsp. vulgaris]	0	103.961	67	18	175	13	1	260	29.7	4.97	464.46	18	1.039	1.074	1.09	1.11	1.079	1.038	1.114	1.035	94	97.6	100.9	102.4	104.3	101.4	97.6	104.6	97.2	15	15	15	15	15	15	15	15	15	High	High	High	High	High	High	High
FALSE	High	Master Protein	XP_010679146.1	PREDICTED: pyruvate kinase isozyme A, chloroplastic [Beta vulgaris subsp. vulgaris]	0	103.836	45	20	46	20	1	565	62.4	5.82	126.54	20	0.951	1.019	1.023	1.025	1.012	0.992	0.967	0.937	100.8	95.8	102.8	103.1	103.3	102	100.1	97.5	94.5	22	22	22	22	22	22	22	22	22	High	High	High	High	High	High	High
FALSE	High	Master Protein	XP_010669773.1	PREDICTED: chalcone--flavonone isomerase [Beta vulgaris subsp. vulgaris]	0	103.78	67	13	46	13	1	223	24.7	4.97	148.84	13	0.949	0.953	1.021	1.036	0.906	0.933	1.007	0.908	103.3	98.1	98.5	105.4	107	93.6	96.4	104	93.8	13	13	13	13	13	13	13	13	13	High	High	High	High	High	High	High
FALSE	High	Master Protein	XP_010693397.1	PREDICTED: probable mitochondrial-processing peptidase subunit beta, mitochondrial [Beta vulgaris subsp. vulgaris]	0	103.524	40	18	44	18	1	522	58.2	7.56	122.34	18	0.948	1.015	1.001	1.006	1.03	0.999	0.981	0.97	100.6	95.4	102	100.6	101.2	103.5	100.5	98.6	97.6	19	19	19	19	19	19	19	19	19	High	High	High	High	High	High	High
FALSE	High	Master Protein	XP_010681090.1	PREDICTED: soluble inorganic pyrophosphatase 6, chloroplastic [Beta vulgaris subsp. vulgaris]	0	103.399	41	12	91	12	1	299	33.4	7.99	324.12	12	1.009	1.07	0.992	0.986	1.003	1.013	0.99	1.101	98.2	99.1	105.1	97.4	96.8	98.5	99.5	97.2	108.1	14	14	14	14	14	14	14	14	14	High	High	High	High	High	High	High
FALSE	High	Master Protein	XP_010671436.1	PREDICTED: starch synthase 1, chloroplastic/amyloplastic [Beta vulgaris subsp. vulgaris]	0	103.232	34	18	35	18	1	705	77.8	5.54	115.19	18	0.996	0.997	0.966	0.992	0.979	0.973	0.988	0.99	101.4	100.9	101	97.9	100.5	99.2	98.6	100.2	100.3	18	18	18	18	18	18	18	18	18	High	High	High	High	High	High	High
FALSE	High	Master Protein	XP_010690832.1	PREDICTED: 26S protease regulatory subunit 10B homolog A [Beta vulgaris subsp. vulgaris]	0	103.098	54	18	37	5	1	397	44.5	7.88	120.69	18	0.905	0.999	0.949	0.877	0.977	1.014	0.931	0.971	104.4	94.5	104.3	99.1	91.5	102	105.9	97.2	101.3	5	5	5	5	5	5	5	5	5	High	High	High	High	High	High	High
FALSE	High	Master Protein	XP_010691536.1	PREDICTED: 60S ribosomal protein L8-1 [Beta vulgaris subsp. vulgaris]	0	103.034	59	17	84	17	1	260	28.2	10.73	261.53	17	0.95	1.011	1.058	1.033	1.031	1.007	1.021	0.902	99.9	94.9	100.9	105.6	103.2	102.9	100.5	102	90.1	20	20	20	20	20	20	20	20	20	High	High	High	High	High	High	High
FALSE	High	Master Protein	XP_010688675.1	PREDICTED: succinate--CoA ligase [ADP-forming] subunit alpha-1, mitochondrial [Beta vulgaris subsp. vulgaris]	0	102.864	58	14	42	14	1	342	35.5	8.69	149.59	14	0.954	0.992	0.951	0.94	1	1.038	0.992	1.017	101.3	96.7	100.5	96.3	95.3	101.3	105.1	100.5	103.1	16	16	16	16	16	16	16	16	16	High	High	High	High	High	High	High
FALSE	High	Master Protein	XP_010683504.1	PREDICTED: uncharacterized protein LOC104898167 isoform X1 [Beta vulgaris subsp. vulgaris]	0	102.703	34	20	42	20	1	618	66.8	6.93	119.74	20	1	1.028	1.016	1.014	1.035	1.014	1.016	1.004	98.6	98.6	101.4	100.2	100	102	100	100.2	99	21	21	21	21	21	21	21	21	21	High	High	High	High	High	High	High
FALSE	High	Master Protein	XP_010682554.1	PREDICTED: carbonic anhydrase 2 isoform X1 [Beta vulgaris subsp. vulgaris]	0	102.63	60	12	70	11	1	287	31.5	7.2	290.06	12	1.086	1.02	1.032	0.979	1.012	0.951	1.004	1.008	99	107.6	101	102.1	96.9	100.2	94.1	99.4	99.8	11	11	11	11	11	11	11	11	11	High	High	High	High	High	High	High
FALSE	High	Master Protein	XP_010670910.1	PREDICTED: importin subunit alpha-1 [Beta vulgaris subsp. vulgaris]	0	102.6	44	16	39	11	1	526	58.2	5.17	122.07	16	1.125	0.949	1.04	1.004	0.978	0.997	1.058	1.02	98.1	110.4	93.2	102.1	98.5	96	97.8	103.9	100.1	11	11	11	11	11	11	11	11	11	High	High	High	High	High	High	High
FALSE	High	Master Protein	XP_010668174.1	PREDICTED: ER membrane protein complex subunit 1 [Beta vulgaris subsp. vulgaris]	0	102.593	27	22	33	22	1	983	109.7	7.01	112.13	22	0.998	1.007	0.99	0.981	1.002	1.018	0.976	0.998	100.3	100.1	101.1	99.3	98.4	100.5	102.2	97.9	100.1	23	23	23	23	23	23	23	23	23	High	High	High	High	High	High	High
FALSE	High	Master Protein	XP_019107622.1	PREDICTED: D-glycerate 3-kinase, chloroplastic [Beta vulgaris subsp. vulgaris]	0	102.565	42	16	54	16	1	424	47.2	6.73	180.24	16	0.936	0.954	0.905	0.965	0.938	0.941	0.951	0.989	104.9	98.2	100.1	94.9	101.2	98.4	98.7	99.8	103.8	16	16	16	16	16	16	16	16	16	High	High	High	High	High	High	High
FALSE	High	Master Protein	XP_010674194.1	PREDICTED: tryptophan--tRNA ligase, cytoplasmic [Beta vulgaris subsp. vulgaris]	0	102.366	59	21	43	21	1	403	45.9	5.87	119.7	21	0.952	0.971	0.989	0.942	0.982	0.969	0.969	0.993	102.7	97.8	99.6	101.6	96.7	100.8	99.4	99.5	102	20	20	20	20	20	20	20	20	20	High	High	High	High	High	High	High
FALSE	High	Master Protein	XP_010675070.1	PREDICTED: argininosuccinate lyase, chloroplastic [Beta vulgaris subsp. vulgaris]	0	102.236	41	20	37	20	1	528	58.6	6.29	99.01	20	1.016	1.048	1.008	1.061	1.049	1.001	0.946	0.974	98.9	100.5	103.6	99.7	104.9	103.7	99	93.5	96.2	20	20	20	20	20	20	20	20	20	High	High	High	High	High	High	High
FALSE	High	Master Protein	XP_010689247.1	PREDICTED: 50S ribosomal protein L9, chloroplastic [Beta vulgaris subsp. vulgaris]	0	102.233	58	15	67	15	1	196	22	9.77	194.17	15	0.957	0.966	0.982	0.953	0.971	0.902	0.925	0.876	105.5	100.9	101.9	103.6	100.5	102.4	95.2	97.6	92.4	18	18	18	18	18	18	18	18	18	High	High	High	High	High	High	High
FALSE	High	Master Protein	XP_010684757.1	PREDICTED: protease Do-like 2, chloroplastic isoform X1 [Beta vulgaris subsp. vulgaris]	0	102.161	40	19	44	19	1	632	69.7	6.37	128.73	19	1.006	1.009	1.047	1.016	1.057	0.962	1.017	1.004	98.7	99.3	99.6	103.4	100.3	104.3	94.9	100.4	99.1	21	21	21	21	21	21	21	21	21	High	High	High	High	High	High	High
FALSE	High	Master Protein	XP_010677330.1	PREDICTED: ABC transporter B family member 2-like [Beta vulgaris subsp. vulgaris]	0	101.982	24	25	40	21	1	1256	137.9	8.53	93.01	25	1.013	1.012	1.011	1.061	0.962	0.94	1.069	0.996	99.3	100.6	100.5	100.4	105.3	95.5	93.3	106.1	98.9	20	20	20	20	20	20	20	20	20	High	High	High	High	High	High	High
FALSE	High	Master Protein	XP_010691975.1	PREDICTED: dynamin-related protein 1E [Beta vulgaris subsp. vulgaris]	0	101.865	52	28	44	21	1	615	68.7	7.55	127.75	28	1.005	1.027	1.03	1.034	1.039	1.023	1.02	1	98	98.5	100.7	101	101.4	101.9	100.3	100	98.1	18	18	18	18	18	18	18	18	18	High	High	High	High	High	High	High
FALSE	High	Master Protein	XP_010693484.1	PREDICTED: oxygen-dependent coproporphyrinogen-III oxidase, chloroplastic [Beta vulgaris subsp. vulgaris]	0	101.778	43	17	58	17	1	394	44.2	6.76	196.41	17	0.889	0.992	1.017	1.051	1.044	0.972	1.006	0.967	100.7	89.6	99.9	102.4	105.8	105.1	97.8	101.3	97.3	17	17	17	17	17	17	17	17	17	High	High	High	High	High	High	High
FALSE	High	Master Protein	XP_010668530.1	PREDICTED: argininosuccinate synthase, chloroplastic [Beta vulgaris subsp. vulgaris]	0	101.773	49	21	49	21	1	487	53.9	7.03	146.06	21	1	1.024	1.034	1.038	1.035	1.013	1.033	1.005	98	98	100.3	101.3	101.8	101.5	99.3	101.3	98.5	21	21	21	21	21	21	21	21	21	High	High	High	High	High	High	High
FALSE	High	Master Protein	XP_010688692.1	PREDICTED: isocitrate dehydrogenase [NADP] [Beta vulgaris subsp. vulgaris]	0	101.463	44	21	49	15	1	465	52.6	7.75	143.16	21	0.993	0.977	0.92	0.898	0.96	0.965	0.896	0.967	104.9	104.2	102.5	96.6	94.3	100.7	101.3	94.1	101.5	14	14	14	14	14	14	14	14	14	High	High	High	High	High	High	High
FALSE	High	Master Protein	XP_019106691.1	PREDICTED: pentatricopeptide repeat-containing protein At4g16390, chloroplastic [Beta vulgaris subsp. vulgaris]	0	101.43	37	19	41	18	1	683	76.6	6.55	137.27	19	0.957	1.008	0.982	1.006	0.975	0.937	0.974	0.954	102.3	98	103.2	100.5	103	99.7	95.9	99.7	97.6	18	18	18	18	18	18	18	18	18	High	High	High	High	High	High	High
FALSE	High	Master Protein	XP_010692874.1	PREDICTED: petal death protein [Beta vulgaris subsp. vulgaris]	0	101.41	57	11	88	5	1	302	32.4	6.04	276.23	11	1.067	1.08	1.067	1.149	1.087	1.036	1.134	1.019	93.4	99.6	100.9	99.6	107.3	101.5	96.7	105.9	95.1	5	5	5	5	5	5	5	5	5	High	High	High	High	High	High	High
FALSE	High	Master Protein	XP_010679580.1	PREDICTED: subtilisin-like protease SBT1.7 [Beta vulgaris subsp. vulgaris]	0	101.37	39	20	35	20	1	768	81.4	6.8	116.53	20	1.009	1.02	0.97	1.002	1.002	0.99	0.957	0.996	100.6	101.6	102.6	97.6	100.8	100.8	99.6	96.2	100.2	22	22	22	22	22	22	22	22	22	High	High	High	High	High	High	High
FALSE	High	Master Protein	XP_010679155.1	PREDICTED: tryptophan synthase alpha chain isoform X1 [Beta vulgaris subsp. vulgaris]	0	101.132	56	12	33	12	1	315	33.8	6.39	140.34	12	1.092	0.989	1.045	0.991	0.944	0.992	0.96	1.012	99.7	108.9	98.6	104.3	98.8	94.2	98.9	95.7	100.9	13	13	13	13	13	13	13	13	13	High	High	High	High	High	High	High
FALSE	High	Master Protein	XP_010683615.1	PREDICTED: 2-Cys peroxiredoxin BAS1, chloroplastic [Beta vulgaris subsp. vulgaris]	0	101.068	54	10	131	10	1	271	29.7	8.34	509.75	10	0.997	1.001	0.986	1.014	1.007	0.96	0.992	1.037	100.1	99.8	100.1	98.7	101.5	100.8	96	99.3	103.8	10	10	10	10	10	10	10	10	10	High	High	High	High	High	High	High
FALSE	High	Master Protein	XP_010671923.1	PREDICTED: K(+) efflux antiporter 2, chloroplastic [Beta vulgaris subsp. vulgaris]	0	101.024	19	18	31	18	1	1229	132.2	5.17	101.13	18	0.942	1.032	1.045	1.173	1.056	1.086	1.067	1.117	94.6	89	97.6	98.8	110.9	99.8	102.7	100.9	105.7	18	18	18	18	18	18	18	18	18	High	High	High	High	High	High	High
FALSE	High	Master Protein	XP_010691726.1	PREDICTED: phenylalanine--tRNA ligase, chloroplastic/mitochondrial [Beta vulgaris subsp. vulgaris]	0	100.897	47	20	49	20	1	450	51.2	6.3	147.61	20	1.006	0.979	0.991	0.978	0.972	0.961	0.977	1.003	101.5	102.1	99.4	100.6	99.3	98.7	97.5	99.2	101.8	20	20	20	20	20	20	20	20	20	High	High	High	High	High	High	High
FALSE	High	Master Protein	XP_010687033.1	PREDICTED: DNA damage-binding protein 1 [Beta vulgaris subsp. vulgaris]	0	100.843	23	23	38	23	1	1089	121.3	5.36	105.75	23	1.092	0.981	1.01	1.003	0.998	0.986	0.99	0.964	99.7	108.9	97.9	100.7	100	99.5	98.3	98.7	96.1	23	23	23	23	23	23	23	23	23	High	High	High	High	High	High	High
FALSE	High	Master Protein	XP_010676809.1	PREDICTED: 40S ribosomal protein S4-1 [Beta vulgaris subsp. vulgaris]	0	100.796	54	14	75	9	1	263	30	10.17	227.37	14	1.027	1.012	1.047	0.981	1.071	1.048	1.016	0.947	98.4	101	99.6	103	96.5	105.4	103.1	99.9	93.1	10	10	10	10	10	10	10	10	10	High	High	High	High	High	High	High
FALSE	High	Master Protein	XP_010678626.1	PREDICTED: arginine--tRNA ligase, chloroplastic/mitochondrial [Beta vulgaris subsp. vulgaris]	0	100.781	41	21	33	14	1	589	66.8	5.64	109.45	21	1.028	1.016	1.035	1.017	1.06	0.987	1.009	1.005	98.3	101	99.8	101.8	100	104.2	97	99.2	98.7	13	13	13	13	13	13	13	13	13	High	High	High	High	High	High	High
FALSE	High	Master Protein	XP_010669755.1	PREDICTED: flavonol synthase/flavanone 3-hydroxylase [Beta vulgaris subsp. vulgaris]	0	100.755	51	13	41	13	1	348	39.4	5.68	142.05	13	0.932	0.991	0.976	1.029	0.952	1.02	0.988	0.989	101.4	94.5	100.5	98.9	104.3	96.5	103.4	100.2	100.3	13	13	13	13	13	13	13	13	13	High	High	High	High	High	High	High
FALSE	High	Master Protein	XP_010671672.1	PREDICTED: dihydrolipoyl dehydrogenase 1, chloroplastic [Beta vulgaris subsp. vulgaris]	0	100.721	36	18	46	18	1	565	60.2	7.68	158.84	18	0.959	0.975	1.023	1.001	0.985	0.975	0.961	1.628	94.7	90.8	92.3	96.8	94.8	93.2	92.3	91	154.1	18	18	18	18	18	18	18	18	18	High	High	High	High	High	High	High
FALSE	High	Master Protein	XP_010688926.1	PREDICTED: protein disulfide isomerase-like 2-3 [Beta vulgaris subsp. vulgaris]	0	100.463	43	19	38	19	1	438	47.9	5.85	114.93	19	1.033	1.014	1.027	0.941	1.015	0.976	0.919	1.02	100.6	103.9	102	103.3	94.6	102.2	98.2	92.5	102.6	19	19	19	19	19	19	19	19	19	High	High	High	High	High	High	High
FALSE	High	Master Protein	XP_010694202.1	PREDICTED: tryptophan synthase beta chain 1 [Beta vulgaris subsp. vulgaris]	0	100.446	43	22	45	22	1	465	50.8	7.25	137.92	22	1.027	1.049	1.017	1.03	1.047	1.003	1.017	1.014	97.8	100.4	102.6	99.5	100.7	102.4	98.1	99.5	99.1	23	23	23	23	23	23	23	23	23	High	High	High	High	High	High	High
FALSE	High	Master Protein	XP_010667516.1	PREDICTED: aspartic proteinase A1 [Beta vulgaris subsp. vulgaris]	0	100.431	35	13	37	11	1	513	55.8	5.03	111.5	13	0.977	0.974	0.983	0.966	0.981	1.043	0.985	1.048	100.5	98.2	97.9	98.8	97.1	98.6	104.8	98.9	105.3	11	11	11	11	11	11	11	11	11	High	High	High	High	High	High	High
FALSE	High	Master Protein	XP_010683144.1	PREDICTED: imidazole glycerol phosphate synthase hisHF, chloroplastic isoform X2 [Beta vulgaris subsp. vulgaris]	0	100.419	44	21	39	21	1	595	64.3	5.72	112.79	21	1.012	0.979	1.003	0.997	0.982	0.975	0.988	0.984	100.9	102.1	98.7	101.2	100.6	99.1	98.4	99.7	99.2	21	21	21	21	21	21	21	21	21	High	High	High	High	High	High	High
FALSE	High	Master Protein	XP_010695651.1	PREDICTED: bifunctional aspartate aminotransferase and glutamate/aspartate-prephenate aminotransferase [Beta vulgaris subsp. vulgaris]	0	100.378	51	20	42	20	1	474	51.3	7.56	138.48	20	1.152	1.019	0.978	0.971	0.982	1.087	1.008	1.027	97.6	112.4	99.4	95.4	94.8	95.9	106	98.3	100.2	20	20	20	20	20	20	20	20	20	High	High	High	High	High	High	High
FALSE	High	Master Protein	XP_010671332.1	PREDICTED: caffeic acid 3-O-methyltransferase [Beta vulgaris subsp. vulgaris]	0	100.366	64	16	48	15	1	365	40	6.15	137.75	16	1.023	0.973	0.958	0.949	1	0.978	1.002	1.134	99.8	102.1	97.1	95.6	94.7	99.8	97.6	100	113.2	16	16	16	16	16	16	16	16	16	High	High	High	High	High	High	High
FALSE	High	Master Protein	XP_010674905.1	PREDICTED: threonine--tRNA ligase, chloroplastic/mitochondrial 2 isoform X1 [Beta vulgaris subsp. vulgaris]	0	100.336	36	20	42	20	1	680	78	6.65	113.46	20	1.017	1.025	1.006	1.049	0.998	0.991	0.981	0.985	99.4	101.1	101.9	100	104.3	99.3	98.5	97.5	97.9	20	20	20	20	20	20	20	20	20	High	High	High	High	High	High	High
FALSE	High	Master Protein	XP_010682545.1	PREDICTED: probable nucleoredoxin 1 [Beta vulgaris subsp. vulgaris]	0	100.27	37	18	47	14	1	572	65	5.24	146.7	18	1.011	0.984	0.922	0.936	1.02	1.063	0.938	1.06	100.7	101.8	99.1	92.9	94.3	102.8	107.1	94.5	106.8	14	14	14	14	14	14	14	14	14	High	High	High	High	High	High	High
FALSE	High	Master Protein	XP_010688160.2	PREDICTED: fe-S cluster assembly factor HCF101, chloroplastic [Beta vulgaris subsp. vulgaris]	0	100.191	41	18	36	18	1	572	62.4	5.95	106.67	18	0.998	0.956	0.984	0.944	0.939	0.967	0.922	0.938	104.1	103.9	99.5	102.4	98.2	97.7	100.6	96	97.6	19	19	19	19	19	19	19	19	19	High	High	High	High	High	High	High
FALSE	High	Master Protein	XP_010686393.1	PREDICTED: guanylate-binding protein 3 [Beta vulgaris subsp. vulgaris]	0	100.16	25	28	43	28	1	1078	121.5	6.8	90.45	28	0.991	1.046	1.089	1.126	1.086	1.075	1.093	1.029	94.4	93.6	98.7	102.8	106.3	102.5	101.5	103.1	97.2	27	27	27	27	27	27	27	27	27	High	High	High	High	High	High	High
FALSE	High	Master Protein	XP_010674184.1	PREDICTED: GTP-binding protein SAR1A [Beta vulgaris subsp. vulgaris]	0	100.132	56	11	32	2	1	193	22	6.95	127.12	11	1.037	1.051	1.063	1.044	1.045	1.003	1.127	1.248	93.6	97	98.4	99.5	97.7	97.7	93.9	105.5	116.8	2	2	2	2	2	2	2	2	2	High	High	High	High	High	High	High
FALSE	High	Master Protein	XP_010691087.1	PREDICTED: uncharacterized protein LOC104904517 [Beta vulgaris subsp. vulgaris]	0	100.014	45	12	34	12	1	453	50.5	6.06	136.09	12	0.973	1.04	0.992	1.037	0.972	0.926	0.962	1	101.1	98.4	105.1	100.3	104.8	98.3	93.7	97.2	101.1	13	13	13	13	13	13	13	13	13	High	High	High	High	High	High	High
FALSE	High	Master Protein	XP_010687755.1	PREDICTED: transmembrane 9 superfamily member 11 [Beta vulgaris subsp. vulgaris]	0	100.01	26	18	45	15	1	656	73.9	7.18	131.36	18	0.95	0.969	0.955	0.929	0.94	1.05	0.995	0.986	102.6	97.4	99.4	97.9	95.3	96.5	107.7	102.1	101.1	17	17	17	17	17	17	17	17	17	High	High	High	High	High	High	High
FALSE	High	Master Protein	XP_010682142.2	PREDICTED: 60S ribosomal protein L6 [Beta vulgaris subsp. vulgaris]	0	99.943	65	16	49	7	1	206	22.7	10.1	152	16	0.986	1.022	1.071	1.022	1.031	0.956	1.004	0.923	99.8	98.4	102.1	106.9	102	103	95.4	100.2	92.1	7	7	7	7	7	7	7	7	7	High	High	High	High	High	High	High
FALSE	High	Master Protein	XP_010683201.1	PREDICTED: probable methyltransferase PMT2 [Beta vulgaris subsp. vulgaris]	0	99.847	41	21	38	19	1	610	68.4	8.56	111.57	21	1.069	1.019	0.982	1	0.988	0.996	1.022	0.979	99.4	106.2	101.3	97.6	99.4	98.2	99	101.6	97.3	19	19	19	19	19	19	19	19	19	High	High	High	High	High	High	High
FALSE	High	Master Protein	XP_010673694.1	PREDICTED: glucan endo-1,3-beta-glucosidase [Beta vulgaris subsp. vulgaris]	0	99.761	63	18	51	15	1	342	37.4	9.16	145.12	18	1.175	1.037	0.954	0.927	1.141	1.138	0.9	1.15	95.5	112.2	99.1	91.1	88.5	109	108.7	85.9	109.9	17	17	17	17	17	17	17	17	17	High	High	High	High	High	High	High
FALSE	High	Master Protein	XP_010669911.1	PREDICTED: methionine--tRNA ligase, chloroplastic/mitochondrial [Beta vulgaris subsp. vulgaris]	0	99.675	33	20	41	20	1	603	66.9	6.68	117.92	20	0.96	0.963	0.967	0.973	0.975	1.009	0.996	1.005	101.7	97.6	97.9	98.4	99	99.1	102.6	101.3	102.3	20	20	20	20	20	20	20	20	20	High	High	High	High	High	High	High
FALSE	High	Master Protein	XP_010667095.1	PREDICTED: 3-isopropylmalate dehydratase large subunit, chloroplastic [Beta vulgaris subsp. vulgaris]	0	99.581	41	17	47	17	1	513	55.6	7.75	131.36	17	0.944	0.977	0.948	0.962	0.979	0.975	1.068	0.989	101.8	96	99.5	96.5	97.9	99.6	99.2	108.7	100.7	20	20	20	20	20	20	20	20	20	High	High	High	High	High	High	High
FALSE	High	Master Protein	XP_010665785.1	PREDICTED: glutathione S-transferase [Beta vulgaris subsp. vulgaris]	0	99.336	73	10	52	9	1	214	23.9	5.78	195.77	10	1.083	1.019	0.941	0.954	1.043	0.993	0.903	0.986	100.9	109.2	102.7	94.9	96.3	105.2	100.2	91.1	99.5	11	11	11	11	11	11	11	11	11	High	High	High	High	High	High	High
FALSE	High	Master Protein	XP_010694774.1	PREDICTED: rubisco accumulation factor 1.1, chloroplastic [Beta vulgaris subsp. vulgaris]	0	99.325	34	13	47	13	1	461	50.8	5.19	151.12	13	1.045	1.076	1.055	1.108	1.035	1.005	1.039	1.115	95	99.3	102.2	100.2	105.2	98.3	95.4	98.6	105.8	14	14	14	14	14	14	14	14	14	High	High	High	High	High	High	High
FALSE	High	Master Protein	XP_010674246.1	PREDICTED: eIF-2-alpha kinase activator GCN1 [Beta vulgaris subsp. vulgaris]	0	99.04	12	26	31	26	1	2612	284.4	6.96	95.04	26	1.003	1.006	1.033	1.083	1.008	1.095	1.05	1.079	96.2	96.5	96.7	99.4	104.2	97	105.3	101	103.7	25	25	25	25	25	25	25	25	25	High	High	High	High	High	High	High
FALSE	High	Master Protein	XP_010685502.1	PREDICTED: molybdopterin biosynthesis protein CNX1 [Beta vulgaris subsp. vulgaris]	0	99.009	44	21	34	21	1	649	68.8	6.49	106.27	21	1.064	1.025	1.047	1.069	1.007	0.964	1.042	1.114	96.4	102.7	98.9	101	103.1	97.1	93	100.5	107.4	21	21	21	21	21	21	21	21	21	High	High	High	High	High	High	High
FALSE	High	Master Protein	XP_010666089.1	PREDICTED: uncharacterized protein ycf39 isoform X1 [Beta vulgaris subsp. vulgaris]	0	98.993	51	16	57	16	1	396	44	8.54	183.27	16	0.908	0.953	0.956	0.952	0.949	0.944	0.954	0.954	105	95.4	100	100.4	100	99.6	99.2	100.2	100.2	18	18	18	18	18	18	18	18	18	High	High	High	High	High	High	High
FALSE	High	Master Protein	XP_010688095.1	PREDICTED: transportin-1 [Beta vulgaris subsp. vulgaris]	0	98.846	31	19	32	19	1	892	99.3	5.02	98.47	19	1.175	1.191	1.176	1.065	1.179	1.139	1.134	1.163	88	103.4	104.9	103.5	93.7	103.8	100.3	99.9	102.4	20	20	20	20	20	20	20	20	20	High	High	High	High	High	High	High
FALSE	High	Master Protein	XP_010692414.1	PREDICTED: photosystem II 22 kDa protein, chloroplastic isoform X1 [Beta vulgaris subsp. vulgaris]	0	98.824	32	11	93	5	1	271	28.8	9.2	318.93	11	0.946	0.915	0.893	0.908	0.926	1.001	0.96	1.001	105.3	99.6	96.3	94	95.6	97.5	105.4	101.1	105.4	5	5	5	5	5	5	5	5	5	High	High	High	High	High	High	High
FALSE	High	Master Protein	XP_010678054.1	PREDICTED: uncharacterized protein LOC104893623 isoform X1 [Beta vulgaris subsp. vulgaris]	0	98.77	47	17	33	17	1	498	53.6	5.68	107.39	17	0.76	1.038	1.057	1.069	1.018	1.014	1.038	1.009	100	76	103.7	105.7	106.8	101.8	101.3	103.8	100.9	18	18	18	18	18	18	18	18	18	High	High	High	High	High	High	High
FALSE	High	Master Protein	XP_010671563.1	PREDICTED: pyruvate kinase isozyme G, chloroplastic [Beta vulgaris subsp. vulgaris]	0	98.722	38	18	41	17	1	577	63	6.83	122.1	18	1.017	1.012	1.09	1.06	0.998	0.958	0.969	0.926	99.7	101.4	100.9	108.6	105.6	99.4	95.5	96.6	92.3	16	16	16	16	16	16	16	16	16	High	High	High	High	High	High	High
FALSE	High	Master Protein	XP_010690937.1	PREDICTED: phospholipase A-2-activating protein isoform X1 [Beta vulgaris subsp. vulgaris]	0	98.697	31	20	31	20	1	759	83.7	5.71	103.52	20	1.003	0.963	0.956	0.923	0.968	0.996	0.937	0.957	103.4	103.8	99.6	98.8	95.4	100.1	103	96.8	99	19	19	19	19	19	19	19	19	19	High	High	High	High	High	High	High
FALSE	High	Master Protein	XP_010693147.1	PREDICTED: proline--tRNA ligase, chloroplastic/mitochondrial [Beta vulgaris subsp. vulgaris]	0	98.677	40	18	34	18	1	538	60.3	7.33	117.64	18	1.01	1.019	1.018	1.056	1.018	0.972	1.012	1.01	98.7	99.7	100.6	100.6	104.3	100.5	96	100	99.7	17	17	17	17	17	17	17	17	17	High	High	High	High	High	High	High
FALSE	High	Master Protein	XP_010680793.1	PREDICTED: branched-chain-amino-acid aminotransferase 5, chloroplastic [Beta vulgaris subsp. vulgaris]	0	98.639	42	15	52	15	1	414	45.2	6.79	157.6	15	0.945	0.969	0.987	0.971	0.972	0.955	0.979	0.967	102.9	97.2	99.8	101.6	99.9	100	98.3	100.7	99.5	17	17	17	17	17	17	17	17	17	High	High	High	High	High	High	High
FALSE	High	Master Protein	XP_010695365.1	PREDICTED: acetolactate synthase 1, chloroplastic [Beta vulgaris subsp. vulgaris]	0	98.463	34	19	38	19	1	665	72.2	7.23	132.03	19	1.032	1.002	1.005	1.022	0.956	0.944	0.955	0.922	101.9	105.1	102	102.3	104	97.4	96.1	97.3	93.9	19	19	19	19	19	19	19	19	19	High	High	High	High	High	High	High
FALSE	High	Master Protein	XP_019103138.1	PREDICTED: large proline-rich protein BAG6 [Beta vulgaris subsp. vulgaris]	0	98.451	31	20	32	20	1	927	96	5.25	100.95	20	0.988	1.003	1.01	1.019	1.074	1.031	1.024	1.026	98.1	96.9	98.4	99.1	99.9	105.3	101.2	100.4	100.6	17	17	17	17	17	17	17	17	17	High	High	High	High	High	High	High
FALSE	High	Master Protein	XP_010690597.1	PREDICTED: phototropin-2 [Beta vulgaris subsp. vulgaris]	0	98.345	27	22	38	22	1	905	101.2	7.02	116.99	22	1.003	0.991	1.028	1.016	1.007	1.007	1.049	1.078	98	98.4	97.1	100.8	99.6	98.7	98.7	102.9	105.7	22	22	22	22	22	22	22	22	22	High	High	High	High	High	High	High
FALSE	High	Master Protein	XP_010693962.1	PREDICTED: glutathione reductase, chloroplastic [Beta vulgaris subsp. vulgaris]	0	97.895	44	16	45	16	1	498	53.9	5.85	155.08	16	0.981	0.965	0.931	0.92	0.976	1.005	0.932	0.97	103.7	101.7	100.1	96.6	95.4	101.2	104.2	96.6	100.6	16	16	16	16	16	16	16	16	16	High	High	High	High	High	High	High
FALSE	High	Master Protein	XP_010682580.1	PREDICTED: spermidine synthase 1 [Beta vulgaris subsp. vulgaris]	0	97.718	42	13	38	13	1	342	37.8	5.05	136.49	13	0.972	1.025	1.002	0.987	1.007	0.949	0.985	0.97	101.2	98.4	103.7	101.3	99.8	101.8	96	99.7	98.1	13	13	13	13	13	13	13	13	13	High	High	High	High	High	High	High
FALSE	High	Master Protein	XP_010666573.1	PREDICTED: ABC transporter C family member 14-like [Beta vulgaris subsp. vulgaris]	0	97.689	19	23	29	21	1	1535	173	7.02	87.01	23	1.009	1.003	1.031	1.053	0.961	1.044	1.044	0.995	98.5	99.3	98.7	101.5	103.7	94.6	102.8	102.8	98	20	20	20	20	20	20	20	20	20	High	High	High	High	High	High	High
FALSE	High	Master Protein	XP_010679642.1	PREDICTED: histidinol dehydrogenase, chloroplastic isoform X1 [Beta vulgaris subsp. vulgaris]	0	97.644	40	15	26	15	1	490	53.3	6.33	98.17	15	0.996	1.009	0.991	0.963	0.988	0.969	0.986	1.015	100.9	100.5	101.8	100	97.2	99.8	97.8	99.5	102.4	15	15	15	15	15	15	15	15	15	High	High	High	High	High	High	High
FALSE	High	Master Protein	XP_010684796.1	PREDICTED: alcohol dehydrogenase class-3 [Beta vulgaris subsp. vulgaris]	0	97.611	48	12	48	12	1	379	40.7	6.81	157.02	12	0.928	0.964	0.912	0.877	0.979	0.978	0.955	0.94	105.5	97.9	101.7	96.2	92.5	103.2	103.2	100.7	99.1	13	13	13	13	13	13	13	13	13	High	High	High	High	High	High	High
FALSE	High	Master Protein	XP_010688057.1	PREDICTED: caffeic acid 3-O-methyltransferase [Beta vulgaris subsp. vulgaris]	0	97.509	55	15	53	7	1	370	40.7	5.47	156.69	15	0.992	0.935	0.859	0.893	0.906	0.936	0.926	0.91	107.7	106.8	100.7	92.5	96.1	97.6	100.8	99.8	98	8	8	8	8	8	8	8	8	8	High	High	High	High	High	High	High
FALSE	High	Master Protein	XP_010677282.1	PREDICTED: pentatricopeptide repeat-containing protein At5g46580, chloroplastic [Beta vulgaris subsp. vulgaris]	0	97.449	38	23	36	21	1	712	80.2	6.99	110.41	23	1.024	1.038	1.065	1.028	1.021	0.965	1.003	0.936	99.1	101.5	102.9	105.6	101.9	101.2	95.6	99.4	92.7	21	21	21	21	21	21	21	21	21	High	High	High	High	High	High	High
FALSE	High	Master Protein	XP_010670817.1	PREDICTED: thiamine thiazole synthase, chloroplastic isoform X1 [Beta vulgaris subsp. vulgaris]	0	97.278	47	10	45	10	1	352	37.5	5.2	156.56	10	0.993	0.964	0.977	1.02	0.929	0.927	0.919	0.918	104.1	103.3	100.3	101.7	106.2	96.8	96.5	95.6	95.5	15	15	15	15	15	15	15	15	15	High	High	High	High	High	High	High
FALSE	High	Master Protein	XP_010678277.1	PREDICTED: omega-hydroxypalmitate O-feruloyl transferase [Beta vulgaris subsp. vulgaris]	0	97.23	45	20	53	20	1	433	48.3	5.74	147.47	20	0.95	0.975	0.943	0.982	0.939	0.952	0.992	0.988	103.2	98.1	100.6	97.3	101.4	96.9	98.2	102.4	101.9	21	21	21	21	21	21	21	21	21	High	High	High	High	High	High	High
FALSE	High	Master Protein	XP_010674966.1	PREDICTED: bifunctional 3-dehydroquinate dehydratase/shikimate dehydrogenase, chloroplastic [Beta vulgaris subsp. vulgaris]	0	97.172	49	18	31	18	1	516	55.5	6.47	105.1	18	0.978	1.012	1.004	0.984	1.009	1.008	1.024	1.027	99.5	97.3	100.7	99.9	97.9	100.4	100.3	101.9	102.1	18	18	18	18	18	18	18	18	18	High	High	High	High	High	High	High
FALSE	High	Master Protein	XP_010689310.1	PREDICTED: protein THYLAKOID FORMATION1, chloroplastic [Beta vulgaris subsp. vulgaris]	0	97.159	43	11	54	11	1	288	32.7	8.18	211.05	11	0.997	0.976	0.984	0.988	1.011	0.974	1.003	0.999	100.8	100.4	98.4	99.2	99.5	101.9	98.1	101.1	100.7	12	12	12	12	12	12	12	12	12	High	High	High	High	High	High	High
FALSE	High	Master Protein	XP_010677508.1	PREDICTED: glucose-6-phosphate isomerase, cytosolic [Beta vulgaris subsp. vulgaris]	0	97.155	39	19	44	19	1	568	62.6	6.44	114.31	19	1.122	1.053	1.017	1.075	1.039	1.024	1.005	1.013	96.3	108	101.4	97.9	103.5	100	98.6	96.8	97.5	20	20	20	20	20	20	20	20	20	High	High	High	High	High	High	High
FALSE	High	Master Protein	XP_010677978.1	PREDICTED: serine/threonine-protein phosphatase 2A 65 kDa regulatory subunit A beta isoform [Beta vulgaris subsp. vulgaris]	0	97.1	39	17	39	14	1	587	65.3	4.98	100.58	17	0.969	0.941	0.954	0.923	0.936	0.94	0.926	0.939	105.5	102.3	99.3	100.6	97.4	98.7	99.2	97.8	99.1	14	14	14	14	14	14	14	14	14	High	High	High	High	High	High	High
FALSE	High	Master Protein	XP_010667084.1	PREDICTED: glutamyl-tRNA(Gln) amidotransferase subunit B, chloroplastic/mitochondrial isoform X1 [Beta vulgaris subsp. vulgaris]	0	97.024	33	22	45	22	1	679	75.9	8.37	122.76	22	0.969	0.968	0.976	0.965	0.958	0.952	0.95	0.971	103.4	100.1	100.1	100.9	99.7	99	98.3	98.2	100.3	22	22	22	22	22	22	22	22	22	High	High	High	High	High	High	High
FALSE	High	Master Protein	XP_010682575.1	PREDICTED: aldehyde dehydrogenase family 2 member B7, mitochondrial isoform X1 [Beta vulgaris subsp. vulgaris]	0	97.014	36	17	41	15	1	534	57.8	6.98	135.51	17	1.023	1.123	1.016	0.897	0.975	0.939	0.972	0.942	101.3	103.6	113.7	102.9	90.8	98.7	95.1	98.5	95.4	14	14	14	14	14	14	14	14	14	High	High	High	High	High	High	High
FALSE	High	Master Protein	XP_010692136.1	PREDICTED: CCR4-NOT transcription complex subunit 1 isoform X1 [Beta vulgaris subsp. vulgaris]	0	96.929	13	27	33	27	1	2390	264.7	5.8	95.13	27	1.308	0.997	1.14	1.075	1.031	1.016	1.037	1.035	93.4	122.2	93.1	106.4	100.4	96.3	94.9	96.8	96.6	27	27	27	27	27	27	27	27	27	High	High	High	High	High	High	High
FALSE	High	Master Protein	XP_010685643.1	PREDICTED: patellin-3 [Beta vulgaris subsp. vulgaris]	0	96.882	49	23	44	22	1	505	57.6	5.34	116.54	23	0.963	0.991	0.998	0.964	1.019	1.058	1.018	1.005	99.8	96.2	98.9	99.6	96.2	101.7	105.6	101.6	100.3	22	22	22	22	22	22	22	22	22	High	High	High	High	High	High	High
FALSE	High	Master Protein	XP_010690375.1	PREDICTED: E3 ubiquitin-protein ligase UPL3 [Beta vulgaris subsp. vulgaris]	0	96.86	13	22	30	22	1	1882	201.7	6.05	86.71	22	0.976	1.08	1.115	1.166	1.092	1.129	1.112	1.058	92.5	90.3	99.9	103.1	107.9	101	104.5	102.9	97.9	21	21	21	21	21	21	21	21	21	High	High	High	High	High	High	High
FALSE	High	Master Protein	XP_010693356.1	PREDICTED: uncharacterized protein LOC104906319 [Beta vulgaris subsp. vulgaris]	0	96.855	21	28	37	28	1	1625	175.8	7.93	83.4	28	0.993	0.981	0.972	0.961	0.976	1.054	1.018	1.01	100.4	99.7	98.5	97.6	96.5	98	105.8	102.2	101.4	28	28	28	28	28	28	28	28	28	High	High	High	High	High	High	High
FALSE	High	Master Protein	XP_010689113.1	PREDICTED: ABC transporter F family member 1 [Beta vulgaris subsp. vulgaris]	0	96.74	33	16	34	15	1	595	66.8	6.79	104.36	16	0.982	0.994	1.011	1.027	1.023	1.052	0.995	1.029	98.8	97	98.2	99.9	101.4	101	103.9	98.2	101.6	15	15	15	15	15	15	15	15	15	High	High	High	High	High	High	High
FALSE	High	Master Protein	XP_010685211.1	PREDICTED: alanine aminotransferase 2 [Beta vulgaris subsp. vulgaris]	0	96.653	42	19	34	19	1	535	59	6.3	100.9	19	1.015	1.001	0.983	1.004	1.004	1.019	1.007	1.016	99.5	100.9	99.5	97.7	99.9	99.9	101.4	100.1	101	19	19	19	19	19	19	19	19	19	High	High	High	High	High	High	High
FALSE	High	Master Protein	XP_010686448.1	PREDICTED: 30S ribosomal protein S5, chloroplastic [Beta vulgaris subsp. vulgaris]	0	96.589	53	16	86	16	1	309	33.7	9.07	271.91	16	0.976	1.034	1.02	1.026	1.018	0.952	0.964	0.944	100.7	98.3	104.2	102.8	103.3	102.5	95.9	97.1	95.1	19	19	19	19	19	19	19	19	19	High	High	High	High	High	High	High
FALSE	High	Master Protein	XP_010679892.1	PREDICTED: 3-dehydroquinate synthase, chloroplastic [Beta vulgaris subsp. vulgaris]	0	96.583	46	20	48	20	1	452	49	6.4	131.51	20	1.012	1	0.994	0.98	0.977	0.989	0.967	0.977	101.2	102.4	101.2	100.6	99.1	98.9	100	97.8	98.8	21	21	21	21	21	21	21	21	21	High	High	High	High	High	High	High
FALSE	High	Master Protein	XP_010677245.1	PREDICTED: mitochondrial carnitine/acylcarnitine carrier-like protein [Beta vulgaris subsp. vulgaris]	0	96.456	52	14	46	14	1	296	30.1	8.98	145.88	14	1.013	1.013	0.99	1.035	0.99	0.983	1.064	1.005	99	100.3	100.2	98	102.5	98	97.3	105.4	99.4	15	15	15	15	15	15	15	15	15	High	High	High	High	High	High	High
FALSE	High	Master Protein	XP_010666865.1	PREDICTED: chlorophyll a-b binding protein CP24, chloroplastic [Beta vulgaris subsp. vulgaris]	0	96.454	38	9	49	9	1	266	28.1	6.6	182.63	9	0.83	0.902	0.957	0.897	0.974	0.893	0.94	0.932	108.1	89.7	97.5	103.5	96.9	105.3	96.5	101.7	100.7	9	9	9	9	9	9	9	9	9	High	High	High	High	High	High	High
FALSE	High	Master Protein	XP_010667351.1	PREDICTED: L-ascorbate oxidase homolog [Beta vulgaris subsp. vulgaris]	0	96.408	35	16	50	14	1	539	59.8	9.36	150.1	16	0.967	1.02	1.04	1.04	1.041	1.077	1.054	1.006	97.4	94.1	99.3	101.3	101.2	101.4	104.8	102.6	97.9	14	14	14	14	14	14	14	14	14	High	High	High	High	High	High	High
FALSE	High	Master Protein	XP_010681150.1	PREDICTED: photosystem I reaction center subunit II, chloroplastic [Beta vulgaris subsp. vulgaris]	0	96.226	39	10	248	10	1	217	23.4	9.58	882.84	10	1.026	1.022	1.045	1.042	1.07	1.037	1.052	1.033	96.5	98.9	98.6	100.9	100.6	103.2	100.1	101.5	99.7	13	13	13	13	13	13	13	13	13	High	High	High	High	High	High	High
FALSE	High	Master Protein	XP_010671791.1	PREDICTED: cell division protein FtsY homolog, chloroplastic [Beta vulgaris subsp. vulgaris]	0	96.168	50	16	36	16	1	369	39.7	8.37	126.03	16	0.919	0.961	0.945	0.915	0.973	0.998	0.95	0.966	104.3	95.8	100.3	98.6	95.4	101.5	104.1	99.2	100.8	16	16	16	16	16	16	16	16	16	High	High	High	High	High	High	High
FALSE	High	Master Protein	XP_010677113.1	PREDICTED: plasminogen activator inhibitor 1 RNA-binding protein [Beta vulgaris subsp. vulgaris]	0	96.13	36	13	55	12	1	356	38.4	5.43	169.46	13	0.971	1.026	1.057	1.066	1.048	1.019	1.026	0.901	98.7	95.9	101.3	104.4	105.3	103.4	100.6	101.3	89	12	12	12	12	12	12	12	12	12	High	High	High	High	High	High	High
FALSE	High	Master Protein	XP_010687318.1	PREDICTED: nudix hydrolase 3 [Beta vulgaris subsp. vulgaris]	0	96.127	31	19	28	19	1	777	87.9	5.22	89.35	19	0.965	1.003	0.986	0.995	1.008	1.043	0.99	1.031	99.7	96.3	100.1	98.4	99.2	100.6	104	98.8	102.8	19	19	19	19	19	19	19	19	19	High	High	High	High	High	High	High
FALSE	High	Master Protein	XP_010667269.1	PREDICTED: histone-lysine N-methyltransferase setd3 [Beta vulgaris subsp. vulgaris]	0	95.884	33	14	24	14	1	518	58	5.82	80.54	14	1.045	1.007	1.019	1.005	0.982	0.933	0.99	0.978	100.5	105	101.2	102.3	100.9	98.7	93.7	99.5	98.3	15	15	15	15	15	15	15	15	15	High	High	High	High	High	High	High
FALSE	High	Master Protein	XP_010688309.1	PREDICTED: NADP-dependent malic enzyme [Beta vulgaris subsp. vulgaris]	0	95.811	43	20	39	14	1	584	64.5	6.28	113.31	20	1.02	0.953	0.959	0.897	0.981	1.141	1.145	1.093	97.9	99.9	93.3	94	87.9	96.1	111.7	112.2	107.1	13	13	13	13	13	13	13	13	13	High	High	High	High	High	High	High
FALSE	High	Master Protein	XP_010684955.1	PREDICTED: glutamine--tRNA ligase, cytoplasmic isoform X1 [Beta vulgaris subsp. vulgaris]	0	95.737	34	27	48	3	1	792	90.6	6.4	106.21	27	0.989	1.053	1.085	1.058	1	1.068	1.067	0.993	96.6	95.6	101.7	104.8	102.2	96.6	103.2	103.1	96	3	3	3	3	3	3	3	3	3	High	High	High	High	High	High	High
FALSE	High	Master Protein	XP_010689592.1	PREDICTED: proteasome subunit alpha type-2-B [Beta vulgaris subsp. vulgaris]	0	95.708	52	12	34	12	1	235	25.6	5.48	122.02	12	1.015	1.022	1.042	1.018	1.03	1.042	1.038	1.027	97.5	98.9	99.6	101.5	99.2	100.4	101.6	101.2	100.1	13	13	13	13	13	13	13	13	13	High	High	High	High	High	High	High
FALSE	High	Master Protein	XP_010680729.1	PREDICTED: glucose-6-phosphate 1-dehydrogenase, cytoplasmic [Beta vulgaris subsp. vulgaris]	0	95.68	41	20	41	19	1	520	59.8	6.35	124.01	20	0.999	0.939	0.928	0.924	0.975	1.003	0.993	1.186	100.6	100.5	94.5	93.3	93	98.1	100.9	99.9	119.3	19	19	19	19	19	19	19	19	19	High	High	High	High	High	High	High
FALSE	High	Master Protein	XP_010684522.1	PREDICTED: 26S protease regulatory subunit 6B homolog [Beta vulgaris subsp. vulgaris]	0	95.677	44	16	33	15	1	421	47.1	5.43	86.41	16	0.993	1.025	1.007	1	1.001	0.972	1.018	0.981	100	99.4	102.6	100.7	100.1	100.1	97.2	101.8	98.1	16	16	16	16	16	16	16	16	16	High	High	High	High	High	High	High
FALSE	High	Master Protein	XP_010694378.1	PREDICTED: 20 kDa chaperonin, chloroplastic [Beta vulgaris subsp. vulgaris]	0	95.655	65	14	48	14	1	255	26.8	8	169.04	14	0.963	1.05	1.034	1.063	1.055	0.999	0.953	0.955	99.2	95.5	104.2	102.6	105.4	104.7	99.2	94.5	94.7	14	14	14	14	14	14	14	14	14	High	High	High	High	High	High	High
FALSE	High	Master Protein	XP_010675514.1	PREDICTED: probable bifunctional methylthioribulose-1-phosphate dehydratase/enolase-phosphatase E1 1 [Beta vulgaris subsp. vulgaris]	0	95.602	48	21	39	21	1	532	58.2	6.29	108.81	21	0.945	0.98	0.971	0.944	0.985	1.037	0.989	0.981	101.9	96.3	99.8	99	96.2	100.4	105.7	100.8	99.9	22	22	22	22	22	22	22	22	22	High	High	High	High	High	High	High
FALSE	High	Master Protein	XP_010682967.1	PREDICTED: alpha-mannosidase At3g26720-like [Beta vulgaris subsp. vulgaris]	0	95.531	25	19	45	18	1	1028	115.7	6.68	138.8	19	0.958	0.984	1.047	1.031	0.998	1.049	1.072	1.033	98.1	94	96.5	102.7	101.2	98	102.9	105.2	101.4	20	20	20	20	20	20	20	20	20	High	High	High	High	High	High	High
FALSE	High	Master Protein	XP_010677634.1	PREDICTED: protein CHUP1, chloroplastic [Beta vulgaris subsp. vulgaris]	0	95.476	26	24	37	24	1	988	110.4	5.49	104.34	24	0.966	0.994	0.962	0.965	0.993	1.038	0.974	1.022	101	97.5	100.4	97.1	97.4	100.3	104.8	98.4	103.2	23	23	23	23	23	23	23	23	23	High	High	High	High	High	High	High
FALSE	High	Master Protein	XP_010691442.1	PREDICTED: signal recognition particle subunit SRP72-like [Beta vulgaris subsp. vulgaris]	0	95.435	37	22	34	22	1	673	73.8	8.87	80.46	22	1.359	1.041	1.151	1.13	1.04	1.142	1.166	1.053	89.3	121.3	92.9	102.7	100.9	92.8	102	104.1	94	22	22	22	22	22	22	22	22	22	High	High	High	High	High	High	High
FALSE	High	Master Protein	XP_010678309.1	PREDICTED: calcium-dependent protein kinase 11 [Beta vulgaris subsp. vulgaris]	0	95.179	40	18	29	18	1	512	57.1	5.54	96.36	18	0.956	1.004	0.976	1.025	0.988	1.029	1.036	1.035	99.5	95.1	99.8	97.1	102	98.3	102.4	103	102.9	18	18	18	18	18	18	18	18	18	High	High	High	High	High	High	High
FALSE	High	Master Protein	XP_010676297.1	PREDICTED: long chain acyl-CoA synthetase 4 [Beta vulgaris subsp. vulgaris]	0	95.15	29	20	48	20	1	659	73.7	7.02	142.15	20	0.962	0.96	0.896	0.917	0.896	0.983	0.975	1.005	104.7	100.7	100.5	93.8	96.1	93.8	103	102.1	105.2	20	20	20	20	20	20	20	20	20	High	High	High	High	High	High	High
FALSE	High	Master Protein	XP_010670712.1	PREDICTED: 26S protease regulatory subunit 8 homolog A [Beta vulgaris subsp. vulgaris]	0	95.137	49	18	41	5	1	411	46.1	8.88	121.86	18	1.016	1.041	0.984	0.986	1.004	1.04	1.021	0.996	99	100.6	103.1	97.5	97.7	99.4	103	101.2	98.6	5	5	5	5	5	5	5	5	5	High	High	High	High	High	High	High
FALSE	High	Master Protein	XP_010688341.1	PREDICTED: hexokinase-1 [Beta vulgaris subsp. vulgaris]	0	94.981	36	15	38	14	1	498	53.8	5.9	128.53	15	1	0.999	1.001	0.973	1.002	1.049	0.979	1.044	99.5	99.5	99.4	99.6	96.8	99.6	104.4	97.4	103.8	14	14	14	14	14	14	14	14	14	High	High	High	High	High	High	High
FALSE	High	Master Protein	XP_010686954.1	PREDICTED: cysteine-rich receptor-like protein kinase 10 [Beta vulgaris subsp. vulgaris]	0	94.814	37	21	36	21	1	665	73	7.8	107.23	21	1.007	1.046	1.041	1.064	1.03	1.146	1.151	1.16	93.3	94	97.6	97.1	99.3	96.1	106.9	107.4	108.3	21	21	21	21	21	21	21	21	21	High	High	High	High	High	High	High
FALSE	High	Master Protein	XP_010689212.1	PREDICTED: heterogeneous nuclear ribonucleoprotein 1 [Beta vulgaris subsp. vulgaris]	0	94.765	55	18	43	18	1	339	35.6	8.66	99.78	18	0.966	0.979	1.013	1.011	0.97	0.997	1.009	0.975	100.9	97.5	98.8	102.2	102	97.9	100.6	101.8	98.4	19	19	19	19	19	19	19	19	19	High	High	High	High	High	High	High
FALSE	High	Master Protein	XP_010676206.1	PREDICTED: FAM10 family protein At4g22670 [Beta vulgaris subsp. vulgaris]	0	94.701	33	17	51	17	1	437	46.5	4.94	138.57	17	0.974	1.034	0.997	1.06	1.006	1.04	1.043	0.982	98.5	96	101.9	98.2	104.4	99.1	102.4	102.8	96.8	18	18	18	18	18	18	18	18	18	High	High	High	High	High	High	High
FALSE	High	Master Protein	XP_010669906.1	PREDICTED: 50S ribosomal protein L5, chloroplastic [Beta vulgaris subsp. vulgaris]	0	94.628	54	11	47	11	1	259	28.1	9.88	149.23	11	0.947	0.969	0.975	0.976	0.968	0.913	0.931	0.899	104.9	99.3	101.7	102.3	102.5	101.5	95.7	97.6	94.4	11	11	11	11	11	11	11	11	11	High	High	High	High	High	High	High
FALSE	High	Master Protein	XP_010691189.1	PREDICTED: coatomer subunit delta isoform X1 [Beta vulgaris subsp. vulgaris]	0	94.624	38	16	45	7	1	527	57.6	5.44	145.65	16	0.953	0.939	0.964	0.906	0.925	0.992	0.92	0.949	105.3	100.4	98.9	101.5	95.4	97.4	104.5	96.9	99.9	7	7	7	7	7	7	7	7	7	High	High	High	High	High	High	High
FALSE	High	Master Protein	XP_010690971.1	PREDICTED: allene oxide synthase-like [Beta vulgaris subsp. vulgaris]	0	94.504	45	22	43	21	1	535	60.1	8.82	124.71	22	0.948	0.895	0.906	0.859	0.984	0.927	0.82	1.027	107.6	102	96.3	97.4	92.4	105.9	99.7	88.2	110.5	21	21	21	21	21	21	21	21	21	High	High	High	High	High	High	High
FALSE	High	Master Protein	XP_010665948.1	PREDICTED: heat shock protein 90-6, mitochondrial [Beta vulgaris subsp. vulgaris]	0	94.429	29	19	39	15	1	787	89.2	5.43	113.75	19	1.054	1.008	1.067	1.069	1.007	1.032	1.074	1.009	96.6	101.8	97.4	103	103.2	97.2	99.7	103.7	97.4	15	15	15	15	15	15	15	15	15	High	High	High	High	High	High	High
FALSE	High	Master Protein	XP_010678685.1	PREDICTED: betaine aldehyde dehydrogenase, chloroplastic [Beta vulgaris subsp. vulgaris]	0	93.942	39	13	31	12	1	503	54.7	5.52	132.85	13	0.95	1.004	1.021	1.002	0.963	1.016	0.95	1.004	101	96	101.4	103.1	101.3	97.3	102.6	96	101.4	12	12	12	12	12	12	12	12	12	High	High	High	High	High	High	High
FALSE	High	Master Protein	XP_010693935.1	PREDICTED: probable fructokinase-6, chloroplastic [Beta vulgaris subsp. vulgaris]	0	93.785	39	12	48	11	1	392	42.2	5.52	151.48	12	1.004	1.001	1.041	1.032	1.026	1.018	1.013	1.014	98.4	98.8	98.5	102.4	101.6	100.9	100.1	99.6	99.7	12	12	12	12	12	12	12	12	12	High	High	High	High	High	High	High
FALSE	High	Master Protein	XP_010690378.1	PREDICTED: L-ascorbate peroxidase 3, peroxisomal [Beta vulgaris subsp. vulgaris]	0	93.756	59	16	58	16	1	285	31.3	7.78	176.11	16	0.951	1.008	0.971	0.975	1.024	0.982	0.985	0.979	101.4	96.4	102.2	98.5	98.8	103.9	99.5	99.9	99.3	16	16	16	16	16	16	16	16	16	High	High	High	High	High	High	High
FALSE	High	Master Protein	XP_010687621.1	PREDICTED: heat shock 70 kDa protein-like [Beta vulgaris subsp. vulgaris]	0	93.664	15	11	65	1	1	663	72.7	5.29	230.74	11	1.014	1.071	1.034	1.1	1.128	1.091	1.064	1.103	93.7	95	100.3	96.9	103.1	105.7	102.3	99.7	103.3	2	2	2	2	2	2	2	2	2	High	High	High	High	High	High	High
FALSE	High	Master Protein	XP_010679141.1	PREDICTED: 2-methyl-6-phytyl-1,4-hydroquinone methyltransferase, chloroplastic [Beta vulgaris subsp. vulgaris]	0	93.658	43	12	48	12	1	341	38.5	9.06	172.74	12	0.978	0.975	0.944	0.967	0.967	0.957	0.95	1.003	103	100.7	100.4	97.2	99.6	99.6	98.5	97.9	103.3	13	13	13	13	13	13	13	13	13	High	High	High	High	High	High	High
FALSE	High	Master Protein	XP_010667161.1	PREDICTED: transmembrane 9 superfamily member 7 [Beta vulgaris subsp. vulgaris]	0	93.647	24	15	57	4	1	635	73.2	7.42	157.01	15	1.046	1.035	0.998	1.069	1.031	1.06	1.086	1.024	96.3	100.7	99.7	96	102.9	99.2	102	104.6	98.6	4	4	4	4	4	4	4	4	4	High	High	High	High	High	High	High
FALSE	High	Master Protein	XP_010687162.1	PREDICTED: GDSL esterase/lipase At5g45670 [Beta vulgaris subsp. vulgaris]	0	93.628	47	11	26	11	1	363	40.1	4.89	102.71	11	1.034	1.061	0.976	0.99	1.004	0.931	0.95	0.935	101.3	104.7	107.5	98.9	100.3	101.8	94.3	96.3	94.7	11	11	11	11	11	11	11	11	11	High	High	High	High	High	High	High
FALSE	High	Master Protein	XP_010670813.1	PREDICTED: nucleoid-associated protein At4g30620, chloroplastic [Beta vulgaris subsp. vulgaris]	0	93.537	56	10	45	10	1	198	21.5	8.75	142.81	10	0.979	0.997	1.07	1.036	0.998	0.971	1.008	1.037	98.9	96.9	98.7	105.9	102.5	98.7	96	99.7	102.6	12	12	12	12	12	12	12	12	12	High	High	High	High	High	High	High
FALSE	High	Master Protein	XP_010671575.1	PREDICTED: uncharacterized protein LOC104888335 [Beta vulgaris subsp. vulgaris]	0	93.443	33	25	37	25	1	830	92.2	6.21	100.58	25	0.964	0.968	1.025	0.979	1.002	1.005	0.968	0.912	102	98.3	98.8	104.6	99.9	102.2	102.5	98.7	93	25	25	25	25	25	25	25	25	25	High	High	High	High	High	High	High
FALSE	High	Master Protein	XP_010675087.1	PREDICTED: divinyl chlorophyllide a 8-vinyl-reductase, chloroplastic [Beta vulgaris subsp. vulgaris]	0	93.331	45	15	28	15	1	420	46.6	5.74	97.28	15	0.975	0.994	0.961	0.976	0.979	0.92	0.946	0.956	103.4	100.8	102.8	99.3	100.9	101.2	95.1	97.8	98.8	16	16	16	16	16	16	16	16	16	High	High	High	High	High	High	High
FALSE	High	Master Protein	XP_010674460.1	PREDICTED: FK506-binding protein 5 isoform X1 [Beta vulgaris subsp. vulgaris]	0	93.041	41	25	31	25	1	681	74.9	4.34	80.14	25	0.984	1.125	1.418	1.418	1.38	1.175	1.45	1.272	80.2	78.9	90.2	113.7	113.7	110.6	94.2	116.3	102	24	24	24	24	24	24	24	24	24	High	High	High	High	High	High	High
FALSE	High	Master Protein	XP_010689655.1	PREDICTED: phosphoinositide phospholipase C 2 [Beta vulgaris subsp. vulgaris]	0	93.016	35	17	42	17	1	589	67	6.73	118.14	17	0.89	0.945	0.884	0.927	0.992	1.033	1.035	1.059	102.7	91.4	97	90.7	95.1	101.9	106.1	106.3	108.7	17	17	17	17	17	17	17	17	17	High	High	High	High	High	High	High
FALSE	High	Master Protein	XP_010682592.1	PREDICTED: AP-1 complex subunit gamma-2 [Beta vulgaris subsp. vulgaris]	0	93.007	27	20	33	20	1	877	96	6.24	102.02	20	1.27	1.024	1.128	1.138	1.024	1.045	1.025	1.015	93.1	118.2	95.3	105	105.9	95.3	97.3	95.4	94.4	20	20	19	20	20	20	20	20	20	High	High	High	High	High	High	High
FALSE	High	Master Protein	XP_010674057.1	PREDICTED: translationally-controlled tumor protein homolog [Beta vulgaris subsp. vulgaris]	0	92.894	67	10	43	10	1	168	18.8	4.67	162.99	10	1.007	0.995	1.014	0.991	0.989	0.967	0.964	0.901	101.9	102.7	101.4	103.4	101	100.8	98.6	98.3	91.9	11	11	11	11	11	11	11	11	11	High	High	High	High	High	High	High
FALSE	High	Master Protein	XP_010671670.1	PREDICTED: GTP-binding protein SAR1A [Beta vulgaris subsp. vulgaris]	0	92.872	56	11	29	2	1	193	21.9	7.49	108.18	11	1.225	1.177	1.276	1.299	1.17	0.952	1.307	0.964	86.8	106.3	102.2	110.8	112.7	101.5	82.6	113.5	83.7	2	2	2	2	2	2	2	2	2	High	High	High	High	High	High	High
FALSE	High	Master Protein	XP_010674761.1	PREDICTED: mitochondrial Rho GTPase 1 [Beta vulgaris subsp. vulgaris]	0	92.726	37	19	33	19	1	641	71.5	6.06	107.89	19	0.978	0.968	0.977	0.958	0.964	1.048	0.972	0.995	101.6	99.4	98.3	99.2	97.4	97.9	106.4	98.7	101.1	19	19	19	19	19	19	19	19	19	High	High	High	High	High	High	High
FALSE	High	Master Protein	XP_010667474.1	PREDICTED: phosphomannomutase isoform X1 [Beta vulgaris subsp. vulgaris]	0	92.602	71	20	54	10	1	254	28.8	5.43	139.79	20	1.252	0.986	1.043	1.011	0.946	0.926	1.015	0.928	98.8	123.7	97.5	103	99.9	93.5	91.5	100.3	91.7	10	10	10	10	10	10	10	10	10	High	High	High	High	High	High	High
FALSE	High	Master Protein	XP_010687356.1	PREDICTED: probable nucleolar protein 5-2 [Beta vulgaris subsp. vulgaris]	0	92.601	40	19	35	14	1	572	63	9.17	97.55	19	1.104	1.178	1.031	1.137	1.044	1.322	1.104	0.998	90.7	100.2	106.9	93.6	103.2	94.7	120	100.2	90.5	14	14	14	14	14	14	14	14	14	High	High	High	High	High	High	High
FALSE	High	Master Protein	XP_010686767.1	PREDICTED: plastid-lipid-associated protein, chloroplastic [Beta vulgaris subsp. vulgaris]	0	92.577	55	12	47	12	1	310	34	5.41	133.39	12	0.959	0.98	0.931	0.97	1.003	1.08	1.04	1.151	98.8	94.7	96.8	91.9	95.8	99	106.7	102.7	113.7	13	13	13	13	13	13	13	13	13	High	High	High	High	High	High	High
FALSE	High	Master Protein	XP_010694453.1	PREDICTED: ubiquitin carboxyl-terminal hydrolase 14 isoform X1 [Beta vulgaris subsp. vulgaris]	0	92.532	33	22	31	22	1	796	88.1	5.07	87.36	22	0.956	1.003	1.005	0.973	0.974	0.97	0.972	0.943	102.3	97.8	102.6	102.8	99.6	99.7	99.3	99.4	96.5	22	22	22	22	22	22	22	22	22	High	High	High	High	High	High	High
FALSE	High	Master Protein	XP_010692087.1	PREDICTED: uncharacterized protein LOC104905269 [Beta vulgaris subsp. vulgaris]	0	92.42	48	14	41	14	1	421	45.8	6.35	133.14	14	0.93	0.964	0.948	0.945	0.957	0.984	0.97	0.994	103.6	96.3	99.8	98.2	97.8	99.1	101.9	100.4	102.9	14	14	14	14	14	14	14	14	14	High	High	High	High	High	High	High
FALSE	High	Master Protein	XP_010670694.1	PREDICTED: uncharacterized protein LOC104887687 [Beta vulgaris subsp. vulgaris]	0	92.385	40	12	65	12	1	367	40.2	7.93	192.14	12	1.076	1.114	1.075	0.975	1.137	1.033	1.12	1.017	94.3	101.5	105	101.3	91.9	107.2	97.4	105.6	95.9	14	14	14	14	14	14	14	14	14	High	High	High	High	High	High	High
FALSE	High	Master Protein	XP_010687238.1	PREDICTED: putative 3,4-dihydroxy-2-butanone kinase isoform X1 [Beta vulgaris subsp. vulgaris]	0	92.258	35	18	30	18	1	593	62	5.48	89.01	18	1.053	1.015	1.075	1.05	1.055	1.073	1.023	1.048	95.8	100.9	97.3	103	100.6	101.1	102.8	98	100.4	18	18	18	18	18	18	18	18	18	High	High	High	High	High	High	High
FALSE	High	Master Protein	XP_010673414.1	PREDICTED: probable methionine--tRNA ligase [Beta vulgaris subsp. vulgaris]	0	92.145	35	22	41	22	1	800	89.8	7.02	119.24	22	0.994	1.042	1.012	1.021	0.972	0.968	0.985	0.957	100.5	99.9	104.8	101.8	102.6	97.7	97.4	99	96.2	22	22	22	22	22	22	22	22	22	High	High	High	High	High	High	High
FALSE	High	Master Protein	XP_010691127.1	PREDICTED: pyrophosphate-energized vacuolar membrane proton pump 1 [Beta vulgaris subsp. vulgaris]	0	92.054	18	15	69	2	1	762	80	5.4	189.68	15	0.908	0.976	1.099	0.991	1	1.139	1.109	0.921	98.4	89.4	96.1	108.2	97.5	98.4	112.1	109.2	90.6	2	2	2	2	2	2	2	2	2	High	High	High	High	High	High	High
FALSE	High	Master Protein	XP_010668370.1	PREDICTED: indole-3-glycerol phosphate synthase, chloroplastic isoform X1 [Beta vulgaris subsp. vulgaris]	0	92.027	43	15	46	12	1	392	43	8.53	134.48	15	0.95	1.017	0.941	1.007	0.928	0.966	0.948	0.943	103.5	98.2	105.2	97.4	104.2	96	100	98	97.5	11	11	11	11	11	11	11	11	11	High	High	High	High	High	High	High
FALSE	High	Master Protein	XP_010673184.1	PREDICTED: uncharacterized protein LOC104889623 [Beta vulgaris subsp. vulgaris]	0	91.936	20	24	37	24	1	1406	150.2	6.98	83.61	24	0.955	0.979	0.967	0.961	0.971	0.989	0.984	0.983	102.4	97.8	100.2	99.1	98.4	99.4	101.3	100.8	100.7	24	24	24	24	24	24	24	24	24	High	High	High	High	High	High	High
FALSE	High	Master Protein	XP_010687924.1	PREDICTED: zinc finger BED domain-containing protein DAYSLEEPER isoform X1 [Beta vulgaris subsp. vulgaris]	0	91.847	23	20	41	20	1	1065	118.7	5.41	107.74	20	1.009	0.981	1.07	1.165	0.99	1.012	1.083	1.058	96.1	97	94.3	102.8	111.9	95.2	97.2	104	101.6	21	21	21	21	21	21	21	21	21	High	High	High	High	High	High	High
FALSE	High	Master Protein	XP_010682536.1	PREDICTED: ADP-ribosylation factor 2 [Beta vulgaris subsp. vulgaris]	0	91.814	75	10	62	3	1	181	20.7	6.95	239.82	10	1.083	0.952	1.001	0.983	0.949	1.011	1.008	1.006	100.1	108.4	95.3	100.2	98.3	95	101.2	100.8	100.7	4	4	4	4	4	4	4	4	4	High	High	High	High	High	High	High
FALSE	High	Master Protein	XP_010685020.1	PREDICTED: 5-oxoprolinase [Beta vulgaris subsp. vulgaris]	0	91.73	21	24	34	24	1	1267	137.9	5.8	90.23	24	0.998	1.017	1.033	1.022	1.044	1.053	1.063	1.059	96.9	96.7	98.5	100.1	99.1	101.2	102	103	102.6	22	22	22	22	22	22	22	22	22	High	High	High	High	High	High	High
FALSE	High	Master Protein	XP_010667342.1	PREDICTED: ACT domain-containing protein ACR12 [Beta vulgaris subsp. vulgaris]	0	91.693	50	13	53	13	1	285	31.2	6.24	160.99	13	0.953	0.978	0.917	0.945	0.994	0.971	0.955	0.953	103.9	99	101.6	95.2	98.1	103.3	100.8	99.2	99	16	16	16	16	16	16	16	16	16	High	High	High	High	High	High	High
FALSE	High	Master Protein	XP_010696559.1	PREDICTED: eukaryotic translation initiation factor 3 subunit D [Beta vulgaris subsp. vulgaris]	0	91.687	35	16	39	16	1	589	66.6	5.94	123.28	16	0.968	0.999	0.966	0.964	0.975	0.983	0.951	0.968	102.6	99.3	102.5	99.1	98.9	100	100.9	97.6	99.2	16	16	16	16	16	16	16	16	16	High	High	High	High	High	High	High
FALSE	High	Master Protein	XP_010687282.1	PREDICTED: ACT domain-containing protein ACR11 [Beta vulgaris subsp. vulgaris]	0	91.471	48	11	75	11	1	284	30.6	5.67	273.44	11	1.022	1.011	1	0.997	0.996	0.939	0.987	0.972	100.9	103	101.9	100.8	100.5	100.5	94.7	99.5	98	12	12	12	12	12	12	12	12	12	High	High	High	High	High	High	High
FALSE	High	Master Protein	XP_010675007.1	PREDICTED: UPF0603 protein At1g54780, chloroplastic [Beta vulgaris subsp. vulgaris]	0	91.438	46	13	51	13	1	296	32.3	8.69	168.9	13	0.94	0.988	0.96	0.994	0.99	0.963	1.02	1.063	100.9	94.9	99.7	96.9	100.3	99.9	97.2	102.9	107.3	13	13	13	13	13	13	13	13	13	High	High	High	High	High	High	High
FALSE	High	Master Protein	XP_010689322.1	PREDICTED: 26S proteasome non-ATPase regulatory subunit 12 homolog A [Beta vulgaris subsp. vulgaris]	0	91.407	45	20	42	20	1	441	50.7	7.11	120.19	20	0.953	0.99	0.981	0.987	0.98	1.009	0.98	0.973	101.6	96.9	100.6	99.7	100.3	99.6	102.6	99.6	98.9	20	20	20	20	20	20	20	20	20	High	High	High	High	High	High	High
FALSE	High	Master Protein	XP_010692032.1	PREDICTED: RNA-binding protein FUS [Beta vulgaris subsp. vulgaris]	0	91.366	35	13	42	12	1	356	38.9	6.1	143.54	13	1.03	1.034	1.093	1.169	1.032	1.085	1.144	0.934	94.5	97.4	97.8	103.3	110.5	97.6	102.6	108.1	88.3	12	12	12	12	12	12	12	12	12	High	High	High	High	High	High	High
FALSE	High	Master Protein	XP_010671709.1	PREDICTED: universal stress protein PHOS32 [Beta vulgaris subsp. vulgaris]	0	91.322	82	16	45	16	1	164	18.2	7.11	133.67	16	0.989	0.97	0.982	0.95	0.977	1.016	0.999	0.997	101.4	100.2	98.3	99.5	96.3	99.1	103	101.2	101	18	18	18	18	18	18	18	18	18	High	High	High	High	High	High	High
FALSE	High	Master Protein	XP_010686007.1	PREDICTED: 60S ribosomal protein L10a [Beta vulgaris subsp. vulgaris]	0	91.233	57	13	92	13	1	216	24.6	9.82	309.87	13	1.007	1.019	1.01	1.011	1.015	0.985	0.992	0.972	99.9	100.6	101.8	100.9	100.9	101.4	98.4	99.1	97.1	15	15	15	15	15	15	15	15	15	High	High	High	High	High	High	High
FALSE	High	Master Protein	XP_010674165.1	PREDICTED: protein disulfide-isomerase like 2-1 [Beta vulgaris subsp. vulgaris]	0	91.166	47	16	43	16	1	358	39.5	5.59	137.07	16	0.97	1.014	0.998	0.979	0.995	1.014	0.995	0.966	100.8	97.8	102.2	100.6	98.7	100.3	102.2	100.3	97.3	16	16	16	16	16	16	16	16	16	High	High	High	High	High	High	High
FALSE	High	Master Protein	XP_010682871.1	PREDICTED: glyceraldehyde-3-phosphate dehydrogenase, cytosolic [Beta vulgaris subsp. vulgaris]	0	91.144	38	13	222	4	1	340	37	6.34	809.78	13	0.943	0.923	0.862	0.899	0.995	1.053	0.873	0.948	105.9	99.9	97.8	91.3	95.2	105.4	111.5	92.5	100.5	4	4	4	4	4	4	4	4	4	High	High	High	High	High	High	High
FALSE	High	Master Protein	XP_010674842.1	PREDICTED: zeta-carotene desaturase, chloroplastic/chromoplastic [Beta vulgaris subsp. vulgaris]	0	91.087	39	20	42	20	1	569	63.2	7.59	117.55	20	1.006	0.994	0.995	0.992	1.005	0.939	0.963	0.985	101.3	102	100.8	100.9	100.5	101.9	95.2	97.6	99.9	20	20	20	20	20	20	20	20	20	High	High	High	High	High	High	High
FALSE	High	Master Protein	XP_010682098.1	PREDICTED: methionine S-methyltransferase [Beta vulgaris subsp. vulgaris]	0	90.994	22	21	36	21	1	1076	120.1	5.73	106.45	21	1.269	0.993	1.063	1.032	1.022	1.026	1.029	1.001	95.4	121.1	94.7	101.4	98.4	97.5	97.8	98.2	95.5	22	22	22	22	22	22	22	22	22	High	High	High	High	High	High	High
FALSE	High	Master Protein	XP_010679745.1	PREDICTED: putative glucose-6-phosphate 1-epimerase [Beta vulgaris subsp. vulgaris]	0	90.925	48	11	42	11	1	318	35	5.49	155.2	11	0.99	1.028	0.967	0.983	0.988	0.958	0.981	1	101.2	100.1	104	97.8	99.5	100	96.9	99.3	101.2	14	14	14	14	14	14	14	14	14	High	High	High	High	High	High	High
FALSE	High	Master Protein	XP_010694918.1	PREDICTED: formate dehydrogenase 1, mitochondrial [Beta vulgaris subsp. vulgaris]	0	90.874	58	18	45	18	1	388	42.7	7.17	130.8	18	1.023	0.99	0.996	0.923	1.041	1.051	0.973	1.022	99.8	102.1	98.8	99.4	92.1	103.8	104.8	97.1	102	20	20	20	20	20	20	20	20	20	High	High	High	High	High	High	High
FALSE	High	Master Protein	XP_010689245.1	PREDICTED: superoxide dismutase [Cu-Zn], chloroplastic [Beta vulgaris subsp. vulgaris]	0	90.864	50	8	88	8	1	228	23.1	6.19	333.97	8	0.969	1.036	1.01	1.014	1.011	1.013	1.024	1.04	98.7	95.7	102.3	99.7	100.1	99.8	100	101.1	102.6	8	8	8	8	8	8	8	8	8	High	High	High	High	High	High	High
FALSE	High	Master Protein	XP_010671509.1	PREDICTED: ATP-dependent zinc metalloprotease FTSH 11, chloroplastic/mitochondrial [Beta vulgaris subsp. vulgaris]	0	90.835	30	17	26	16	1	793	87.5	6.43	84.14	17	1.001	1.015	1.024	1.068	0.995	0.943	1.011	0.955	99.9	100	101.4	102.3	106.6	99.4	94.2	101	95.4	16	16	16	16	16	16	16	16	16	High	High	High	High	High	High	High
FALSE	High	Master Protein	XP_010684620.1	PREDICTED: protein TIC 40, chloroplastic [Beta vulgaris subsp. vulgaris]	0	90.781	40	16	34	16	1	467	50.8	5.3	99.38	16	0.972	1.009	0.979	0.975	0.99	0.999	0.972	0.985	101.4	98.5	102.2	99.2	98.8	100.3	101.3	98.5	99.8	19	19	19	19	19	19	19	19	19	High	High	High	High	High	High	High
FALSE	High	Master Protein	XP_010691257.1	PREDICTED: L-ascorbate peroxidase, cytosolic [Beta vulgaris subsp. vulgaris]	0	90.714	57	12	77	3	1	250	27.6	5.78	247.73	12	0.891	0.869	1.015	0.827	1.152	1.259	0.913	0.834	102.7	91.5	89.3	104.3	84.9	118.3	129.4	93.8	85.7	3	3	3	3	3	3	3	3	3	High	High	High	High	High	High	High
FALSE	High	Master Protein	XP_010682403.1	PREDICTED: protein NLRC3 [Beta vulgaris subsp. vulgaris]	0	90.644	34	18	32	18	1	601	64.6	8.02	100.41	18	1.006	1.013	0.996	1.008	1.004	0.994	1.007	0.973	100	100.6	101.2	99.6	100.8	100.4	99.4	100.7	97.3	18	18	18	18	18	18	18	18	18	High	High	High	High	High	High	High
FALSE	High	Master Protein	XP_010683122.1	PREDICTED: fructose-bisphosphate aldolase-lysine N-methyltransferase, chloroplastic [Beta vulgaris subsp. vulgaris]	0	90.441	41	16	29	16	1	487	54.8	5.07	85.91	16	1.018	1.013	1.009	1.005	1.004	0.959	0.975	1.01	100.1	101.9	101.4	100.9	100.6	100.5	96	97.6	101.1	16	16	16	16	16	16	16	16	16	High	High	High	High	High	High	High
FALSE	High	Master Protein	XP_010677485.1	PREDICTED: ATP-dependent Clp protease proteolytic subunit 4, chloroplastic [Beta vulgaris subsp. vulgaris]	0	90.411	42	11	38	11	1	314	34.2	5.4	133.67	11	1.013	1.031	1.027	1.044	1.029	1.004	1.031	1.008	98	99.2	101	100.6	102.3	100.8	98.4	101	98.8	14	14	14	14	14	14	14	14	14	High	High	High	High	High	High	High
FALSE	High	Master Protein	XP_010677900.1	PREDICTED: nucleolar protein 56 [Beta vulgaris subsp. vulgaris]	0	90.397	40	21	32	21	1	519	58.6	8.69	85.28	21	0.937	1.013	1.003	1.029	0.97	1.076	1.031	0.933	100.1	93.8	101.4	100.4	103	97.1	107.7	103.2	93.4	20	20	20	20	20	20	20	20	20	High	High	High	High	High	High	High
FALSE	High	Master Protein	XP_010679758.1	PREDICTED: gamma carbonic anhydrase 1, mitochondrial [Beta vulgaris subsp. vulgaris]	0	90.287	56	13	62	12	1	272	29.7	6.3	194.24	13	1.116	1.065	1.102	1.126	1.113	1.086	1.131	1.049	91.9	102.6	97.9	101.3	103.5	102.4	99.9	104	96.5	12	12	12	12	12	12	12	12	12	High	High	High	High	High	High	High
FALSE	High	Master Protein	XP_010678711.1	PREDICTED: cytochrome c1-2, heme protein, mitochondrial [Beta vulgaris subsp. vulgaris]	0	90.211	44	9	31	9	1	309	33.7	6.54	100.53	9	0.987	1.012	1.014	1.041	1.023	1.04	1.025	1.023	98.2	96.9	99.4	99.6	102.3	100.4	102.1	100.6	100.5	12	12	12	12	12	12	12	12	12	High	High	High	High	High	High	High
FALSE	High	Master Protein	XP_010675715.1	PREDICTED: reactive Intermediate Deaminase A, chloroplastic [Beta vulgaris subsp. vulgaris]	0	90.06	64	11	53	11	1	180	19.1	8.41	168.63	11	1.023	0.98	1.024	1.018	1.015	1.016	0.986	1.037	98.9	101.2	97	101.2	100.7	100.4	100.5	97.5	102.5	13	13	13	13	13	13	13	13	13	High	High	High	High	High	High	High
FALSE	High	Master Protein	XP_010681064.1	PREDICTED: probable ATP synthase 24 kDa subunit, mitochondrial [Beta vulgaris subsp. vulgaris]	0	89.609	56	15	50	15	1	240	27.8	9.09	175.27	15	1.008	1.015	0.98	0.988	1.014	1.045	1.004	1.025	99.1	99.9	100.7	97.2	97.9	100.5	103.6	99.5	101.6	17	17	17	17	17	17	17	17	17	High	High	High	High	High	High	High
FALSE	High	Master Protein	XP_010690806.1	PREDICTED: uncharacterized protein LOC104904290 [Beta vulgaris subsp. vulgaris]	0	89.553	50	15	32	15	1	331	37.5	5.81	105.07	15	0.984	1.015	0.988	1.002	1.009	0.99	1.014	1.047	99.5	97.8	101	98.3	99.7	100.3	98.4	100.9	104.2	15	15	15	15	15	15	15	15	15	High	High	High	High	High	High	High
FALSE	High	Master Protein	XP_010670238.1	PREDICTED: cystathionine gamma-synthase 1, chloroplastic [Beta vulgaris subsp. vulgaris]	0	89.536	46	18	35	18	1	543	58	5.97	113.08	18	0.973	0.978	0.945	0.973	1.018	0.927	0.94	0.953	103.4	100.5	101.1	97.7	100.6	105.3	95.8	97.2	98.5	19	19	19	19	19	19	19	19	19	High	High	High	High	High	High	High
FALSE	High	Master Protein	XP_010688853.1	PREDICTED: uncharacterized oxidoreductase At1g06690, chloroplastic [Beta vulgaris subsp. vulgaris]	0	89.504	51	16	32	16	1	378	41.7	8.37	98.15	16	1.059	0.997	0.946	0.971	0.982	1.044	1.048	1.052	98.9	104.8	98.6	93.6	96	97.1	103.3	103.6	104.1	15	15	15	15	15	15	15	15	15	High	High	High	High	High	High	High
FALSE	High	Master Protein	XP_010670525.1	PREDICTED: uncharacterized protein LOC104887567 isoform X1 [Beta vulgaris subsp. vulgaris]	0	89.478	24	22	33	22	1	1124	126.5	5.77	80.14	22	0.985	1.027	1.017	1.047	1.008	1.035	1.079	1.025	97.6	96.1	100.2	99.2	102.2	98.4	101	105.3	100	23	23	23	23	23	23	23	23	23	High	High	High	High	High	High	High
FALSE	High	Master Protein	XP_010682202.1	PREDICTED: T-complex protein 1 subunit alpha [Beta vulgaris subsp. vulgaris]	0	89.265	41	20	35	20	1	541	58.6	6.27	103.73	20	0.938	0.989	1.032	1.015	1.021	1.115	0.992	1.031	98.5	92.5	97.5	101.7	100	100.7	109.8	97.8	101.6	20	20	20	20	20	20	20	20	20	High	High	High	High	High	High	High
FALSE	High	Master Protein	XP_010692584.1	PREDICTED: uncharacterized aarF domain-containing protein kinase At1g79600, chloroplastic [Beta vulgaris subsp. vulgaris]	0	88.998	38	21	31	21	1	724	80.8	6.9	97.72	21	1.156	0.958	0.969	1.031	0.91	0.958	1.004	0.995	100.2	115.8	96	97.1	103.3	91.2	96	100.6	99.7	21	21	21	21	21	21	21	21	21	High	High	High	High	High	High	High
FALSE	High	Master Protein	XP_010693737.1	PREDICTED: isocitrate dehydrogenase [NADP]-like [Beta vulgaris subsp. vulgaris]	0	88.982	42	17	49	6	1	416	46.7	8.16	151.77	17	1.026	1.042	0.999	1.076	0.992	1.039	1.041	0.988	97.8	100.4	101.9	97.7	105.2	97	101.6	101.8	96.6	6	6	6	6	6	6	6	6	6	High	High	High	High	High	High	High
FALSE	High	Master Protein	XP_010672059.1	PREDICTED: photosynthetic NDH subunit of subcomplex B 2, chloroplastic [Beta vulgaris subsp. vulgaris]	0	88.832	50	15	42	15	1	375	40.8	6.28	104.73	15	0.96	1.038	0.977	1.018	1.035	1.012	1.007	1.037	99.1	95.1	102.9	96.8	100.8	102.6	100.3	99.8	102.8	15	15	15	15	15	15	15	15	15	High	High	High	High	High	High	High
FALSE	High	Master Protein	XP_010678391.1	PREDICTED: serine protease SPPA, chloroplastic [Beta vulgaris subsp. vulgaris]	0	88.827	30	19	40	19	1	692	76.5	9.01	100.79	19	1.012	0.995	0.959	0.976	0.97	0.958	0.972	0.967	102.2	103.4	101.7	98	99.7	99	97.8	99.3	98.8	19	19	19	19	19	19	19	19	19	High	High	High	High	High	High	High
FALSE	High	Master Protein	NP_001289996.1	elongation factor 1-delta [Beta vulgaris subsp. vulgaris]	0	88.586	46	8	46	6	1	231	24.7	4.53	140.62	8	0.958	1.017	0.989	0.993	0.994	0.994	0.978	0.951	101.4	97.1	103.1	100.3	100.7	100.8	100.8	99.2	96.5	7	7	7	7	7	7	7	7	7	High	High	High	High	High	High	High
FALSE	High	Master Protein	XP_010666272.1	PREDICTED: metacaspase-5 [Beta vulgaris subsp. vulgaris]	0	88.49	42	15	36	15	1	419	45.8	5.3	119.67	15	1.003	0.998	0.95	0.952	0.989	0.979	0.977	1.001	101.7	102	101.5	96.7	96.9	100.6	99.5	99.3	101.8	15	15	15	15	15	15	15	15	15	High	High	High	High	High	High	High
FALSE	High	Master Protein	XP_010673855.1	PREDICTED: acetolactate synthase small subunit 1, chloroplastic [Beta vulgaris subsp. vulgaris]	0	88.466	38	16	29	15	1	477	52	8.35	78.16	16	1.018	1.034	1.033	1.068	1.012	1.044	1.024	0.987	97.6	99.4	100.9	100.8	104.2	98.8	101.9	100	96.3	15	15	15	15	15	15	15	15	15	High	High	High	High	High	High	High
FALSE	High	Master Protein	XP_010689313.1	PREDICTED: cytochrome b6-f complex iron-sulfur subunit, chloroplastic [Beta vulgaris subsp. vulgaris]	0	88.448	45	9	63	9	1	229	24	8.18	240.21	9	0.982	0.969	0.911	0.941	0.944	0.964	0.939	0.964	104.5	102.6	101.2	95.2	98.3	98.7	100.7	98.1	100.7	9	9	9	9	9	9	9	9	9	High	High	High	High	High	High	High
FALSE	High	Master Protein	XP_010678398.1	PREDICTED: heat shock 70 kDa protein-like [Beta vulgaris subsp. vulgaris]	0	88.097	19	10	94	2	1	655	71.7	5.44	362.22	10	0.987	1.054	0.934	0.979	1.301	1.026	0.962	1.117	96.2	94.9	101.4	89.8	94.1	125.1	98.7	92.5	107.4	1	1	1	1	1	1	1	1	1	High	High	High	High	High	High	High
FALSE	High	Master Protein	XP_010670446.1	PREDICTED: annexin-like protein RJ4 [Beta vulgaris subsp. vulgaris]	0	88.086	50	16	44	16	1	311	36	5.36	127.62	16	1.018	0.97	1.022	1.012	1.005	1.055	1.031	0.979	99	100.7	96	101.2	100.2	99.4	104.4	102.1	96.9	16	16	16	16	16	16	16	16	16	High	High	High	High	High	High	High
FALSE	High	Master Protein	XP_010696045.1	PREDICTED: DEAD-box ATP-dependent RNA helicase 56 [Beta vulgaris subsp. vulgaris]	0	88.066	46	18	45	18	1	428	48.2	5.66	139.72	18	0.915	0.964	0.966	0.946	0.956	0.977	0.92	0.947	104.8	95.9	101	101.2	99.1	100.2	102.3	96.3	99.2	19	19	19	19	19	19	19	19	19	High	High	High	High	High	High	High
FALSE	High	Master Protein	XP_010673263.1	PREDICTED: nascent polypeptide-associated complex subunit beta-like [Beta vulgaris subsp. vulgaris]	0	88.064	52	9	24	9	1	163	17.5	6.2	116.82	9	0.966	1.028	1.024	1.04	1.055	1.029	1.011	1.008	98.2	94.9	101	100.6	102.2	103.6	101.1	99.3	99.1	9	9	9	9	9	9	9	9	9	High	High	High	High	High	High	High
FALSE	High	Master Protein	XP_010689221.1	PREDICTED: long chain acyl-CoA synthetase 8 [Beta vulgaris subsp. vulgaris]	0	87.93	31	20	29	20	1	731	80	8.19	91.59	20	0.945	0.96	0.922	0.892	0.943	0.983	0.944	0.951	105.4	99.6	101.1	97.2	94	99.4	103.6	99.5	100.2	20	20	20	20	20	20	20	20	20	High	High	High	High	High	High	High
FALSE	High	Master Protein	XP_010673829.1	PREDICTED: elongation factor 1-beta 2 [Beta vulgaris subsp. vulgaris]	0	87.895	54	11	38	11	1	227	24.6	4.64	117.42	11	0.969	1.014	0.989	0.955	0.992	1.004	0.95	0.96	101.9	98.7	103.3	100.8	97.4	101.1	102.3	96.8	97.8	13	13	13	13	13	13	13	13	13	High	High	High	High	High	High	High
FALSE	High	Master Protein	XP_010688171.1	PREDICTED: caffeic acid 3-O-methyltransferase [Beta vulgaris subsp. vulgaris]	0	87.854	43	12	48	4	1	371	40.7	5.38	140.02	12	0.925	1.138	1.018	1.219	0.993	1.169	1.233	1.12	91.7	84.8	104.4	93.3	111.8	91.1	107.2	113.1	102.6	5	5	5	5	5	5	5	5	5	High	High	High	High	High	High	High
FALSE	High	Master Protein	XP_010671161.1	PREDICTED: glycylpeptide N-tetradecanoyltransferase 1 [Beta vulgaris subsp. vulgaris]	0	87.747	40	14	31	14	1	432	49.6	6.33	80.31	14	1.074	1.007	1.064	1.043	1.011	0.971	1.002	0.987	98.3	105.5	98.9	104.6	102.5	99.4	95.4	98.5	97	15	15	15	15	15	15	15	15	15	High	High	High	High	High	High	High
FALSE	High	Master Protein	XP_010690582.1	PREDICTED: glutamate--tRNA ligase, chloroplastic/mitochondrial [Beta vulgaris subsp. vulgaris]	0	87.675	32	17	38	17	1	576	64.9	6.98	106.03	17	1.042	0.992	1.023	1.022	0.975	0.948	0.984	0.971	100.5	104.7	99.7	102.8	102.7	97.9	95.3	98.9	97.6	17	17	17	17	17	17	17	17	17	High	High	High	High	High	High	High
FALSE	High	Master Protein	XP_019105686.1	PREDICTED: uncharacterized protein LOC104893637 isoform X1 [Beta vulgaris subsp. vulgaris]	0	87.446	40	14	33	14	1	467	51.7	7.66	121.7	14	1.022	1	1.023	0.923	1.065	1.121	1.045	1.066	97.1	99.3	97.1	99.4	89.6	103.5	108.8	101.5	103.6	14	14	14	14	14	14	14	14	14	High	High	High	High	High	High	High
FALSE	High	Master Protein	XP_010677285.1	PREDICTED: protein ABCI7, chloroplastic [Beta vulgaris subsp. vulgaris]	0	87.438	33	17	39	17	1	496	54.5	6.18	117.75	17	1.006	1.012	0.998	1.042	1.001	0.925	0.975	0.947	101	101.7	102.2	100.8	105.3	101.1	93.5	98.5	95.7	17	17	17	17	17	17	17	17	17	High	High	High	High	High	High	High
FALSE	High	Master Protein	XP_010689544.1	PREDICTED: UPF0160 protein [Beta vulgaris subsp. vulgaris]	0	87.426	48	17	37	17	1	387	43.3	6.61	105.02	17	0.956	0.976	0.985	0.972	0.959	0.991	0.982	0.976	102.3	97.8	99.9	100.7	99.5	98.2	101.4	100.4	99.8	19	19	19	19	19	19	19	19	19	High	High	High	High	High	High	High
FALSE	High	Master Protein	XP_010672026.1	PREDICTED: beta-fructofuranosidase, soluble isoenzyme I [Beta vulgaris subsp. vulgaris]	0	87.403	28	17	40	16	1	645	71.5	5.15	126.06	17	1.043	1	1.024	1.017	1.125	1.076	1.038	0.997	96.6	100.7	96.5	98.9	98.2	108.6	103.9	100.2	96.3	16	16	16	16	16	16	16	16	16	High	High	High	High	High	High	High
FALSE	High	Master Protein	XP_010695194.1	PREDICTED: chaperone protein ClpB1 isoform X1 [Beta vulgaris subsp. vulgaris]	0	87.298	27	18	23	15	1	908	100.7	6.18	82.28	18	0.976	1.007	1.054	1.012	0.994	1.039	1.036	1.055	98.1	95.7	98.8	103.4	99.3	97.5	101.9	101.7	103.5	14	14	14	14	14	14	14	14	14	High	High	High	High	High	High	High
FALSE	High	Master Protein	XP_010673944.1	PREDICTED: isopentenyl-diphosphate Delta-isomerase I [Beta vulgaris subsp. vulgaris]	0	87.228	46	12	31	12	1	298	33.8	5.54	109.1	12	0.978	1.04	1.013	1.063	1.034	1.073	1.065	1.033	96.8	94.7	100.7	98.1	102.8	100.1	103.8	103.1	100	14	14	14	14	14	14	14	14	14	High	High	High	High	High	High	High
FALSE	High	Master Protein	XP_010673460.1	PREDICTED: uncharacterized protein LOC104889834 [Beta vulgaris subsp. vulgaris]	0	87.01	40	12	51	12	1	368	41.6	6.87	167.93	12	1.005	1.001	0.94	0.959	0.982	0.973	1.07	1.085	99.9	100.3	100	93.8	95.7	98.1	97.1	106.8	108.3	13	13	13	13	13	13	13	13	13	High	High	High	High	High	High	High
FALSE	High	Master Protein	XP_010670016.1	PREDICTED: protein SLOW GREEN 1, chloroplastic [Beta vulgaris subsp. vulgaris]	0	86.938	42	15	34	15	1	350	40.3	8.38	121.42	15	0.973	1.027	1.056	1.08	1.045	1.052	1.049	0.997	97	94.4	99.6	102.5	104.8	101.4	102	101.7	96.7	16	16	16	16	16	16	16	16	16	High	High	High	High	High	High	High
FALSE	High	Master Protein	XP_010681073.1	PREDICTED: prolycopene isomerase, chloroplastic [Beta vulgaris subsp. vulgaris]	0	86.904	37	13	27	13	1	578	62.5	7.34	104.04	13	0.999	0.977	0.981	0.98	1.018	1.017	1.02	1.052	99.5	99.4	97.2	97.6	97.5	101.3	101.2	101.5	104.7	13	13	13	13	13	13	13	13	13	High	High	High	High	High	High	High
FALSE	High	Master Protein	XP_010695136.1	PREDICTED: glutamate--cysteine ligase, chloroplastic isoform X1 [Beta vulgaris subsp. vulgaris]	0	86.791	36	15	31	15	1	494	56.1	5.53	93.51	15	0.989	0.992	1.007	0.995	1.051	1.057	1.017	1.181	96.9	95.8	96.1	97.6	96.4	101.9	102.4	98.6	114.5	16	16	16	16	16	16	16	16	16	High	High	High	High	High	High	High
FALSE	High	Master Protein	XP_010696627.1	PREDICTED: cytochrome P450 CYP82D47-like [Beta vulgaris subsp. vulgaris]	0	86.749	41	19	48	14	1	512	58.5	8.47	127.79	19	1.01	0.972	0.94	0.946	0.856	0.936	0.919	0.91	106	107.1	103.1	99.7	100.3	90.8	99.2	97.4	96.5	14	14	14	14	14	14	14	14	14	High	High	High	High	High	High	High
FALSE	High	Master Protein	XP_010673270.1	PREDICTED: eukaryotic translation initiation factor 3 subunit H isoform X1 [Beta vulgaris subsp. vulgaris]	0	86.715	43	12	27	12	1	339	38.8	4.87	88.19	12	0.954	0.996	1.002	0.994	1.003	0.963	0.945	0.922	102.5	97.8	102.1	102.8	101.9	102.8	98.7	96.9	94.5	13	13	13	13	13	13	13	13	13	High	High	High	High	High	High	High
FALSE	High	Master Protein	XP_010685490.1	PREDICTED: abscisic-aldehyde oxidase-like isoform X1 [Beta vulgaris subsp. vulgaris]	0	86.659	21	22	32	22	1	1367	149.1	6.15	85.14	22	1.038	1.003	1.015	1.001	1.027	1.004	1.051	1.084	97.6	101.3	97.8	99.1	97.7	100.2	97.9	102.5	105.8	22	22	22	22	22	22	22	22	22	High	High	High	High	High	High	High
FALSE	High	Master Protein	XP_010672439.1	PREDICTED: stearoyl-[acyl-carrier-protein] 9-desaturase, chloroplastic [Beta vulgaris subsp. vulgaris]	0	86.517	46	15	50	11	1	399	45.5	5.92	150.14	15	1.034	0.976	1.01	0.957	0.941	0.933	0.977	1.016	101.8	105.2	99.3	102.8	97.4	95.8	94.9	99.4	103.4	13	13	13	13	13	13	13	13	13	High	High	High	High	High	High	High
FALSE	High	Master Protein	XP_010687958.1	PREDICTED: methyl-CpG-binding domain-containing protein 11 [Beta vulgaris subsp. vulgaris]	0	86.386	45	17	28	17	1	416	46.1	4.75	81.13	17	1.067	1.082	1.093	1.117	0.996	1.024	1.064	0.963	95.7	102.1	103.5	104.6	106.9	95.4	98	101.8	92.1	17	17	17	17	17	17	17	17	17	High	High	High	High	High	High	High
FALSE	High	Master Protein	XP_010680751.1	PREDICTED: uncharacterized protein LOC104895827 [Beta vulgaris subsp. vulgaris]	0	86.272	81	14	40	14	1	158	16.1	5.25	116.6	14	0.885	0.964	0.984	1.028	1.023	1.122	1.144	1.033	98	86.8	94.4	96.4	100.8	100.3	110	112.1	101.3	14	14	14	14	14	14	14	14	14	High	High	High	High	High	High	High
FALSE	High	Master Protein	XP_010693213.1	PREDICTED: eukaryotic translation initiation factor 2 subunit gamma [Beta vulgaris subsp. vulgaris]	0	86.229	39	15	38	15	1	464	50.7	8.56	125.88	15	0.991	1.014	0.992	1.001	1.02	0.991	0.99	0.97	100.3	99.4	101.8	99.5	100.5	102.3	99.5	99.3	97.3	15	15	15	15	15	15	15	15	15	High	High	High	High	High	High	High
FALSE	High	Master Protein	XP_010675101.1	PREDICTED: protein ROOT HAIR DEFECTIVE 3-like [Beta vulgaris subsp. vulgaris]	0	86.167	26	17	36	17	1	808	89.7	5.6	111.66	17	1.003	1.002	1.001	1.025	1.031	1.049	1.035	1.033	98.1	98.3	98.3	98.1	100.5	101.1	102.9	101.5	101.3	17	17	17	17	17	17	17	17	17	High	High	High	High	High	High	High
FALSE	High	Master Protein	XP_010668190.1	PREDICTED: probable N-acetyl-gamma-glutamyl-phosphate reductase, chloroplastic [Beta vulgaris subsp. vulgaris]	0	86.138	45	15	46	4	1	396	43.5	8.38	151.95	15	0.995	1.051	1.021	1.09	1.039	1.042	1.076	1.143	95.2	94.7	100.1	97.2	103.7	98.8	99.1	102.4	108.8	4	4	4	4	4	4	4	4	4	High	High	High	High	High	High	High
FALSE	High	Master Protein	XP_010689947.1	PREDICTED: citrate synthase, glyoxysomal [Beta vulgaris subsp. vulgaris]	0	86.051	37	14	36	14	1	520	57.2	8.37	97.14	14	1.081	0.964	0.982	0.991	0.985	1.062	0.917	1.028	99.9	108	96.3	98.1	99	98.3	106.1	91.6	102.7	15	15	15	15	15	15	15	15	15	High	High	High	High	High	High	High
FALSE	High	Master Protein	XP_010690578.1	PREDICTED: aminoacylase-1 isoform X1 [Beta vulgaris subsp. vulgaris]	0	85.848	47	17	35	13	1	456	50.8	6.21	104.15	17	0.955	0.986	0.943	0.929	0.961	0.975	0.966	0.962	103.7	99	102.3	97.8	96.3	99.7	101.1	100.2	99.8	14	14	14	14	14	14	14	14	14	High	High	High	High	High	High	High
FALSE	High	Master Protein	XP_010694428.1	PREDICTED: chlorophyll a-b binding protein 13, chloroplastic [Beta vulgaris subsp. vulgaris]	0	85.755	58	8	45	8	1	264	28.5	5.15	179.62	8	0.967	0.981	0.981	0.97	1.039	0.966	1.028	1.002	100.7	97.4	98.8	98.8	97.7	104.7	97.3	103.5	100.9	8	8	8	8	8	8	8	8	8	High	High	High	High	High	High	High
FALSE	High	Master Protein	XP_010688156.1	PREDICTED: aldehyde dehydrogenase family 2 member C4 [Beta vulgaris subsp. vulgaris]	0	85.722	41	19	39	16	1	502	54.7	5.41	120.27	19	1.199	1.04	1.073	1.019	1.015	0.968	1.085	1.059	95.2	114.1	98.9	102.1	97	96.6	92.1	103.3	100.8	16	16	16	16	16	16	16	16	16	High	High	High	High	High	High	High
FALSE	High	Master Protein	XP_010675408.1	PREDICTED: protein DJ-1 homolog B-like [Beta vulgaris subsp. vulgaris]	0	85.699	44	12	32	12	1	441	47.1	6.34	118.93	12	0.952	0.994	1.014	0.996	1.012	1.006	0.984	1.006	100.4	95.6	99.8	101.8	100	101.6	101	98.8	101	12	12	12	12	12	12	12	12	12	High	High	High	High	High	High	High
FALSE	High	Master Protein	XP_010692818.1	PREDICTED: uncharacterized protein LOC104905874 [Beta vulgaris subsp. vulgaris]	0	85.608	54	15	33	15	1	331	36.9	7.25	93.41	15	1.023	1.008	1.042	1.052	1.033	0.979	1.032	0.991	98.3	100.5	99.1	102.4	103.3	101.5	96.2	101.4	97.4	15	15	15	15	15	15	15	15	15	High	High	High	High	High	High	High
FALSE	High	Master Protein	XP_010686761.1	PREDICTED: HSP-interacting protein [Beta vulgaris subsp. vulgaris]	0	85.533	25	18	29	18	1	775	85.4	5.38	92.39	18	0.923	1.061	1.078	1.121	1.042	1.035	1.035	1.031	96.5	89.1	102.4	104	108.1	100.6	99.9	99.9	99.5	18	18	18	18	18	18	18	18	18	High	High	High	High	High	High	High
FALSE	High	Master Protein	XP_010693094.1	PREDICTED: leukotriene A-4 hydrolase homolog [Beta vulgaris subsp. vulgaris]	0	85.375	37	17	32	17	1	612	68.8	5.33	92.83	17	1.04	0.981	1.022	1.031	1.021	1.052	1.028	1.02	97.9	101.8	96	100	100.9	100	103	100.6	99.9	16	16	16	16	16	16	16	16	16	High	High	High	High	High	High	High
FALSE	High	Master Protein	XP_010673531.1	PREDICTED: probable plastid-lipid-associated protein 12, chloroplastic [Beta vulgaris subsp. vulgaris]	0	85.199	44	18	45	18	1	402	44.9	8.44	129.93	18	0.943	0.975	0.939	0.928	0.96	0.96	0.936	0.969	104.5	98.6	101.9	98.1	97	100.4	100.3	97.9	101.2	19	19	19	19	19	19	19	19	19	High	High	High	High	High	High	High
FALSE	High	Master Protein	XP_010680154.1	PREDICTED: gamma aminobutyrate transaminase 1, mitochondrial [Beta vulgaris subsp. vulgaris]	0	85.071	39	13	29	13	1	503	55.5	7.78	106.29	13	0.962	0.913	0.904	0.888	0.966	1.013	0.939	1.007	104.7	100.8	95.6	94.7	93.1	101.2	106.1	98.3	105.5	13	13	13	13	13	13	13	13	13	High	High	High	High	High	High	High
FALSE	High	Master Protein	XP_010686087.1	PREDICTED: DEAD-box ATP-dependent RNA helicase 20 [Beta vulgaris subsp. vulgaris]	0	84.952	42	19	30	14	1	502	55.6	8.81	93.07	19	0.997	0.995	1.023	1.009	0.973	0.993	1.014	0.986	100.1	99.8	99.6	102.4	101	97.4	99.4	101.5	98.7	14	14	14	14	14	14	14	14	14	High	High	High	High	High	High	High
FALSE	High	Master Protein	XP_010672620.1	PREDICTED: ATP-citrate synthase alpha chain protein 2 [Beta vulgaris subsp. vulgaris]	0	84.948	45	16	37	14	1	422	46.6	5.88	115.29	16	0.969	0.956	0.955	0.925	0.99	0.97	0.94	0.942	104.1	100.8	99.5	99.4	96.3	103.1	101	97.8	98.1	14	14	14	14	14	14	14	14	14	High	High	High	High	High	High	High
FALSE	High	Master Protein	XP_010679428.1	PREDICTED: long chain acyl-CoA synthetase 1 [Beta vulgaris subsp. vulgaris]	0	84.755	41	20	30	20	1	660	74.4	6.86	99.66	20	0.949	0.981	0.898	0.918	0.895	0.908	0.93	0.943	106.9	101.4	104.8	96	98.1	95.7	97	99.4	100.8	20	20	20	20	20	20	20	20	20	High	High	High	High	High	High	High
FALSE	High	Master Protein	XP_010688154.1	PREDICTED: aldehyde dehydrogenase family 2 member C4 [Beta vulgaris subsp. vulgaris]	0	84.736	49	19	34	15	1	502	54.3	6.55	97.06	19	1.02	0.975	0.984	0.944	0.972	0.966	0.978	1.19	99.7	101.7	97.1	98.1	94.1	96.9	96.3	97.5	118.6	15	15	15	15	15	15	15	15	15	High	High	High	High	High	High	High
FALSE	High	Master Protein	XP_010687743.1	PREDICTED: uncharacterized protein LOC104901818 isoform X1 [Beta vulgaris subsp. vulgaris]	0	84.728	41	14	26	14	1	354	40.6	7.49	81.25	14	0.965	1.032	1.015	0.976	1.086	1.082	1.022	1.063	97.4	94	100.5	98.9	95.1	105.7	105.4	99.5	103.5	14	14	14	14	14	14	14	14	14	High	High	High	High	High	High	High
FALSE	High	Master Protein	XP_010666612.1	PREDICTED: zeaxanthin epoxidase, chloroplastic [Beta vulgaris subsp. vulgaris]	0	84.723	30	17	36	17	1	675	74.1	7.52	111.12	17	0.917	0.927	0.929	0.943	0.958	0.949	0.92	0.99	105.5	96.7	97.7	98	99.4	101	100.1	97.1	104.4	17	17	17	17	17	17	17	17	17	High	High	High	High	High	High	High
FALSE	High	Master Protein	XP_010695928.1	PREDICTED: proteasome subunit alpha type-4 [Beta vulgaris subsp. vulgaris]	0	84.717	62	14	33	11	1	250	27.3	7.31	114.24	14	1.048	1.056	1.123	1.111	1.052	1.057	1.06	1.032	94.4	98.8	99.7	105.9	104.9	99.3	99.7	100	97.4	12	12	12	12	12	12	12	12	12	High	High	High	High	High	High	High
FALSE	High	Master Protein	XP_010690484.1	PREDICTED: glutamate decarboxylase [Beta vulgaris subsp. vulgaris]	0	84.552	34	13	39	7	1	499	56.3	5.44	130.24	13	0.988	0.992	0.956	0.921	0.984	1.064	0.977	1.053	100.7	99.5	99.9	96.3	92.8	99.1	107.2	98.4	106.1	7	7	7	7	7	7	7	7	7	High	High	High	High	High	High	High
FALSE	High	Master Protein	XP_010690394.1	PREDICTED: photosystem I reaction center subunit III, chloroplastic [Beta vulgaris subsp. vulgaris]	0	84.529	41	11	114	11	1	230	25.5	9.39	345.43	11	0.951	0.961	0.976	0.956	1	0.956	0.988	1.017	102.2	97.2	98.2	99.7	97.8	102.2	97.7	101	104	11	11	11	11	11	11	11	11	11	High	High	High	High	High	High	High
FALSE	High	Master Protein	XP_010693136.1	PREDICTED: glutathione S-transferase DHAR2 [Beta vulgaris subsp. vulgaris]	0	84.503	64	12	39	11	1	212	23.5	6.54	139.02	12	0.898	0.913	1.044	0.993	1.012	1.063	1.035	0.976	100.7	90.4	92	105.1	100	102	107.1	104.3	98.3	11	11	11	11	11	11	11	11	11	High	High	High	High	High	High	High
FALSE	High	Master Protein	XP_010680645.1	PREDICTED: thioredoxin reductase NTRB-like [Beta vulgaris subsp. vulgaris]	0	84.424	46	11	23	11	1	389	41.3	7.36	97.65	11	1.046	1.038	1.077	1.046	1.032	0.995	1.038	0.993	97.1	101.6	100.9	104.6	101.6	100.3	96.6	100.8	96.5	11	11	11	11	11	11	11	11	11	High	High	High	High	High	High	High
FALSE	High	Master Protein	XP_010676229.1	PREDICTED: exocyst complex component SEC10 [Beta vulgaris subsp. vulgaris]	0	84.417	34	27	36	27	1	827	90.4	5.4	85.1	27	0.997	1.008	1.027	1.023	1.042	1.021	1.01	1.028	98.3	98	99	101	100.5	102.4	100.3	99.2	101.1	27	27	27	27	27	27	27	27	27	High	High	High	High	High	High	High
FALSE	High	Master Protein	XP_010675161.1	PREDICTED: ubiquitin-40S ribosomal protein S27a [Beta vulgaris subsp. vulgaris]	0	84.354	63	12	301	5	1	156	17.7	9.85	941.03	12	0.803	0.863	0.766	0.886	0.775	0.904	0.996	0.833	115	92.4	99.3	88.1	101.9	89.2	103.9	114.6	95.7	5	5	5	5	5	5	5	5	5	High	High	High	High	High	High	High
FALSE	High	Master Protein	XP_010676576.1	PREDICTED: bifunctional dTDP-4-dehydrorhamnose 3,5-epimerase/dTDP-4-dehydrorhamnose reductase [Beta vulgaris subsp. vulgaris]	0	84.233	50	13	35	11	1	303	33.9	5.76	103.63	13	0.879	1.034	0.92	0.957	0.966	0.989	0.986	0.906	104.2	91.6	107.8	95.9	99.7	100.6	103.1	102.7	94.4	11	11	11	11	11	11	11	11	11	High	High	High	High	High	High	High
FALSE	High	Master Protein	XP_010670055.1	PREDICTED: uncharacterized aarF domain-containing protein kinase At5g05200, chloroplastic [Beta vulgaris subsp. vulgaris]	0	84.095	38	16	32	16	1	542	60.7	6.18	95.37	16	0.946	0.964	0.956	0.955	0.981	0.997	0.96	1.076	101.9	96.4	98.2	97.4	97.2	100	101.5	97.8	109.6	16	16	16	16	16	16	16	16	16	High	High	High	High	High	High	High
FALSE	High	Master Protein	XP_010666851.1	PREDICTED: proteasome subunit alpha type-6 [Beta vulgaris subsp. vulgaris]	0	84.074	60	15	32	15	1	246	27.2	6.43	104.13	15	0.968	1.018	1.025	0.996	1.025	1.023	1.004	1.023	99.1	95.9	100.9	101.6	98.7	101.5	101.4	99.5	101.4	15	15	15	15	15	15	15	15	15	High	High	High	High	High	High	High
FALSE	High	Master Protein	XP_010686762.1	PREDICTED: protein PLASTID MOVEMENT IMPAIRED 1 [Beta vulgaris subsp. vulgaris]	0	83.98	23	17	30	17	1	896	99.2	5.4	79.44	17	0.903	1.005	1.034	1.087	1.016	1.017	1.006	1.113	98	88.5	98.5	101.4	106.5	99.6	99.7	98.6	109.1	19	19	19	19	19	19	19	19	19	High	High	High	High	High	High	High
FALSE	High	Master Protein	XP_010673571.1	PREDICTED: uncharacterized protein LOC104889931 [Beta vulgaris subsp. vulgaris]	0	83.73	46	18	34	18	1	516	58.1	5.99	95.06	18	1.44	1.121	1.4	1.099	1.023	1.437	1.104	1.192	83.2	119.8	93.3	116.5	91.5	85.1	119.6	91.9	99.2	17	17	17	17	17	17	17	17	17	High	High	High	High	High	High	High
FALSE	High	Master Protein	XP_010673631.1	PREDICTED: 3-oxo-Delta(4,5)-steroid 5-beta-reductase [Beta vulgaris subsp. vulgaris]	0	83.73	41	15	37	15	1	395	44.8	5.17	122.59	15	0.973	1.001	0.951	0.991	1	0.995	1.014	0.994	100.9	98.2	101	96	100	100.9	100.4	102.3	100.3	16	16	16	16	16	16	16	16	16	High	High	High	High	High	High	High
FALSE	High	Master Protein	XP_010677556.1	PREDICTED: aldo-keto reductase family 4 member C9 [Beta vulgaris subsp. vulgaris]	0	83.599	58	16	36	11	1	307	34.6	6.3	89.85	16	0.862	1.01	1.043	0.984	1.018	0.998	1.022	0.993	100.8	86.8	101.8	105.1	99.2	102.5	100.6	103	100.1	11	11	11	11	11	11	11	11	11	High	High	High	High	High	High	High
FALSE	High	Master Protein	XP_010684336.1	PREDICTED: adenylate kinase, chloroplastic isoform X1 [Beta vulgaris subsp. vulgaris]	0	83.561	48	17	43	16	1	337	37.5	7.68	112.13	17	0.943	0.983	0.937	0.983	0.959	0.984	0.938	0.989	103.3	97.4	101.5	96.7	101.5	99	101.6	96.8	102.1	17	17	17	17	17	17	17	17	17	High	High	High	High	High	High	High
FALSE	High	Master Protein	XP_010693063.1	PREDICTED: eukaryotic peptide chain release factor GTP-binding subunit ERF3A isoform X1 [Beta vulgaris subsp. vulgaris]	0	83.538	29	16	42	2	1	534	59.1	5.25	141.56	16	1.007	1.124	1.099	1.074	1.164	1.224	1.234	1.142	89.4	90	100.5	98.3	96	104	109.4	110.3	102.1	2	2	2	2	2	2	2	2	2	High	High	High	High	High	High	High
FALSE	High	Master Protein	XP_010683691.1	PREDICTED: 40S ribosomal protein S14-2 [Beta vulgaris subsp. vulgaris]	0	83.515	49	9	36	9	1	150	16.3	10.45	135.84	9	0.977	1.005	1.056	1.039	1.01	0.999	1.064	1.001	98.3	96.1	98.8	103.9	102.2	99.3	98.2	104.7	98.5	11	11	11	11	11	11	11	11	11	High	High	High	High	High	High	High
FALSE	High	Master Protein	XP_010685460.1	PREDICTED: dnaJ protein homolog ANJ1 [Beta vulgaris subsp. vulgaris]	0	83.475	36	14	36	7	1	417	46.5	6.24	101.59	14	0.974	1.056	1.007	1.04	1.083	1.07	1.018	1.045	96.8	94.4	102.3	97.5	100.7	104.9	103.6	98.6	101.2	8	8	8	8	8	8	8	8	8	High	High	High	High	High	High	High
FALSE	High	Master Protein	XP_010674568.1	PREDICTED: importin subunit alpha-4 [Beta vulgaris subsp. vulgaris]	0	83.426	34	14	32	9	1	534	58.9	5.52	93.99	14	1.002	1.037	1.046	1.028	1.036	1.053	1.076	1.01	96.9	97.1	100.5	101.4	99.6	100.4	102.1	104.3	97.9	9	9	9	9	9	9	9	9	9	High	High	High	High	High	High	High
FALSE	High	Master Protein	XP_010693139.1	PREDICTED: splicing factor 3B subunit 3 [Beta vulgaris subsp. vulgaris]	0	83.255	20	23	33	23	1	1209	134.5	5.43	87.56	23	0.937	0.963	0.993	0.958	0.949	1.013	0.951	0.985	102.9	96.4	99.1	102.2	98.6	97.6	104.1	97.8	101.3	23	23	23	23	23	23	23	23	23	High	High	High	High	High	High	High
FALSE	High	Master Protein	XP_010674696.1	PREDICTED: probable aspartyl aminopeptidase [Beta vulgaris subsp. vulgaris]	0	83.227	44	17	35	16	1	487	53.6	6.74	104.77	17	0.965	0.99	0.992	1.009	1.034	1.086	1.031	1.02	98.6	95.2	97.6	97.8	99.5	102	107.1	101.6	100.5	16	16	16	16	16	16	16	16	16	High	High	High	High	High	High	High
FALSE	High	Master Protein	XP_010690892.1	PREDICTED: cyclase-associated protein 1 [Beta vulgaris subsp. vulgaris]	0	83.163	42	20	39	20	1	470	50.2	5.95	119.98	20	0.979	0.998	0.986	0.977	1.018	1.012	1.016	0.984	100.3	98.2	100.1	98.9	98	102.2	101.5	101.9	98.8	21	21	21	21	21	21	21	21	21	High	High	High	High	High	High	High
FALSE	High	Master Protein	XP_010694098.1	PREDICTED: alpha-1,4-glucan-protein synthase [UDP-forming] 2 [Beta vulgaris subsp. vulgaris]	0	83.12	46	14	35	6	1	355	40.5	5.77	122.78	14	1.006	0.969	0.939	0.911	1.016	1.021	0.892	0.976	103.1	103.7	99.9	96.8	93.9	104.8	105.2	91.9	100.6	6	6	6	6	6	6	6	6	6	High	High	High	High	High	High	High
FALSE	High	Master Protein	XP_010692951.1	PREDICTED: dynamin-related protein 3A isoform X1 [Beta vulgaris subsp. vulgaris]	0	83.092	32	20	33	16	1	807	90.7	7.09	87.56	20	1.096	1.079	1.082	1.092	1.071	1.056	1.084	1.101	93.2	102.1	100.5	100.8	101.7	99.8	98.4	101	102.5	16	16	16	16	16	16	16	16	16	High	High	High	High	High	High	High
FALSE	High	Master Protein	XP_010691933.1	PREDICTED: 110 kDa U5 small nuclear ribonucleoprotein component CLO [Beta vulgaris subsp. vulgaris]	0	82.951	27	23	28	23	1	995	111	5.22	71.76	23	1.096	1.022	1.092	1.081	1.032	1.013	1.03	1.035	95.7	104.9	97.8	104.5	103.5	98.8	97	98.6	99.1	23	23	23	23	23	23	23	23	23	High	High	High	High	High	High	High
FALSE	High	Master Protein	XP_010680161.1	PREDICTED: cytochrome P450 97B2, chloroplastic [Beta vulgaris subsp. vulgaris]	0	82.935	39	20	35	20	1	574	64.8	7.47	93.38	20	0.975	0.926	0.947	0.942	0.998	1.015	1.007	1	102.2	99.6	94.6	96.8	96.2	102	103.7	102.9	102.2	19	19	19	19	19	19	19	19	19	High	High	High	High	High	High	High
FALSE	High	Master Protein	XP_010688275.1	PREDICTED: probable lactoylglutathione lyase, chloroplastic isoform X1 [Beta vulgaris subsp. vulgaris]	0	82.907	44	14	46	11	1	353	39.1	7.71	157.47	14	0.941	0.971	0.952	0.966	0.989	1.056	0.968	1.041	101.3	95.3	98.4	96.4	97.9	100.2	107	98.1	105.5	13	13	13	13	13	13	13	13	13	High	High	High	High	High	High	High
FALSE	High	Master Protein	XP_010677372.1	PREDICTED: glycerol-3-phosphate acyltransferase, chloroplastic [Beta vulgaris subsp. vulgaris]	0	82.883	32	14	36	14	1	473	52.2	5.69	103.75	14	1.088	1.013	1.023	1.037	0.982	0.977	0.974	0.991	99.1	107.8	100.4	101.4	102.7	97.3	96.8	96.5	98.2	16	16	16	16	16	16	16	16	16	High	High	High	High	High	High	High
FALSE	High	Master Protein	XP_010687436.1	PREDICTED: eukaryotic initiation factor 4A-3 [Beta vulgaris subsp. vulgaris]	0	82.834	44	18	34	15	1	407	46.3	6.58	116.87	18	0.969	1.025	1.018	1.07	1.007	1.069	1.084	1.004	97.3	94.3	99.8	99.1	104.1	98	104	105.5	97.8	15	15	15	15	15	15	15	15	15	High	High	High	High	High	High	High
FALSE	High	Master Protein	XP_010676242.1	PREDICTED: protein KINESIN LIGHT CHAIN-RELATED 2 [Beta vulgaris subsp. vulgaris]	0	82.672	30	18	29	17	1	602	65.7	6.27	85.94	18	1.011	1.012	1.009	1.02	1.022	1.04	1.042	1.002	98.3	99.3	99.4	99.2	100.2	100.5	102.2	102.4	98.5	17	17	17	17	17	17	17	17	17	High	High	High	High	High	High	High
FALSE	High	Master Protein	XP_010679713.1	PREDICTED: succinate dehydrogenase [ubiquinone] flavoprotein subunit, mitochondrial [Beta vulgaris subsp. vulgaris]	0	82.638	38	18	41	18	1	635	69.9	6.49	105.1	18	0.959	0.981	0.965	0.942	0.986	1.019	0.954	0.993	102.3	98.1	100.3	98.7	96.3	100.8	104.2	97.6	101.6	19	19	19	19	19	19	19	19	19	High	High	High	High	High	High	High
FALSE	High	Master Protein	XP_010693691.1	PREDICTED: proteasome subunit alpha type-5 [Beta vulgaris subsp. vulgaris]	0	82.585	70	13	33	5	1	237	26	4.82	123.8	13	0.978	0.978	1.038	1.009	0.995	1.031	0.993	0.959	100.2	98	98	104.1	101.1	99.7	103.3	99.5	96.1	4	4	4	4	4	4	4	4	4	High	High	High	High	High	High	High
FALSE	High	Master Protein	XP_019107673.1	PREDICTED: 40S ribosomal protein S7 [Beta vulgaris subsp. vulgaris]	0	82.355	59	13	54	13	1	191	22	9.79	191.91	13	1.002	1.004	1.056	1.065	1.031	0.995	1.063	0.979	97.9	98	98.3	103.4	104.3	100.9	97.4	104	95.8	13	13	13	13	13	13	13	13	13	High	High	High	High	High	High	High
FALSE	High	Master Protein	XP_010674200.1	PREDICTED: violaxanthin de-epoxidase, chloroplastic [Beta vulgaris subsp. vulgaris]	0	82.294	38	16	34	16	1	465	53.2	5.5	104.39	16	0.948	1.012	0.957	0.984	1.007	0.984	0.998	1.007	101.2	95.9	102.4	96.8	99.5	101.9	99.5	100.9	101.9	16	16	16	16	16	16	16	16	16	High	High	High	High	High	High	High
FALSE	High	Master Protein	XP_010672514.1	PREDICTED: uncharacterized protein LOC104889070 [Beta vulgaris subsp. vulgaris]	0	82.168	44	9	24	9	1	276	30.7	7.83	92.09	9	0.966	0.997	0.972	0.984	0.971	1.019	0.995	1.005	101	97.5	100.8	98.2	99.4	98.1	103	100.5	101.5	9	9	9	9	9	9	9	9	9	High	High	High	High	High	High	High
FALSE	High	Master Protein	XP_010689049.1	PREDICTED: ADP,ATP carrier protein [Beta vulgaris subsp. vulgaris]	0	82.089	27	11	73	4	1	383	41.8	9.76	181.29	11	0.986	0.978	0.965	0.945	0.981	1.055	1.061	1.06	99.7	98.3	97.4	96.1	94.1	97.8	105.1	105.7	105.7	4	4	4	4	4	4	4	4	4	High	High	High	High	High	High	High
FALSE	High	Master Protein	XP_010692262.1	PREDICTED: proteasome subunit beta type-1 [Beta vulgaris subsp. vulgaris]	0	81.887	61	10	33	10	1	223	24.8	6.99	112.49	10	0.949	0.993	0.977	0.944	0.976	0.977	0.957	1.041	102.1	96.9	101.4	99.8	96.4	99.7	99.8	97.7	106.3	10	10	10	10	10	10	10	10	10	High	High	High	High	High	High	High
FALSE	High	Master Protein	XP_010682544.1	PREDICTED: probable nucleoredoxin 1 [Beta vulgaris subsp. vulgaris]	0	81.879	39	17	37	13	1	514	58.3	4.98	109.33	17	1.045	0.99	0.908	0.9	1.049	1.085	0.93	1.056	100.4	104.9	99.4	91.2	90.4	105.3	108.9	93.4	106	12	12	12	12	12	12	12	12	12	High	High	High	High	High	High	High
FALSE	High	Master Protein	XP_010675604.1	PREDICTED: peptidyl-prolyl cis-trans isomerase CYP37, chloroplastic isoform X1 [Beta vulgaris subsp. vulgaris]	0	81.776	36	13	35	13	1	450	49.4	6.73	92.27	13	1.046	1.017	0.978	1.035	1.001	0.997	0.973	1.29	96.4	100.9	98	94.3	99.8	96.5	96.1	93.8	124.3	14	14	14	14	14	14	14	14	14	High	High	High	High	High	High	High
FALSE	High	Master Protein	XP_010671022.1	PREDICTED: galactokinase [Beta vulgaris subsp. vulgaris]	0	81.662	42	17	28	17	1	499	54.7	6.07	84.9	17	1.006	0.996	1.028	1.001	1.018	1.061	1.003	1.053	98.2	98.8	97.8	100.9	98.3	100	104.1	98.5	103.4	17	17	17	17	17	17	17	17	17	High	High	High	High	High	High	High
FALSE	High	Master Protein	XP_010667503.1	PREDICTED: quinolinate synthase, chloroplastic [Beta vulgaris subsp. vulgaris]	0	81.556	33	18	34	18	1	720	79.2	6.61	102.39	18	0.96	0.983	1.045	1.13	0.94	1.077	1.089	1.186	95.6	91.8	94	99.9	108.1	89.9	103	104.2	113.4	17	17	17	17	17	17	17	17	17	High	High	High	High	High	High	High
FALSE	High	Master Protein	XP_010666597.1	PREDICTED: uncharacterized protein At2g34460, chloroplastic [Beta vulgaris subsp. vulgaris]	0	81.555	61	14	28	14	1	294	31.9	8.48	78.01	14	1.001	1.006	0.947	0.973	0.953	0.986	0.968	0.973	102.2	102.3	102.8	96.8	99.4	97.4	100.8	99	99.4	13	13	13	13	13	13	13	13	13	High	High	High	High	High	High	High
FALSE	High	Master Protein	XP_010693321.1	PREDICTED: ATP-dependent zinc metalloprotease FTSH 12, chloroplastic [Beta vulgaris subsp. vulgaris]	0	81.509	22	19	25	19	1	985	112.3	6.8	74.22	19	0.949	0.979	0.992	1.028	0.982	0.982	0.975	0.979	101.5	96.3	99.4	100.7	104.3	99.7	99.7	99	99.4	19	19	19	19	19	19	19	19	19	High	High	High	High	High	High	High
FALSE	High	Master Protein	XP_019107013.1	PREDICTED: coatomer subunit delta isoform X1 [Beta vulgaris subsp. vulgaris]	0	81.488	31	12	36	3	1	527	57.8	5.53	127.58	12	1.204	1.112	1.084	1.187	0.898	0.896	1.048	0.992	95.5	115	106.3	103.5	113.4	85.8	85.6	100.1	94.8	4	4	4	4	4	4	4	4	4	High	High	High	High	High	High	High
FALSE	High	Master Protein	XP_010692312.1	PREDICTED: splicing factor 3B subunit 1 [Beta vulgaris subsp. vulgaris]	0	81.405	19	21	28	21	1	1277	142.8	5.78	65.54	21	0.982	0.975	1.06	1.054	1.031	1.041	1.078	1.007	97.5	95.8	95	103.4	102.8	100.6	101.5	105.1	98.2	22	22	22	22	22	22	22	22	22	High	High	High	High	High	High	High
FALSE	High	Master Protein	XP_010695078.1	PREDICTED: 40S ribosomal protein S17 [Beta vulgaris subsp. vulgaris]	0	81.4	60	10	41	4	1	142	15.9	10.15	130.45	10	1.044	1.04	1.127	1.121	1.078	1.061	1.091	1.004	94.1	98.2	97.8	106	105.5	101.4	99.8	102.6	94.5	9	9	9	9	9	9	9	9	9	High	High	High	High	High	High	High
FALSE	High	Master Protein	XP_010690560.1	PREDICTED: calcium-dependent protein kinase 26 [Beta vulgaris subsp. vulgaris]	0	81.314	32	16	28	16	1	578	64.6	5.73	100.57	16	1.124	0.972	1.036	1.033	1.018	1.056	1.018	1.039	96.8	108.8	94.1	100.3	100	98.5	102.3	98.6	100.6	16	16	16	16	16	16	16	16	16	High	High	High	High	High	High	High
FALSE	High	Master Protein	XP_010686722.1	PREDICTED: fibrous sheath CABYR-binding protein [Beta vulgaris subsp. vulgaris]	0	81.214	49	6	31	6	1	158	16.1	3.85	114.75	6	1.105	1.186	1.23	1.12	1.17	1.175	1.479	1.072	85.4	94.4	101.3	105	95.7	99.9	100.4	126.3	91.6	6	6	6	6	6	6	6	6	6	High	High	High	High	High	High	High
FALSE	High	Master Protein	XP_010686565.1	PREDICTED: polyphenol oxidase, chloroplastic [Beta vulgaris subsp. vulgaris]	0	81.212	28	15	40	11	1	603	68.5	7.27	134.99	15	1.099	0.994	0.825	0.793	1.028	0.981	0.743	1.034	105.9	116.4	105.3	87.3	84	108.9	103.9	78.7	109.6	12	12	12	12	12	12	12	12	12	High	High	High	High	High	High	High
FALSE	High	Master Protein	XP_010686507.1	PREDICTED: monothiol glutaredoxin-S17 [Beta vulgaris subsp. vulgaris]	0	81.186	37	14	22	14	1	492	53.9	5.69	81.6	14	1.026	1.019	1.03	1.076	1.002	1.15	1.111	1.084	94.8	97.2	96.6	97.6	101.9	95	109	105.3	102.7	14	14	14	14	14	14	14	14	14	High	High	High	High	High	High	High
FALSE	High	Master Protein	XP_010692222.1	PREDICTED: 3-phosphoshikimate 1-carboxyvinyltransferase 2 [Beta vulgaris subsp. vulgaris]	0	81.153	38	17	34	17	1	517	55	7.97	100.9	17	1.021	1.015	0.969	0.99	0.984	1.024	0.991	0.983	100.3	102.4	101.8	97.2	99.2	98.6	102.6	99.3	98.6	17	17	17	17	17	17	17	17	17	High	High	High	High	High	High	High
FALSE	High	Master Protein	XP_010671663.1	PREDICTED: beta-D-xylosidase 1 [Beta vulgaris subsp. vulgaris]	0	81.151	27	17	39	16	1	768	83.3	8.66	125.13	17	1.191	1.022	1.045	0.973	1.143	0.923	0.944	1.019	97.2	115.7	99.3	101.6	94.6	111.1	89.7	91.7	99	16	16	16	16	16	16	16	16	16	High	High	High	High	High	High	High
FALSE	High	Master Protein	XP_010693540.1	PREDICTED: V-type proton ATPase subunit C [Beta vulgaris subsp. vulgaris]	0	81.128	45	14	56	14	1	375	42.5	6.05	166.47	14	1	1.007	1.011	1.016	1.038	1.024	1.051	1.05	97.9	97.8	98.5	99	99.4	101.6	100.2	102.9	102.8	15	15	15	15	15	15	15	15	15	High	High	High	High	High	High	High
FALSE	High	Master Protein	XP_010676290.1	PREDICTED: NAD(P)H-quinone oxidoreductase subunit S, chloroplastic [Beta vulgaris subsp. vulgaris]	0	81.105	55	12	36	12	1	247	27.2	6.8	129.19	12	0.993	1.031	1.018	1.029	1.024	0.994	1.015	1.037	98.5	97.8	101.5	100.2	101.3	100.8	97.9	100	102.1	12	12	12	12	12	12	12	12	12	High	High	High	High	High	High	High
FALSE	High	Master Protein	XP_010669676.1	PREDICTED: amidophosphoribosyltransferase, chloroplastic [Beta vulgaris subsp. vulgaris]	0	81.017	28	14	27	14	1	565	61.5	6.3	88.01	14	1.043	1.033	1.003	1.012	1.079	1.007	0.993	0.993	98.2	102.4	101.5	98.5	99.4	105.9	99	97.5	97.5	14	14	14	14	14	14	14	14	14	High	High	High	High	High	High	High
FALSE	High	Master Protein	XP_010686792.1	PREDICTED: leucine--tRNA ligase, chloroplastic/mitochondrial [Beta vulgaris subsp. vulgaris]	0	80.961	24	20	30	20	1	989	112.1	6.42	94.56	20	1.144	0.976	1.05	1.017	0.972	0.931	1.008	0.976	99.2	113.5	96.8	104.1	100.9	96.4	92.3	100	96.8	20	20	20	20	20	20	20	20	20	High	High	High	High	High	High	High
FALSE	High	Master Protein	XP_010677557.1	PREDICTED: aldo-keto reductase family 4 member C9 [Beta vulgaris subsp. vulgaris]	0	80.819	59	16	33	11	1	310	35.2	6.76	89.05	16	0.816	0.985	0.898	0.859	0.976	1	0.944	0.961	106.6	87	105.1	95.8	91.6	104.1	106.7	100.7	102.5	11	11	11	11	11	11	11	11	11	High	High	High	High	High	High	High
FALSE	High	Master Protein	XP_010683270.1	PREDICTED: 12-oxophytodienoate reductase 2 [Beta vulgaris subsp. vulgaris]	0	80.804	47	14	43	13	1	370	41.2	6.54	123.39	14	1.134	1.094	0.951	0.964	1.088	1.034	0.902	0.944	98.8	112	108.1	93.9	95.2	107.4	102.2	89.1	93.3	12	12	12	12	12	12	12	12	12	High	High	High	High	High	High	High
FALSE	High	Master Protein	XP_010686336.1	PREDICTED: uncharacterized protein LOC104900581 [Beta vulgaris subsp. vulgaris]	0	80.778	49	12	45	12	1	201	21.3	5.63	154.95	12	1.098	1.06	1.053	0.976	1.165	1.097	0.945	1.073	95.1	104.4	100.7	100.1	92.8	110.7	104.3	89.9	102	14	14	14	14	14	14	14	14	14	High	High	High	High	High	High	High
FALSE	High	Master Protein	XP_010668069.1	PREDICTED: eukaryotic translation initiation factor 3 subunit L [Beta vulgaris subsp. vulgaris]	0	80.758	32	16	44	16	1	519	61	6.44	110.63	16	0.899	0.996	0.977	0.936	0.98	0.989	0.944	0.946	103.8	93.4	103.4	101.5	97.2	101.7	102.7	98.1	98.2	17	17	17	17	17	17	17	17	17	High	High	High	High	High	High	High
FALSE	High	Master Protein	XP_010689735.1	PREDICTED: 50S ribosomal protein L6, chloroplastic [Beta vulgaris subsp. vulgaris]	0	80.739	50	12	44	12	1	220	24.2	10.08	127.65	12	1.002	0.973	0.994	0.987	0.976	0.925	0.95	0.938	102.9	103.1	100.2	102.3	101.6	100.4	95.2	97.8	96.5	16	16	16	16	16	16	16	16	16	High	High	High	High	High	High	High
FALSE	High	Master Protein	XP_010667162.1	PREDICTED: transmembrane 9 superfamily member 7 [Beta vulgaris subsp. vulgaris]	0	80.647	25	15	50	4	1	635	73.2	7.96	142.16	15	0.977	0.993	0.956	0.937	0.974	1.014	0.931	0.931	103.3	100.9	102.5	98.8	96.8	100.6	104.8	96.2	96.1	4	4	4	4	4	4	4	4	4	High	High	High	High	High	High	High
FALSE	High	Master Protein	XP_010678514.1	PREDICTED: malate dehydrogenase, chloroplastic [Beta vulgaris subsp. vulgaris]	0	80.607	43	14	39	8	1	412	44	7.71	108.09	14	0.816	0.866	0.817	0.8	0.804	0.884	0.798	0.861	117.7	96.1	102	96.1	94.2	94.6	104	93.9	101.3	8	8	8	8	8	8	8	8	8	High	High	High	High	High	High	High
FALSE	High	Master Protein	XP_010682325.1	PREDICTED: uncharacterized protein LOC104897201 [Beta vulgaris subsp. vulgaris]	0	80.311	29	13	38	6	1	497	55.1	4.86	116.34	13	1.123	1.162	1.185	1.296	1.071	1.155	1.135	1.167	87.4	98.2	101.6	103.6	113.3	93.6	101	99.2	102	5	5	5	5	5	5	5	5	5	High	High	High	High	High	High	High
FALSE	High	Master Protein	XP_010667730.1	PREDICTED: NADP-dependent D-sorbitol-6-phosphate dehydrogenase [Beta vulgaris subsp. vulgaris]	0	80.278	55	14	31	14	1	309	34.9	6.68	111.82	14	0.945	0.96	0.954	0.949	0.953	1.023	0.947	0.959	103.6	97.8	99.4	98.8	98.3	98.7	106	98.1	99.3	14	14	14	14	14	14	14	14	14	High	High	High	High	High	High	High
FALSE	High	Master Protein	XP_010686061.1	PREDICTED: 60S acidic ribosomal protein P2A [Beta vulgaris subsp. vulgaris]	0	80.274	81	8	44	8	1	112	11.3	4.54	134.81	8	1.033	1.033	0.983	0.94	0.885	0.812	0.848	1.025	105.2	108.6	108.7	103.4	98.8	93	85.4	89.1	107.7	8	8	8	8	8	8	8	8	8	High	High	High	High	High	High	High
FALSE	High	Master Protein	XP_010665884.1	PREDICTED: hexokinase-1 [Beta vulgaris subsp. vulgaris]	0	80.191	44	17	27	17	1	466	51.7	5.25	92.53	17	1.032	1.007	1.03	1.048	1.042	1.007	1.07	1.008	97.4	100.5	98	100.3	102	101.4	98	104.2	98.2	17	17	17	17	17	17	17	17	17	High	High	High	High	High	High	High
FALSE	High	Master Protein	XP_010693180.1	PREDICTED: proline--tRNA ligase [Beta vulgaris subsp. vulgaris]	0	80.083	56	13	25	13	1	324	35.4	7.64	76.7	13	1.013	1.024	1.005	1.009	1.046	1.028	1.032	1.035	97.9	99.2	100.3	98.4	98.8	102.4	100.6	101.1	101.3	13	13	13	13	13	13	13	13	13	High	High	High	High	High	High	High
FALSE	High	Master Protein	XP_010676524.1	PREDICTED: bifunctional UDP-glucose 4-epimerase and UDP-xylose 4-epimerase 1 [Beta vulgaris subsp. vulgaris]	0	79.997	48	14	29	14	1	351	39	6.55	96.88	14	1.207	1.086	1.013	0.995	1.072	0.965	0.993	0.899	97.5	117.7	105.9	98.7	97.1	104.5	94.1	96.8	87.7	15	15	15	15	15	15	15	15	15	High	High	High	High	High	High	High
FALSE	High	Master Protein	XP_010692960.1	PREDICTED: transketolase, chloroplastic [Beta vulgaris subsp. vulgaris]	0	79.996	26	17	66	12	1	740	79.9	6.76	194.84	17	1.053	1.045	1.11	1.062	1.027	1.084	1.033	0.992	95.7	100.7	100	106.2	101.6	98.3	103.7	98.9	94.9	11	11	11	11	11	11	11	11	11	High	High	High	High	High	High	High
FALSE	High	Master Protein	XP_010682280.1	PREDICTED: eukaryotic translation initiation factor 4B1 [Beta vulgaris subsp. vulgaris]	0	79.967	38	22	37	21	1	535	57.9	9	91.05	22	1.013	0.999	1.009	1.006	1.006	0.976	0.983	0.961	100.5	101.8	100.4	101.4	101.1	101.2	98.1	98.8	96.6	22	22	22	22	22	22	22	22	22	High	High	High	High	High	High	High
FALSE	High	Master Protein	XP_010685584.1	PREDICTED: anthranilate synthase alpha subunit 2, chloroplastic isoform X1 [Beta vulgaris subsp. vulgaris]	0	79.944	34	18	28	18	1	587	65.8	7.11	78.23	18	1.055	0.976	0.972	1.026	0.951	0.931	0.958	0.968	101.8	107.4	99.4	99	104.5	96.9	94.8	97.6	98.6	18	18	18	18	18	18	18	18	18	High	High	High	High	High	High	High
FALSE	High	Master Protein	XP_010679381.1	PREDICTED: calvin cycle protein CP12-1, chloroplastic [Beta vulgaris subsp. vulgaris]	0	79.839	50	6	79	6	1	123	13.7	5.05	274.79	6	1.029	1.116	1.074	1.129	1.114	1.054	1.131	1.097	92.4	95	103.1	99.2	104.3	102.9	97.4	104.5	101.4	6	6	6	6	6	6	6	6	6	High	High	High	High	High	High	High
FALSE	High	Master Protein	XP_010670629.1	PREDICTED: superoxide dismutase [Mn], mitochondrial [Beta vulgaris subsp. vulgaris]	0	79.727	57	10	35	10	1	230	25.6	8.1	115.21	10	0.987	1.019	1.027	1.034	1.019	1.054	1.068	1.058	97.1	95.9	99	99.8	100.4	98.9	102.3	103.8	102.8	10	10	10	10	10	10	10	10	10	High	High	High	High	High	High	High
FALSE	High	Master Protein	XP_010669342.1	PREDICTED: omega-amidase, chloroplastic [Beta vulgaris subsp. vulgaris]	0	79.602	34	13	29	12	1	366	40.1	7.28	86.01	13	0.97	1.02	1	0.96	0.996	1.066	1.026	1.058	98.9	96	100.9	99	95	98.5	105.5	101.5	104.7	12	12	12	12	12	12	12	12	12	High	High	High	High	High	High	High
FALSE	High	Master Protein	XP_010688184.1	PREDICTED: phosphoribosylaminoimidazole carboxylase, chloroplastic [Beta vulgaris subsp. vulgaris]	0	79.448	34	16	30	4	1	622	67.4	7.08	100.91	16	1.062	0.982	1.063	0.983	1.067	1.011	0.921	0.985	99.2	105.3	97.4	105.5	97.5	105.9	100.3	91.4	97.7	4	4	4	4	4	4	4	4	4	High	High	High	High	High	High	High
FALSE	High	Master Protein	XP_010693460.1	PREDICTED: sorbitol dehydrogenase [Beta vulgaris subsp. vulgaris]	0	79.447	52	14	35	14	1	362	38.9	6.67	118.92	14	1.074	1.002	0.956	0.977	0.965	0.953	1.001	1.024	100.5	108	100.7	96.2	98.2	97	95.8	100.6	103	14	14	14	14	14	14	14	14	14	High	High	High	High	High	High	High
FALSE	High	Master Protein	XP_010693103.1	PREDICTED: dihydropyrimidine dehydrogenase (NADP(+)), chloroplastic [Beta vulgaris subsp. vulgaris]	0	79.439	41	15	30	15	1	423	46	6.65	101.96	15	0.949	0.963	0.938	0.936	1	0.986	0.946	1.094	102.2	96.9	98.4	95.8	95.7	102.1	100.7	96.6	111.7	15	15	15	15	15	15	15	15	15	High	High	High	High	High	High	High
FALSE	High	Master Protein	XP_010672151.1	PREDICTED: ornithine carbamoyltransferase, chloroplastic [Beta vulgaris subsp. vulgaris]	0	79.356	34	11	33	11	1	374	41.2	6.84	111.47	11	0.936	1.012	1.015	1.029	1.03	0.988	0.957	0.992	100.5	94	101.7	102	103.3	103.5	99.2	96.1	99.6	13	13	13	13	13	13	13	13	13	High	High	High	High	High	High	High
FALSE	High	Master Protein	XP_019104401.1	PREDICTED: proteasome-associated protein ECM29 homolog [Beta vulgaris subsp. vulgaris]	0	79.316	15	24	27	24	1	1817	198.9	6.8	72.12	24	0.938	0.96	0.887	0.875	0.887	0.941	0.893	0.919	108.4	101.7	104.1	96.1	94.9	96.2	102.1	96.9	99.7	24	24	24	24	24	24	24	24	24	High	High	High	High	High	High	High
FALSE	High	Master Protein	XP_010683890.1	PREDICTED: peroxiredoxin-2E, chloroplastic [Beta vulgaris subsp. vulgaris]	0	79.286	55	8	71	8	1	227	24.1	7.87	254.43	8	0.962	0.996	0.989	1.011	0.997	1.02	1.004	1.075	99.4	95.6	99	98.3	100.5	99.1	101.4	99.8	106.9	10	10	10	10	10	10	10	10	10	High	High	High	High	High	High	High
FALSE	High	Master Protein	XP_010678624.1	PREDICTED: eukaryotic peptide chain release factor subunit 1-3 [Beta vulgaris subsp. vulgaris]	0	79.284	34	13	34	13	1	437	49	5.43	91.13	13	0.958	0.996	0.995	0.972	1.026	1.004	0.971	0.965	101.3	97	100.8	100.7	98.5	103.9	101.7	98.3	97.8	13	13	13	13	13	13	13	13	13	High	High	High	High	High	High	High
FALSE	High	Master Protein	XP_010682844.1	PREDICTED: 1,4-dihydroxy-2-naphthoyl-CoA synthase, peroxisomal [Beta vulgaris subsp. vulgaris]	0	79.249	49	16	31	16	1	337	37.3	8.88	92.2	16	1.02	1.035	1.077	1.082	1.028	0.916	1.013	0.947	98.7	100.7	102.2	106.3	106.8	101.5	90.4	100	93.4	16	16	16	16	16	16	16	16	16	High	High	High	High	High	High	High
FALSE	High	Master Protein	XP_010674549.1	PREDICTED: ADP-ribosylation factor [Beta vulgaris subsp. vulgaris]	0	79.225	59	10	56	4	1	181	20.6	6.8	215.96	10	0.802	0.886	0.747	0.871	0.81	0.944	1.028	0.916	112.4	90.1	99.7	84	98	91	106.2	115.6	103	4	4	4	4	4	4	4	4	4	High	High	High	High	High	High	High
FALSE	High	Master Protein	XP_010672050.1	PREDICTED: glutamate dehydrogenase B [Beta vulgaris subsp. vulgaris]	0	79.137	35	13	29	13	1	411	44.6	6.55	94.38	13	0.979	1.003	0.994	0.963	1.063	0.992	0.961	1.049	99.9	97.8	100.3	99.4	96.3	106.3	99.1	96.1	104.8	13	13	13	13	13	13	13	13	13	High	High	High	High	High	High	High
FALSE	High	Master Protein	XP_010676935.1	PREDICTED: 50S ribosomal protein L11, chloroplastic [Beta vulgaris subsp. vulgaris]	0	79.125	42	8	52	8	1	234	24.7	9.82	181.83	8	0.936	0.967	0.991	0.952	0.954	0.926	0.94	0.931	104.7	98	101.2	103.7	99.7	99.8	96.9	98.4	97.5	10	10	10	10	10	10	10	10	10	High	High	High	High	High	High	High
FALSE	High	Master Protein	XP_010677476.1	PREDICTED: 26S proteasome non-ATPase regulatory subunit 13 homolog B [Beta vulgaris subsp. vulgaris]	0	79.061	39	15	37	15	1	386	44.2	5.33	107.44	15	0.94	0.973	0.958	0.938	0.959	0.986	0.934	0.978	103.9	97.6	101	99.5	97.4	99.6	102.4	97	101.6	16	16	16	16	16	16	16	16	16	High	High	High	High	High	High	High
FALSE	High	Master Protein	XP_010674104.1	PREDICTED: topless-related protein 3 [Beta vulgaris subsp. vulgaris]	0	78.981	20	21	35	15	1	1096	121.3	7.05	90.69	21	0.99	0.989	1.075	1.031	0.989	0.972	1.032	1	99.1	98.2	98	106.6	102.2	98.1	96.4	102.3	99.1	15	15	15	15	15	15	15	15	15	High	High	High	High	High	High	High
FALSE	High	Master Protein	XP_010676191.1	PREDICTED: uncharacterized protein LOC104892071 [Beta vulgaris subsp. vulgaris]	0	78.97	41	9	42	9	1	237	27.7	5.48	144.85	9	1.003	1.013	1.054	1.091	1.043	0.906	1.023	0.948	99.1	99.4	100.4	104.5	108.1	103.4	89.7	101.4	94	11	11	11	11	11	11	11	11	11	High	High	High	High	High	High	High
FALSE	High	Master Protein	XP_010694477.1	PREDICTED: dnaJ protein homolog [Beta vulgaris subsp. vulgaris]	0	78.928	31	15	35	9	1	419	46.6	6.6	98.52	15	1.026	1.058	1.005	1.034	0.999	1.037	1.089	0.949	97.8	100.4	103.6	98.4	101.2	97.7	101.5	106.5	92.9	9	9	9	9	9	9	9	9	9	High	High	High	High	High	High	High
FALSE	High	Master Protein	XP_010693030.1	PREDICTED: probable voltage-gated potassium channel subunit beta [Beta vulgaris subsp. vulgaris]	0	78.733	50	16	41	16	1	328	36.6	7.72	116.26	16	0.916	0.979	0.978	0.96	0.964	0.991	1.005	0.982	102.6	93.9	100.4	100.3	98.4	98.9	101.6	103.1	100.7	19	19	19	19	19	19	19	19	19	High	High	High	High	High	High	High
FALSE	High	Master Protein	XP_010671115.1	PREDICTED: phenylalanine--tRNA ligase alpha subunit, cytoplasmic [Beta vulgaris subsp. vulgaris]	0	78.544	47	20	47	20	1	488	55.9	7.25	134.08	20	0.977	0.968	0.967	0.949	0.956	0.965	0.982	0.973	103	100.6	99.7	99.6	97.8	98.5	99.4	101.1	100.3	20	20	20	20	20	20	20	20	20	High	High	High	High	High	High	High
FALSE	High	Master Protein	XP_010670328.1	PREDICTED: inositol hexakisphosphate and diphosphoinositol-pentakisphosphate kinase 2 isoform X1 [Beta vulgaris subsp. vulgaris]	0	78.529	24	21	23	21	1	1063	120.6	6.33	63.36	21	1.13	1.024	1.045	1.051	1.055	0.974	1.069	0.938	96.9	109.5	99.2	101.3	101.9	102.2	94.4	103.6	90.9	20	20	20	20	20	20	20	20	20	High	High	High	High	High	High	High
FALSE	High	Master Protein	XP_010694641.1	PREDICTED: nascent polypeptide-associated complex subunit alpha-like protein 1 [Beta vulgaris subsp. vulgaris]	0	78.487	56	7	41	7	1	202	22	4.51	128.55	7	0.933	0.972	0.94	0.914	0.96	0.941	0.907	0.936	105.8	98.8	102.9	99.5	96.8	101.6	99.6	96	99	8	8	8	8	8	8	8	8	8	High	High	High	High	High	High	High
FALSE	High	Master Protein	XP_010683033.1	PREDICTED: phospholipase D delta [Beta vulgaris subsp. vulgaris]	0	78.451	26	17	27	17	1	852	97.1	6.7	88.64	17	1.016	0.975	1.001	1.017	0.959	0.948	1.007	0.977	101.1	102.8	98.6	101.2	102.9	97	95.8	101.9	98.8	17	17	17	17	17	17	17	17	17	High	High	High	High	High	High	High
FALSE	High	Master Protein	XP_010692624.1	PREDICTED: thioredoxin M-type, chloroplastic [Beta vulgaris subsp. vulgaris]	0	78.346	48	8	60	8	1	185	20.1	8.65	210.3	8	0.891	0.93	0.971	0.936	0.94	0.907	0.916	0.932	106.8	95.2	99.4	103.8	100	100.5	96.9	97.9	99.6	9	9	9	9	9	9	9	9	9	High	High	High	High	High	High	High
FALSE	High	Master Protein	XP_010673545.1	PREDICTED: uncharacterized protein LOC104889906 isoform X1 [Beta vulgaris subsp. vulgaris]	0	78.174	32	18	33	18	1	620	69.9	6.67	84.45	18	0.976	1.007	0.984	0.992	0.996	1.012	0.998	1.034	100	97.6	100.7	98.4	99.2	99.6	101.2	99.8	103.4	18	18	18	18	18	18	18	18	18	High	High	High	High	High	High	High
FALSE	High	Master Protein	XP_010685987.1	PREDICTED: peroxidase 57 [Beta vulgaris subsp. vulgaris]	0	78.124	62	17	33	16	1	326	35.5	8.73	95.52	17	1.019	0.937	1.022	0.927	1.193	1.033	1.101	0.844	99.2	101	92.9	101.3	91.9	118.3	102.4	109.2	83.7	15	15	15	15	15	15	15	15	15	High	High	High	High	High	High	High
FALSE	High	Master Protein	XP_010667472.1	PREDICTED: 24-methylenesterol C-methyltransferase 2 [Beta vulgaris subsp. vulgaris]	0	78.092	42	15	36	15	1	362	40.4	6.8	108.91	15	0.968	0.997	0.985	0.969	0.982	0.982	1.026	1.148	99.4	96.2	99.1	97.9	96.3	97.6	97.6	101.9	114.1	16	16	16	16	16	16	16	16	16	High	High	High	High	High	High	High
FALSE	High	Master Protein	XP_010695307.1	PREDICTED: endo-1,3;1,4-beta-D-glucanase [Beta vulgaris subsp. vulgaris]	0	78.055	60	11	41	11	1	241	26	5.31	139.96	11	1.006	0.977	0.972	0.975	0.985	1.008	0.992	0.985	101.1	101.7	98.8	98.3	98.6	99.6	102	100.3	99.6	11	11	11	11	11	11	11	11	11	High	High	High	High	High	High	High
FALSE	High	Master Protein	XP_010681610.1	PREDICTED: caffeoylshikimate esterase isoform X1 [Beta vulgaris subsp. vulgaris]	0	77.952	41	14	35	13	1	398	44.8	7.46	98.09	14	1.089	0.973	1.011	1.013	0.988	1.008	1.024	0.983	99	107.8	96.4	100.1	100.3	97.9	99.8	101.4	97.3	14	14	14	14	14	14	14	14	14	High	High	High	High	High	High	High
FALSE	High	Master Protein	XP_010692782.1	PREDICTED: uncharacterized protein LOC104905845 isoform X2 [Beta vulgaris subsp. vulgaris]	0	77.943	38	20	34	7	1	604	66	6.46	83.06	20	0.942	0.939	0.902	0.913	0.944	0.944	0.945	0.942	106.2	100.1	99.8	95.9	97	100.3	100.3	100.4	100.1	7	7	7	7	7	7	7	7	7	High	High	High	High	High	High	High
FALSE	High	Master Protein	NP_001306941.1	glucan endo-1,3-beta-glucosidase-like precursor [Beta vulgaris subsp. vulgaris]	0	77.895	60	14	36	14	1	336	36.2	9.35	112.02	14	1.573	1.056	0.978	0.86	1.089	1.121	0.96	1.287	90.7	142.7	95.8	88.7	78	98.7	101.7	87.1	116.7	15	15	15	15	15	15	15	15	15	High	High	High	High	High	High	High
FALSE	High	Master Protein	XP_010691382.1	PREDICTED: dynamin-related protein 3A isoform X1 [Beta vulgaris subsp. vulgaris]	0	77.854	31	22	37	19	1	827	90.6	6.81	78.9	22	1.024	1.034	1.012	1.044	1.029	1.025	1.017	0.994	98	100.4	101.4	99.2	102.4	100.9	100.5	99.7	97.4	19	19	19	19	19	19	19	19	19	High	High	High	High	High	High	High
FALSE	High	Master Protein	XP_010687623.1	PREDICTED: uncharacterized protein LOC104901722 [Beta vulgaris subsp. vulgaris]	0	77.804	36	8	27	8	1	294	33.2	9.64	124.9	8	0.932	1.094	0.974	1.005	0.999	0.973	0.953	0.972	101.1	94.2	110.6	98.5	101.6	101	98.4	96.4	98.2	10	10	10	10	10	10	10	10	10	High	High	High	High	High	High	High
FALSE	High	Master Protein	XP_010695521.1	PREDICTED: alpha-soluble NSF attachment protein 2 [Beta vulgaris subsp. vulgaris]	0	77.788	62	14	28	14	1	289	32.4	5.16	99.23	14	0.964	0.989	0.966	0.945	0.987	0.97	0.975	0.989	102.5	98.8	101.3	98.9	96.8	101.1	99.4	99.9	101.3	14	14	14	14	14	14	14	14	14	High	High	High	High	High	High	High
FALSE	High	Master Protein	XP_010683735.1	PREDICTED: ras-related protein RABB1c [Beta vulgaris subsp. vulgaris]	0	77.721	75	13	27	7	1	211	23.4	7.39	91.35	13	0.898	0.962	0.906	0.921	0.955	0.987	0.952	0.96	105.4	94.6	101.4	95.5	97.1	100.6	104	100.3	101.2	7	7	7	7	7	7	7	7	7	High	High	High	High	High	High	High
FALSE	High	Master Protein	XP_010680716.1	PREDICTED: 14-3-3-like protein GF14 iota [Beta vulgaris subsp. vulgaris]	0	77.62	54	16	108	12	1	261	29.6	4.88	283.43	16	1.028	1.069	1.038	1.062	1.031	1.008	1.063	1.04	96.4	99.1	103	100	102.3	99.4	97.2	102.5	100.2	10	10	10	10	10	10	10	10	10	High	High	High	High	High	High	High
FALSE	High	Master Protein	XP_010680595.1	PREDICTED: formin-like protein 5 [Beta vulgaris subsp. vulgaris]	0	77.613	36	21	33	21	1	717	78.8	4.64	71.7	21	0.929	0.998	1.039	1.066	1.04	1.014	1.016	0.988	99	92	98.8	102.9	105.5	102.9	100.4	100.6	97.8	21	21	21	21	21	21	21	21	21	High	High	High	High	High	High	High
FALSE	High	Master Protein	XP_010680554.1	PREDICTED: annexin D2 [Beta vulgaris subsp. vulgaris]	0	77.551	49	18	52	18	1	316	35.8	6.48	138.18	18	0.985	1.065	1.101	1.051	1.009	1.03	1.097	1.027	96.1	94.6	102.4	105.8	101	97	99	105.4	98.7	20	20	20	20	20	20	20	20	20	High	High	High	High	High	High	High
FALSE	High	Master Protein	XP_010673730.1	PREDICTED: citrate synthase, mitochondrial [Beta vulgaris subsp. vulgaris]	0	77.494	37	13	34	8	1	471	52.5	7.27	108.63	13	1.034	0.984	1.016	1.053	1.128	1.096	1.118	1.123	94.2	97.4	92.7	95.7	99.2	106.3	103.3	105.3	105.8	8	8	8	8	8	8	8	8	8	High	High	High	High	High	High	High
FALSE	High	Master Protein	XP_010677218.1	PREDICTED: ras-related protein RABH1b [Beta vulgaris subsp. vulgaris]	0	77.474	57	10	34	9	1	207	22.9	7.9	102.93	10	0.902	1.021	0.928	0.963	0.987	1.081	1.005	1.038	100.8	91	102.9	93.5	97.1	99.6	109	101.3	104.7	10	10	10	10	10	10	10	10	10	High	High	High	High	High	High	High
FALSE	High	Master Protein	XP_010676180.1	PREDICTED: thylakoid lumenal protein TL20.3, chloroplastic [Beta vulgaris subsp. vulgaris]	0	77.469	60	12	30	12	1	264	28.1	8.53	96.77	12	0.983	0.996	1.052	1.044	1.05	0.976	1.017	1.042	98.3	96.6	97.9	103.4	102.5	103.1	95.9	99.9	102.4	13	13	13	13	13	13	13	13	13	High	High	High	High	High	High	High
FALSE	High	Master Protein	XP_010689757.1	PREDICTED: ras-related protein RABA1f [Beta vulgaris subsp. vulgaris]	0	77.45	64	14	42	7	1	214	24	5.95	116.11	14	0.962	1.079	1.092	1.097	1.115	1.068	1.142	1.047	93.7	90.1	101.2	102.3	102.8	104.5	100.1	107.1	98.1	7	7	7	7	7	7	7	7	7	High	High	High	High	High	High	High
FALSE	High	Master Protein	XP_010670206.1	PREDICTED: probable ubiquitin conjugation factor E4 [Beta vulgaris subsp. vulgaris]	0	77.255	21	18	26	18	1	1044	117.4	5.44	74.56	18	1.036	1.038	1.068	1.049	1.031	1.044	1.041	1.067	96	99.4	99.7	102.5	100.7	99	100.2	100	102.4	18	18	18	18	18	18	18	18	18	High	High	High	High	High	High	High
FALSE	High	Master Protein	XP_010689228.1	PREDICTED: acetyl-CoA acetyltransferase, cytosolic 1 [Beta vulgaris subsp. vulgaris]	0	77.187	46	13	23	12	1	405	41.4	6.16	85.13	13	0.956	0.99	0.994	0.989	0.951	1.041	1.03	0.955	101.1	96.7	100.1	100.4	99.9	96.1	105.2	104.1	96.5	12	12	12	12	12	12	12	12	12	High	High	High	High	High	High	High
FALSE	High	Master Protein	XP_010690838.1	PREDICTED: chaperone protein dnaJ 10 [Beta vulgaris subsp. vulgaris]	0	77.138	35	12	30	12	1	342	38.7	6.33	87.11	12	1.042	1.015	1.001	0.999	0.988	0.997	0.991	0.998	99.7	103.8	101.1	99.7	99.6	98.5	99.3	98.7	99.5	12	12	12	12	12	12	12	12	12	High	High	High	High	High	High	High
FALSE	High	Master Protein	XP_010683642.1	PREDICTED: uncharacterized protein LOC104898288 isoform X1 [Beta vulgaris subsp. vulgaris]	0	77.05	22	21	33	21	1	892	99.4	6.21	81.94	21	0.939	0.959	0.989	1.013	1.033	1.001	1.074	1.055	99.3	93.2	95.3	98.2	100.6	102.6	99.4	106.7	104.7	21	21	21	21	21	21	21	21	21	High	High	High	High	High	High	High
FALSE	High	Master Protein	XP_010693327.1	PREDICTED: 40S ribosomal protein S8 [Beta vulgaris subsp. vulgaris]	0	77.017	49	10	80	3	1	217	24.6	10.46	236.01	10	0.977	1.104	1.191	1.205	1.145	1.099	1.209	0.906	91.5	89.4	101	109	110.3	104.7	100.6	110.6	82.9	3	3	3	3	3	3	3	3	3	High	High	High	High	High	High	High
FALSE	High	Master Protein	XP_010673595.1	PREDICTED: DNA-damage-repair/toleration protein DRT100-like [Beta vulgaris subsp. vulgaris]	0	76.999	45	15	32	15	1	379	41.3	8.57	94.54	15	0.989	1.041	1.09	1.015	1.031	1.064	1.15	1.013	95.8	94.8	99.7	104.5	97.3	98.8	101.9	110.2	97	16	16	16	16	16	16	16	16	16	High	High	High	High	High	High	High
FALSE	High	Master Protein	XP_010680520.1	PREDICTED: haloacid dehalogenase-like hydrolase domain-containing protein At4g39970 [Beta vulgaris subsp. vulgaris]	0	76.957	43	12	47	12	1	323	35.1	6.32	133.91	12	0.984	1.012	0.966	0.987	0.998	0.965	1.001	1.004	100.9	99.3	102.1	97.5	99.6	100.7	97.4	101.1	101.4	12	12	12	12	12	12	12	12	12	High	High	High	High	High	High	High
FALSE	High	Master Protein	XP_010667932.1	PREDICTED: la protein 1 [Beta vulgaris subsp. vulgaris]	0	76.921	40	16	31	16	1	463	51.3	5.36	95.26	16	0.979	0.978	1.016	1.004	0.984	0.999	1.008	0.926	101.2	99.1	98.9	102.8	101.6	99.6	101.1	102	93.7	16	16	16	16	16	16	16	16	16	High	High	High	High	High	High	High
FALSE	High	Master Protein	XP_010692949.1	PREDICTED: 3-ketoacyl-CoA synthase 10 [Beta vulgaris subsp. vulgaris]	0	76.85	31	16	29	15	1	547	61.7	9.11	82.87	16	1.027	1.02	1.052	1.035	0.988	0.991	1.063	0.94	98.7	101.4	100.7	103.8	102.2	97.6	97.8	105	92.8	15	15	15	15	15	15	15	15	15	High	High	High	High	High	High	High
FALSE	High	Master Protein	XP_010685374.1	PREDICTED: glyoxylate/succinic semialdehyde reductase 2, chloroplastic isoform X1 [Beta vulgaris subsp. vulgaris]	0	76.675	40	10	23	10	1	371	39.3	8.13	76.25	10	1.022	0.954	0.966	0.953	0.967	0.951	0.936	0.956	103.4	105.6	98.6	99.9	98.6	99.9	98.3	96.8	98.8	11	11	11	11	11	11	11	11	11	High	High	High	High	High	High	High
FALSE	High	Master Protein	XP_010686711.1	PREDICTED: putative MO25-like protein At5g47540 [Beta vulgaris subsp. vulgaris]	0	76.634	37	13	27	13	1	340	39.2	8.43	80.6	13	1.042	0.981	1.003	0.976	1.016	0.96	0.961	0.977	100.9	105.2	99	101.2	98.6	102.6	96.9	97	98.6	14	14	14	14	14	14	14	14	14	High	High	High	High	High	High	High
FALSE	High	Master Protein	XP_010678013.1	PREDICTED: nucleotide pyrophosphatase/phosphodiesterase [Beta vulgaris subsp. vulgaris]	0	76.503	23	14	38	10	1	641	71.9	6.42	85.86	14	1.018	1.005	1.043	1.019	0.971	1.122	1.041	1.057	97	98.8	97.5	101.2	98.9	94.2	108.9	101	102.5	11	11	11	11	11	11	11	11	11	High	High	High	High	High	High	High
FALSE	High	Master Protein	XP_010684525.1	PREDICTED: UDP-glucuronic acid decarboxylase 2 [Beta vulgaris subsp. vulgaris]	0	76.474	40	17	35	10	1	438	49.2	9.06	91.77	17	0.952	1.003	1.009	1.008	1.014	1.096	1.067	1.033	98	93.3	98.3	98.9	98.8	99.4	107.4	104.6	101.2	10	10	10	10	10	10	10	10	10	High	High	High	High	High	High	High
FALSE	High	Master Protein	XP_010673333.1	PREDICTED: xyloglucan endotransglucosylase/hydrolase protein 24-like [Beta vulgaris subsp. vulgaris]	0	76.38	44	10	67	9	1	284	32.7	9.26	184.94	10	1.039	0.987	0.971	0.896	1.003	0.949	0.971	1.036	101.7	105.6	100.4	98.7	91.1	102	96.5	98.7	105.3	13	13	13	13	13	13	13	13	13	High	High	High	High	High	High	High
FALSE	High	Master Protein	XP_010677201.1	PREDICTED: poly(U)-specific endoribonuclease-B-like [Beta vulgaris subsp. vulgaris]	0	76.369	27	12	33	12	1	428	49.4	5.12	94.1	12	1.02	0.983	0.998	1.082	1.038	1.054	1.04	1.059	97	99	95.4	96.9	105	100.7	102.3	101	102.8	12	12	12	12	12	12	12	12	12	High	High	High	High	High	High	High
FALSE	High	Master Protein	XP_019105229.1	PREDICTED: uncharacterized protein LOC104894138 [Beta vulgaris subsp. vulgaris]	0	76.365	33	18	34	5	1	604	65.8	6.6	99.24	18	1.553	0.973	1.164	1.07	0.961	0.889	1.048	1.082	92.4	143.5	89.9	107.5	98.9	88.8	82.1	96.8	100	4	4	4	4	4	4	4	4	4	High	High	High	High	High	High	High
FALSE	High	Master Protein	XP_010675965.1	PREDICTED: E3 ubiquitin-protein ligase UPL1-like isoform X1 [Beta vulgaris subsp. vulgaris]	0	76.346	7	20	26	16	1	3757	409.8	5.05	56.97	20	0.959	1.015	1.065	1.09	1.048	1.066	1.052	1.079	96	92	97.5	102.3	104.7	100.6	102.4	101	103.6	16	16	16	16	16	16	16	16	16	High	High	High	High	High	High	High
FALSE	High	Master Protein	XP_010694949.1	PREDICTED: serine/threonine protein phosphatase 2A regulatory subunit B''beta isoform X1 [Beta vulgaris subsp. vulgaris]	0	76.32	41	19	27	19	1	540	62.3	4.96	91.25	19	0.965	0.998	1.04	1.026	1.001	1.037	1.029	1.006	98.9	95.4	98.7	102.8	101.4	99	102.5	101.7	99.5	19	19	19	19	19	19	19	19	19	High	High	High	High	High	High	High
FALSE	High	Master Protein	XP_010684332.1	PREDICTED: uncharacterized protein LOC104898898 [Beta vulgaris subsp. vulgaris]	0	76.27	40	8	22	8	1	238	26.3	7.37	76.71	8	1.045	0.959	1.007	0.988	0.975	1.016	0.979	1.04	99.9	104.4	95.8	100.6	98.7	97.4	101.5	97.7	103.9	10	10	10	10	10	10	10	10	10	High	High	High	High	High	High	High
FALSE	High	Master Protein	XP_010678738.1	PREDICTED: aldehyde dehydrogenase family 2 member B4, mitochondrial [Beta vulgaris subsp. vulgaris]	0	76.189	32	15	43	13	1	534	58.1	7.11	127.08	15	0.82	0.961	0.973	0.892	0.988	0.948	0.937	0.926	106.6	87.4	102.4	103.7	95	105.3	101.1	99.9	98.7	13	13	13	13	13	13	13	13	13	High	High	High	High	High	High	High
FALSE	High	Master Protein	XP_010672882.1	PREDICTED: uncharacterized protein At5g39570 [Beta vulgaris subsp. vulgaris]	0	76.171	38	10	29	10	1	361	40	4.89	105.08	10	1.024	1.093	1.135	1.193	1.226	1.099	1.166	1.173	89	91.1	97.3	101	106.2	109.1	97.8	103.9	104.4	10	10	10	10	10	10	10	10	10	High	High	High	High	High	High	High
FALSE	High	Master Protein	XP_010675565.1	PREDICTED: 14-3-3 protein 1 [Beta vulgaris subsp. vulgaris]	0	76.098	61	14	63	9	1	250	28.4	4.84	191.35	14	0.961	0.978	0.926	0.865	0.96	0.997	0.94	0.928	105.2	101.1	102.9	97.4	91	101	104.9	98.9	97.7	9	9	9	9	9	9	9	9	9	High	High	High	High	High	High	High
FALSE	High	Master Protein	XP_010669330.1	PREDICTED: 40S ribosomal protein Sa-2 [Beta vulgaris subsp. vulgaris]	0	75.907	43	11	45	8	1	293	32.3	5.19	162.51	11	0.948	0.961	0.946	0.97	0.967	0.969	0.939	1.108	102.2	96.9	98.2	96.7	99.1	98.8	99	95.9	113.2	8	8	8	8	8	8	8	8	8	High	High	High	High	High	High	High
FALSE	High	Master Protein	XP_010683961.1	PREDICTED: threonine dehydratase biosynthetic, chloroplastic [Beta vulgaris subsp. vulgaris]	0	75.897	31	16	30	16	1	611	67.2	6.81	89.62	16	1.067	1.021	1.03	1.043	0.992	0.995	1.005	0.952	98.9	105.5	100.9	101.8	103.1	98.1	98.3	99.3	94.1	16	16	16	16	16	16	16	16	16	High	High	High	High	High	High	High
FALSE	High	Master Protein	XP_010689400.1	PREDICTED: ran-binding protein 1 homolog a [Beta vulgaris subsp. vulgaris]	0	75.833	51	9	31	9	1	224	24.9	4.78	110.99	9	0.99	1.075	1.087	1.087	1.082	1.106	1.115	1.058	93.8	92.8	100.8	101.9	101.9	101.5	103.7	104.5	99.2	10	10	10	10	10	10	10	10	10	High	High	High	High	High	High	High
FALSE	High	Master Protein	XP_010678249.1	PREDICTED: 50S ribosomal protein L21, chloroplastic [Beta vulgaris subsp. vulgaris]	0	75.811	45	9	37	9	1	257	28.6	9.31	126.72	9	0.945	0.989	0.976	1.006	0.976	0.917	0.963	0.934	103.4	97.7	102.2	100.9	104	100.9	94.8	99.5	96.5	9	9	9	9	9	9	9	9	9	High	High	High	High	High	High	High
FALSE	High	Master Protein	XP_010694194.1	PREDICTED: 60S ribosomal protein L7a-2 [Beta vulgaris subsp. vulgaris]	0	75.712	58	15	48	15	1	257	29.2	10.26	145.39	15	0.886	0.926	0.963	0.934	0.983	0.964	0.909	0.868	106.7	94.6	98.9	102.8	99.6	104.8	102.9	97	92.6	15	15	15	15	15	15	15	15	15	High	High	High	High	High	High	High
FALSE	High	Master Protein	XP_010684445.1	PREDICTED: uncharacterized protein LOC104899002 isoform X1 [Beta vulgaris subsp. vulgaris]	0	75.642	26	14	23	14	1	728	80.7	5.73	71.64	14	0.874	0.892	0.861	0.916	0.883	0.933	1.093	1.383	101.9	89.1	90.9	87.7	93.3	89.9	95	111.3	140.9	14	14	14	14	14	14	14	14	14	High	High	High	High	High	High	High
FALSE	High	Master Protein	XP_010691734.1	PREDICTED: uncharacterized protein LOC104904991 isoform X2 [Beta vulgaris subsp. vulgaris]	0	75.532	50	14	33	13	1	346	38.7	6	92.02	14	0.933	1.033	1.012	1.029	1.055	1.023	1.034	0.993	98.8	92.2	102	100	101.6	104.2	101	102.1	98.1	13	13	13	13	13	13	13	13	13	High	High	High	High	High	High	High
FALSE	High	Master Protein	XP_010685822.1	PREDICTED: histone H2B isoform X2 [Beta vulgaris subsp. vulgaris]	0	75.485	62	13	47	2	1	285	31.1	10.11	125.76	13	1.24	1.097	1.683	1.583	1.229	1.311	0.822	1.459	78.8	97.7	86.4	132.6	124.7	96.8	103.3	64.8	114.9	2	2	2	2	2	2	2	2	2	High	High	High	High	High	High	High
FALSE	High	Master Protein	XP_010681086.1	PREDICTED: uncharacterized protein LOC104896084 [Beta vulgaris subsp. vulgaris]	0	75.352	38	15	37	15	1	343	37.3	8.63	115.03	15	1.113	1.026	1.028	1.07	1.014	0.993	1.042	1.032	96.6	107.5	99.1	99.3	103.4	98	95.9	100.6	99.7	15	15	15	15	15	15	15	15	15	High	High	High	High	High	High	High
FALSE	High	Master Protein	XP_010693663.1	PREDICTED: UPF0051 protein ABCI8, chloroplastic [Beta vulgaris subsp. vulgaris]	0	75.324	37	19	33	19	1	558	62.2	6.34	92.56	19	1.04	1.04	1.006	1.027	0.991	0.95	1.011	0.963	99.7	103.7	103.7	100.3	102.4	98.8	94.7	100.8	96	19	19	19	19	19	19	19	19	19	High	High	High	High	High	High	High
FALSE	High	Master Protein	XP_010674748.1	PREDICTED: long chain acyl-CoA synthetase 7, peroxisomal [Beta vulgaris subsp. vulgaris]	0	75.323	23	13	30	13	1	696	76.7	7.39	81.89	13	0.986	0.998	0.977	1.054	0.987	0.986	1.02	0.964	100.3	98.9	100.1	98	105.7	99.1	98.9	102.3	96.7	13	13	13	13	13	13	13	13	13	High	High	High	High	High	High	High
FALSE	High	Master Protein	XP_010685089.1	PREDICTED: signal recognition particle subunit SRP68 [Beta vulgaris subsp. vulgaris]	0	75.292	33	21	29	21	1	598	68.1	8.98	79.3	21	0.972	1.014	1.009	1.031	0.998	1.037	1.021	1.12	97.8	95.1	99.1	98.7	100.8	97.6	101.4	99.9	109.5	21	21	21	21	21	21	21	21	21	High	High	High	High	High	High	High
FALSE	High	Master Protein	XP_010691599.1	PREDICTED: 40S ribosomal protein S12 [Beta vulgaris subsp. vulgaris]	0	75.283	63	7	41	7	1	142	15.1	5.95	163.68	7	0.961	1.018	1.033	1.038	1.006	0.977	1.024	0.936	100.1	96.2	101.9	103.4	103.9	100.7	97.8	102.4	93.7	7	7	7	7	7	7	7	7	7	High	High	High	High	High	High	High
FALSE	High	Master Protein	XP_010683994.2	PREDICTED: uncharacterized protein LOC104898593, partial [Beta vulgaris subsp. vulgaris]	0	75.261	15	22	26	22	1	1869	203.6	6.77	66.15	22	1.358	1.072	1.256	1.159	1.037	1.041	1.102	1.015	89.6	121.7	96.1	112.6	103.9	93	93.3	98.8	91	20	20	20	20	20	20	20	20	20	High	High	High	High	High	High	High
FALSE	High	Master Protein	XP_019106362.1	PREDICTED: probable transmembrane GTPase FZO-like, chloroplastic [Beta vulgaris subsp. vulgaris]	0	75.141	24	20	26	20	1	930	102.8	5.31	68.96	20	1.099	1.027	1.027	1.038	1.018	0.984	1.017	1.03	97.4	107	100.1	100.1	101.1	99.1	95.9	99	100.3	20	20	20	20	20	20	20	20	20	High	High	High	High	High	High	High
FALSE	High	Master Protein	XP_010666739.1	PREDICTED: plastocyanin, chloroplastic [Beta vulgaris subsp. vulgaris]	0	75.139	36	4	96	4	1	168	17	5.48	354.42	4	1.023	1.021	1.061	1.111	0.977	0.887	1.211	0.893	98	100.3	100	104	108.9	95.7	86.9	118.7	87.5	6	6	6	6	6	6	6	6	6	High	High	High	High	High	High	High
FALSE	High	Master Protein	XP_010676173.1	PREDICTED: uncharacterized protein LOC104892055 [Beta vulgaris subsp. vulgaris]	0	75.113	45	15	37	15	1	394	42.8	6.38	117.22	15	0.922	0.941	0.99	0.956	0.944	0.922	0.939	0.911	105.6	97.3	99.3	104.5	100.9	99.6	97.4	99.2	96.2	14	14	14	14	14	14	14	14	14	High	High	High	High	High	High	High
FALSE	High	Master Protein	XP_010695608.1	PREDICTED: peptidyl-prolyl cis-trans isomerase CYP26-2, chloroplastic [Beta vulgaris subsp. vulgaris]	0	74.918	47	12	27	12	1	324	35.8	8.57	72.55	12	1.123	0.993	1.004	1.083	1.001	1.033	1.013	1.043	96.8	108.7	96.2	97.2	104.9	96.9	100	98.1	101	12	12	12	12	12	12	12	12	12	High	High	High	High	High	High	High
FALSE	High	Master Protein	XP_010670690.1	PREDICTED: signal recognition particle 43 kDa protein, chloroplastic [Beta vulgaris subsp. vulgaris]	0	74.862	40	14	37	14	1	398	43.9	4.64	94.32	14	1.143	1.09	1.058	1.104	1.083	0.987	0.965	1.011	95.3	108.9	103.9	100.8	105.3	103.2	94.1	92	96.4	14	14	14	14	14	14	14	14	14	High	High	High	High	High	High	High
FALSE	High	Master Protein	XP_010682959.1	PREDICTED: uncharacterized protein LOC104897720 isoform X1 [Beta vulgaris subsp. vulgaris]	0	74.844	7	22	27	22	1	3583	401.2	4.48	62.63	22	1.012	1.045	1.042	1.088	1.067	0.982	1.133	1.009	96	97.1	100.3	100	104.4	102.4	94.3	108.7	96.8	21	21	21	21	21	21	21	21	21	High	High	High	High	High	High	High
FALSE	High	Master Protein	XP_010674157.1	PREDICTED: ABC transporter F family member 5 [Beta vulgaris subsp. vulgaris]	0	74.796	24	16	21	16	1	720	80.7	7.17	65.58	16	0.967	0.946	0.999	1.051	0.984	1.034	1.032	1.095	98.8	95.6	93.4	98.7	103.8	97.2	102.2	102	108.2	16	16	16	16	16	16	16	16	16	High	High	High	High	High	High	High
FALSE	High	Master Protein	XP_010696093.1	PREDICTED: acylpyruvase FAHD1, mitochondrial [Beta vulgaris subsp. vulgaris]	0	74.693	49	8	42	8	1	216	23.5	5.43	120.87	8	0.97	1.022	0.988	0.99	0.976	0.901	0.952	0.93	103.1	100	105.4	101.9	102	100.7	92.9	98.2	95.9	11	11	11	11	11	11	11	11	11	High	High	High	High	High	High	High
FALSE	High	Master Protein	XP_010678478.1	PREDICTED: ribulose-phosphate 3-epimerase, chloroplastic [Beta vulgaris subsp. vulgaris]	0	74.572	40	6	109	6	1	284	30.4	7.83	452.01	6	1.117	0.995	1.002	0.963	0.987	0.958	0.989	1.013	99.7	111.4	99.2	99.9	96.1	98.5	95.6	98.7	101	7	7	7	7	7	7	7	7	7	High	High	High	High	High	High	High
FALSE	High	Master Protein	XP_019104550.1	PREDICTED: acyl-CoA-binding domain-containing protein 4 isoform X2 [Beta vulgaris subsp. vulgaris]	0	74.522	28	15	28	1	1	669	72.6	5.29	69.68	15	0.762	1.058	0.925	0.925	0.992	1.03	1.204	0.998	101.2	77.1	107.1	93.6	93.6	100.4	104.2	121.8	101	1	1	1	1	1	1	1	1	1	High	High	High	High	High	High	High
FALSE	High	Master Protein	XP_010695357.1	PREDICTED: eukaryotic translation initiation factor 3 subunit B [Beta vulgaris subsp. vulgaris]	0	74.495	27	16	26	7	1	711	82	5.38	71.67	16	0.954	0.983	0.979	0.981	1.006	0.974	0.959	0.998	101.9	97.2	100.2	99.8	99.9	102.5	99.2	97.7	101.7	7	7	7	7	7	7	7	7	7	High	High	High	High	High	High	High
FALSE	High	Master Protein	XP_010689719.1	PREDICTED: peroxidase 4 [Beta vulgaris subsp. vulgaris]	0	74.468	49	12	29	10	1	319	34.6	9.11	91.3	12	0.895	0.959	0.871	0.957	0.998	0.977	1.138	0.935	103.1	92.3	98.9	89.8	98.6	102.9	100.7	117.3	96.4	10	10	10	10	10	10	10	10	10	High	High	High	High	High	High	High
FALSE	High	Master Protein	XP_010692534.1	PREDICTED: proteasome subunit alpha type-5 [Beta vulgaris subsp. vulgaris]	0	74.376	70	12	33	4	1	237	26	4.82	119.03	12	1.132	1.018	1.081	1.068	1.023	0.989	1.011	0.993	96.6	109.4	98.3	104.5	103.2	98.8	95.5	97.7	96	3	3	3	3	3	3	3	3	3	High	High	High	High	High	High	High
FALSE	High	Master Protein	XP_010695128.1	PREDICTED: cullin-1 [Beta vulgaris subsp. vulgaris]	0	74.353	29	19	30	8	1	740	85.8	6.77	91.51	19	1.054	1.008	1.074	1.121	1.042	1.021	1.076	1.008	95.7	100.9	96.5	102.8	107.3	99.7	97.7	102.9	96.5	8	8	8	8	8	8	8	8	8	High	High	High	High	High	High	High
FALSE	High	Master Protein	XP_010687761.1	PREDICTED: anthocyanin 3'-O-beta-glucosyltransferase-like [Beta vulgaris subsp. vulgaris]	0	74.338	39	15	19	15	1	502	56.2	6.07	66.44	15	0.948	0.973	0.956	0.969	0.976	1.021	1.014	0.982	101.8	96.5	99	97.3	98.7	99.4	103.9	103.3	100	15	15	15	15	15	15	15	15	15	High	High	High	High	High	High	High
FALSE	High	Master Protein	XP_019107270.1	PREDICTED: calmodulin-7-like [Beta vulgaris subsp. vulgaris]	0	74.17	39	10	67	10	1	185	21.3	4.82	246.83	10	0.955	1.059	1.089	1.115	1.088	1.119	1.13	1.052	93.7	89.5	99.2	102.1	104.4	101.9	104.8	105.8	98.6	11	11	11	11	11	11	11	11	11	High	High	High	High	High	High	High
FALSE	High	Master Protein	XP_010685517.1	PREDICTED: serrate RNA effector molecule [Beta vulgaris subsp. vulgaris]	0	74.129	24	15	23	15	1	744	83.5	8.19	64.37	15	1.022	0.995	1.002	1.027	1.035	0.995	0.981	0.985	99.5	101.7	99	99.8	102.2	103	99	97.7	98.1	15	15	15	15	15	15	15	15	15	High	High	High	High	High	High	High
FALSE	High	Master Protein	XP_010690818.1	PREDICTED: ABC transporter E family member 2 [Beta vulgaris subsp. vulgaris]	0	74.117	26	15	31	4	1	605	68.1	7.69	96.77	15	1.005	1.012	1.013	1.085	0.992	1.026	1.039	1.048	97.6	98.1	98.7	98.9	105.9	96.9	100.2	101.5	102.3	4	4	4	4	4	4	4	4	4	High	High	High	High	High	High	High
FALSE	High	Master Protein	XP_010667591.1	PREDICTED: dihydrolipoyllysine-residue succinyltransferase component of 2-oxoglutarate dehydrogenase complex 1, mitochondrial [Beta vulgaris subsp. vulgaris]	0	73.93	34	14	40	14	1	477	51.3	9.32	115.36	14	0.979	1.011	0.986	0.97	0.999	1.038	1.015	0.981	100.2	98.1	101.3	98.8	97.3	100.1	104	101.7	98.3	14	14	14	14	14	14	14	14	14	High	High	High	High	High	High	High
FALSE	High	Master Protein	XP_010672709.1	PREDICTED: polygalacturonase inhibitor [Beta vulgaris subsp. vulgaris]	0	73.85	38	10	30	8	1	335	37.5	8.65	96.39	10	0.941	0.964	0.991	0.989	1.078	1.062	0.971	0.95	100.6	94.6	97	99.7	99.5	108.4	106.8	97.7	95.6	8	8	8	8	8	8	8	8	8	High	High	High	High	High	High	High
FALSE	High	Master Protein	XP_010677275.1	PREDICTED: glycine cleavage system H protein, mitochondrial [Beta vulgaris subsp. vulgaris]	0	73.621	62	5	84	5	1	164	17.5	5.14	330.22	5	1.015	1.009	1.021	1.094	0.999	0.985	1.058	1.038	97.6	99.1	98.5	99.7	106.8	97.6	96.1	103.3	101.3	7	7	7	7	7	7	7	7	7	High	High	High	High	High	High	High
FALSE	High	Master Protein	XP_010679427.1	PREDICTED: probable pre-mRNA-splicing factor ATP-dependent RNA helicase DEAH2 isoform X1 [Beta vulgaris subsp. vulgaris]	0	73.563	24	16	26	16	1	731	83	7.18	79.77	16	1.142	1.02	1.086	1.078	1.051	1.08	1.053	1.065	94	107.4	95.9	102.1	101.3	98.8	101.5	99	100.1	16	16	16	16	16	16	16	16	16	High	High	High	High	High	High	High
FALSE	High	Master Protein	XP_010667304.2	PREDICTED: LOW QUALITY PROTEIN: phosphoribosylaminoimidazole carboxylase, chloroplastic-like [Beta vulgaris subsp. vulgaris]	0	73.531	29	14	27	2	1	626	67.8	6.76	87.63	14	1.076	0.999	0.898	1.147	1.046	0.987	1.063	0.922	98.5	106	98.4	88.4	112.9	103.1	97.2	104.7	90.8	2	2	2	2	2	2	2	2	2	High	High	High	High	High	High	High
FALSE	High	Master Protein	XP_010696541.1	PREDICTED: lycopene epsilon cyclase, chloroplastic [Beta vulgaris subsp. vulgaris]	0	73.517	36	15	25	15	1	546	61.1	6.55	59.63	15	1.01	1.013	1.011	0.995	0.946	0.876	0.975	0.901	103.1	104.2	104.5	104.2	102.6	97.6	90.4	100.5	92.9	14	14	14	14	14	14	14	14	14	High	High	High	High	High	High	High
FALSE	High	Master Protein	XP_010692849.1	PREDICTED: 4-coumarate--CoA ligase-like 5 isoform X1 [Beta vulgaris subsp. vulgaris]	0	73.373	39	17	32	17	1	561	61	7.97	78.71	17	0.971	0.973	0.959	0.979	0.995	1.087	1.004	1.012	100.2	97.3	97.5	96.1	98.1	99.7	108.9	100.6	101.4	17	17	17	17	17	17	17	17	17	High	High	High	High	High	High	High
FALSE	High	Master Protein	XP_010690882.1	PREDICTED: glycine-rich RNA-binding protein 7 [Beta vulgaris subsp. vulgaris]	0	73.362	62	7	35	5	1	165	16.1	5.63	120.38	7	1.018	1.047	1.115	1.126	1.05	0.959	1.008	0.896	97.6	99.4	102.2	108.9	109.9	102.5	93.7	98.4	87.4	6	6	6	6	6	6	6	6	6	High	High	High	High	High	High	High
FALSE	High	Master Protein	XP_010693843.1	PREDICTED: protease Do-like 7 [Beta vulgaris subsp. vulgaris]	0	73.246	22	21	26	21	1	1112	122.5	6.16	75.51	21	0.995	1.021	1.025	1.035	1.028	1.008	1.01	1.032	98.3	97.8	100.4	100.8	101.8	101	99.1	99.3	101.5	20	20	20	20	20	20	20	20	20	High	High	High	High	High	High	High
FALSE	High	Master Protein	XP_010675245.1	PREDICTED: eukaryotic translation initiation factor 3 subunit B [Beta vulgaris subsp. vulgaris]	0	73.229	22	15	26	6	1	712	82.3	5.27	75.58	15	0.875	0.893	0.939	0.926	0.916	0.898	0.884	0.943	108.8	95.2	97.2	102.1	100.7	99.6	97.6	96.2	102.5	6	6	6	6	6	6	6	6	6	High	High	High	High	High	High	High
FALSE	High	Master Protein	XP_010666962.1	PREDICTED: cell division cycle and apoptosis regulator protein 1 isoform X1 [Beta vulgaris subsp. vulgaris]	0	73.197	13	22	31	22	1	1393	156	7.99	76	22	1.001	1.016	1.107	1.111	1.031	1.08	1.095	1.01	95.2	95.3	96.7	105.4	105.8	98.2	102.8	104.3	96.2	22	22	22	22	22	22	22	22	22	High	High	High	High	High	High	High
FALSE	High	Master Protein	XP_010670442.1	PREDICTED: annexin D4 [Beta vulgaris subsp. vulgaris]	0	73.045	51	15	37	15	1	312	35.7	6.61	119.16	15	0.977	1.022	0.981	0.979	0.969	1.039	1.014	0.979	100.5	98.1	102.6	98.5	98.4	97.4	104.3	101.9	98.3	15	15	15	15	15	15	15	15	15	High	High	High	High	High	High	High
FALSE	High	Master Protein	XP_010694379.1	PREDICTED: uncharacterized protein LOC104907188 [Beta vulgaris subsp. vulgaris]	0	73.045	22	21	25	20	1	1219	132	5.73	59.32	21	0.95	1.016	1.003	0.998	0.978	1.031	0.979	0.98	100.7	95.6	102.4	101	100.5	98.5	103.9	98.6	98.8	19	19	19	19	19	19	19	19	19	High	High	High	High	High	High	High
FALSE	High	Master Protein	XP_010693095.1	PREDICTED: 50S ribosomal protein L10, chloroplastic [Beta vulgaris subsp. vulgaris]	0	73.002	60	14	39	14	1	228	25.6	8.98	122.3	14	0.936	1.005	0.984	1.017	0.971	0.889	0.91	0.908	104.4	97.7	105	102.7	106.2	101.4	92.8	95	94.8	15	15	15	15	15	15	15	15	15	High	High	High	High	High	High	High
FALSE	High	Master Protein	XP_010672125.1	PREDICTED: cellulose synthase-like protein G2 [Beta vulgaris subsp. vulgaris]	0	72.97	25	16	31	15	1	704	79.5	8.48	76.48	16	0.941	0.958	0.933	0.997	0.911	1.027	1.051	1.017	101.9	95.9	97.6	95.1	101.5	92.8	104.7	107	103.6	15	15	15	15	15	15	15	15	15	High	High	High	High	High	High	High
FALSE	High	Master Protein	XP_010665753.1	PREDICTED: EH domain-containing protein 1-like [Beta vulgaris subsp. vulgaris]	0	72.908	35	17	26	16	1	543	61	7.17	65.51	17	0.983	1.015	1.049	1.029	1.04	1.047	1.04	1.014	97.6	95.9	99.1	102.5	100.5	101.6	102.2	101.6	99	16	16	16	16	16	16	16	16	16	High	High	High	High	High	High	High
FALSE	High	Master Protein	XP_010666074.1	PREDICTED: neurofilament heavy polypeptide isoform X1 [Beta vulgaris subsp. vulgaris]	0	72.894	21	18	23	18	1	926	99.7	5.62	65.15	18	0.872	0.981	0.959	1.037	0.945	1.161	1.066	1.063	99.1	86.4	97.2	95	102.7	93.7	115	105.7	105.3	18	18	18	18	18	18	18	18	18	High	High	High	High	High	High	High
FALSE	High	Master Protein	XP_010683344.1	PREDICTED: importin-4 [Beta vulgaris subsp. vulgaris]	0	72.882	23	19	25	19	1	1049	115.1	4.98	64.03	19	0.954	1.007	0.983	0.937	1	1.004	0.995	0.925	102.2	97.5	102.9	100.5	95.8	102.2	102.7	101.7	94.5	19	19	19	19	19	19	19	19	19	High	High	High	High	High	High	High
FALSE	High	Master Protein	XP_010681572.1	PREDICTED: dihydrolipoyllysine-residue acetyltransferase component 4 of pyruvate dehydrogenase complex, chloroplastic [Beta vulgaris subsp. vulgaris]	0	72.858	31	12	35	10	1	482	50.5	7.88	117.77	12	1.002	0.995	1.062	1.038	0.989	0.914	0.971	0.942	101	101.2	100.5	107.2	104.8	99.9	92.3	98	95.1	11	11	11	11	11	11	11	11	11	High	High	High	High	High	High	High
FALSE	High	Master Protein	XP_010695564.1	PREDICTED: 31 kDa ribonucleoprotein, chloroplastic [Beta vulgaris subsp. vulgaris]	0	72.833	39	9	26	9	1	318	35.1	6.67	98.87	9	0.92	0.944	0.971	0.953	0.941	0.945	0.949	0.931	105.2	96.8	99.4	102.1	100.2	99	99.4	99.9	98	10	10	10	10	10	10	10	10	10	High	High	High	High	High	High	High
FALSE	High	Master Protein	XP_010683253.1	PREDICTED: mitochondrial outer membrane protein porin of 36 kDa [Beta vulgaris subsp. vulgaris]	0	72.798	42	10	70	10	1	276	29.5	7.58	239.04	10	1.008	0.996	0.971	0.958	0.978	0.991	0.998	1.02	100.9	101.7	100.5	98	96.6	98.7	100	100.7	102.9	10	10	10	10	10	10	10	10	10	High	High	High	High	High	High	High
FALSE	High	Master Protein	XP_010667224.1	PREDICTED: uncharacterized oxidoreductase At4g09670 isoform X3 [Beta vulgaris subsp. vulgaris]	0	72.717	45	14	29	14	1	366	40.7	6.47	88.65	14	0.978	0.989	0.945	0.977	0.987	1.026	0.937	1.017	101.6	99.4	100.5	96	99.3	100.3	104.2	95.2	103.4	14	14	14	14	14	14	14	14	14	High	High	High	High	High	High	High
FALSE	High	Master Protein	XP_010667311.1	PREDICTED: GTP-binding protein YPTM2 [Beta vulgaris subsp. vulgaris]	0	72.704	72	13	54	8	1	202	22.4	6.2	163.86	13	0.957	0.977	0.985	0.906	0.875	0.866	0.906	0.848	108.2	103.5	105.7	106.6	98	94.6	93.7	98	91.8	9	9	9	9	9	9	9	9	9	High	High	High	High	High	High	High
FALSE	High	Master Protein	XP_010677139.1	PREDICTED: light-harvesting complex-like protein 3 isotype 2, chloroplastic [Beta vulgaris subsp. vulgaris]	0	72.648	44	14	38	14	1	286	32.2	6.55	112.44	14	1.014	1.091	1.106	1.177	1.085	1.006	1.055	0.988	94.5	95.8	103.1	104.6	111.2	102.6	95.1	99.7	93.4	14	14	14	14	14	14	14	14	14	High	High	High	High	High	High	High
FALSE	High	Master Protein	XP_010673201.1	PREDICTED: alpha-L-arabinofuranosidase 1 [Beta vulgaris subsp. vulgaris]	0	72.627	24	14	23	14	1	670	73.9	5.82	69.24	14	0.978	0.965	1.025	0.98	1.136	1.083	1.05	1.105	96.5	94.4	93.2	98.9	94.6	109.7	104.6	101.4	106.7	14	14	14	14	14	14	14	14	14	High	High	High	High	High	High	High
FALSE	High	Master Protein	XP_010673285.1	PREDICTED: probable aldo-keto reductase 2 [Beta vulgaris subsp. vulgaris]	0	72.609	42	13	26	11	1	339	37.5	6.8	68.44	13	0.992	0.994	0.987	0.971	1.026	1.135	1.086	1.058	97.3	96.6	96.7	96	94.4	99.9	110.5	105.6	103	11	11	11	11	11	11	11	11	11	High	High	High	High	High	High	High
FALSE	High	Master Protein	XP_010694853.1	PREDICTED: protein RETICULATA-RELATED 4, chloroplastic [Beta vulgaris subsp. vulgaris]	0	72.512	32	11	44	11	1	376	40.3	9.54	122.04	11	0.983	0.991	0.959	1	0.97	0.992	1.013	0.972	101.4	99.6	100.5	97.2	101.3	98.3	100.5	102.7	98.5	13	13	13	13	13	13	13	13	13	High	High	High	High	High	High	High
FALSE	High	Master Protein	XP_010677933.1	PREDICTED: 3-oxoacyl-[acyl-carrier-protein] reductase 4 [Beta vulgaris subsp. vulgaris]	0	72.471	50	12	28	12	1	318	33.1	9.22	100.65	12	0.992	0.988	1.006	0.987	0.969	0.969	0.947	0.976	101.9	101.1	100.6	102.5	100.5	98.7	98.8	96.5	99.5	12	12	12	12	12	12	12	12	12	High	High	High	High	High	High	High
FALSE	High	Master Protein	XP_010676807.1	PREDICTED: protein TIC 56, chloroplastic [Beta vulgaris subsp. vulgaris]	0	72.415	32	15	29	15	1	511	59.4	8.69	73.86	15	0.965	1.008	1.013	1.011	0.998	1.014	1.001	0.982	100.1	96.6	100.9	101.4	101.2	99.9	101.5	100.2	98.2	16	16	16	16	16	16	16	16	16	High	High	High	High	High	High	High
FALSE	High	Master Protein	XP_010677394.1	PREDICTED: probable carotenoid cleavage dioxygenase 4, chloroplastic [Beta vulgaris subsp. vulgaris]	0	72.385	35	17	29	17	1	604	67.1	7.3	73.08	17	0.902	0.955	0.905	0.896	1.037	0.959	0.916	0.999	105	94.7	100.3	95	94.1	108.9	100.8	96.2	104.9	17	17	17	17	17	17	17	17	17	High	High	High	High	High	High	High
FALSE	High	Master Protein	XP_010685754.1	PREDICTED: triosephosphate isomerase, cytosolic [Beta vulgaris subsp. vulgaris]	0	72.37	54	10	37	8	1	254	27.6	5.25	121.58	10	0.977	1.009	1.001	0.991	1.002	1.008	1.006	1	100.1	97.8	101	100.1	99.2	100.2	100.8	100.7	100.1	9	9	9	9	9	9	9	9	9	High	High	High	High	High	High	High
FALSE	High	Master Protein	XP_010676491.1	PREDICTED: DEAD-box ATP-dependent RNA helicase 8-like [Beta vulgaris subsp. vulgaris]	0	72.273	35	14	24	5	1	523	59.8	8.27	74.94	14	0.987	1.002	1.04	1.049	1.04	0.995	1.02	1.023	98.3	97	98.5	102.2	103.1	102.3	97.9	100.2	100.5	5	5	5	5	5	5	5	5	5	High	High	High	High	High	High	High
FALSE	High	Master Protein	XP_010679305.1	PREDICTED: serine--tRNA ligase [Beta vulgaris subsp. vulgaris]	0	72.254	35	17	36	17	1	447	51	6.57	101.34	17	0.979	1.026	1.027	1.026	1.052	0.991	1.002	0.952	99.4	97.3	101.9	102.1	101.9	104.5	98.5	99.6	94.7	18	18	18	18	18	18	18	18	18	High	High	High	High	High	High	High
FALSE	High	Master Protein	XP_010695908.1	PREDICTED: pentatricopeptide repeat-containing protein At4g35850, mitochondrial [Beta vulgaris subsp. vulgaris]	0	72.245	38	14	27	14	1	442	49.6	7.66	87.77	14	0.945	0.996	0.992	0.97	0.995	0.996	0.971	0.993	101.6	96	101.2	100.8	98.6	101.1	101.2	98.7	100.9	14	14	14	14	14	14	14	14	14	High	High	High	High	High	High	High
FALSE	High	Master Protein	XP_010695986.1	PREDICTED: cathepsin B-like [Beta vulgaris subsp. vulgaris]	0	72.135	42	9	30	9	1	352	38.8	6.71	85.98	9	1.056	0.989	1.036	1.07	0.993	1.102	1.043	1.054	96.3	101.7	95.3	99.8	103.1	95.6	106.2	100.5	101.5	9	9	9	9	9	9	9	9	9	High	High	High	High	High	High	High
FALSE	High	Master Protein	XP_010681010.1	PREDICTED: uncharacterized protein LOC104896030 [Beta vulgaris subsp. vulgaris]	0	72.115	43	11	41	11	1	223	25.2	7.33	136.98	11	0.98	0.971	0.996	0.979	0.932	0.906	0.942	0.911	104.5	102.3	101.4	104	102.2	97.4	94.7	98.3	95.1	12	12	12	12	12	12	12	12	12	High	High	High	High	High	High	High
FALSE	High	Master Protein	XP_010684184.1	PREDICTED: ras-related protein RABE1c [Beta vulgaris subsp. vulgaris]	0	72.005	65	14	49	2	1	217	23.7	7.83	144.65	14	1.161	0.98	1.059	0.988	0.944	0.921	1.072	1.044	98.1	114	96.2	103.9	97	92.7	90.4	105.2	102.5	2	2	2	2	2	2	2	2	2	High	High	High	High	High	High	High
FALSE	High	Master Protein	XP_010692611.1	PREDICTED: indole-3-glycerol phosphate synthase, chloroplastic [Beta vulgaris subsp. vulgaris]	0	71.989	39	16	34	13	1	396	44	6.44	93.07	16	0.96	0.99	0.997	1.001	0.995	0.997	0.975	0.934	101.7	97.6	100.7	101.4	101.8	101.2	101.4	99.2	95	13	13	13	13	13	13	13	13	13	High	High	High	High	High	High	High
FALSE	High	Master Protein	XP_010677248.1	PREDICTED: acetylornithine deacetylase [Beta vulgaris subsp. vulgaris]	0	71.974	34	13	30	13	1	450	49.4	5.17	91.25	13	1	0.975	0.977	0.925	0.926	0.95	0.996	0.954	103.4	103.5	100.9	101.1	95.6	95.8	98.2	103	98.6	14	14	14	14	14	14	14	14	14	High	High	High	High	High	High	High
FALSE	High	Master Protein	XP_010692953.1	PREDICTED: protein TIC 55, chloroplastic [Beta vulgaris subsp. vulgaris]	0	71.88	29	15	29	15	1	571	64.3	8.69	79.86	15	0.992	0.989	0.948	0.987	1.01	1.013	0.945	0.98	101.5	100.7	100.4	96.2	100.3	102.6	102.9	95.9	99.5	16	16	16	16	16	16	16	16	16	High	High	High	High	High	High	High
FALSE	High	Master Protein	XP_010683601.1	PREDICTED: protein transport protein SEC23 [Beta vulgaris subsp. vulgaris]	0	71.877	23	13	22	12	1	791	86.6	6	81.77	13	1.02	1.039	1.004	1.061	1.053	1.015	1.04	1.064	96.8	98.8	100.6	97.2	102.7	102	98.3	100.7	103	12	12	12	12	12	12	12	12	12	High	High	High	High	High	High	High
FALSE	High	Master Protein	XP_019107727.1	PREDICTED: 50S ribosomal protein L3, chloroplastic [Beta vulgaris subsp. vulgaris]	0	71.815	33	9	43	9	1	303	32.7	10.26	122.17	9	1.001	1	1.022	1.044	0.971	0.926	0.979	0.927	101.5	101.6	101.5	103.7	105.9	98.6	94	99.3	94	11	11	11	11	11	11	11	11	11	High	High	High	High	High	High	High
FALSE	High	Master Protein	XP_010681886.1	PREDICTED: uncharacterized protein LOC104896793 [Beta vulgaris subsp. vulgaris]	0	71.764	33	17	33	17	1	612	67.4	6.38	116.3	17	1.006	1.002	1.006	1.017	0.952	0.968	1.016	1.016	100.2	100.8	100.4	100.8	101.9	95.4	97	101.8	101.7	16	16	16	16	16	16	16	16	16	High	High	High	High	High	High	High
FALSE	High	Master Protein	XP_010682210.1	PREDICTED: prohibitin-3, mitochondrial [Beta vulgaris subsp. vulgaris]	0	71.739	61	12	45	12	1	280	31	8.79	142.87	12	0.983	1.017	1.025	1.013	1.023	1.008	1.025	0.984	99.1	97.5	100.8	101.6	100.4	101.4	99.9	101.6	97.5	13	13	13	13	13	13	13	13	13	High	High	High	High	High	High	High
FALSE	High	Master Protein	XP_010692904.1	PREDICTED: ubiquitin receptor RAD23d [Beta vulgaris subsp. vulgaris]	0	71.723	34	8	28	7	1	409	42.9	4.67	123.34	8	1.052	1.107	1.064	1.08	1.108	1.061	1.031	1.078	93.9	98.8	104	100	101.4	104.1	99.7	96.9	101.2	8	8	8	8	8	8	8	8	8	High	High	High	High	High	High	High
FALSE	High	Master Protein	XP_010672516.1	PREDICTED: outer envelope pore protein 37, chloroplastic [Beta vulgaris subsp. vulgaris]	0	71.708	48	14	24	14	1	356	39.7	8.25	74.98	14	0.957	0.972	0.968	0.957	0.961	0.968	0.963	0.993	103	98.6	100.1	99.7	98.5	99	99.7	99.2	102.3	14	14	14	14	14	14	14	14	14	High	High	High	High	High	High	High
FALSE	High	Master Protein	XP_010679827.1	PREDICTED: aldehyde dehydrogenase family 3 member F1-like [Beta vulgaris subsp. vulgaris]	0	71.688	32	14	27	14	1	487	54.4	6.93	78.34	14	0.965	1.015	0.992	0.996	0.94	0.995	1.028	0.996	100.8	97.3	102.4	100	100.4	94.8	100.4	103.6	100.4	14	14	14	14	14	14	14	14	14	High	High	High	High	High	High	High
FALSE	High	Master Protein	XP_010696451.1	PREDICTED: prohibitin-1, mitochondrial [Beta vulgaris subsp. vulgaris]	0	71.55	49	10	45	10	1	291	31.8	9.58	144.07	10	1.017	1.105	1.097	1.119	1.092	1.079	1.128	1.056	92.9	94.5	102.6	101.9	103.9	101.4	100.2	104.7	98	11	11	11	11	11	11	11	11	11	High	High	High	High	High	High	High
FALSE	High	Master Protein	XP_010675166.1	PREDICTED: fatty-acid-binding protein 1 [Beta vulgaris subsp. vulgaris]	0	71.483	43	12	24	12	1	292	32.2	7.56	80.23	12	0.967	1.005	0.972	0.97	0.963	0.971	0.973	0.985	102.2	98.8	102.7	99.3	99.2	98.4	99.2	99.5	100.6	12	12	12	12	12	12	12	12	12	High	High	High	High	High	High	High
FALSE	High	Master Protein	XP_010685841.1	PREDICTED: glutelin type-B 5 [Beta vulgaris subsp. vulgaris]	0	71.483	57	15	28	6	1	356	38.7	5.8	90.04	15	1.073	1.002	1.056	1.034	1.057	0.971	1.012	1.031	97.4	104.6	97.7	102.9	100.8	103	94.6	98.6	100.4	6	6	6	6	6	6	6	6	6	High	High	High	High	High	High	High
FALSE	High	Master Protein	XP_010695926.1	PREDICTED: uncharacterized protein LOC104908509 isoform X1 [Beta vulgaris subsp. vulgaris]	0	71.276	22	17	25	17	1	840	92.2	6.4	61.2	17	0.985	0.973	0.992	0.968	0.971	0.991	0.979	0.982	101.8	100.3	99.1	101	98.5	98.9	100.9	99.6	100	17	17	17	17	17	17	17	17	17	High	High	High	High	High	High	High
FALSE	High	Master Protein	XP_010669845.1	PREDICTED: protein TRIGALACTOSYLDIACYLGLYCEROL 2, chloroplastic isoform X1 [Beta vulgaris subsp. vulgaris]	0	71.265	43	14	21	14	1	382	42	8.43	64.75	14	1.112	1.014	1.039	1.008	1.016	0.989	1.026	1.022	97.5	108.5	98.9	101.3	98.3	99.1	96.5	100.1	99.7	14	14	14	14	14	14	14	14	14	High	High	High	High	High	High	High
FALSE	High	Master Protein	XP_010685826.1	PREDICTED: ras-related protein RAB1BV isoform X1 [Beta vulgaris subsp. vulgaris]	0	71.149	68	14	48	2	1	215	23.8	7.83	138.23	14	2.009	1.055	1.49	1.375	1.056	1.018	1.323	1.214	78	156.6	82.3	116.2	107.2	82.4	79.4	103.2	94.6	2	2	2	2	2	2	2	2	2	High	High	High	High	High	High	High
FALSE	High	Master Protein	XP_010672711.1	PREDICTED: polygalacturonase inhibitor [Beta vulgaris subsp. vulgaris]	0	71.102	35	12	31	10	1	336	37.5	8.76	95.2	12	0.968	1.024	1.08	1	1.089	1.176	1.094	1.001	95.4	92.4	97.7	103.1	95.4	103.9	112.2	104.4	95.5	10	10	10	10	10	10	10	10	10	High	High	High	High	High	High	High
FALSE	High	Master Protein	XP_010676488.1	PREDICTED: remorin [Beta vulgaris subsp. vulgaris]	0	71.089	58	16	39	14	1	196	22	7.75	98.69	16	0.928	1.011	1.01	1.038	1.028	0.987	1.055	1.052	98.8	91.7	99.9	99.8	102.6	101.6	97.5	104.2	104	14	14	14	14	14	14	14	14	14	High	High	High	High	High	High	High
FALSE	High	Master Protein	XP_010684000.1	PREDICTED: protein fluG [Beta vulgaris subsp. vulgaris]	0	70.978	23	19	27	19	1	840	93.5	6.35	69.5	19	1.004	0.974	1.025	0.983	0.988	1.023	0.99	0.99	100.3	100.7	97.7	102.7	98.6	99.1	102.6	99.2	99.3	19	19	19	19	19	19	19	19	19	High	High	High	High	High	High	High
FALSE	High	Master Protein	XP_010684947.1	PREDICTED: sterol 3-beta-glucosyltransferase UGT80A2 [Beta vulgaris subsp. vulgaris]	0	70.934	30	16	27	16	1	610	66.9	6.49	81.54	16	1.05	0.991	0.996	0.998	1.008	1.016	1.05	1.059	98.2	103.1	97.3	97.8	97.9	98.9	99.8	103.1	104	16	16	16	16	16	16	16	16	16	High	High	High	High	High	High	High
FALSE	High	Master Protein	XP_010695065.1	PREDICTED: ultraviolet-B receptor UVR8 [Beta vulgaris subsp. vulgaris]	0	70.897	41	15	27	15	1	456	48.8	5.9	76.45	15	0.967	1.01	0.971	0.968	1.01	1.027	0.947	1.017	100.9	97.6	101.9	98	97.7	102	103.7	95.5	102.6	17	17	17	17	17	17	17	17	17	High	High	High	High	High	High	High
FALSE	High	Master Protein	XP_010693244.1	PREDICTED: granule-bound starch synthase 2, chloroplastic/amyloplastic [Beta vulgaris subsp. vulgaris]	0	70.894	25	17	29	17	1	801	89.4	6.9	76.15	17	0.984	1.003	1.004	1	1.011	0.996	1.008	0.991	100	98.4	100.3	100.5	100	101.1	99.6	100.8	99.2	17	17	17	17	17	17	17	17	17	High	High	High	High	High	High	High
FALSE	High	Master Protein	XP_010693325.1	PREDICTED: V-type proton ATPase subunit d2 [Beta vulgaris subsp. vulgaris]	0	70.89	41	12	27	12	1	351	40.6	5.06	96.03	12	1.023	0.99	0.967	0.957	0.98	1.035	1.011	1.01	100.3	102.6	99.3	97	96	98.3	103.8	101.4	101.3	12	12	12	12	12	12	12	12	12	High	High	High	High	High	High	High
FALSE	High	Master Protein	XP_010682792.1	PREDICTED: 60S ribosomal protein L17-2 [Beta vulgaris subsp. vulgaris]	0	70.75	55	11	71	2	1	177	20.2	10.23	207.53	11	1.041	1.086	1.133	1.153	1.121	1.033	1.144	0.98	92.9	96.7	100.8	105.3	107.1	104.1	95.9	106.2	91	2	2	2	2	2	2	2	2	2	High	High	High	High	High	High	High
FALSE	High	Master Protein	XP_010676938.1	PREDICTED: probable beta-D-xylosidase 7 [Beta vulgaris subsp. vulgaris]	0	70.724	25	18	35	18	1	778	85.2	8.6	90.71	18	0.966	0.989	1.001	0.978	0.918	0.973	1.023	0.97	102.1	98.6	100.9	102.1	99.9	93.7	99.3	104.4	99	18	18	18	18	18	18	18	18	18	High	High	High	High	High	High	High
FALSE	High	Master Protein	XP_010687957.1	PREDICTED: thylakoid lumenal 16.5 kDa protein, chloroplastic [Beta vulgaris subsp. vulgaris]	0	70.723	46	9	27	9	1	237	25.3	6.35	90.37	9	0.937	0.948	0.947	0.921	0.955	0.946	0.946	1.001	104.6	98.1	99.2	99.1	96.4	99.9	99	99	104.7	9	9	9	9	9	9	9	9	9	High	High	High	High	High	High	High
FALSE	High	Master Protein	XP_010688229.1	PREDICTED: aspartate aminotransferase, cytoplasmic [Beta vulgaris subsp. vulgaris]	0	70.674	48	16	25	12	1	405	44.4	6.99	73.94	16	0.995	1.029	0.985	0.97	1.021	1.022	1.046	0.977	99.5	99	102.3	98	96.6	101.6	101.7	104.1	97.2	12	12	12	12	12	12	12	12	12	High	High	High	High	High	High	High
FALSE	High	Master Protein	XP_019107722.1	PREDICTED: cytochrome c6, chloroplastic isoform X2 [Beta vulgaris subsp. vulgaris]	0	70.669	21	8	58	2	1	257	27.9	9.35	214.6	8	0.921	0.994	0.971	1.015	0.974	0.866	1.005	0.872	104.4	96.2	103.8	101.4	106	101.8	90.5	104.9	91.1	2	2	2	2	2	2	2	2	2	High	High	High	High	High	High	High
FALSE	High	Master Protein	XP_010684913.1	PREDICTED: LOW QUALITY PROTEIN: CLIP-associated protein [Beta vulgaris subsp. vulgaris]	0	70.609	16	20	26	13	1	1439	159.6	6.9	64.74	20	0.936	0.957	0.924	0.935	0.939	0.924	0.982	0.967	105.1	98.4	100.6	97.1	98.3	98.7	97.1	103.2	101.7	13	13	13	13	13	13	13	13	13	High	High	High	High	High	High	High
FALSE	High	Master Protein	XP_010673078.1	PREDICTED: psbP domain-containing protein 6, chloroplastic [Beta vulgaris subsp. vulgaris]	0	70.602	64	12	26	12	1	263	28.9	9	93.26	12	0.978	1.03	1.028	0.969	0.99	1.019	1.026	1.02	99.3	97.2	102.3	102.1	96.3	98.3	101.2	101.9	101.3	12	12	12	12	12	12	12	12	12	High	High	High	High	High	High	High
FALSE	High	Master Protein	XP_010688910.1	PREDICTED: 1-aminocyclopropane-1-carboxylate oxidase 1 [Beta vulgaris subsp. vulgaris]	0	70.593	45	12	43	10	1	320	36.4	5.59	124.75	12	0.983	1.033	0.903	0.884	0.998	1.013	0.938	1.123	101.4	99.7	104.8	91.6	89.6	101.2	102.7	95.1	113.9	11	11	11	11	11	11	11	11	11	High	High	High	High	High	High	High
FALSE	High	Master Protein	XP_010695589.1	PREDICTED: 26S proteasome non-ATPase regulatory subunit 8 homolog A [Beta vulgaris subsp. vulgaris]	0	70.417	68	15	31	15	1	267	30.7	5.05	104.21	15	0.998	1.089	1.083	1.036	1.087	1.023	1.052	1.06	95.4	95.2	103.9	103.4	98.9	103.8	97.7	100.4	101.2	15	15	15	15	15	15	15	15	15	High	High	High	High	High	High	High
FALSE	High	Master Protein	XP_010687900.1	PREDICTED: protein transport protein SEC13 homolog B [Beta vulgaris subsp. vulgaris]	0	70.359	44	10	24	10	1	302	32.6	6.01	93.35	10	0.984	0.982	0.995	1.011	1.007	0.956	1.015	0.951	101.1	99.5	99.3	100.6	102.2	101.9	96.7	102.6	96.1	10	10	10	10	10	10	10	10	10	High	High	High	High	High	High	High
FALSE	High	Master Protein	XP_010678253.1	PREDICTED: uncharacterized protein LOC104893816 isoform X1 [Beta vulgaris subsp. vulgaris]	0	70.32	36	18	31	18	1	590	64.5	8.73	85.82	18	1	0.998	0.995	1.022	1.011	1.027	0.994	1.009	99.4	99.4	99.2	98.9	101.5	100.5	102.1	98.7	100.3	19	19	19	19	19	19	19	19	19	High	High	High	High	High	High	High
FALSE	High	Master Protein	XP_010685301.1	PREDICTED: aldehyde dehydrogenase family 7 member B4 [Beta vulgaris subsp. vulgaris]	0	70.236	38	15	26	15	1	508	54.4	5.58	71.84	15	0.93	0.973	0.95	0.948	0.995	1.016	0.972	0.996	102.5	95.4	99.8	97.4	97.2	102	104.1	99.6	102.1	15	15	15	15	15	15	15	15	15	High	High	High	High	High	High	High
FALSE	High	Master Protein	XP_010694500.1	PREDICTED: vacuolar protein-sorting-associated protein 11 homolog [Beta vulgaris subsp. vulgaris]	0	70.225	20	19	25	19	1	945	107.2	6.21	62.12	19	0.992	1	0.991	1.01	0.991	0.997	0.992	1.015	100.1	99.3	100.1	99.2	101.2	99.2	99.8	99.4	101.6	20	20	20	20	20	20	20	20	20	High	High	High	High	High	High	High
FALSE	High	Master Protein	XP_010692937.1	PREDICTED: ferritin-3, chloroplastic [Beta vulgaris subsp. vulgaris]	0	70.166	48	10	30	9	1	268	29.8	5.12	111.28	10	1.075	1.068	1.142	1.111	1.148	0.946	1.092	1.008	93.8	100.9	100.2	107.2	104.2	107.7	88.8	102.5	94.6	11	11	11	11	11	11	11	11	11	High	High	High	High	High	High	High
FALSE	High	Master Protein	XP_010694469.1	PREDICTED: uncharacterized protein LOC104907259 [Beta vulgaris subsp. vulgaris]	0	70.159	32	15	26	15	1	535	59.7	6.74	77.03	15	0.99	0.995	0.988	0.965	0.966	0.994	0.95	0.953	102.3	101.3	101.7	101.1	98.6	98.8	101.7	97.2	97.5	15	15	15	15	15	15	15	15	15	High	High	High	High	High	High	High
FALSE	High	Master Protein	XP_010671356.1	PREDICTED: probable 6-phosphogluconolactonase 4, chloroplastic isoform X1 [Beta vulgaris subsp. vulgaris]	0	70.113	46	14	29	14	1	435	48.1	8.57	91.92	14	1.078	0.996	0.964	0.985	0.986	1.031	0.93	1.015	100.2	108	99.8	96.6	98.7	98.7	103.3	93.1	101.7	14	14	14	14	14	14	14	14	14	High	High	High	High	High	High	High
FALSE	High	Master Protein	XP_010691974.1	PREDICTED: NAD-dependent malic enzyme 65 kDa isoform, mitochondrial [Beta vulgaris subsp. vulgaris]	0	70.092	33	16	29	16	1	623	69.5	5.97	92.55	16	1.007	0.978	0.989	0.992	1.003	1.014	1.041	1.099	98.6	99.3	96.5	97.6	97.9	99	100	102.7	108.4	16	16	16	16	16	16	16	16	16	High	High	High	High	High	High	High
FALSE	High	Master Protein	XP_010667346.1	PREDICTED: prolyl endopeptidase [Beta vulgaris subsp. vulgaris]	0	70.036	21	15	23	13	1	820	92.2	5.9	78.48	15	0.984	1.003	1.006	1.011	1.002	1.016	1.011	1.027	99.3	97.7	99.7	99.9	100.4	99.6	100.9	100.4	102	12	12	12	12	12	12	12	12	12	High	High	High	High	High	High	High
FALSE	High	Master Protein	XP_010694734.1	PREDICTED: fatty-acid-binding protein 3, chloroplastic [Beta vulgaris subsp. vulgaris]	0	69.982	44	11	28	11	1	292	31.6	9.1	89.25	11	1.245	0.965	1.064	0.958	0.99	0.983	1.012	1.043	97.2	121	93.8	103.4	93.1	96.2	95.6	98.3	101.4	11	11	11	11	11	11	11	11	11	High	High	High	High	High	High	High
FALSE	High	Master Protein	XP_010692226.1	PREDICTED: 40S ribosomal protein S18 [Beta vulgaris subsp. vulgaris]	0	69.974	53	10	46	2	1	152	17.7	10.51	165.73	10	0.937	0.985	0.988	0.951	0.919	0.896	0.989	0.88	105.3	98.7	103.7	104.1	100.2	96.8	94.4	104.2	92.7	3	3	3	3	3	3	3	3	3	High	High	High	High	High	High	High
FALSE	High	Master Protein	XP_010684029.1	PREDICTED: 5'-nucleotidase domain-containing protein 4 isoform X1 [Beta vulgaris subsp. vulgaris]	0	69.938	32	15	27	15	1	609	69.6	8.21	69.26	15	0.968	1.022	1.009	0.983	1.006	1.014	1.01	1.02	99.7	96.5	101.8	100.6	97.9	100.2	101.1	100.6	101.6	15	15	15	15	15	15	15	15	15	High	High	High	High	High	High	High
FALSE	High	Master Protein	XP_010690967.1	PREDICTED: long chain acyl-CoA synthetase 2 [Beta vulgaris subsp. vulgaris]	0	69.84	29	16	28	16	1	658	73.3	5.76	78.3	16	0.947	0.992	0.991	1.002	0.936	0.983	1.009	0.966	102	96.5	101.1	101.1	102.1	95.4	100.3	102.9	98.5	16	16	16	16	16	16	16	16	16	High	High	High	High	High	High	High
FALSE	High	Master Protein	XP_010665754.1	PREDICTED: trafficking protein particle complex II-specific subunit 120 homolog [Beta vulgaris subsp. vulgaris]	0	69.833	20	20	26	20	1	1185	129.4	6.61	65.36	20	0.983	0.993	0.999	0.991	0.972	1	1.001	1.011	100.5	98.8	99.9	100.4	99.7	97.7	100.5	100.7	101.7	20	20	20	20	20	20	20	20	20	High	High	High	High	High	High	High
FALSE	High	Master Protein	XP_010675284.1	PREDICTED: 50S ribosomal protein L13, chloroplastic [Beta vulgaris subsp. vulgaris]	0	69.833	51	12	61	12	1	243	27.6	10.18	186.45	12	0.998	1	0.989	1.022	0.997	0.98	0.996	1.011	100.1	99.9	100.1	99	102.3	99.7	98.1	99.7	101.2	12	12	12	12	12	12	12	12	12	High	High	High	High	High	High	High
FALSE	High	Master Protein	XP_019105113.1	PREDICTED: cycloartenol synthase 2 [Beta vulgaris subsp. vulgaris]	0	69.776	29	18	27	18	1	757	86.3	6.21	77.55	18	0.934	0.957	0.94	0.929	0.948	0.958	0.879	0.937	106.1	99.1	101.5	99.7	98.6	100.6	101.7	93.3	99.5	18	18	18	18	18	18	18	18	18	High	High	High	High	High	High	High
FALSE	High	Master Protein	XP_010679633.1	PREDICTED: mitochondrial outer membrane protein porin 2 [Beta vulgaris subsp. vulgaris]	0	69.648	46	11	36	11	1	276	29.4	8.57	102.51	11	1.039	1.023	0.972	0.989	1.018	0.985	0.985	1.025	99.6	103.5	101.9	96.8	98.5	101.4	98.1	98.1	102.1	11	11	11	11	11	11	11	11	11	High	High	High	High	High	High	High
FALSE	High	Master Protein	XP_010690900.1	PREDICTED: ras-related protein Rab7 [Beta vulgaris subsp. vulgaris]	0	69.589	75	12	30	6	1	206	23	5.19	85.42	12	0.954	0.987	0.991	0.976	1.025	0.991	1.006	0.962	101.2	96.5	99.9	100.3	98.8	103.8	100.3	101.8	97.3	6	6	6	6	6	6	6	6	6	High	High	High	High	High	High	High
FALSE	High	Master Protein	XP_010685116.1	PREDICTED: V-type proton ATPase subunit D [Beta vulgaris subsp. vulgaris]	0	69.413	55	15	37	15	1	260	29	9.42	97.25	15	1.179	0.98	1.068	1.049	1.023	1.079	1.051	1.058	94.9	111.8	93	101.3	99.6	97.1	102.3	99.7	100.3	16	16	16	16	16	16	16	16	16	High	High	High	High	High	High	High
FALSE	High	Master Protein	XP_010674725.1	PREDICTED: acyl-CoA-binding domain-containing protein 4 isoform X1 [Beta vulgaris subsp. vulgaris]	0	69.315	28	15	28	1	1	670	72.7	5.34	69.3	15	0.99	1.076	1.035	1.09	0.945	1.019	1.042	0.96	98.3	97.3	105.7	101.7	107.1	92.9	100.2	102.4	94.4	1	1	1	1	1	1	1	1	1	High	High	High	High	High	High	High
FALSE	High	Master Protein	XP_010676387.1	PREDICTED: calcium-dependent protein kinase 1 [Beta vulgaris subsp. vulgaris]	0	69.302	33	14	25	13	1	526	59.6	5.87	91.2	14	0.988	1.004	0.968	1.003	0.975	0.999	0.958	0.977	101.4	100.2	101.8	98.2	101.7	98.9	101.4	97.2	99.1	13	13	13	13	13	13	13	13	13	High	High	High	High	High	High	High
FALSE	High	Master Protein	XP_010691338.1	PREDICTED: hydroxyphenylpyruvate reductase isoform X1 [Beta vulgaris subsp. vulgaris]	0	69.258	42	13	31	13	1	313	34.1	6.64	80.79	13	0.939	0.937	0.934	0.917	0.981	1.01	0.933	0.961	104.5	98.1	97.9	97.6	95.9	102.5	105.6	97.5	100.4	14	14	14	14	14	14	14	14	14	High	High	High	High	High	High	High
FALSE	High	Master Protein	XP_010674045.1	PREDICTED: ATP-dependent Clp protease proteolytic subunit-related protein 3, chloroplastic [Beta vulgaris subsp. vulgaris]	0	69.202	42	11	27	11	1	321	35.4	7.02	96.78	11	1.052	1.022	1.046	1.094	1.016	0.995	1.067	0.996	96.9	101.9	99	101.4	106	98.5	96.4	103.4	96.5	14	14	14	14	14	14	14	14	14	High	High	High	High	High	High	High
FALSE	High	Master Protein	XP_010670422.1	PREDICTED: diaminopimelate epimerase, chloroplastic [Beta vulgaris subsp. vulgaris]	0	69.167	46	13	32	13	1	365	39.7	6.4	86.98	13	1.02	1.021	1.05	1.058	1.027	1.027	1.022	1.013	97.4	99.4	99.5	102.3	103.1	100.1	100.1	99.6	98.7	14	14	14	14	14	14	14	14	14	High	High	High	High	High	High	High
FALSE	High	Master Protein	XP_010691102.1	PREDICTED: signal recognition particle 54 kDa protein 2 [Beta vulgaris subsp. vulgaris]	0	69.103	36	15	20	15	1	501	55.6	9.16	52.61	15	0.976	1.049	1.07	1.048	1.028	1.031	1.066	1.04	96.7	94.4	101.4	103.4	101.3	99.4	99.7	103.1	100.5	15	15	15	15	15	15	15	15	15	High	High	High	High	High	High	High
FALSE	High	Master Protein	XP_010677590.1	PREDICTED: probable sucrose-phosphatase 2 [Beta vulgaris subsp. vulgaris]	0	69.067	43	14	36	14	1	425	48.3	6.58	111.96	14	1.08	0.974	0.922	0.932	0.948	0.928	0.899	0.952	104.2	112.6	101.5	96.1	97.1	98.8	96.7	93.7	99.2	14	14	14	14	14	14	14	14	14	High	High	High	High	High	High	High
FALSE	High	Master Protein	XP_010685326.1	PREDICTED: developmentally-regulated G-protein 2 [Beta vulgaris subsp. vulgaris]	0	69.034	38	14	25	14	1	399	44.5	8.92	79.6	14	1.001	1.007	1.019	1.018	0.998	1.019	1.027	1.016	98.9	99	99.5	100.7	100.6	98.7	100.7	101.5	100.5	14	14	14	14	14	14	14	14	14	High	High	High	High	High	High	High
FALSE	High	Master Protein	XP_019104200.1	PREDICTED: uncharacterized protein LOC104889084 [Beta vulgaris subsp. vulgaris]	0	69.032	44	14	33	14	1	320	35.6	5.72	102.06	14	0.974	1.011	0.946	0.972	1.033	1.061	1.048	1.049	99	96.4	100.1	93.6	96.2	102.2	105	103.7	103.8	15	15	15	15	15	15	15	15	15	High	High	High	High	High	High	High
FALSE	High	Master Protein	XP_010671588.1	PREDICTED: protein SGT1 homolog B [Beta vulgaris subsp. vulgaris]	0	69.032	49	14	29	14	1	371	41.2	5.1	86.65	14	0.948	0.993	0.928	0.939	1.032	1.003	0.946	0.972	102.7	97.4	102	95.3	96.5	106	103	97.2	99.8	14	14	14	14	14	14	14	14	14	High	High	High	High	High	High	High
FALSE	High	Master Protein	XP_010673376.1	PREDICTED: selenium-binding protein 1 [Beta vulgaris subsp. vulgaris]	0	69.023	37	15	30	15	1	495	54.4	5.73	98.39	15	1.06	0.971	0.996	0.967	0.991	1.084	1.058	1.089	97.7	103.5	94.8	97.3	94.5	96.8	105.9	103.4	106.3	15	15	15	15	15	15	15	15	15	High	High	High	High	High	High	High
FALSE	High	Master Protein	XP_010680593.1	PREDICTED: MICOS complex subunit mic60 isoform X1 [Beta vulgaris subsp. vulgaris]	0	69.012	28	16	21	16	1	645	70.3	5.01	63.21	16	1.146	1.018	1.066	1.109	1.101	1.04	1.095	1.075	93.3	106.9	95	99.4	103.5	102.6	97	102.1	100.3	15	15	15	15	15	15	15	15	15	High	High	High	High	High	High	High
FALSE	High	Master Protein	XP_010674363.1	PREDICTED: protein disulfide isomerase-like 1-1 [Beta vulgaris subsp. vulgaris]	0	69.004	36	17	24	17	1	512	58	5.24	59.85	17	1.25	1.089	1.142	1.038	1.179	1.154	0.989	1.124	90.3	112.9	98.4	103.1	93.7	106.5	104.2	89.3	101.5	16	16	16	16	16	16	16	16	16	High	High	High	High	High	High	High
FALSE	High	Master Protein	XP_010675694.1	PREDICTED: polyadenylate-binding protein RBP45 [Beta vulgaris subsp. vulgaris]	0	68.989	42	11	24	11	1	417	45.9	5.95	89.62	11	0.972	1.008	0.977	1.009	0.98	1.009	0.998	0.951	101.1	98.2	101.9	98.8	102	99	102	100.9	96.1	11	11	11	11	11	11	11	11	11	High	High	High	High	High	High	High
FALSE	High	Master Protein	XP_010669522.1	PREDICTED: protein CURVATURE THYLAKOID 1A, chloroplastic [Beta vulgaris subsp. vulgaris]	0	68.979	24	7	45	7	1	168	18.2	9.33	140.69	7	0.978	1.046	1.043	1.092	1.049	1	1.054	1.045	96.7	94.6	101.2	100.8	105.6	101.4	96.7	101.9	101.1	7	7	7	7	7	7	7	7	7	High	High	High	High	High	High	High
FALSE	High	Master Protein	XP_010674653.1	PREDICTED: ATP-dependent Clp protease proteolytic subunit 5, chloroplastic [Beta vulgaris subsp. vulgaris]	0	68.885	33	8	39	8	1	307	33.5	7.94	150.34	8	0.988	1.009	1.009	1.011	1.002	0.999	1.027	1.006	99.5	98.2	100.3	100.3	100.5	99.6	99.3	102.1	100	11	11	11	11	11	11	11	11	11	High	High	High	High	High	High	High
FALSE	High	Master Protein	XP_010677046.1	PREDICTED: dihydrolipoyllysine-residue acetyltransferase component 5 of pyruvate dehydrogenase complex, chloroplastic [Beta vulgaris subsp. vulgaris]	0	68.844	30	13	31	11	1	463	49	8.91	88.57	13	0.869	0.93	0.941	0.866	0.896	0.851	0.967	0.91	109.4	95.1	101.7	102.9	94.7	97.9	93.1	105.7	99.5	11	11	11	11	11	11	11	11	11	High	High	High	High	High	High	High
FALSE	High	Master Protein	XP_010668317.1	PREDICTED: 2-dehydro-3-deoxyphosphooctonate aldolase 1 [Beta vulgaris subsp. vulgaris]	0	68.797	48	12	32	12	1	290	31.6	7.06	100.12	12	0.937	0.973	0.912	0.898	0.92	0.968	0.951	0.958	105.7	99	102.8	96.3	94.9	97.2	102.3	100.5	101.2	12	12	12	12	12	12	12	12	12	High	High	High	High	High	High	High
FALSE	High	Master Protein	XP_010675861.1	PREDICTED: 40S ribosomal protein S8 [Beta vulgaris subsp. vulgaris]	0	68.736	40	8	74	2	1	217	24.6	10.46	217.83	8	1.021	1.172	1.143	1.275	1.161	1.184	1.256	0.977	88.3	90.2	103.5	101	112.6	102.6	104.6	110.9	86.3	2	2	2	2	2	2	2	2	2	High	High	High	High	High	High	High
FALSE	High	Master Protein	XP_010683086.1	PREDICTED: eukaryotic translation initiation factor 5A [Beta vulgaris subsp. vulgaris]	0	68.734	79	12	44	8	1	159	17.3	5.59	128.3	12	0.973	1.071	1.064	1.097	1.054	1.018	1.098	0.975	96.2	93.7	103.1	102.4	105.6	101.4	98	105.7	93.8	8	8	8	8	8	8	8	8	8	High	High	High	High	High	High	High
FALSE	High	Master Protein	XP_010678992.1	PREDICTED: uncharacterized protein LOC104894460 [Beta vulgaris subsp. vulgaris]	0	68.73	42	13	22	13	1	394	44.3	8.62	68.13	13	0.978	1.005	0.943	0.96	0.939	0.979	0.966	0.982	102.8	100.6	103.4	96.9	98.7	96.5	100.7	99.3	101	13	13	13	13	13	13	13	13	13	High	High	High	High	High	High	High
FALSE	High	Master Protein	XP_010666932.1	PREDICTED: 40S ribosomal protein S18 [Beta vulgaris subsp. vulgaris]	0	68.703	53	10	44	2	1	152	17.7	10.43	160.52	10	0.875	0.922	0.886	0.928	1.012	1.077	0.788	0.954	106.6	93.3	98.3	94.4	99	107.9	114.8	84	101.7	3	3	3	3	3	3	3	3	3	High	High	High	High	High	High	High
FALSE	High	Master Protein	XP_010671623.1	PREDICTED: 40S ribosomal protein S10-1 [Beta vulgaris subsp. vulgaris]	0	68.688	47	8	52	4	1	188	20.5	9.58	156.08	8	1.001	1.061	1.08	1.064	1.07	0.98	1.037	0.961	97.3	97.4	103.2	105	103.5	104	95.3	100.9	93.5	5	5	5	5	5	5	5	5	5	High	High	High	High	High	High	High
FALSE	High	Master Protein	NP_064055.2	nad7 gene product (mitochondrion) [Beta vulgaris subsp. vulgaris]	0	68.653	47	14	28	14	1	391	44.7	6.83	75.94	14	1.016	0.964	1.027	0.986	0.981	1.008	0.984	1.01	100.3	101.9	96.7	103	98.8	98.4	101	98.7	101.2	14	14	14	14	14	14	14	14	14	High	High	High	High	High	High	High
FALSE	High	Master Protein	XP_010678312.1	PREDICTED: pyruvate dehydrogenase E1 component subunit beta-1, mitochondrial [Beta vulgaris subsp. vulgaris]	0	68.628	41	11	45	9	1	364	39.2	5.38	149.37	11	1.054	1.021	1.125	1.036	1.081	0.984	0.937	1.004	97.4	102.6	99.4	109.6	100.8	105.3	95.8	91.2	97.8	11	11	11	11	11	11	11	11	11	High	High	High	High	High	High	High
FALSE	High	Master Protein	XP_010674690.1	PREDICTED: probable UDP-arabinopyranose mutase 5 [Beta vulgaris subsp. vulgaris]	0	68.624	41	12	23	12	1	351	39.4	6.29	75.43	12	0.923	0.944	0.939	0.929	0.931	1.02	0.95	0.987	104.4	96.3	98.5	98	96.9	97.2	106.5	99.2	103	13	13	13	13	13	13	13	13	13	High	High	High	High	High	High	High
FALSE	High	Master Protein	XP_010678760.1	PREDICTED: peroxisomal membrane protein PEX14 isoform X1 [Beta vulgaris subsp. vulgaris]	0	68.604	28	14	24	14	1	530	57.2	5.52	67.23	14	1.299	1.016	1.112	1.084	1.031	1.025	1.029	1.022	93.6	121.6	95.1	104	101.4	96.5	96	96.3	95.6	14	14	14	14	14	14	14	14	14	High	High	High	High	High	High	High
FALSE	High	Master Protein	XP_010688037.1	PREDICTED: NADH-cytochrome b5 reductase-like protein [Beta vulgaris subsp. vulgaris]	0	68.599	38	13	31	13	1	320	35.2	8.48	82.41	13	1.011	1.01	1.007	1.029	1.013	1.058	1.048	1.026	97.8	98.9	98.8	98.5	100.6	99.1	103.4	102.5	100.3	13	13	13	13	13	13	13	13	13	High	High	High	High	High	High	High
FALSE	High	Master Protein	XP_010687458.1	PREDICTED: fatty acid hydroperoxide lyase, chloroplastic [Beta vulgaris subsp. vulgaris]	0	68.589	33	13	27	13	1	490	55.1	6.15	91.86	13	1.124	1.155	1.088	0.997	1.159	1.117	1.067	1.159	91.2	102.5	105.3	99.3	91	105.7	101.9	97.3	105.8	14	14	14	14	14	14	14	14	14	High	High	High	High	High	High	High
FALSE	High	Master Protein	XP_010670947.1	PREDICTED: 60S ribosomal protein L23 [Beta vulgaris subsp. vulgaris]	0	68.582	63	7	60	7	1	140	15	10.48	192.66	7	0.953	0.995	1.03	0.993	0.98	0.98	0.959	0.916	102.2	97.4	101.7	105.2	101.5	100.2	100.2	98	93.6	9	9	9	9	9	9	9	9	9	High	High	High	High	High	High	High
FALSE	High	Master Protein	XP_010682184.1	PREDICTED: glutathione S-transferase 2-like [Beta vulgaris subsp. vulgaris]	0	68.574	48	12	30	12	1	227	25.6	6.7	97.45	12	1.09	1.052	1.014	1.055	1.006	1.059	1.025	1.098	95.8	104.3	100.7	97.1	101.1	96.3	101.4	98.1	105.2	13	13	13	13	13	13	13	13	13	High	High	High	High	High	High	High
FALSE	High	Master Protein	XP_010671984.1	PREDICTED: DEAD-box ATP-dependent RNA helicase 8 [Beta vulgaris subsp. vulgaris]	0	68.554	33	14	22	5	1	519	59.3	8.38	67.82	14	1.071	0.936	0.86	0.902	1	0.985	0.976	0.954	103.7	111	97	89.1	93.5	103.6	102.1	101.1	98.9	5	5	5	5	5	5	5	5	5	High	High	High	High	High	High	High
FALSE	High	Master Protein	XP_010681789.1	PREDICTED: protein TPLATE [Beta vulgaris subsp. vulgaris]	0	68.553	19	20	27	20	1	1175	130.8	5.82	82.19	20	1	1.008	1.021	1	1.03	1.057	1.031	1.028	98.1	98.1	98.9	100.1	98.1	101	103.7	101.2	100.8	20	20	20	20	20	20	20	20	20	High	High	High	High	High	High	High
FALSE	High	Master Protein	XP_010694246.1	PREDICTED: V-type proton ATPase subunit G 1 [Beta vulgaris subsp. vulgaris]	0	68.496	69	9	29	9	1	110	12.2	5.58	90.72	9	0.984	1.02	1.046	1.082	1.023	1.012	1.062	1.056	96.9	95.4	98.9	101.4	104.8	99.1	98.1	103	102.4	11	11	11	11	11	11	11	11	11	High	High	High	High	High	High	High
FALSE	High	Master Protein	XP_010690471.1	PREDICTED: uncharacterized protein LOC104904001 [Beta vulgaris subsp. vulgaris]	0	68.44	48	12	27	11	1	311	34.6	9.22	86.32	12	0.956	0.961	0.959	0.984	0.959	0.925	0.971	1.007	103.2	98.7	99.2	98.9	101.5	98.9	95.4	100.2	103.9	11	11	11	11	11	11	11	11	11	High	High	High	High	High	High	High
FALSE	High	Master Protein	XP_010670120.1	PREDICTED: uncharacterized protein LOC104887219 [Beta vulgaris subsp. vulgaris]	0	68.437	58	13	28	13	1	269	30.5	5.35	86.45	13	0.983	0.981	0.998	0.982	0.975	0.994	0.999	0.985	101.2	99.4	99.2	101	99.4	98.6	100.5	101.1	99.6	13	13	13	13	13	13	13	13	13	High	High	High	High	High	High	High
FALSE	High	Master Protein	XP_010682710.1	PREDICTED: photosynthetic NDH subunit of lumenal location 5, chloroplastic [Beta vulgaris subsp. vulgaris]	0	68.392	33	7	81	5	1	257	27.7	9.36	296.58	7	0.985	1.005	1.004	1.002	1.039	1.005	1.003	1.038	99.1	97.7	99.6	99.5	99.3	103	99.6	99.4	102.9	6	6	6	6	6	6	6	6	6	High	High	High	High	High	High	High
FALSE	High	Master Protein	XP_010682901.1	PREDICTED: cytochrome b-c1 complex subunit Rieske-4, mitochondrial [Beta vulgaris subsp. vulgaris]	0	68.386	39	9	27	9	1	271	30.2	8.62	86.5	9	1.083	1.019	1.04	1.025	1.004	0.981	1.038	1.147	96.4	104.4	98.2	100.2	98.8	96.8	94.5	100.1	110.6	10	10	10	10	10	10	10	10	10	High	High	High	High	High	High	High
FALSE	High	Master Protein	XP_010670319.1	PREDICTED: mitochondrial outer membrane protein porin of 34 kDa [Beta vulgaris subsp. vulgaris]	0	68.28	44	10	31	10	1	276	29.5	8.57	93.59	10	1.037	0.996	1.005	0.978	0.994	1.007	0.964	0.972	100.5	104.2	100.1	101.1	98.3	99.9	101.3	96.9	97.8	10	10	10	10	10	10	10	10	10	High	High	High	High	High	High	High
FALSE	High	Master Protein	XP_010691083.1	PREDICTED: protein TOPLESS [Beta vulgaris subsp. vulgaris]	0	68.277	17	20	29	15	1	1141	125.4	7.15	68.19	20	0.96	1.015	1.026	1.036	1.024	1.05	1.05	0.983	98.4	94.5	99.9	101	102	100.8	103.3	103.3	96.8	14	14	14	14	14	14	14	14	14	High	High	High	High	High	High	High
FALSE	High	Master Protein	XP_010685677.1	PREDICTED: eukaryotic translation initiation factor 3 subunit G [Beta vulgaris subsp. vulgaris]	0	68.262	58	14	34	14	1	288	32.1	8.35	81.34	14	0.999	1.002	0.999	0.968	0.983	0.971	0.962	0.965	101.7	101.6	101.9	101.6	98.4	100	98.8	97.8	98.1	14	14	14	14	14	14	14	14	14	High	High	High	High	High	High	High
FALSE	High	Master Protein	XP_010683301.2	PREDICTED: pentatricopeptide repeat-containing protein At1g05670, mitochondrial [Beta vulgaris subsp. vulgaris]	0	68.218	8	10	46	9	1	1160	131.9	6.48	138.39	10	0.963	0.99	0.961	0.975	1.001	0.962	1.014	0.959	102	98.2	101	98	99.5	102.1	98.1	103.4	97.8	10	10	10	10	10	10	10	10	10	High	High	High	High	High	High	High
FALSE	High	Master Protein	XP_010665571.1	PREDICTED: eukaryotic translation initiation factor 2 subunit beta [Beta vulgaris subsp. vulgaris]	0	68.14	45	12	26	12	1	273	30.8	5.91	88.96	12	0.986	1.028	1.028	1.045	1.038	1.029	1.031	0.997	98	96.6	100.8	100.8	102.4	101.8	100.9	101.1	97.7	12	12	12	12	12	12	12	12	12	High	High	High	High	High	High	High
FALSE	High	Master Protein	XP_010675165.1	PREDICTED: ribosome-recycling factor, chloroplastic [Beta vulgaris subsp. vulgaris]	0	68.048	42	12	46	12	1	276	30.8	9.33	166.47	12	0.957	1.029	1.033	1.033	1.024	0.973	1.033	1.033	98.7	94.5	101.6	102	102	101.1	96.1	102	102	12	12	12	12	12	12	12	12	12	High	High	High	High	High	High	High
FALSE	High	Master Protein	XP_010686763.1	PREDICTED: 1-aminocyclopropane-1-carboxylate oxidase [Beta vulgaris subsp. vulgaris]	0	68.047	50	12	40	10	1	318	36.2	5.49	128.72	12	1.02	1.033	1.04	1.04	1.004	1.046	1.063	1.1	96.3	98.2	99.4	100.2	100.2	96.7	100.8	102.4	105.9	11	11	11	11	11	11	11	11	11	High	High	High	High	High	High	High
FALSE	High	Master Protein	XP_010673810.1	PREDICTED: jasmonate-induced protein homolog [Beta vulgaris subsp. vulgaris]	0	68.031	62	10	35	10	1	199	21.6	6.35	108.94	10	1.11	1.082	1.122	1.137	1.223	1.174	1.068	1.122	89.7	99.5	97	100.6	102	109.7	105.2	95.7	100.6	10	10	10	10	10	10	10	10	10	High	High	High	High	High	High	High
FALSE	High	Master Protein	XP_010693940.1	PREDICTED: probable N-acetyl-gamma-glutamyl-phosphate reductase, chloroplastic isoform X1 [Beta vulgaris subsp. vulgaris]	0	67.872	40	13	41	2	1	396	43.4	7.77	132.74	13	0.971	0.978	1.063	1.117	1.152	0.972	1.08	1.007	96.4	93.6	94.3	102.4	107.6	111	93.7	104.1	97	2	2	2	2	2	2	2	2	2	High	High	High	High	High	High	High
FALSE	High	Master Protein	XP_010686823.1	PREDICTED: putative lactoylglutathione lyase [Beta vulgaris subsp. vulgaris]	0	67.866	39	10	30	9	1	289	32.5	5.29	95.24	10	0.99	1.017	0.97	0.941	0.971	1.044	0.983	0.997	101	100	102.7	98	95	98	105.4	99.2	100.6	10	10	10	10	10	10	10	10	10	High	High	High	High	High	High	High
FALSE	High	Master Protein	XP_010681535.1	PREDICTED: 50S ribosomal protein L15, chloroplastic [Beta vulgaris subsp. vulgaris]	0	67.805	44	13	42	13	1	270	29	10.61	118.4	13	0.989	0.998	1.052	1.065	1.001	0.937	1.01	0.904	100.5	99.4	100.3	105.7	107	100.6	94.2	101.5	90.9	15	15	15	15	15	15	15	15	15	High	High	High	High	High	High	High
FALSE	High	Master Protein	XP_010690146.1	PREDICTED: acid phosphatase 1 [Beta vulgaris subsp. vulgaris]	0	67.805	32	8	42	8	1	266	30.4	8.94	138.67	8	0.947	1.009	1.048	1.066	0.947	1.274	1.091	1.127	94.6	89.6	95.5	99.2	100.9	89.7	120.5	103.2	106.7	9	9	9	9	9	9	9	9	9	High	High	High	High	High	High	High
FALSE	High	Master Protein	XP_010672113.1	PREDICTED: ureidoglycolate hydrolase [Beta vulgaris subsp. vulgaris]	0	67.716	33	14	27	14	1	485	52.8	5.73	78.07	14	0.991	0.973	0.97	0.962	0.968	0.998	1	0.983	101.8	100.9	99	98.7	97.9	98.5	101.5	101.8	100	14	14	14	14	14	14	14	14	14	High	High	High	High	High	High	High
FALSE	High	Master Protein	XP_010679425.1	PREDICTED: probable alkaline/neutral invertase D [Beta vulgaris subsp. vulgaris]	0	67.676	31	17	28	14	1	554	63.2	6.8	69.62	17	0.999	1.028	1.071	1.076	1.046	1.028	1.072	0.999	96.6	96.5	99.3	103.5	103.9	101	99.3	103.5	96.4	14	14	14	14	14	14	14	14	14	High	High	High	High	High	High	High
FALSE	High	Master Protein	XP_010691107.1	PREDICTED: uncharacterized protein LOC104904536 isoform X2 [Beta vulgaris subsp. vulgaris]	0	67.55	38	11	26	11	1	378	41.5	7.47	85.48	11	0.989	0.996	0.946	1.011	0.979	1.009	0.977	1.027	100.8	99.6	100.4	95.3	101.8	98.6	101.6	98.4	103.5	11	11	11	11	11	11	11	11	11	High	High	High	High	High	High	High
FALSE	High	Master Protein	XP_010687254.1	PREDICTED: glutamate decarboxylase [Beta vulgaris subsp. vulgaris]	0	67.486	31	14	31	10	1	502	56.6	5.74	106.87	14	0.959	0.998	0.942	0.94	0.972	1.043	1.066	1.002	100.9	96.8	100.7	95	94.8	98	105.2	107.5	101.1	11	11	11	11	11	11	11	11	11	High	High	High	High	High	High	High
FALSE	High	Master Protein	XP_010689223.1	PREDICTED: ribulose-1,5 bisphosphate carboxylase/oxygenase large subunit N-methyltransferase, chloroplastic isoform X1 [Beta vulgaris subsp. vulgaris]	0	67.411	35	12	23	12	1	500	56.8	8.87	71.26	12	1.003	0.967	1	0.994	0.984	0.939	0.942	0.97	102.3	102.6	98.9	102.3	101.6	100.7	96.1	96.4	99.2	13	13	13	13	13	13	13	13	13	High	High	High	High	High	High	High
FALSE	High	Master Protein	XP_010682995.1	PREDICTED: isocitrate dehydrogenase [NAD] regulatory subunit 3, mitochondrial [Beta vulgaris subsp. vulgaris]	0	67.407	42	12	32	12	1	380	41.3	8.37	109.63	12	1.004	0.984	0.985	0.997	0.99	0.978	0.976	1.069	100.2	100.6	98.6	98.7	99.8	99.1	98	97.8	107.1	12	12	12	12	12	12	12	12	12	High	High	High	High	High	High	High
FALSE	High	Master Protein	XP_010696184.1	PREDICTED: 26S proteasome non-ATPase regulatory subunit 6 homolog [Beta vulgaris subsp. vulgaris]	0	67.379	40	14	30	14	1	386	44.3	5.81	83.32	14	0.978	0.993	1.026	1.017	1.02	0.991	1.033	0.982	99.6	97.4	98.8	102.2	101.2	101.6	98.6	102.8	97.8	14	14	14	14	14	14	14	14	14	High	High	High	High	High	High	High
FALSE	High	Master Protein	XP_010687164.1	PREDICTED: GDSL esterase/lipase At4g18970 [Beta vulgaris subsp. vulgaris]	0	67.332	34	11	30	11	1	356	39.2	7.53	97.4	11	0.968	1.059	1.103	1.074	1.013	1.228	1.057	1.083	93.9	90.9	99.4	103.6	100.9	95.1	115.3	99.3	101.7	12	12	12	12	12	12	12	12	12	High	High	High	High	High	High	High
FALSE	High	Master Protein	XP_010683581.1	PREDICTED: 60S ribosomal protein L10 [Beta vulgaris subsp. vulgaris]	0	67.072	52	12	46	12	1	223	25.2	10.45	126.43	12	0.947	0.98	1.031	1.03	1	1.003	0.976	0.938	101.1	95.8	99	104.2	104.1	101.1	101.4	98.6	94.8	14	14	14	14	14	14	14	14	14	High	High	High	High	High	High	High
FALSE	High	Master Protein	XP_010687878.1	PREDICTED: synaptotagmin-5 [Beta vulgaris subsp. vulgaris]	0	67.02	34	14	21	14	1	563	63.1	6.11	68.38	14	0.948	0.938	0.883	0.914	0.886	0.971	0.974	1.043	105.2	99.7	98.7	92.8	96.1	93.2	102.2	102.4	109.7	14	14	14	14	14	14	14	14	14	High	High	High	High	High	High	High
FALSE	High	Master Protein	XP_010696531.1	PREDICTED: sucrose-phosphate synthase [Beta vulgaris subsp. vulgaris]	0	67.02	19	17	24	17	1	1052	117	6.37	77.08	17	1.089	1.04	1.089	1.248	1.034	1.225	1.161	1.208	89.2	97.1	92.7	97.1	111.3	92.2	109.2	103.5	107.7	17	17	17	17	17	17	17	17	17	High	High	High	High	High	High	High
FALSE	High	Master Protein	XP_010667694.1	PREDICTED: probable NAD(P)H dehydrogenase (quinone) FQR1-like 2 [Beta vulgaris subsp. vulgaris]	0	66.999	50	11	17	11	1	264	27.8	7.53	62.84	11	1.041	0.981	0.988	0.952	0.998	1.044	1.054	1.026	99.1	103.2	97.1	97.9	94.4	98.9	103.5	104.4	101.6	11	11	11	11	11	11	11	11	11	High	High	High	High	High	High	High
FALSE	High	Master Protein	XP_010677506.1	PREDICTED: uncharacterized protein LOC104893123 [Beta vulgaris subsp. vulgaris]	0	66.993	23	18	22	18	1	1057	118.5	5.85	61.61	18	0.899	0.92	0.886	0.857	0.912	1.024	0.948	0.964	107	96.2	98.4	94.8	91.7	97.6	109.6	101.5	103.2	17	17	17	17	17	17	17	17	17	High	High	High	High	High	High	High
FALSE	High	Master Protein	XP_010680580.1	PREDICTED: inositol-3-phosphate synthase [Beta vulgaris subsp. vulgaris]	0	66.904	32	14	28	14	1	511	56.7	5.4	81.66	14	0.933	0.975	0.928	1.006	0.982	1.004	1.004	1.027	101.6	94.8	99.1	94.2	102.2	99.8	102	102	104.3	14	14	14	14	14	14	14	14	14	High	High	High	High	High	High	High
FALSE	High	Master Protein	XP_010669583.1	PREDICTED: DExH-box ATP-dependent RNA helicase DExH10 [Beta vulgaris subsp. vulgaris]	0	66.722	21	18	23	17	1	1053	118.1	6.42	61.53	18	1.003	1.056	1.061	1.095	1.044	1.051	1.064	1.008	95.9	96.2	101.3	101.8	105	100.2	100.8	102	96.7	16	16	16	16	16	16	16	16	16	High	High	High	High	High	High	High
FALSE	High	Master Protein	XP_010693232.1	PREDICTED: protease Do-like 8, chloroplastic isoform X1 [Beta vulgaris subsp. vulgaris]	0	66.556	31	10	21	10	1	457	48.2	5.47	67.94	10	1.049	0.965	0.978	0.961	0.977	0.973	1.014	1.027	100.6	105.6	97.1	98.4	96.7	98.3	97.9	102	103.3	10	10	10	10	10	10	10	10	10	High	High	High	High	High	High	High
FALSE	High	Master Protein	XP_010688604.1	PREDICTED: uncharacterized protein LOC104902511 [Beta vulgaris subsp. vulgaris]	0	66.548	39	10	25	10	1	338	38.2	6.32	69.25	10	0.941	1.004	0.973	0.985	1.002	0.964	0.971	0.999	101.8	95.8	102.3	99.1	100.3	102	98.2	98.9	101.7	11	11	11	11	11	11	11	11	11	High	High	High	High	High	High	High
FALSE	High	Master Protein	XP_010676931.1	PREDICTED: granule-bound starch synthase 1, chloroplastic/amyloplastic [Beta vulgaris subsp. vulgaris]	0	66.514	29	14	25	14	1	610	66.6	6.79	80.35	14	1.124	1.064	1.027	1.045	1.028	1.055	1.015	0.912	97.1	109.1	103.3	99.8	101.5	99.8	102.5	98.5	88.5	14	14	14	14	14	14	14	14	14	High	High	High	High	High	High	High
FALSE	High	Master Protein	XP_010692184.1	PREDICTED: ABC transporter E family member 2 [Beta vulgaris subsp. vulgaris]	0	66.405	24	14	27	3	1	605	68.1	7.83	84.54	14	1.019	1.047	1.032	1.095	1.003	1.055	1.045	1.013	96.7	98.5	101.2	99.8	105.8	97	102	101	97.9	3	3	3	3	3	3	3	3	3	High	High	High	High	High	High	High
FALSE	High	Master Protein	XP_010690298.1	PREDICTED: heterodimeric geranylgeranyl pyrophosphate synthase small subunit, chloroplastic [Beta vulgaris subsp. vulgaris]	0	66.382	32	10	26	10	1	344	37.7	6.6	88.55	10	1.013	1.03	0.998	1.017	1.022	0.995	1.041	0.982	98.9	100.2	101.9	98.7	100.7	101.2	98.4	103	97.1	10	10	10	10	10	10	10	10	10	High	High	High	High	High	High	High
FALSE	High	Master Protein	XP_010667669.1	PREDICTED: 7-hydroxymethyl chlorophyll a reductase, chloroplastic [Beta vulgaris subsp. vulgaris]	0	66.335	37	15	23	15	1	465	51.7	8.18	61.6	15	0.964	0.978	0.965	0.989	1.017	0.971	0.992	0.983	101.6	97.9	99.4	98	100.5	103.3	98.6	100.8	99.8	15	15	15	15	15	15	15	15	15	High	High	High	High	High	High	High
FALSE	High	Master Protein	XP_010667179.1	PREDICTED: phosphoprotein ECPP44 [Beta vulgaris subsp. vulgaris]	0	66.264	60	14	27	14	1	235	26.7	5.53	92.46	14	0.99	0.981	0.935	0.927	0.966	1.045	1.106	0.931	101.3	100.4	99.4	94.7	94	97.9	105.9	112.1	94.4	13	13	13	13	13	13	13	13	13	High	High	High	High	High	High	High
FALSE	High	Master Protein	XP_010679379.1	PREDICTED: vacuolar protein sorting-associated protein 51 homolog [Beta vulgaris subsp. vulgaris]	0	66.118	27	18	22	18	1	786	88.9	6.29	56.57	18	1.049	1.014	1.079	1.041	0.994	0.993	1.061	1.029	97.2	101.9	98.6	104.9	101.2	96.6	96.5	103.1	100	18	18	18	18	18	18	18	18	18	High	High	High	High	High	High	High
FALSE	High	Master Protein	XP_010694569.1	PREDICTED: heme-binding protein 2 [Beta vulgaris subsp. vulgaris]	0	66.112	65	9	24	9	1	223	25	4.78	109.4	9	0.971	0.957	0.942	0.879	0.966	0.993	0.922	0.998	104.3	101.3	99.9	98.3	91.7	100.8	103.5	96.1	104.1	8	8	8	8	8	8	8	8	8	High	High	High	High	High	High	High
FALSE	High	Master Protein	XP_010689548.1	PREDICTED: 60S ribosomal protein L12-1 [Beta vulgaris subsp. vulgaris]	0	66.106	48	7	39	3	1	166	17.9	8.92	140.5	7	0.963	1.071	1.056	1.057	1.049	1.061	1.058	1.016	96.5	92.9	103.3	101.8	102	101.2	102.3	102	98	3	3	3	3	3	3	3	3	3	High	High	High	High	High	High	High
FALSE	High	Master Protein	XP_019107661.1	PREDICTED: glutamyl-tRNA reductase 1, chloroplastic isoform X1 [Beta vulgaris subsp. vulgaris]	0	65.999	30	16	26	16	1	559	61.2	7.69	69.82	16	1.059	1.033	0.998	1.039	0.998	0.987	0.996	0.956	99.3	105.1	102.6	99	103.1	99.1	98	98.9	94.9	16	16	16	16	16	16	16	16	16	High	High	High	High	High	High	High
FALSE	High	Master Protein	XP_010689209.1	PREDICTED: glutathione S-transferase [Beta vulgaris subsp. vulgaris]	0	65.98	73	12	26	6	1	213	23.8	6.46	92.5	12	1.376	1.054	0.907	0.917	1.022	1.049	0.833	1.008	98.2	135.1	103.5	89.1	90.1	100.3	103	81.8	99	6	6	6	6	6	6	6	6	6	High	High	High	High	High	High	High
FALSE	High	Master Protein	XP_010681792.1	PREDICTED: protein RETICULATA-RELATED 1, chloroplastic [Beta vulgaris subsp. vulgaris]	0	65.978	30	15	28	15	1	531	58	9.01	84.28	15	1.036	0.983	0.983	0.984	0.957	0.937	0.95	0.973	102.2	105.9	100.5	100.5	100.6	97.9	95.8	97.2	99.5	15	15	15	15	15	15	15	15	15	High	High	High	High	High	High	High
FALSE	High	Master Protein	XP_010687320.1	PREDICTED: elongation factor G-1, mitochondrial [Beta vulgaris subsp. vulgaris]	0	65.955	26	16	22	15	1	754	83.3	6.7	51.17	16	1	0.945	0.969	0.947	0.977	1.012	0.949	1.002	102.3	102.3	96.6	99.1	96.9	99.9	103.5	97	102.4	15	15	15	15	15	15	15	15	15	High	High	High	High	High	High	High
FALSE	High	Master Protein	XP_010680388.1	PREDICTED: dynamin-related protein 3B [Beta vulgaris subsp. vulgaris]	0	65.928	26	17	25	13	1	785	87.2	6.73	59.85	17	1.166	1.015	1.144	1.064	1.024	0.994	1.105	1.06	94	109.6	95.5	107.6	100.1	96.2	93.4	103.9	99.7	14	14	14	14	14	14	14	14	14	High	High	High	High	High	High	High
FALSE	High	Master Protein	XP_010684821.1	PREDICTED: photosystem I reaction center subunit IV, chloroplastic [Beta vulgaris subsp. vulgaris]	0	65.896	65	7	48	7	1	126	13.3	9.99	195.29	7	0.954	0.973	1	0.992	1.014	0.973	1.021	1.036	100.4	95.8	97.7	100.4	99.6	101.8	97.7	102.5	104	7	7	7	7	7	7	7	7	7	High	High	High	High	High	High	High
FALSE	High	Master Protein	XP_010673322.1	PREDICTED: probable acyl-activating enzyme 16, chloroplastic [Beta vulgaris subsp. vulgaris]	0	65.834	19	12	23	12	1	739	83.1	8.25	68.57	12	0.991	0.996	1.009	1.011	0.975	0.947	0.961	0.966	101.6	100.7	101.2	102.5	102.7	99.1	96.2	97.7	98.2	12	12	12	12	12	12	12	12	12	High	High	High	High	High	High	High
FALSE	High	Master Protein	XP_010676424.1	PREDICTED: probable polygalacturonase [Beta vulgaris subsp. vulgaris]	0	65.83	38	11	16	11	1	485	53.5	5.91	61	11	0.91	1.018	1.024	1.028	0.995	1.08	1.043	1.08	98.1	89.3	99.8	100.5	100.8	97.5	105.9	102.3	105.9	11	11	11	11	11	11	11	11	11	High	High	High	High	High	High	High
FALSE	High	Master Protein	XP_010667180.1	PREDICTED: glycerol-3-phosphate dehydrogenase SDP6, mitochondrial [Beta vulgaris subsp. vulgaris]	0	65.696	27	15	27	15	1	626	68.5	8.07	77.66	15	1.123	1.048	1.036	1.05	1.013	1.059	1.04	1.05	95.5	107.3	100.2	99	100.3	96.8	101.2	99.4	100.3	15	15	15	15	15	15	15	15	15	High	High	High	High	High	High	High
FALSE	High	Master Protein	XP_010667035.1	PREDICTED: 3-isopropylmalate dehydratase small subunit 3 [Beta vulgaris subsp. vulgaris]	0	65.655	49	9	22	9	1	255	27.2	6.54	80.14	9	0.97	0.989	0.965	0.936	0.984	0.958	1.015	1.007	102	98.9	100.9	98.4	95.4	100.3	97.7	103.5	102.7	9	9	9	9	9	9	9	9	9	High	High	High	High	High	High	High
FALSE	High	Master Protein	XP_010676266.1	PREDICTED: probable inactive ATP-dependent zinc metalloprotease FTSHI 1, chloroplastic [Beta vulgaris subsp. vulgaris]	0	65.638	22	17	25	17	1	948	106.6	6.8	71.31	17	1.009	1.006	1.004	1.043	0.989	0.986	1	0.968	100	100.9	100.6	100.3	104.2	98.8	98.5	100	96.7	17	17	17	17	17	17	17	17	17	High	High	High	High	High	High	High
FALSE	High	Master Protein	XP_010677493.1	PREDICTED: 60S ribosomal protein L13-1 [Beta vulgaris subsp. vulgaris]	0	65.578	50	11	37	7	1	207	23.8	10.89	124.27	11	0.961	1.042	1.151	1.058	1.103	1.069	1.108	0.995	94.9	91.1	98.8	109.2	100.4	104.6	101.4	105.2	94.4	7	7	7	7	7	7	7	7	7	High	High	High	High	High	High	High
FALSE	High	Master Protein	XP_010681762.1	PREDICTED: ras-related protein RABA2a [Beta vulgaris subsp. vulgaris]	0	65.528	57	10	30	5	1	216	23.7	7.24	92.1	10	1.088	1.002	1.015	0.973	1.008	0.998	1.014	0.972	99.2	107.9	99.4	100.7	96.5	100	99.1	100.6	96.5	5	5	5	5	5	5	5	5	5	High	High	High	High	High	High	High
FALSE	High	Master Protein	XP_010696229.1	PREDICTED: quinone-oxidoreductase homolog, chloroplastic [Beta vulgaris subsp. vulgaris]	0	65.404	50	13	23	13	1	329	34.6	8.88	73.06	13	1.105	1.029	0.974	1.065	0.963	1.086	1.096	1.078	95.8	105.8	98.6	93.3	102	92.3	104	105	103.2	13	13	13	13	13	13	13	13	13	High	High	High	High	High	High	High
FALSE	High	Master Protein	XP_010685917.1	PREDICTED: eukaryotic translation initiation factor 2 subunit alpha homolog [Beta vulgaris subsp. vulgaris]	0	65.376	36	14	29	14	1	342	38.9	5.34	77.97	14	1.019	1.044	1.065	1.045	1.074	0.907	0.954	0.997	98.9	100.7	103.2	105.3	103.3	106.2	89.7	94.3	98.5	14	14	14	14	14	14	14	14	14	High	High	High	High	High	High	High
FALSE	High	Master Protein	XP_010681464.1	PREDICTED: ras-related protein Rab7 [Beta vulgaris subsp. vulgaris]	0	65.315	78	14	31	12	1	205	22.9	5.72	88.53	14	1.055	0.994	1.059	0.939	0.974	0.958	1.04	0.963	100.2	105.7	99.6	106.1	94.1	97.6	96	104.2	96.5	12	12	12	12	12	12	12	12	12	High	High	High	High	High	High	High
FALSE	High	Master Protein	XP_010673507.1	PREDICTED: serine/threonine-protein phosphatase PP2A catalytic subunit [Beta vulgaris subsp. vulgaris]	0	65.297	39	8	23	6	1	313	35.9	5.41	84.4	8	0.98	1.059	1.025	1.124	1.02	1.035	1.065	1.018	96.5	94.5	102.2	98.9	108.5	98.4	99.9	102.7	98.2	6	6	6	6	6	6	6	6	6	High	High	High	High	High	High	High
FALSE	High	Master Protein	XP_010689724.1	PREDICTED: ras-related protein YPT3 [Beta vulgaris subsp. vulgaris]	0	65.287	65	13	42	7	1	217	24	5.99	112.69	13	0.984	1.005	1.008	1.024	1.005	1.053	1.039	1.009	98.6	97	99.1	99.4	101	99.1	103.8	102.5	99.5	6	6	6	6	6	6	6	6	6	High	High	High	High	High	High	High
FALSE	High	Master Protein	XP_010687100.1	PREDICTED: CSC1-like protein ERD4 isoform X1 [Beta vulgaris subsp. vulgaris]	0	65.134	22	16	28	15	1	709	80.2	8.65	76.84	16	0.936	0.981	1.024	0.984	1.013	1.025	1.013	1.002	100.2	93.8	98.3	102.6	98.7	101.6	102.7	101.5	100.5	14	14	14	14	14	14	14	14	14	High	High	High	High	High	High	High
FALSE	High	Master Protein	XP_010680778.1	PREDICTED: cysteine desulfurase, mitochondrial [Beta vulgaris subsp. vulgaris]	0	65.133	38	14	27	14	1	459	50.7	7.85	74.6	14	1.035	1.067	1.041	1.052	1.033	1.066	1.046	1.023	96.1	99.5	102.6	100	101.1	99.3	102.5	100.5	98.3	14	14	14	14	14	14	14	14	14	High	High	High	High	High	High	High
FALSE	High	Master Protein	XP_010673534.1	PREDICTED: callose synthase 9 [Beta vulgaris subsp. vulgaris]	0	65.093	11	19	23	16	1	1904	219	8.15	67.63	19	1.02	0.97	1.053	1.022	0.973	1.014	0.978	1.004	99.6	101.6	96.6	104.9	101.8	96.9	101	97.4	100	14	14	14	14	14	14	14	14	14	High	High	High	High	High	High	High
FALSE	High	Master Protein	XP_010670769.1	PREDICTED: psbP domain-containing protein 5, chloroplastic [Beta vulgaris subsp. vulgaris]	0	65.077	38	9	24	9	1	285	32.4	9.25	80.48	9	1.118	1.033	1.061	1.068	1.062	0.99	1.065	0.996	95.8	107.1	99	101.7	102.4	101.8	94.8	102.1	95.5	11	11	11	11	11	11	11	11	11	High	High	High	High	High	High	High
FALSE	High	Master Protein	XP_010681289.1	PREDICTED: uncharacterized protein LOC104896271 [Beta vulgaris subsp. vulgaris]	0	65.044	43	12	25	12	1	297	33.2	6.61	76.27	12	0.966	0.98	1.004	1.055	0.989	0.955	1.023	1.009	100.2	96.8	98.2	100.6	105.8	99.1	95.7	102.5	101.1	12	12	12	12	12	12	12	12	12	High	High	High	High	High	High	High
FALSE	High	Master Protein	XP_010665710.1	PREDICTED: coatomer subunit epsilon-1 [Beta vulgaris subsp. vulgaris]	0	65.027	54	9	16	9	1	289	32.1	5.34	66.65	9	0.998	0.991	1.031	1.038	0.992	1.047	1.075	1	98.1	97.9	97.2	101.2	101.9	97.3	102.8	105.5	98.1	9	9	9	9	9	9	9	9	9	High	High	High	High	High	High	High
FALSE	High	Master Protein	XP_010679170.1	PREDICTED: glutathione reductase, chloroplastic [Beta vulgaris subsp. vulgaris]	0	65.007	27	14	38	14	1	565	60.7	7.96	118.71	14	1.24	0.938	1.162	1.146	1.143	0.995	1.031	1.072	92.5	114.8	86.7	107.5	106	105.8	92.1	95.4	99.2	14	14	14	14	14	14	14	14	14	High	High	High	High	High	High	High
FALSE	High	Master Protein	XP_010691859.1	PREDICTED: probable alkaline/neutral invertase B [Beta vulgaris subsp. vulgaris]	0	64.894	30	14	23	11	1	561	63.9	6.55	63.63	14	0.977	0.959	0.995	0.945	1.009	1.076	1.027	0.987	100.3	98	96.1	99.8	94.8	101.2	107.9	103	99	11	11	11	11	11	11	11	11	11	High	High	High	High	High	High	High
FALSE	High	Master Protein	XP_010694654.1	PREDICTED: GRIP and coiled-coil domain-containing protein C27D7.02c [Beta vulgaris subsp. vulgaris]	0	64.838	53	13	26	13	1	242	27.2	4.89	65.8	13	1.03	1.026	1.035	1.082	1.13	0.998	1.068	1.051	95.5	98.4	98	98.9	103.4	107.9	95.4	102	100.4	13	13	13	13	13	13	13	13	13	High	High	High	High	High	High	High
FALSE	High	Master Protein	XP_010667674.1	PREDICTED: protease Do-like 1, chloroplastic [Beta vulgaris subsp. vulgaris]	0	64.832	39	13	27	13	1	437	46.3	6.44	95.09	13	0.923	0.968	0.942	0.931	0.963	0.975	0.961	1.034	103.5	95.5	100.2	97.5	96.3	99.7	100.9	99.5	107	13	13	13	13	13	13	13	13	13	High	High	High	High	High	High	High
FALSE	High	Master Protein	XP_010689418.1	PREDICTED: mitogen-activated protein kinase 3 [Beta vulgaris subsp. vulgaris]	0	64.727	41	11	20	9	1	376	43.4	6.16	60.93	11	1.026	1.012	1.003	0.987	1.014	0.953	1.027	1.067	99	101.6	100.2	99.3	97.7	100.4	94.4	101.7	105.7	9	9	9	9	9	9	9	9	9	High	High	High	High	High	High	High
FALSE	High	Master Protein	XP_010669501.1	PREDICTED: proteasome subunit beta type-6 [Beta vulgaris subsp. vulgaris]	0	64.719	51	12	25	12	1	236	25.4	5.03	74.67	12	0.943	1.01	1.013	1.003	1.001	1.008	1.002	0.972	100.5	94.8	101.5	101.8	100.9	100.7	101.3	100.7	97.7	13	13	13	13	13	13	13	13	13	High	High	High	High	High	High	High
FALSE	High	Master Protein	XP_010685638.1	PREDICTED: proliferating cell nuclear antigen [Beta vulgaris subsp. vulgaris]	0	64.668	56	12	27	11	1	262	29	4.78	87.14	12	0.942	1.01	1.02	1.026	0.979	1.008	1.026	0.96	100.3	94.5	101.3	102.3	102.9	98.3	101.2	103	96.3	11	11	11	11	11	11	11	11	11	High	High	High	High	High	High	High
FALSE	High	Master Protein	XP_010685680.1	PREDICTED: phosphoribosylamine--glycine ligase [Beta vulgaris subsp. vulgaris]	0	64.633	31	15	32	15	1	554	58.8	5.62	95.78	15	0.979	0.957	1.013	0.99	0.93	0.942	0.944	0.987	103	100.8	98.5	104.3	101.9	95.7	97	97.2	101.6	16	16	16	16	16	16	16	16	16	High	High	High	High	High	High	High
FALSE	High	Master Protein	XP_010684086.1	PREDICTED: proteasome subunit alpha type-1-A-like [Beta vulgaris subsp. vulgaris]	0	64.624	45	11	36	11	1	274	29.9	5.17	114.43	11	0.941	0.993	0.971	0.976	0.987	1.002	0.972	0.977	102	96	101.3	99.1	99.6	100.8	102.3	99.2	99.7	12	12	12	12	12	12	12	12	12	High	High	High	High	High	High	High
FALSE	High	Master Protein	XP_010667120.1	PREDICTED: probable acyl-CoA dehydrogenase IBR3 [Beta vulgaris subsp. vulgaris]	0	64.542	23	18	25	18	1	834	92.6	8.41	67.52	18	0.983	1.005	0.977	0.979	1	0.99	1.023	1.076	99.6	97.9	100.1	97.3	97.5	99.7	98.6	102	107.2	18	18	18	18	18	18	18	18	18	High	High	High	High	High	High	High
FALSE	High	Master Protein	XP_010691939.1	PREDICTED: ferredoxin--NADP reductase, root isozyme, chloroplastic [Beta vulgaris subsp. vulgaris]	0	64.504	35	13	36	13	1	376	42.2	8.31	110.34	13	0.93	0.889	0.927	0.875	0.929	0.826	0.903	0.812	111.2	103.4	98.9	103.1	97.4	103.3	91.9	100.5	90.3	13	13	13	13	13	13	13	13	13	High	High	High	High	High	High	High
FALSE	High	Master Protein	XP_010691983.1	PREDICTED: protein TRIGALACTOSYLDIACYLGLYCEROL 4, chloroplastic [Beta vulgaris subsp. vulgaris]	0	64.503	38	12	20	12	1	472	52.3	8.79	72.81	12	0.936	0.972	0.977	0.993	0.966	0.983	0.973	1.039	101.8	95.3	99	99.4	101.1	98.3	100.2	99.1	105.8	12	12	12	12	12	12	12	12	12	High	High	High	High	High	High	High
FALSE	High	Master Protein	XP_010688503.1	PREDICTED: FGGY carbohydrate kinase domain-containing protein isoform X1 [Beta vulgaris subsp. vulgaris]	0	64.465	28	15	27	15	1	627	67.9	6.34	78.85	15	1.037	0.978	1.027	0.977	1.006	1.015	1.018	1.09	98.4	102	96.2	101.1	96.2	99	99.8	100.2	107.2	15	15	15	15	15	15	15	15	15	High	High	High	High	High	High	High
FALSE	High	Master Protein	XP_010680954.1	PREDICTED: abscisic stress-ripening protein 2 [Beta vulgaris subsp. vulgaris]	0	64.463	63	7	43	6	1	112	12.8	6.87	170.05	7	1.036	1.128	1.048	0.989	1.082	1.139	1.052	1.227	92.8	96.1	104.7	97.2	91.7	100.4	105.6	97.6	113.9	6	6	6	6	6	6	6	6	6	High	High	High	High	High	High	High
FALSE	High	Master Protein	XP_010695099.1	PREDICTED: ribosome-inactivating protein cucurmosin isoform X2 [Beta vulgaris subsp. vulgaris]	0	64.419	44	14	24	13	1	334	36.7	8.7	63.41	14	1.118	0.99	1.032	0.999	1.058	1.18	1.003	1.124	94.7	105.8	93.7	97.7	94.6	100.2	111.7	95	106.4	13	13	13	13	13	13	13	13	13	High	High	High	High	High	High	High
FALSE	High	Master Protein	XP_010694988.1	PREDICTED: alpha-N-acetylglucosaminidase [Beta vulgaris subsp. vulgaris]	0	64.401	19	15	27	15	1	808	93.2	7.69	69.42	15	1.091	0.997	1.043	1.002	1.052	1.076	1.042	1.089	95.8	104.5	95.6	100	96	100.8	103.1	99.9	104.4	15	15	15	15	15	15	15	15	15	High	High	High	High	High	High	High
FALSE	High	Master Protein	XP_010672591.1	PREDICTED: DEAD-box ATP-dependent RNA helicase 14 [Beta vulgaris subsp. vulgaris]	0	64.367	15	16	27	12	1	1170	127.3	9.92	69.49	16	0.994	0.967	1.032	1.01	0.992	0.977	0.987	0.943	101.1	100.5	97.7	104.4	102.1	100.2	98.7	99.8	95.3	12	12	12	12	12	12	12	12	12	High	High	High	High	High	High	High
FALSE	High	Master Protein	XP_010685599.1	PREDICTED: uncharacterized protein LOC104899990 [Beta vulgaris subsp. vulgaris]	0	64.361	45	6	49	6	1	96	10.1	9.64	143.25	6	0.982	1.04	1.016	1.015	1.028	0.985	0.987	0.973	99.7	97.9	103.7	101.3	101.2	102.5	98.2	98.5	97	8	8	8	8	8	8	8	8	8	High	High	High	High	High	High	High
FALSE	High	Master Protein	XP_010674367.1	PREDICTED: alternative NAD(P)H-ubiquinone oxidoreductase C1, chloroplastic/mitochondrial [Beta vulgaris subsp. vulgaris]	0	64.36	34	12	18	12	1	537	58.9	5.95	66.43	12	1.003	1.004	0.983	1.008	0.979	1.011	1.022	1.048	99.3	99.6	99.8	97.7	100.2	97.3	100.5	101.6	104.1	12	12	12	12	12	12	12	12	12	High	High	High	High	High	High	High
FALSE	High	Master Protein	XP_010673169.1	PREDICTED: 50S ribosomal protein L31, chloroplastic [Beta vulgaris subsp. vulgaris]	0	64.304	60	7	46	7	1	133	15	9.64	129.59	7	1.015	1.029	1.044	1.065	1.028	0.995	1.066	0.949	97.9	99.4	100.7	102.2	104.2	100.7	97.4	104.4	93	9	9	9	9	9	9	9	9	9	High	High	High	High	High	High	High
FALSE	High	Master Protein	XP_010683648.1	PREDICTED: 40S ribosomal protein S13 [Beta vulgaris subsp. vulgaris]	0	64.169	57	9	52	1	1	151	17	10.32	184.83	9	0.95	1.014	1.048	1.073	1.049	1.021	1.035	0.97	98.2	93.3	99.7	102.9	105.4	103.1	100.3	101.7	95.3	1	1	1	1	1	1	1	1	1	High	High	High	High	High	High	High
FALSE	High	Master Protein	XP_010666593.1	PREDICTED: 3-oxoacyl-[acyl-carrier-protein] synthase I, chloroplastic [Beta vulgaris subsp. vulgaris]	0	64.071	31	9	27	9	1	472	50.2	7.66	88.64	9	0.925	0.976	1	1.029	0.982	0.949	0.989	0.972	102	94.3	99.6	102.1	105	100.1	96.9	100.9	99.2	10	10	10	10	10	10	10	10	10	High	High	High	High	High	High	High
FALSE	High	Master Protein	XP_010681997.1	PREDICTED: ras-related protein RABB1b [Beta vulgaris subsp. vulgaris]	0	64	61	11	21	5	1	211	23.2	7.83	72.11	11	0.918	0.973	1.014	1.035	0.996	1.025	1.021	0.986	100.4	92.1	97.6	101.8	103.9	100	102.9	102.5	98.9	5	5	5	5	5	5	5	5	5	High	High	High	High	High	High	High
FALSE	High	Master Protein	XP_010683871.1	PREDICTED: succinate dehydrogenase subunit 5, mitochondrial [Beta vulgaris subsp. vulgaris]	0	63.918	47	9	23	9	1	242	26.3	9.09	67.5	9	0.958	1.022	1.015	0.999	1.035	0.993	0.994	0.985	100	95.7	102.2	101.5	99.9	103.5	99.3	99.4	98.5	10	10	10	10	10	10	10	10	10	High	High	High	High	High	High	High
FALSE	High	Master Protein	XP_010689564.1	PREDICTED: probable pyridoxal 5'-phosphate synthase subunit PDX2 [Beta vulgaris subsp. vulgaris]	0	63.863	46	8	19	8	1	258	27.9	5.34	70.36	8	1.033	1.021	1.058	1.029	0.989	1	1.05	1.013	97.9	101.1	100	103.6	100.7	96.8	97.9	102.8	99.2	8	8	8	8	8	8	8	8	8	High	High	High	High	High	High	High
FALSE	High	Master Protein	XP_010671987.1	PREDICTED: probable calcium-binding protein CML13 [Beta vulgaris subsp. vulgaris]	0	63.849	71	12	36	12	1	147	16.6	4.88	99.11	12	1.133	1.028	1.095	1.086	1.046	1.041	1.107	1.028	94.1	106.6	96.7	103	102.2	98.4	97.9	104.2	96.8	13	13	13	13	13	13	13	13	13	High	High	High	High	High	High	High
FALSE	High	Master Protein	XP_010677891.2	PREDICTED: 60S ribosomal protein L17-2 [Beta vulgaris subsp. vulgaris]	0	63.746	41	10	61	1	1	240	27.4	10.29	182.89	10	1.048	1.095	1.084	1.126	1.184	1.026	1.135	1.04	92.4	96.9	101.2	100.2	104.1	109.4	94.8	104.9	96.1	1	1	1	1	1	1	1	1	1	High	High	High	High	High	High	High
FALSE	High	Master Protein	XP_010685248.1	PREDICTED: 40S ribosomal protein SA [Beta vulgaris subsp. vulgaris]	0	63.723	45	10	40	7	1	304	33.1	5.6	141.79	10	0.992	0.96	0.988	0.986	0.962	0.967	0.946	0.977	102.6	101.7	98.4	101.3	101.1	98.6	99.1	97	100.2	7	7	7	7	7	7	7	7	7	High	High	High	High	High	High	High
FALSE	High	Master Protein	XP_010669087.1	PREDICTED: chlorophyll a-b binding protein, chloroplastic [Beta vulgaris subsp. vulgaris]	0	63.712	27	4	28	4	1	270	29	7.83	108.76	4	0.875	0.888	1.012	0.867	0.948	0.877	0.858	0.917	109.2	95.5	97	110.5	94.6	103.5	95.8	93.7	100.1	6	6	6	6	6	6	6	6	6	High	High	High	High	High	High	High
FALSE	High	Master Protein	XP_010684411.1	PREDICTED: glutathione S-transferase [Beta vulgaris subsp. vulgaris]	0	63.704	62	9	24	9	1	216	24.4	6.34	79.98	9	1.05	1.081	1.051	1.072	1.042	1.045	1.168	1.109	93.6	98.3	101.1	98.4	100.3	97.5	97.8	109.3	103.8	9	9	9	9	9	9	9	9	9	High	High	High	High	High	High	High
FALSE	High	Master Protein	XP_010696134.1	PREDICTED: beta-amyrin 28-oxidase [Beta vulgaris subsp. vulgaris]	0	63.674	37	18	27	18	1	483	54.6	8.46	79.4	18	0.975	0.994	0.967	1.077	0.896	1.071	1.086	1.141	97.7	95.3	97.1	94.5	105.3	87.5	104.7	106.2	111.6	18	18	18	18	18	18	18	18	18	High	High	High	High	High	High	High
FALSE	High	Master Protein	XP_010686559.1	PREDICTED: protein MOR1 [Beta vulgaris subsp. vulgaris]	0	63.644	10	20	21	20	1	2021	222.3	7.96	59.24	20	0.953	0.971	0.974	1.003	0.994	0.998	0.952	0.982	102	97.1	99	99.3	102.3	101.3	101.7	97.1	100.2	20	20	20	20	20	20	20	20	20	High	High	High	High	High	High	High
FALSE	High	Master Protein	XP_010687471.1	PREDICTED: beta-xylosidase/alpha-L-arabinofuranosidase 2 [Beta vulgaris subsp. vulgaris]	0	63.557	18	11	23	11	1	777	84.2	7.31	76.38	11	0.94	1.03	1.046	1.082	1.021	1.003	0.979	0.99	99	93.1	101.9	103.6	107.1	101.1	99.3	96.9	98	11	11	11	11	11	11	11	11	11	High	High	High	High	High	High	High
FALSE	High	Master Protein	XP_010675447.1	PREDICTED: pyridoxine/pyridoxamine 5'-phosphate oxidase 1, chloroplastic [Beta vulgaris subsp. vulgaris]	0	63.553	28	12	27	12	1	539	60.2	8.25	66.92	12	0.971	0.945	0.981	0.923	0.907	0.919	1.006	0.993	104.1	101.1	98.4	102.2	96.1	94.5	95.7	104.7	103.4	12	12	12	12	12	12	12	12	12	High	High	High	High	High	High	High
FALSE	High	Master Protein	XP_010671659.1	PREDICTED: BAHD acyltransferase DCR [Beta vulgaris subsp. vulgaris]	0	63.552	30	12	20	12	1	484	53.7	5.19	53.11	12	0.907	0.999	0.991	0.989	0.965	0.984	1.156	1.011	100	90.7	99.9	99.1	98.9	96.5	98.4	115.5	101.1	12	12	12	12	12	12	12	12	12	High	High	High	High	High	High	High
FALSE	High	Master Protein	XP_010676312.1	PREDICTED: 40S ribosomal protein S6-1 [Beta vulgaris subsp. vulgaris]	0	63.517	44	12	44	12	1	250	28.6	10.65	142.08	12	0.963	1.065	1.112	1.1	1.082	1.09	1.1	0.962	95	91.5	101.2	105.7	104.5	102.8	103.5	104.5	91.4	12	12	12	12	12	12	12	12	12	High	High	High	High	High	High	High
FALSE	High	Master Protein	XP_010694306.1	PREDICTED: NAD(P)H dehydrogenase (quinone) FQR1 isoform X1 [Beta vulgaris subsp. vulgaris]	0	63.508	53	8	29	5	1	203	21.7	6.38	105.44	8	0.983	0.982	0.895	0.864	0.965	1.04	0.929	0.93	104.8	103	102.9	93.8	90.6	101.1	109	97.4	97.4	5	5	5	5	5	5	5	5	5	High	High	High	High	High	High	High
FALSE	High	Master Protein	XP_010671654.1	PREDICTED: probable mediator of RNA polymerase II transcription subunit 36b [Beta vulgaris subsp. vulgaris]	0	63.499	45	13	26	3	1	318	33.3	10.18	75.91	13	1.074	0.986	1.031	1.054	1.025	1.026	0.977	0.937	98.8	106.1	97.4	101.8	104.1	101.2	101.4	96.5	92.6	3	3	3	3	3	3	3	3	3	High	High	High	High	High	High	High
FALSE	High	Master Protein	XP_010677234.1	PREDICTED: probable ADP-ribosylation factor GTPase-activating protein AGD9 [Beta vulgaris subsp. vulgaris]	0	63.458	36	15	25	15	1	409	44	8.68	70.94	15	1.075	1.018	1.051	1.055	1.048	1.009	1.018	0.973	97.3	104.6	99.1	102.3	102.7	102	98.2	99.1	94.7	15	15	15	15	15	15	15	15	15	High	High	High	High	High	High	High
FALSE	High	Master Protein	XP_010666847.1	PREDICTED: methylthioribose-1-phosphate isomerase [Beta vulgaris subsp. vulgaris]	0	63.414	41	11	22	11	1	379	40	6.33	72.94	11	1.039	1.012	1.07	1.065	1.064	1.034	1.051	1.03	96.1	99.8	97.3	102.8	102.4	102.2	99.4	101	99	11	11	11	11	11	11	11	11	11	High	High	High	High	High	High	High
FALSE	High	Master Protein	XP_010680205.1	PREDICTED: photosystem I reaction center subunit N, chloroplastic [Beta vulgaris subsp. vulgaris]	0	63.351	34	6	46	6	1	170	18	8.43	146.19	6	0.896	0.927	0.973	0.903	0.983	0.905	0.911	0.918	107	95.8	99.2	104.1	96.5	105.1	96.8	97.4	98.2	6	6	6	6	6	6	6	6	6	High	High	High	High	High	High	High
FALSE	High	Master Protein	XP_010672203.1	PREDICTED: protein ACCUMULATION AND REPLICATION OF CHLOROPLASTS 6, chloroplastic [Beta vulgaris subsp. vulgaris]	0	63.345	21	13	22	13	1	814	89.4	4.94	55.77	13	1.034	1.036	1.022	1.054	0.997	1.009	1.018	0.997	98.2	101.5	101.7	100.3	103.5	97.9	99	99.9	97.9	13	13	13	13	13	13	13	13	13	High	High	High	High	High	High	High
FALSE	High	Master Protein	XP_010695192.1	PREDICTED: probable methyltransferase PMT14 [Beta vulgaris subsp. vulgaris]	0	63.242	29	14	21	12	1	612	69.6	8.07	69.26	14	1.058	1.041	1.043	1.133	1.029	1.084	1.085	1.017	94.8	100.3	98.7	99	107.4	97.6	102.8	102.9	96.5	12	12	12	12	12	12	12	12	12	High	High	High	High	High	High	High
FALSE	High	Master Protein	XP_010689737.1	PREDICTED: aspartate aminotransferase, mitochondrial [Beta vulgaris subsp. vulgaris]	0	63.21	42	13	25	13	1	423	47.2	7.15	65.57	13	0.988	1.015	0.992	0.986	1.027	1.043	1.035	1.046	98.6	97.4	100	97.8	97.2	101.2	102.8	102	103.1	13	13	13	13	13	13	13	13	13	High	High	High	High	High	High	High
FALSE	High	Master Protein	XP_010687147.1	PREDICTED: uncharacterized protein LOC104901293 isoform X1 [Beta vulgaris subsp. vulgaris]	0	63.151	47	11	25	11	1	342	37.9	4.61	78.72	11	1.062	1.036	1.189	1.07	1.092	0.851	0.904	0.957	98.2	104.3	101.8	116.8	105.1	107.3	83.6	88.8	94	11	11	11	11	11	11	11	11	11	High	High	High	High	High	High	High
FALSE	High	Master Protein	XP_010692031.1	PREDICTED: ras-related protein RABD2a [Beta vulgaris subsp. vulgaris]	0	63.119	64	12	45	6	1	202	22.5	5.71	137.49	12	1.007	1.035	1.002	0.973	0.929	0.979	1.134	0.997	99.4	100.1	102.9	99.6	96.7	92.3	97.3	112.7	99.1	6	6	6	6	6	6	6	6	6	High	High	High	High	High	High	High
FALSE	High	Master Protein	XP_010674404.1	PREDICTED: probable glucan 1,3-alpha-glucosidase [Beta vulgaris subsp. vulgaris]	0	63.07	22	21	31	21	1	943	108.2	6.44	78.13	21	1.116	0.999	1.052	1.055	1.013	1.025	1.06	1.011	96.4	107.7	96.4	101.4	101.8	97.7	98.9	102.3	97.5	21	21	21	21	21	21	21	21	21	High	High	High	High	High	High	High
FALSE	High	Master Protein	XP_010680235.1	PREDICTED: probable inactive ATP-dependent zinc metalloprotease FTSHI 4, chloroplastic [Beta vulgaris subsp. vulgaris]	0	62.842	25	17	23	17	1	864	97.4	5.87	56.21	17	0.977	1.049	1.042	1.072	1.038	0.968	1.014	0.996	98.3	96.1	103.1	102.4	105.4	102	95.2	99.7	97.9	18	18	18	18	18	18	18	18	18	High	High	High	High	High	High	High
FALSE	High	Master Protein	XP_010668262.1	PREDICTED: probable lactoylglutathione lyase, chloroplastic [Beta vulgaris subsp. vulgaris]	0	62.841	35	11	30	7	1	368	40.4	6.8	93.9	11	0.998	1.004	0.998	1.078	0.964	0.989	1.044	1.046	98.7	98.5	99.1	98.4	106.4	95.1	97.6	103.1	103.2	7	7	7	7	7	7	7	7	7	High	High	High	High	High	High	High
FALSE	High	Master Protein	XP_010694708.1	PREDICTED: copper transport protein ATX1 [Beta vulgaris subsp. vulgaris]	0	62.815	56	6	32	6	1	120	12.4	4.61	114.64	6	1.059	1.033	1.041	1.017	1.066	1.045	0.98	1.034	97	102.8	100.3	101	98.7	103.4	101.4	95.1	100.3	7	7	7	7	7	7	7	7	7	High	High	High	High	High	High	High
FALSE	High	Master Protein	XP_010682713.1	PREDICTED: glucose-6-phosphate 1-dehydrogenase, chloroplastic [Beta vulgaris subsp. vulgaris]	0	62.753	29	15	25	12	1	605	68.4	8.54	68.04	15	1.029	0.991	0.991	1.062	1.004	0.977	1.01	1.141	97.8	100.6	96.9	96.9	103.8	98.1	95.5	98.8	111.5	12	12	12	12	12	12	12	12	12	High	High	High	High	High	High	High
FALSE	High	Master Protein	XP_010685239.1	PREDICTED: GDSL esterase/lipase 2-like [Beta vulgaris subsp. vulgaris]	0	62.727	38	11	27	11	1	367	41.2	9.45	86.2	11	0.992	0.964	0.874	0.896	0.938	1.054	0.943	1.035	103.5	102.7	99.8	90.5	92.7	97	109.1	97.6	107.1	11	11	11	11	11	11	11	11	11	High	High	High	High	High	High	High
FALSE	High	Master Protein	XP_010674252.1	PREDICTED: probable aminopyrimidine aminohydrolase, mitochondrial [Beta vulgaris subsp. vulgaris]	0	62.718	26	15	19	15	1	636	70.5	5.73	50.25	15	1.041	1.032	1.025	1.008	1.023	0.989	1.018	1.006	98.4	102.5	101.6	100.9	99.2	100.8	97.4	100.2	99	15	15	15	15	15	15	15	15	15	High	High	High	High	High	High	High
FALSE	High	Master Protein	XP_010671969.1	PREDICTED: ATP-dependent Clp protease ATP-binding subunit CLPT1, chloroplastic [Beta vulgaris subsp. vulgaris]	0	62.713	47	10	27	10	1	236	26.2	9.16	83.28	10	0.992	1.01	1.009	1.008	1.045	1.001	1.022	1	99	98.2	100	99.9	99.9	103.6	99.1	101.2	99	11	11	11	11	11	11	11	11	11	High	High	High	High	High	High	High
FALSE	High	Master Protein	XP_010672847.1	PREDICTED: insulin-degrading enzyme-like 1, peroxisomal [Beta vulgaris subsp. vulgaris]	0	62.56	19	19	31	19	1	968	111.6	5.91	88.39	19	0.946	0.947	0.896	0.916	0.904	0.924	0.941	0.979	106.5	100.7	100.9	95.4	97.5	96.2	98.4	100.2	104.2	19	19	19	19	19	19	19	19	19	High	High	High	High	High	High	High
FALSE	High	Master Protein	XP_019106919.1	PREDICTED: putative GDP-L-fucose synthase 2 [Beta vulgaris subsp. vulgaris]	0	62.511	36	13	29	12	1	321	35.6	7.11	72.31	13	1.098	0.982	1.051	1.041	1.001	0.991	1.058	0.964	98	107.6	96.3	103	102	98	97.1	103.6	94.5	12	12	12	12	12	12	12	12	12	High	High	High	High	High	High	High
FALSE	High	Master Protein	XP_010671403.1	PREDICTED: thylakoid lumenal 17.4 kDa protein, chloroplastic [Beta vulgaris subsp. vulgaris]	0	62.502	39	8	26	8	1	236	25.4	7.24	84.63	8	0.915	0.966	0.956	0.968	0.975	0.971	0.974	0.986	103.3	94.6	99.8	98.8	100	100.7	100.3	100.6	101.8	9	9	9	9	9	9	9	9	9	High	High	High	High	High	High	High
FALSE	High	Master Protein	XP_010682467.1	PREDICTED: uncharacterized protein LOC104897305 [Beta vulgaris subsp. vulgaris]	0	62.472	34	9	18	4	1	363	40.2	5.71	68.16	9	1.268	0.769	0.939	1.06	0.855	1.602	0.799	1.076	96.1	121.8	73.9	90.2	101.8	82.1	153.9	76.8	103.4	4	4	4	4	4	4	4	4	4	High	High	High	High	High	High	High
FALSE	High	Master Protein	XP_010690233.1	PREDICTED: ubiquitin domain-containing protein DSK2b [Beta vulgaris subsp. vulgaris]	0	62.37	26	11	30	11	1	551	58.2	4.81	91	11	1.067	1.094	1.064	1.092	1.12	1.089	1.091	1.086	92.8	98.9	101.5	98.7	101.3	103.9	101	101.2	100.7	12	12	12	12	12	12	12	12	12	High	High	High	High	High	High	High
FALSE	High	Master Protein	XP_010679908.1	PREDICTED: proteasome subunit alpha type-7 [Beta vulgaris subsp. vulgaris]	0	62.271	42	10	31	10	1	248	26.9	7.37	99.12	10	0.986	1.046	1.082	1.077	1.05	1.061	1.067	1.037	95.7	94.4	100.1	103.5	103.1	100.4	101.5	102.1	99.2	10	10	10	10	10	10	10	10	10	High	High	High	High	High	High	High
FALSE	High	Master Protein	XP_010691578.1	PREDICTED: folylpolyglutamate synthase [Beta vulgaris subsp. vulgaris]	0	62.256	30	15	26	15	1	544	60	5.94	63.86	15	0.995	0.982	0.936	0.963	0.983	0.991	0.964	1	102.1	101.6	100.2	95.6	98.3	100.4	101.2	98.4	102.1	15	15	15	15	15	15	15	15	15	High	High	High	High	High	High	High
FALSE	High	Master Protein	XP_010689928.1	PREDICTED: serine/threonine-protein phosphatase 5 isoform X2 [Beta vulgaris subsp. vulgaris]	0	62.227	34	14	29	14	1	485	54.8	6.38	79.18	14	0.971	1.014	0.99	0.972	0.985	0.999	0.982	0.987	101.1	98.2	102.6	100.1	98.3	99.5	101	99.3	99.8	14	14	14	14	14	14	14	14	14	High	High	High	High	High	High	High
FALSE	High	Master Protein	XP_010685295.1	PREDICTED: subtilisin-like protease SBT1.4 [Beta vulgaris subsp. vulgaris]	0	62.218	14	10	39	10	1	808	85.6	7.06	120.9	10	1.019	1.034	1.046	1.073	1.052	1.063	1.137	1.152	94	95.7	97.1	98.4	100.9	98.8	99.9	106.8	108.3	10	10	10	10	10	10	10	10	10	High	High	High	High	High	High	High
FALSE	High	Master Protein	XP_010695515.1	PREDICTED: NADH--cytochrome b5 reductase 1 [Beta vulgaris subsp. vulgaris]	0	62.198	49	12	28	11	1	277	31.2	7.84	79.65	12	1.012	1.025	1.02	1.008	1.024	0.995	0.964	0.971	99.8	101	102.3	101.8	100.6	102.2	99.3	96.2	96.9	11	11	11	11	11	11	11	11	11	High	High	High	High	High	High	High
FALSE	High	Master Protein	XP_019103577.1	PREDICTED: cytosolic sulfotransferase 5-like [Beta vulgaris subsp. vulgaris]	0	62.179	40	13	30	9	1	326	37.9	6.79	88.83	13	1.03	1.052	1.088	1.041	1.047	1.005	1.032	0.964	97.2	100.1	102.2	105.8	101.2	101.8	97.7	100.3	93.7	9	9	9	9	9	9	9	9	9	High	High	High	High	High	High	High
FALSE	High	Master Protein	XP_010689434.1	PREDICTED: ribosome-inactivating protein lychnin [Beta vulgaris subsp. vulgaris]	0	62.099	43	14	28	14	1	307	33.9	6.61	68.96	14	0.963	0.975	0.993	0.897	1.008	1.007	1.049	1.007	101.1	97.4	98.6	100.5	90.7	102	101.8	106	101.8	14	14	14	14	14	14	14	14	14	High	High	High	High	High	High	High
FALSE	High	Master Protein	XP_010691718.1	PREDICTED: cysteine proteinase RD21A [Beta vulgaris subsp. vulgaris]	0	62.097	19	9	29	9	1	471	52.1	6.27	75.91	9	1.004	1.075	1.029	1.064	1.063	1.12	1.096	1.035	94.9	95.3	102	97.6	101	100.8	106.2	104	98.2	8	8	8	8	8	8	8	8	8	High	High	High	High	High	High	High
FALSE	High	Master Protein	XP_010665569.1	PREDICTED: heat shock 70 kDa protein 16 [Beta vulgaris subsp. vulgaris]	0	62.062	24	17	21	17	1	767	85.7	5.48	46.3	17	1.043	1.017	1.051	1.032	1.004	0.944	1.04	0.976	98.8	103.1	100.6	103.9	102	99.2	93.3	102.7	96.5	17	17	17	17	17	17	17	17	17	High	High	High	High	High	High	High
FALSE	High	Master Protein	XP_010685815.1	PREDICTED: probable histone H2B.1 [Beta vulgaris subsp. vulgaris]	0	62.037	64	11	40	3	1	153	16.6	10.02	107.05	11	1.04	1.072	1.208	1.282	1.28	1.19	1.403	0.935	86.4	89.9	92.6	104.4	110.8	110.7	102.9	121.3	80.8	3	3	3	3	3	3	3	3	3	High	High	High	High	High	High	High
FALSE	High	Master Protein	XP_010670958.1	PREDICTED: heterogeneous nuclear ribonucleoprotein 1 [Beta vulgaris subsp. vulgaris]	0	61.964	27	8	26	7	1	413	42.1	6.96	90.13	8	1.051	1.054	1.07	1.094	1.043	1.03	1.075	1.068	94.9	99.7	100	101.5	103.8	99	97.7	102	101.4	7	7	7	7	7	7	7	7	7	High	High	High	High	High	High	High
FALSE	High	Master Protein	XP_010673029.1	PREDICTED: DNA gyrase subunit B, chloroplastic/mitochondrial-like [Beta vulgaris subsp. vulgaris]	0	61.954	26	16	19	16	1	736	81.3	7.83	56.61	16	0.953	1.026	0.997	0.99	1.019	1.036	1.017	1.005	99.5	94.8	102.1	99.2	98.5	101.4	103.1	101.2	100	16	16	16	16	16	16	16	16	16	High	High	High	High	High	High	High
FALSE	High	Master Protein	XP_010672666.1	PREDICTED: zinc finger CCCH domain-containing protein 14 [Beta vulgaris subsp. vulgaris]	0	61.89	46	12	24	11	1	305	31.8	9.11	66.2	12	0.967	0.985	1.035	1.011	1.021	1.05	0.992	0.975	99.6	96.3	98.1	103.1	100.7	101.7	104.6	98.8	97.1	12	12	12	12	12	12	12	12	12	High	High	High	High	High	High	High
FALSE	High	Master Protein	XP_010676121.1	PREDICTED: DNA damage-inducible protein 1 [Beta vulgaris subsp. vulgaris]	0	61.876	43	13	22	13	1	410	44.7	5.03	79.13	13	0.965	0.979	0.972	0.972	0.959	0.993	0.953	0.993	102.4	98.9	100.3	99.5	99.6	98.2	101.7	97.7	101.7	13	13	13	13	13	13	13	13	13	High	High	High	High	High	High	High
FALSE	High	Master Protein	XP_010676745.1	PREDICTED: dnaJ homolog subfamily B member 1 [Beta vulgaris subsp. vulgaris]	0	61.84	48	12	19	10	1	347	37.9	9.23	36.2	12	0.931	1.055	1.067	1.08	1.074	1.053	1.087	0.995	96.4	89.7	101.6	102.8	104	103.5	101.4	104.7	95.8	10	10	10	10	10	10	10	10	10	High	High	High	High	High	High	High
FALSE	High	Master Protein	XP_010667392.1	PREDICTED: callose synthase 10 isoform X1 [Beta vulgaris subsp. vulgaris]	0	61.821	10	17	24	14	1	1901	218.3	8.66	56.58	17	0.976	1.031	1.122	1.158	1.064	1.029	1.093	1.083	94.2	91.9	97.1	105.7	109.1	100.2	96.9	102.9	102	14	14	14	14	14	14	14	14	14	High	High	High	High	High	High	High
FALSE	High	Master Protein	XP_010669753.1	PREDICTED: vinorine synthase-like [Beta vulgaris subsp. vulgaris]	0	61.813	23	9	23	9	1	447	49.2	6.71	73.28	9	1.089	1.124	1.075	1.095	1.042	1.14	1.147	1.117	91.6	99.7	102.9	98.4	100.3	95.4	104.4	105	102.3	9	9	9	9	9	9	9	9	9	High	High	High	High	High	High	High
FALSE	High	Master Protein	XP_010670485.1	PREDICTED: uncharacterized protein LOC104887530 isoform X1 [Beta vulgaris subsp. vulgaris]	0	61.734	17	19	24	19	1	1176	132.6	5.83	61.71	19	0.945	0.937	0.942	0.922	0.976	1.011	0.958	0.963	104	98.3	97.4	97.9	95.9	101.5	105.1	99.6	100.2	18	18	18	18	18	18	18	18	18	High	High	High	High	High	High	High
FALSE	High	Master Protein	XP_010692076.1	PREDICTED: peptidyl-prolyl cis-trans isomerase FKBP20-2, chloroplastic [Beta vulgaris subsp. vulgaris]	0	61.698	48	11	31	11	1	259	29.7	8.81	79.43	11	1.019	1.031	1.031	1.052	1.071	1.059	1.103	1.069	95.4	97.2	98.3	98.4	100.4	102.2	101	105.2	101.9	12	12	12	12	12	12	12	12	12	High	High	High	High	High	High	High
FALSE	High	Master Protein	XP_010690854.1	PREDICTED: isoflavone reductase-like protein [Beta vulgaris subsp. vulgaris]	0	61.678	33	11	30	11	1	336	36.9	7.5	87.72	11	1.023	0.959	0.922	0.935	1.07	1.158	1.038	1.007	98.8	101	94.7	91.1	92.3	105.7	114.4	102.6	99.5	11	11	11	11	11	11	11	11	11	High	High	High	High	High	High	High
FALSE	High	Master Protein	XP_010682652.1	PREDICTED: aspartokinase 1, chloroplastic isoform X1 [Beta vulgaris subsp. vulgaris]	0	61.662	33	14	22	14	1	567	61.8	6.23	58.62	14	0.948	1.011	0.989	1.01	1.003	0.918	0.955	0.929	102.7	97.4	103.8	101.6	103.7	103.1	94.3	98.1	95.4	14	14	14	14	14	14	14	14	14	High	High	High	High	High	High	High
FALSE	High	Master Protein	XP_010686202.1	PREDICTED: 14-3-3-like protein D [Beta vulgaris subsp. vulgaris]	0	61.649	50	13	56	9	1	262	29.8	4.84	126.6	13	0.93	0.999	0.976	0.996	1.024	1.047	1.054	1.043	99.2	92.3	99.1	96.8	98.9	101.6	103.9	104.6	103.5	9	9	9	9	9	9	9	9	9	High	High	High	High	High	High	High
FALSE	High	Master Protein	XP_010670142.1	PREDICTED: bifunctional L-3-cyanoalanine synthase/cysteine synthase, mitochondrial [Beta vulgaris subsp. vulgaris]	0	61.641	40	13	35	13	1	368	39.7	7.43	95.04	13	0.972	0.957	0.914	0.899	0.936	0.933	0.899	0.926	106.7	103.7	102.1	97.5	95.9	99.9	99.6	95.9	98.8	14	14	14	14	14	14	14	14	14	High	High	High	High	High	High	High
FALSE	High	Master Protein	XP_019105758.1	PREDICTED: LOW QUALITY PROTEIN: nodulin-related protein 1-like [Beta vulgaris subsp. vulgaris]	0	61.55	64	8	24	8	1	133	13.9	5.08	82.86	8	1.112	1.043	1.101	1.063	0.945	0.838	1.077	1.065	97.4	108.3	101.5	107.2	103.5	92	81.6	104.8	103.7	9	9	9	9	9	9	9	9	9	High	High	High	High	High	High	High
FALSE	High	Master Protein	XP_010675380.1	PREDICTED: uroporphyrinogen decarboxylase 1, chloroplastic isoform X1 [Beta vulgaris subsp. vulgaris]	0	61.488	33	9	31	9	1	411	45.9	7.24	126.14	9	0.914	0.929	1.083	1.028	1	0.864	1.112	0.988	100.9	92.2	93.7	109.3	103.7	100.9	87.2	112.3	99.7	9	9	9	9	9	9	9	9	9	High	High	High	High	High	High	High
FALSE	High	Master Protein	XP_010676834.1	PREDICTED: AP-4 complex subunit epsilon [Beta vulgaris subsp. vulgaris]	0	61.471	18	16	24	16	1	968	106.5	5.94	66.32	16	0.996	0.995	0.98	0.983	0.985	0.991	0.977	0.959	101.5	101.1	101	99.5	99.8	100	100.6	99.1	97.4	16	16	16	16	16	16	16	16	16	High	High	High	High	High	High	High
FALSE	High	Master Protein	XP_010669327.1	PREDICTED: NAD(P)H-quinone oxidoreductase subunit U, chloroplastic [Beta vulgaris subsp. vulgaris]	0	61.438	40	8	24	8	1	243	26.8	4.93	95.55	8	0.949	0.992	0.953	1.043	0.967	0.983	1.034	0.981	101.1	96	100.3	96.3	105.4	97.8	99.4	104.5	99.1	8	8	8	8	8	8	8	8	8	High	High	High	High	High	High	High
FALSE	High	Master Protein	XP_010690355.1	PREDICTED: aquaporin PIP-type [Beta vulgaris subsp. vulgaris]	0	61.36	23	6	48	6	1	281	30.1	8.65	155.68	6	0.994	0.998	1.047	0.994	0.991	0.995	1.037	1.004	99.4	98.8	99.1	104	98.7	98.4	98.8	103	99.7	7	7	7	7	7	7	7	7	7	High	High	High	High	High	High	High
FALSE	High	Master Protein	XP_010693921.1	PREDICTED: DUF21 domain-containing protein At4g14240 [Beta vulgaris subsp. vulgaris]	0	61.332	31	13	16	10	1	483	52.7	6.02	53.75	13	0.996	1.012	1.078	1.197	1.044	1.053	1.167	1.011	94.2	93.8	95.3	101.5	112.7	98.3	99.1	109.9	95.2	10	10	10	10	10	10	10	10	10	High	High	High	High	High	High	High
FALSE	High	Master Protein	XP_010673396.1	PREDICTED: 30S ribosomal protein 2, chloroplastic [Beta vulgaris subsp. vulgaris]	0	61.284	51	12	34	12	1	253	27.7	8.48	91.95	12	0.955	0.992	1.002	1.002	0.969	0.935	0.939	0.929	103.2	98.5	102.3	103.4	103.4	100	96.5	96.9	95.8	12	12	12	12	12	12	12	12	12	High	High	High	High	High	High	High
FALSE	High	Master Protein	XP_010689220.1	PREDICTED: asparagine--tRNA ligase, chloroplastic/mitochondrial [Beta vulgaris subsp. vulgaris]	0	61.269	22	12	27	12	1	574	64.2	6.28	82.01	12	1.023	1.024	0.997	0.993	1.023	1.028	0.998	0.991	99.1	101.4	101.5	98.9	98.4	101.5	101.9	99	98.3	12	12	12	12	12	12	12	12	12	High	High	High	High	High	High	High
FALSE	High	Master Protein	XP_010696486.1	PREDICTED: protein transport protein Sec24-like At3g07100 [Beta vulgaris subsp. vulgaris]	0	61.268	19	20	28	20	1	1088	118.8	7.88	73.09	20	1.092	0.996	1.022	0.994	1.004	0.988	1.057	1.017	98.1	107.2	97.7	100.3	97.6	98.5	97	103.8	99.8	19	19	19	19	19	19	19	19	19	High	High	High	High	High	High	High
[truncated: 5,839 more rows]
[truncated: 3 more columns]

## Sheet: Proteins in roots
Table S4. Protein information identified by mass spectrometry in roots.
[truncated: 7,721 more rows]
[truncated: 3 more columns]
