# Supplementary material for: Physiological and Proteomic Analysis of Different Molecular Mechanisms of Sugar Beet Response to Acidic and Alkaline pH Environment
Source: Front Plant Sci. 2021 Jun 9;12:682799. doi: 10.3389/fpls.2021.682799 (PMC8220161; doi:10.3389/fpls.2021.682799)
Supplement: Supplementary Table 5 — Identification of differential expression proteins (DEPs) in the leaves of pH 9.5 vs. pH 7.5 and pH 5 vs. pH 7.5 groups. [file Table_5.XLSX]

## Sheet: DEPs-leaf (pH9.5 vs pH7.5)
Table S5. Identification of differential expression proteins (DEPs) in the leaves of pH9.5 vs pH7.5.
Functional classification	Accession	Description	FC(PH95_L/PH75_L)	Log2FC(PH95_L/PH75_L)	P_value(PH95_L/PH75_L)	Regulate	Significant	PH95_L	PH75_L	PH75_L_1	PH75_L_2	PH75_L_3	PH95_L_1	PH95_L_2	PH95_L_3	GO Term	GO ID	KO ID	KO Name	Pathway ID	Pathway_defition	COG ID	COG_Functional Categories	Pfam ID	Domain	Domain Description	Subcellular Loc	Unique Peptides	Coverage（%）	MW [kDa]	FDR Confidence
Cell wall synthesis	XP_010692909.1	PREDICTED: vegetative cell wall protein gp1 isoform X1 [Beta vulgaris subsp. vulgaris]	0.840427	-0.250805	0.02332	down	yes	0.9833	1.17	1.194	1.193	1.124	0.92	1.075	0.955	------	------	------	------	------	------	------	------	------	------	------	mitochondrial	2	4	55.9	High
Metabolism	XP_010673696.1	PREDICTED: glucan endo-1,3-beta-glucosidase isoform X1 [Beta vulgaris subsp. vulgaris]	1.42453	0.510484	0.02319	up	yes	1.51	1.06	1.057	0.874	1.249	1.472	1.634	1.423	------	------	------	------	------	------	------	------	PF00332.15	Glyco_hydro_17	Glycosyl hydrolases family 17	ER	2	34	36.9	High
Metabolism	XP_010667897.1	PREDICTED: 2-hydroxyisoflavanone dehydratase [Beta vulgaris subsp. vulgaris]	1.27982	0.355942	0.04371	up	yes	1.427	1.115	1.133	1.142	1.069	1.574	1.482	1.224	MF:hydrolase activity;	GO:0016787	------	------	------	------	------	------	PF07859.10;PF00135.25	Abhydrolase_3;COesterase	alpha/beta hydrolase fold;Carboxylesterase family	extracellular	2	5	38.6	High
Metabolism	XP_010675853.1	PREDICTED: glycerophosphodiester phosphodiesterase GDPDL3 [Beta vulgaris subsp. vulgaris]	0.833464	-0.262809	0.01442	down	yes	1.066	1.279	1.245	1.237	1.356	1.016	1.132	1.05	------	------	------	------	------	------	------	------	PF03009.14	GDPD	Glycerophosphoryl diester phosphodiesterase family	ER	2	4	81.3	High
Metabolism	XP_010692820.1	PREDICTED: inactive purple acid phosphatase-like protein [Beta vulgaris subsp. vulgaris]	0.781948	-0.354855	0.01175	down	yes	0.8187	1.047	1.136	0.99	1.016	0.795	0.79	0.871	------	------	------	------	------	------	------	------	------	------	------	cytoplasmic	2	4	51	High
Metabolism	XP_010677116.1	PREDICTED: monooxygenase 2 isoform X1 [Beta vulgaris subsp. vulgaris]	1.22375	0.291303	0.04823	up	yes	0.9823	0.8027	0.734	0.897	0.777	0.931	1.064	0.952	------	------	------	------	------	------	COG0654;COG0654	C:Energy production and conversion;H:Coenzyme transport and metabolism	PF01494.16;PF05834.9;PF08491.7;PF01266.21;PF13450.3	FAD_binding_3;Lycopene_cycl;SE;DAO;NAD_binding_8	FAD binding domain;Lycopene cyclase protein;Squalene epoxidase;FAD dependent oxidoreductase;NA	mitochondrial	13	37	49	High
Stress and defense	XP_010692871.1	PREDICTED: basic blue protein [Beta vulgaris subsp. vulgaris]	1.25492	0.327597	0.008019	up	yes	1.275	1.016	0.959	1.018	1.072	1.314	1.318	1.192	MF:electron carrier activity;	GO:0009055	------	------	------	------	------	------	PF02298.14	Cu_bind_like	Plastocyanin-like domain	extracellular	5	40	13.1	High
Stress and defense	XP_010677216.1	PREDICTED: putative invertase inhibitor [Beta vulgaris subsp. vulgaris]	0.844775	-0.243361	0.01135	down	yes	0.9943	1.177	1.122	1.179	1.229	1.029	0.941	1.013	MF:enzyme inhibitor activity;	GO:0004857	------	------	------	------	------	------	PF04043.12	PMEI	Plant invertase/pectin methylesterase inhibitor	extracellular	2	10	21.5	High
Stress and defense	XP_010687260.1	PREDICTED: major allergen Pru ar 1 [Beta vulgaris subsp. vulgaris]	0.757553	-0.400582	0.02406	down	yes	0.8977	1.185	1.234	1.028	1.294	0.915	0.877	0.901	------	------	------	------	------	------	------	------	PF00407.16	Bet_v_1	Pathogenesis-related protein Bet v I family	cytoplasmic	5	48	17.9	High
Stress and defense	XP_010691882.1	PREDICTED: protein IN2-1 homolog B [Beta vulgaris subsp. vulgaris]	1.2091	0.273934	0.005022	up	yes	1.116	0.923	0.904	0.881	0.984	1.138	1.088	1.122	------	------	K00799	GST, gst	bvg00480	Glutathione metabolism	------	------	PF13417.3;PF13409.3;PF13410.3;PF16865.2;PF02798.17	GST_N_3;GST_N_2;GST_C_2;GST_C_5;GST_N	Glutathione S-transferase, N-terminal domain;Glutathione S-transferase, N-terminal domain;Glutathione S-transferase, C-terminal domain;Glutathione S-transferase, C-terminal domain;Glutathione S-transferase, N-terminal domain	cytoplasmic	14	75	26.6	High
Stress and defense	XP_010676714.1	PREDICTED: superoxide dismutase [Fe], chloroplastic-like [Beta vulgaris subsp. vulgaris]	0.798715	-0.324247	0.001472	down	yes	0.8083	1.012	0.966	1.033	1.038	0.828	0.811	0.786	------	------	K04564	SOD2	bvg04146	Peroxisome	COG0605	P:Inorganic ion transport and metabolism	PF02777.15;PF00081.19	Sod_Fe_C;Sod_Fe_N	Iron/manganese superoxide dismutases, C-terminal domain;Iron/manganese superoxide dismutases, alpha-hairpin domain	extracellular	5	20	36.2	High
Stress and defense	XP_010685963.1	PREDICTED: cationic peroxidase 1-like [Beta vulgaris subsp. vulgaris]	0.726744	-0.46048	0.0138	down	yes	0.75	1.032	0.95	1.056	1.089	0.846	0.665	0.739	------	------	K00430	E1.11.1.7	bvg00940	Phenylpropanoid biosynthesis	------	------	PF00141.20	peroxidase	Peroxidase	mitochondrial	3	17	39.1	High
Stress and defense	XP_010676318.1	PREDICTED: salt-induced hydrophilic protein [Beta vulgaris subsp. vulgaris]	1.22254	0.289882	0.04529	up	yes	1.28	1.047	0.957	1.039	1.144	1.399	1.199	1.243	------	------	------	------	------	------	------	------	------	------	------	cytoplasmic	2	17	12.1	High
Stress and defense	XP_010687147.1	PREDICTED: protein GrpE isoform X1 [Beta vulgaris subsp. vulgaris]	0.809311	-0.305235	0.01109	down	yes	0.904	1.117	1.189	1.07	1.092	0.851	0.904	0.957	BP:protein folding;CC:thylakoid;CC:chloroplast stroma;CC:mitochondrial matrix;MF:chaperone binding;MF:copper ion binding;MF:adenyl-nucleotide exchange factor activity;MF:protein homodimerization activity;	GO:0006457;GO:0009579;GO:0009570;GO:0005759;GO:0051087;GO:0005507;GO:0000774;GO:0042803	K03687	GRPE	------	------	------	------	PF01025.16	GrpE	GrpE	mitochondrial	11	47	37.9	High
Stress and defense	XP_010688590.1	PREDICTED: low-temperature-induced cysteine proteinase [Beta vulgaris subsp. vulgaris]	1.22394	0.291531	0.01781	up	yes	1.268	1.036	0.968	1.036	1.103	1.206	1.241	1.356	------	------	------	------	------	------	COG4870	O:Posttranslational modification, protein turnover, chaperones	PF00112.20;PF08246.9;PF00396.15	Peptidase_C1;Inhibitor_I29;Granulin	Papain family cysteine protease;Cathepsin propeptide inhibitor domain;Granulin	ER	6	17	51.3	High
Protein synthesis	XP_010685600.1	PREDICTED: 50S ribosomal protein L4, chloroplastic [Beta vulgaris subsp. vulgaris]	0.797909	-0.325703	0.04318	down	yes	1.145	1.435	1.308	1.422	1.576	1.248	1.153	1.033	------	------	K02926	RP-L4, MRPL4, rplD	bvg03010	Ribosome	COG0088	J:Translation, ribosomal structure and biogenesis	PF00573.19	Ribosomal_L4	Ribosomal protein L4/L1 family	chloroplast	3	8	32.7	High
Photosynthesis	XP_010680239.1	PREDICTED: probable NAD(P)H dehydrogenase subunit CRR3, chloroplastic [Beta vulgaris subsp. vulgaris]	0.833078	-0.263476	0.004373	down	yes	0.817	0.9807	1.02	0.948	0.974	0.844	0.826	0.781	------	------	------	------	------	------	------	------	------	------	------	extracellular	2	12	17	High
Photosynthesis	XP_010681717.1	PREDICTED: photosynthetic NDH subunit of subcomplex B 5, chloroplastic [Beta vulgaris subsp. vulgaris]	0.832685	-0.264157	0.02343	down	yes	0.7067	0.8487	0.827	0.854	0.865	0.636	0.767	0.717	------	------	------	------	------	------	------	------	------	------	------	chloroplast	2	12	25	High
Photosynthesis	XP_010673807.1	PREDICTED: protein DGS1, mitochondrial [Beta vulgaris subsp. vulgaris]	1.20337	0.267085	0.0139	up	yes	1.284	1.067	0.996	1.154	1.051	1.326	1.245	1.281	------	------	K18158	NCA2	------	------	------	------	PF08637.7	NCA2	ATP synthase regulation protein NCA2	nuclear	7	10	69.2	High
Photosynthesis	XP_010686755.1	PREDICTED: ubiquinol oxidase 4, chloroplastic/chromoplastic [Beta vulgaris subsp. vulgaris]	0.812283	-0.299946	0.00716	down	yes	0.701	0.863	0.864	0.833	0.892	0.751	0.658	0.694	------	------	K17893	AOX1, AOX2	------	------	------	------	PF01786.14	AOX	Alternative oxidase	chloroplast	2	5	41.9	High
Transcription related protein	XP_010687107.1	PREDICTED: transcription termination factor MTEF1, chloroplastic [Beta vulgaris subsp. vulgaris]	0.829636	-0.269449	0.03666	down	yes	0.935	1.127	1.171	1.095	1.116	0.819	0.99	0.996	------	------	K15032	MTERFD	------	------	------	------	PF02536.11	mTERF	mTERF	chloroplast	2	12	35	High
Transcription related protein	XP_010693335.1	PREDICTED: RNA polymerase II C-terminal domain phosphatase-like 4 [Beta vulgaris subsp. vulgaris]	0.847485	-0.238739	0.01006	down	yes	0.8763	1.034	1.092	1.036	0.974	0.871	0.874	0.884	BP:dephosphorylation of RNA polymerase II C-terminal domain;CC:nucleus;MF:CTD phosphatase activity;	GO:0070940;GO:0005634;GO:0008420	K18999	CPL3_4	------	------	------	------	PF03031.15;PF12738.4	NIF;PTCB-BRCT	NLI interacting factor-like phosphatase;twin BRCT domain	nuclear	2	8	49.4	High
Signaling transduction	XP_010677498.1	PREDICTED: formin-like protein 14 [Beta vulgaris subsp. vulgaris]	0.835688	-0.258964	0.01303	down	yes	1.124	1.345	1.31	1.398	1.326	1.074	1.212	1.086	------	------	------	------	------	------	------	------	PF02181.20;PF10409.6	FH2;PTEN_C2	Formin Homology 2 Domain;C2 domain of PTEN tumour-suppressor protein	cytoplasmic	3	2	144	High
Signaling transduction	NP_001289994.1	PREDICTED: calreticulin precursor [Beta vulgaris subsp. vulgaris]	0.761372	-0.393326	0.02359	down	yes	1.021	1.341	1.376	1.272	1.374	1.167	1.017	0.88	BP:protein folding;CC:endoplasmic reticulum lumen;MF:calcium ion binding;MF:unfolded protein binding;MF:carbohydrate binding;	GO:0006457;GO:0005788;GO:0005509;GO:0051082;GO:0030246	K08057	CALR	bvg04145;bvg04141	Phagosome;Protein processing in endoplasmic reticulum	------	------	PF00262.15	Calreticulin	Calreticulin family	ER	4	14	48.1	High
Signaling transduction	XP_010685545.1	PREDICTED: phosphoinositide phospholipase C 4 [Beta vulgaris subsp. vulgaris]	0.703947	-0.506462	0.04527	down	yes	0.676	0.9603	0.932	1.003	0.946	0.582	0.577	0.869	------	------	K05857	PLCD	bvg00562;bvg04933;bvg04070	Inositol phosphate metabolism;AGE-RAGE signaling pathway in diabetic complications;Phosphatidylinositol signaling system	------	------	PF00388.16;PF00387.16;PF00168.27	PI-PLC-X;PI-PLC-Y;C2	Phosphatidylinositol-specific phospholipase C, X domain;Phosphatidylinositol-specific phospholipase C, Y domain;C2 domain	cytoplasmic	4	7	66.3	High
Protein folding and degradation	XP_010684867.1	PREDICTED: subtilisin-like protease SBT1.2 [Beta vulgaris subsp. vulgaris]	0.833365	-0.262979	0.01406	down	yes	0.8717	1.046	1.074	1.035	1.03	0.918	0.904	0.793	------	------	------	------	------	------	COG1404	O:Posttranslational modification, protein turnover, chaperones	PF00082.19;PF05922.13;PF02225.19	Peptidase_S8;Inhibitor_I9;PA	Subtilase family;Peptidase inhibitor I9;PA domain	ER	2	2	83.5	High
Protein folding and degradation	XP_010683693.1	PREDICTED: ubiquitin-60S ribosomal protein L40 [Beta vulgaris subsp. vulgaris]	0.705072	-0.504157	0.004612	down	yes	0.8757	1.242	1.301	1.173	1.253	0.912	0.942	0.773	BP:modification-dependent protein catabolic process;BP:protein ubiquitination;BP:translation;CC:cytoplasm;CC:ribosome;CC:nucleus;MF:ubiquitin protein ligase binding;MF:structural constituent of ribosome;MF:protein tag;	GO:0019941;GO:0016567;GO:0006412;GO:0005737;GO:0005840;GO:0005634;GO:0031625;GO:0003735;GO:0031386	K08770;K02977;K02927	RP-S27Ae, RPS27A;RP-L40e, RPL40;UBC	bvg03010	Ribosome	COG1552	J:Translation, ribosomal structure and biogenesis	PF00240.20;PF01020.14;PF11976.5	ubiquitin;Ribosomal_L40e;Rad60-SLD	Ubiquitin family;Ribosomal L40e family;Ubiquitin-2 like Rad60 SUMO-like	cytoplasmic	2	59	14.7	High
Protein folding and degradation	XP_010669172.1	PREDICTED: vacuolar-processing enzyme [Beta vulgaris subsp. vulgaris]	1.93077	0.949178	0.02472	up	yes	1.322	0.6847	0.579	0.698	0.777	1.18	1.121	1.665	MF:peptidase activity;	GO:0008233	K01369	LGMN	------	------	COG5206	O:Posttranslational modification, protein turnover, chaperones	PF01650.15	Peptidase_C13	Peptidase C13 family	extracellular	2	6	54.1	High
Transport related protein	XP_010675923.1	PREDICTED: glutamic acid-rich protein [Beta vulgaris subsp. vulgaris]	1.23584	0.305492	0.02429	up	yes	1.331	1.077	1.027	1.111	1.093	1.341	1.443	1.21	------	------	K17046	DEK	------	------	------	------	PF08766.8	DEK_C	DEK C terminal domain	nuclear	2	2	85.3	High
Others	XP_019104954.1	PREDICTED: myosin-2-like [Beta vulgaris subsp. vulgaris]	0.805659	-0.311759	0.001838	down	yes	1.082	1.343	1.362	1.323	1.344	1.139	1.084	1.022	------	------	------	------	------	------	------	------	PF07765.9	KIP1	KIP1-like protein	nuclear	3	2	135.9	High
Others	XP_010679875.1	PREDICTED: protein GOS9 [Beta vulgaris subsp. vulgaris]	0.727454	-0.459072	0.03667	down	yes	0.9857	1.355	1.399	1.209	1.457	1.164	0.944	0.849	------	------	------	------	------	------	------	------	PF01419.14	Jacalin	Jacalin-like lectin domain	cytoplasmic	6	43	18.5	High
Others	XP_010673793.1	PREDICTED: tubulin beta-4 chain [Beta vulgaris subsp. vulgaris]	0.811538	-0.301269	0.01489	down	yes	0.844	1.04	1.129	0.995	0.997	0.812	0.845	0.875	------	------	K07375	TUBB	bvg04145	Phagosome	COG5023	Z:Cytoskeleton	PF00091.22;PF03953.14	Tubulin;Tubulin_C	Tubulin/FtsZ family, GTPase domain;Tubulin C-terminal domain	cytoplasmic	3	58	50.1	High
Others	XP_010688481.1	PREDICTED: afadin- and alpha-actinin-binding protein isoform X1 [Beta vulgaris subsp. vulgaris]	0.831011	-0.267061	0.04502	down	yes	0.805	0.9687	0.976	1.022	0.908	0.885	0.805	0.725	------	------	K06085	SSX2IP, ADIP	------	------	------	------	PF11559.5	ADIP	Afadin- and alpha -actinin-Binding	cytoplasmic	2	5	43.1	High
Unknown	XP_010673711.1	PREDICTED: uncharacterized protein LOC104890051 [Beta vulgaris subsp. vulgaris]	0.833891	-0.26207	0.04987	down	yes	0.9473	1.136	1.127	1.063	1.218	0.952	1.033	0.857	------	------	K06963	TAN1, THUMPD1	------	------	COG1818	R:General function prediction only	PF02926.14	THUMP	THUMP domain	nuclear	5	14	41.8	High
Unknown	XP_010686225.1	PREDICTED: uncharacterized protein C594.04c [Beta vulgaris subsp. vulgaris]	0.657692	-0.604515	0.007149	down	yes	0.7353	1.118	0.983	1.202	1.17	0.672	0.755	0.779	------	------	------	------	------	------	COG3752	S:Function unknown	PF06966.9;PF04191.10	DUF1295;PEMT	Protein of unknown function;Phospholipid methyltransferase	extracellular	4	8	39	High

## Sheet: DEPs-leaf (pH5 vs pH7.5)
Table S5. Identification of differential expression proteins (DEPs) in the leaves of pH5 vs pH7.5.
Functional classification	Accession	Description	FC(PH5_L/PH75_L)	Log2FC(PH5_L/PH75_L)	P_value(PH5_L/PH75_L)	Regulate	Significant	PH5_L	PH75_L	PH75_L_1	PH75_L_2	PH75_L_3	PH5_L_1	PH5_L_2	PH5_L_3	GO Term	GO ID	KO ID	KO Name	Pathway ID	Pathway_defition	COG ID	COG_Functional Categories	Pfam ID	Domain	Domain Description	Subcellular Loc	Unique Peptides	Coverage（%）	MW [kDa]	FDR Confidence
Metabolism	XP_010673574.1	PREDICTED: linoleate 13S-lipoxygenase 2-1, chloroplastic [Beta vulgaris subsp. vulgaris]	0.773978	-0.369636	0.01364	down	yes	1.041	1.345	1.315	1.472	1.249	1	1.098	1.025	------	------	K00454	LOX2S	bvg00592;bvg00591	alpha-Linolenic acid metabolism;Linoleic acid metabolism	------	------	PF00305.16;PF01477.20	Lipoxygenase;PLAT	Lipoxygenase;PLAT/LH2 domain	cytoplasmic	11	16	102.6	High
Metabolism	XP_010696009.1	PREDICTED: cytochrome P450 71A22-like [Beta vulgaris subsp. vulgaris]	0.812893	-0.298862	0.01227	down	yes	1.034	1.272	1.28	1.242	1.295	1	0.964	1.137	------	------	K07408	CYP1A1	bvg00380	Tryptophan metabolism	------	------	PF00067.19	p450	Cytochrome P450	ER	2	3	59.4	High
Stress and defense	XP_010676511.1	PREDICTED: thaumatin-like protein 1 [Beta vulgaris subsp. vulgaris]	1.26072	0.334246	0.01342	up	yes	1.088	0.863	0.837	0.883	0.869	1	1.178	1.085	------	------	------	------	------	------	------	------	PF00314.14	Thaumatin	Thaumatin family	ER	5	39	23.3	High
Stress and defense	XP_010680150.1	PREDICTED: tobamovirus multiplication protein 3 [Beta vulgaris subsp. vulgaris]	1.47913	0.564746	0.000164	up	yes	1.024	0.6923	0.677	0.691	0.709	1	1.004	1.069	------	------	------	------	------	------	------	------	PF06454.8	DUF1084	Protein of unknown function	plasma membrane	2	7	33.7	High
Stress and defense	XP_010685267.1	PREDICTED: Alkylated DNA repair protein AlkB [Beta vulgaris subsp. vulgaris]	0.806886	-0.309563	0.03659	down	yes	1.078	1.336	1.35	1.401	1.257	1	1.012	1.222	------	------	------	------	------	------	COG3145	L:Replication, recombination and repair	PF13532.3	2OG-FeII_Oxy_2	2OG-F	cytoplasmic	2	4	64.9	High
Protein synthesis	XP_010689739.1	PREDICTED: H/ACA ribonucleoprotein complex subunit 2-like protein [Beta vulgaris subsp. vulgaris]	0.84514	-0.242738	0.02311	down	yes	1.026	1.214	1.229	1.254	1.159	1	0.966	1.112	CC:nucleolus;MF:RNA binding;	GO:0005730;GO:0003723	K11129	NHP2, NOLA2	bvg03008	Ribosome biogenesis in eukaryotes	COG1358	J:Translation, ribosomal structure and biogenesis	PF01248.23	Ribosomal_L7Ae	Ribosomal protein L7Ae/L30e/S12e/Gadd45 family	cytoplasmic	2	15	17	High
Protein synthesis	XP_010668228.1	PREDICTED: helicase with zinc finger protein [Beta vulgaris subsp. vulgaris]	0.836439	-0.257668	0.03019	down	yes	0.9067	1.084	1.085	1.127	1.041	1	0.841	0.879	------	------	------	------	------	------	------	------	PF09713.7	A_thal_3526	Plant protein 1589 of unknown function	cytoplasmic	2	6	40.2	High
Photosynthesis	XP_010674460.1	PREDICTED: FK506-binding protein 5 isoform X1 [Beta vulgaris subsp. vulgaris]	0.737367	-0.439546	0.001347	down	yes	1.036	1.405	1.418	1.418	1.38	1	0.984	1.125	------	------	------	------	------	------	------	------	------	------	------	cytoplasmic	25	41	74.9	High
Photosynthesis	XP_010673478.1	PREDICTED: pheophytinase, chloroplastic isoform X1 [Beta vulgaris subsp. vulgaris]	1.21504	0.281005	0.02669	up	yes	1.034	0.851	0.864	0.872	0.817	1	1.133	0.968	------	------	------	------	------	------	COG0596	R:General function prediction only	PF00561.17;PF12697.4;PF12146.5	Abhydrolase_1;Abhydrolase_6;Hydrolase_4	alpha/beta hydrolase fold;Alpha/beta hydrolase family;Serine aminopeptidase, S33	chloroplast	3	13	43	High
Transcription related protein	XP_010678479.1	PREDICTED: FHA domain-containing protein DDL-like [Beta vulgaris subsp. vulgaris]	0.576699	-0.79411	0.03516	down	yes	1.188	2.06	1.547	2.278	2.356	1	1.366	1.199	------	------	K13108	SNIP1	------	------	------	------	PF00498.23	FHA	FHA domain	nuclear	2	4	49.4	High
Transcription related protein	XP_010674976.1	PREDICTED: cyclin-L1-1 [Beta vulgaris subsp. vulgaris]	0.763554	-0.389197	0.008794	down	yes	1.014	1.328	1.346	1.361	1.278	1	0.916	1.125	------	------	------	------	------	------	COG5333;COG5333;COG5333	K:Transcription;L:Replication, recombination and repair;D:Cell cycle control, cell division, chromosome partitioning	PF00134.20	Cyclin_N	Cyclin, N-terminal domain	nuclear	2	4	53.5	High
Transcription related protein	XP_010685815.1	PREDICTED: probable histone H2B.1 [Beta vulgaris subsp. vulgaris]	0.82498	-0.277569	0.002381	down	yes	1.037	1.257	1.208	1.282	1.28	1	1.04	1.072	------	------	K11252	H2B	------	------	------	------	PF00125.21	Histone	Core histone H2A/H2B/H3/H4	nuclear	3	64	16.6	High
Transcription related protein	XP_010676789.1	PREDICTED: Transcription related protein bHLH140 [Beta vulgaris subsp. vulgaris]	0.818545	-0.288866	0.04202	down	yes	1.024	1.251	1.171	1.284	1.298	1	0.925	1.148	------	------	K10863	APTX	------	------	------	------	PF11969.5;PF13671.3;PF16278.2;PF01230.20;PF01661.18	DcpS_C;AAA_33;zf-C2HE;HIT;Macro	Scavenger mRNA decapping enzyme C-term binding;AAA domain;C2HE / C2H2 / C2HC zinc-binding finger;HIT domain;Macro domain	cytoplasmic	3	4	84.9	High
Transcription related protein	XP_010674961.1	PREDICTED: histone H2B [Beta vulgaris subsp. vulgaris]	0.82504	-0.277464	0.003156	down	yes	1.028	1.246	1.227	1.24	1.272	1	0.992	1.091	------	------	K11252	H2B	------	------	------	------	PF00125.21	Histone	Core histone H2A/H2B/H3/H4	nuclear	2	58	15.2	High
Transcription related protein	XP_010681135.1	PREDICTED: translin-associated protein X [Beta vulgaris subsp. vulgaris]	0.847215	-0.2392	0.02173	down	yes	0.9887	1.167	1.139	1.11	1.253	1	1.02	0.946	------	------	------	------	------	------	------	------	PF01997.13	Translin	Translin family	mitochondrial	2	10	32.5	High
Transcription related protein	XP_010679186.1	PREDICTED: histone H1 [Beta vulgaris subsp. vulgaris]	0.838256	-0.254538	0.007163	down	yes	0.9707	1.158	1.157	1.186	1.131	1	0.904	1.008	------	------	K11275	H1_5	------	------	------	------	PF00538.16	Linker_histone	linker histone H1 and H5 family	nuclear	7	22	31.7	High
Transcription related protein	XP_010678967.1	PREDICTED: factor of DNA methylation 1 [Beta vulgaris subsp. vulgaris]	0.813737	-0.297365	0.002112	down	yes	0.9537	1.172	1.19	1.159	1.167	1	0.899	0.962	------	------	------	------	------	------	------	------	PF03469.11;PF03468.11;PF03470.11	XH;XS;zf-XS	XH domain;XS domain;XS zinc finger domain	cytoplasmic	6	14	73.2	High
Transcription related protein	XP_010681007.1	PREDICTED: histone H3.3 [Beta vulgaris subsp. vulgaris]	0.826053	-0.275694	0.004264	down	yes	0.9417	1.14	1.154	1.106	1.159	1	0.907	0.918	CC:nucleus;CC:nucleosome;CC:mitochondrion;MF:protein heterodimerization activity;MF:DNA binding;	GO:0005634;GO:0000786;GO:0005739;GO:0046982;GO:0003677	K11253	H3	------	------	COG2036	B:Chromatin structure and dynamics	PF00125.21	Histone	Core histone H2A/H2B/H3/H4	nuclear	2	28	15.4	High
Transcription related protein	XP_010681061.1	PREDICTED: RNA cytidine acetyltransferase 1 [Beta vulgaris subsp. vulgaris]	0.849359	-0.235554	0.01683	down	yes	1.06	1.248	1.256	1.287	1.201	1	1.042	1.137	------	------	K14521	NAT10, KRE33	bvg03008	Ribosome biogenesis in eukaryotes	COG1444	R:General function prediction only	PF13718.3;PF13725.3;PF05127.11;PF08351.8	GNAT_acetyltr_2;tRNA_bind_2;Helicase_RecD;DUF1726	GNAT acetyltransferase 2;Possible tRNA binding domain;Helicase;Domain of unknown function	nuclear	7	8	115.9	High
Transcription related protein	XP_019107341.1	PREDICTED: homeobox-DDT domain protein RLT2 isoform X1 [Beta vulgaris subsp. vulgaris]	0.816458	-0.29255	0.01241	down	yes	0.9773	1.197	1.114	1.282	1.196	1	0.948	0.984	------	------	------	------	------	------	------	------	PF02791.14;PF00046.26;PF05066.10;PF15613.3;PF15612.3	DDT;Homeobox;HARE-HTH;WSD;WHIM1	DDT domain;Homeobox domain;HB1, ASXL, restriction endonuclease HTH domain;Williams-Beuren syndrome DDT;WSTF, HB1, Itc1p, MBD9 motif 1	nuclear	3	2	203.6	High
Protein folding and degradation	XP_010669246.1	PREDICTED: polyubiquitin-like [Beta vulgaris subsp. vulgaris]	0.831652	-0.265947	0.0221	down	yes	1.072	1.289	1.227	1.338	1.302	1	1.049	1.168	------	------	K08770;K02977;K02927	RP-S27Ae, RPS27A;RP-L40e, RPL40;UBC	bvg03010	Ribosome	COG5272	O:Posttranslational modification, protein turnover, chaperones	PF00240.20;PF11976.5;PF14560.3	ubiquitin;Rad60-SLD;Ubiquitin_2	Ubiquitin family;Ubiquitin-2 like Rad60 SUMO-like;Ubiquitin-like domain	cytoplasmic	2	73	51.2	High
Protein folding and degradation	XP_010676543.1	PREDICTED: plant UBX domain-containing protein 8 [Beta vulgaris subsp. vulgaris]	0.820755	-0.284977	0.03988	down	yes	1.044	1.272	1.186	1.397	1.233	1	1.005	1.126	------	------	------	------	------	------	------	------	PF00789.17;PF14555.3	UBX;UBA_4	UBX domain;UBA-like domain	cytoplasmic	4	6	65.9	High
Protein folding and degradation	XP_010683693.1	PREDICTED: ubiquitin-60S ribosomal protein L40 [Beta vulgaris subsp. vulgaris]	0.81723	-0.291185	0.003975	down	yes	1.015	1.242	1.301	1.173	1.253	1	1.019	1.026	BP:modification-dependent protein catabolic process;BP:protein ubiquitination;BP:translation;CC:cytoplasm;CC:ribosome;CC:nucleus;MF:ubiquitin protein ligase binding;MF:structural constituent of ribosome;MF:protein tag;	GO:0019941;GO:0016567;GO:0006412;GO:0005737;GO:0005840;GO:0005634;GO:0031625;GO:0003735;GO:0031386	K08770;K02977;K02927	RP-S27Ae, RPS27A;RP-L40e, RPL40;UBC	bvg03010	Ribosome	COG1552	J:Translation, ribosomal structure and biogenesis	PF00240.20;PF01020.14;PF11976.5	ubiquitin;Ribosomal_L40e;Rad60-SLD	Ubiquitin family;Ribosomal L40e family;Ubiquitin-2 like Rad60 SUMO-like	cytoplasmic	2	59	14.7	High
Protein folding and degradation	XP_010674259.1	PREDICTED: probable inactive ATP-dependent zinc metalloprotease FTSHI 5, chloroplastic [Beta vulgaris subsp. vulgaris]	0.847315	-0.239029	0.03224	down	yes	1.01	1.192	1.175	1.295	1.105	1	0.998	1.031	BP:cell division;CC:integral component of membrane;MF:ATP binding;	GO:0051301;GO:0016021;GO:0005524	------	------	------	------	COG0465	O:Posttranslational modification, protein turnover, chaperones	PF00004.26;PF01434.15	AAA;Peptidase_M41	ATPase family associated with various cellular activities;Peptidase family M41	chloroplast	12	10	151.4	High
Protein folding and degradation	XP_010680550.1	PREDICTED: BTB/POZ domain-containing protein DOT3 [Beta vulgaris subsp. vulgaris]	1.44757	0.533637	0.01894	up	yes	0.9457	0.6533	0.606	0.775	0.579	1	0.854	0.983	------	------	------	------	------	------	------	------	PF03000.11;PF00651.28	NPH3;BTB	NPH3 family;BTB/POZ domain	cytoplasmic	6	13	71.2	High
Signaling transduction	XP_010666411.1	PREDICTED: gibberellin-regulated protein 14 [Beta vulgaris subsp. vulgaris]	0.759602	-0.396685	0.03029	down	yes	1.068	1.406	1.528	1.262	1.428	1	1.002	1.203	BP:response to salt stress;BP:response to gibberellin;BP:response to abscisic acid;BP:regulation of reactive oxygen species metabolic process;CC:plasma membrane;	GO:0009651;GO:0009739;GO:0009737;GO:2000377;GO:0005886	------	------	------	------	------	------	PF02704.11	GASA	Gibberellin regulated protein	ER	3	14	24.4	High
Signaling transduction	XP_010677498.1	PREDICTED: formin-like protein 14 [Beta vulgaris subsp. vulgaris]	0.775465	-0.366867	0.000965	down	yes	1.043	1.345	1.31	1.398	1.326	1	1.059	1.07	------	------	------	------	------	------	------	------	PF02181.20;PF10409.6	FH2;PTEN_C2	Formin Homology 2 Domain;C2 domain of PTEN tumour-suppressor protein	cytoplasmic	3	2	144	High
Signaling transduction	XP_019102809.1	PREDICTED: probable ADP-ribosylation factor GTPase-activating protein AGD14 [Beta vulgaris subsp. vulgaris]	0.819749	-0.286745	0.01166	down	yes	1.046	1.276	1.281	1.288	1.259	1	0.99	1.149	------	------	------	------	------	------	------	------	PF01412.15	ArfGap	Putative GTPase activating protein for Arf	cytoplasmic	2	3	74.7	High
Transport related protein	XP_010675937.1	PREDICTED: protein TIC 20-v, chloroplastic [Beta vulgaris subsp. vulgaris]	0.843077	-0.246264	0.04334	down	yes	1.096	1.3	1.329	1.366	1.206	1	1.172	1.116	------	------	------	------	------	------	------	------	PF16166.2	TIC20	Chloroplast import apparatus Tic20-like	chloroplast	2	10	23.9	High
Transport related protein	XP_010690475.1	PREDICTED: Endoplasmic reticulum vesicle transporter protein [Beta vulgaris subsp. vulgaris]	0.799219	-0.323338	0.03072	down	yes	1.023	1.28	1.307	1.383	1.151	1	0.969	1.099	------	------	------	------	------	------	------	------	------	------	------	cytoplasmic	3	15	25	High
Transport related protein	XP_010691103.1	PREDICTED: PX domain-containing protein EREX isoform X1 [Beta vulgaris subsp. vulgaris]	0.786656	-0.346195	0.007113	down	yes	1.014	1.289	1.199	1.298	1.37	1	1.057	0.985	------	------	------	------	------	------	------	------	PF00787.21	PX	PX domain	cytoplasmic	3	4	77.2	High
Transport related protein	XP_010691722.1	PREDICTED: putative lipid-transfer protein DIR1 [Beta vulgaris subsp. vulgaris]	0.836972	-0.256748	0.03131	down	yes	0.9123	1.09	1.098	1.041	1.13	1	0.835	0.902	------	------	------	------	------	------	------	------	PF14368.3;PF00234.19	LTP_2;Tryp_alpha_amyl	Probable lipid transfer;Protease inhibitor/seed storage/LTP family	extracellular	2	21	12.3	High
Others	XP_010669359.1	PREDICTED: myosin-11 [Beta vulgaris subsp. vulgaris]	0.812451	-0.299648	0.01223	down	yes	1.031	1.269	1.203	1.373	1.231	1	1.041	1.051	------	------	------	------	------	------	------	------	PF13863.3;PF08702.7	DUF4200;Fib_alpha	Domain of unknown function;Fibrinogen alpha/beta chain family	cytoplasmic	2	2	142.6	High
Others	XP_010665767.1	PREDICTED: nuclear-pore anchor [Beta vulgaris subsp. vulgaris]	0.797482	-0.326477	0.02534	down	yes	0.9817	1.231	1.214	1.34	1.138	1	0.904	1.041	BP:protein import into nucleus;CC:cell;	GO:0006606;GO:0005623	K09291	TPR, MLP1, MLP2	bvg03013	RNA transport	------	------	PF07926.9	TPR_MLP1_2	TPR/MLP1/MLP2-like protein	cytoplasmic	6	3	239.5	High
Unknown	XP_010687165.1	PREDICTED: uncharacterized protein LOC104901308 [Beta vulgaris subsp. vulgaris]	0.812549	-0.299473	0.02163	down	yes	1.036	1.275	1.355	1.284	1.187	1	0.985	1.123	------	------	------	------	------	------	------	------	PF07468.8	Agglutinin	Agglutinin domain	peroxisomal	17	52	57.4	High
Unknown	XP_010668006.1	PREDICTED: uncharacterized protein LOC104884995 [Beta vulgaris subsp. vulgaris]	0.845576	-0.241994	0.009673	down	yes	1.013	1.198	1.259	1.211	1.125	1	1.023	1.017	------	------	------	------	------	------	------	------	------	------	------	extracellular	4	55	11.9	High
Unknown	XP_010673714.1	PREDICTED: uncharacterized protein LOC104890054 [Beta vulgaris subsp. vulgaris]	0.822648	-0.281653	0.02833	down	yes	0.988	1.201	1.234	1.279	1.09	1	0.935	1.029	------	------	K17413	MRPS35	------	------	------	------	PF10213.6	MRP-S28	Mitochondrial ribosomal subunit protein	mitochondrial	2	5	48.5	High
Unknown	XP_010682590.1	PREDICTED: uncharacterized protein LOC104897417 isoform X1 [Beta vulgaris subsp. vulgaris]	0.841894	-0.248289	0.0321	down	yes	0.9867	1.172	1.114	1.153	1.25	1	0.91	1.05	------	------	------	------	------	------	------	------	------	------	------	vacuolar	2	4	44.2	High
Unknown	XP_010673711.1	PREDICTED: uncharacterized protein LOC104890051 [Beta vulgaris subsp. vulgaris]	0.847711	-0.238355	0.04386	down	yes	0.963	1.136	1.127	1.063	1.218	1	0.885	1.004	------	------	K06963	TAN1, THUMPD1	------	------	COG1818	R:General function prediction only	PF02926.14	THUMP	THUMP domain	nuclear	5	14	41.8	High

## Sheet: DEPs-leaf (pH5 vs pH9.5)
Table S5. Identification of differential expression proteins (DEPs) in the leaves of pH5 vs pH9.5.
Functional classification	Accession	Description	FC(PH5_L/PH95_L)	Log2FC(PH5_L/PH95_L)	P_value(PH5_L/PH95_L)	Regulate	Significant	PH5_L	PH95_L	PH95_L_1	PH95_L_2	PH95_L_3	PH5_L_1	PH5_L_2	PH5_L_3	GO Term	GO ID	KO ID	KO Name	Pathway ID	Pathway_defition	COG ID	COG_Functional Categories	Pfam ID	Domain	Domain Description	Subcellular Loc	Unique Peptides	Coverage（%）	MW [kDa]	FDR Confidence
Cell wall synthesis	XP_010680902.1	PREDICTED: glycine-rich cell wall structural protein 1.8 [Beta vulgaris subsp. vulgaris]	0.589226	-0.763108	0.000686	down	yes	1.05	1.782	1.677	1.915	1.753	1	1.041	1.109	------	------	------	------	------	------	------	------	PF02496.13	ABA_WDS	ABA/WDS induced protein	cytoplasmic	15	82	32.3	High
Cell wall synthesis	XP_010670335.1	PREDICTED: probable xyloglucan endotransglucosylase/hydrolase protein 23 [Beta vulgaris subsp. vulgaris]	1.23687	0.306693	0.01845	up	yes	1.095	0.8853	0.888	0.903	0.865	1	1.185	1.1	------	------	------	------	------	------	COG2273	G:Carbohydrate transport and metabolism	PF00722.18;PF06955.9	Glyco_hydro_16;XET_C	Glycosyl hydrolases family 16;Xyloglucan endo-transglycosylase	ER	3	10	32.4	High
Metabolism	XP_010667688.1	PREDICTED: cytochrome P450 71A4-like [Beta vulgaris subsp. vulgaris]	0.438871	-1.18813	0.003988	down	yes	0.9563	2.179	2.574	2.062	1.901	1	0.896	0.973	------	------	------	------	------	------	------	------	PF00067.19	p450	Cytochrome P450	ER	2	6	59.6	High
Metabolism	XP_010676190.1	PREDICTED: 7-deoxyloganetin glucosyltransferase [Beta vulgaris subsp. vulgaris]	0.594049	-0.751346	0.000371	down	yes	0.9683	1.63	1.727	1.62	1.544	1	0.915	0.99	------	------	K21374	UGT85A	------	------	COG1819;COG1819	G:Carbohydrate transport and metabolism;C:Energy production and conversion	PF00201.15	UDPGT	UDP-glucoronosyl and UDP-glucosyl transferase	cytoplasmic	2	4	54.1	High
Metabolism	XP_010667897.1	PREDICTED: 2-hydroxyisoflavanone dehydratase [Beta vulgaris subsp. vulgaris]	0.747722	-0.419425	0.03347	down	yes	1.067	1.427	1.574	1.482	1.224	1	1.145	1.057	MF:hydrolase activity;	GO:0016787	------	------	------	------	------	------	PF07859.10;PF00135.25	Abhydrolase_3;COesterase	alpha/beta hydrolase fold;Carboxylesterase family	extracellular	2	5	38.6	High
Metabolism	XP_010696009.1	PREDICTED: cytochrome P450 71A22-like [Beta vulgaris subsp. vulgaris]	0.765359	-0.385791	0.03061	down	yes	1.034	1.351	1.504	1.322	1.227	1	0.964	1.137	------	------	K07408	CYP1A1	bvg00380	Tryptophan metabolism	------	------	PF00067.19	p450	Cytochrome P450	ER	2	3	59.4	High
Metabolism	XP_010676213.1	PREDICTED: primary amine oxidase [Beta vulgaris subsp. vulgaris]	0.844855	-0.243224	0.00993	down	yes	1.051	1.244	1.242	1.243	1.247	1	1.02	1.134	------	------	K00276	AOC3, AOC2, tynA	bvg00950;bvg00960;bvg00350;bvg00410;bvg00260;bvg00360	Isoquinoline alkaloid biosynthesis;Tropane, piperidine and pyridine alkaloid biosynthesis;Tyrosine metabolism;beta-Alanine metabolism;Glycine, serine and threonine metabolism;Phenylalanine metabolism	COG3733	Q:Secondary metabolites biosynthesis, transport and catabolism	PF01179.17;PF02728.13;PF02727.13	Cu_amine_oxid;Cu_amine_oxidN3;Cu_amine_oxidN2	Copper amine oxidase, enzyme domain;Copper amine oxidase, N3 domain;Copper amine oxidase, N2 domain	ER	9	14	81.8	High
Metabolism	XP_010687762.1	PREDICTED: purple acid phosphatase 29 [Beta vulgaris subsp. vulgaris]	0.846089	-0.241118	0.01113	down	yes	1.006	1.189	1.223	1.231	1.112	1	0.986	1.033	------	------	------	------	------	------	------	------	PF00149.25	Metallophos	Calcineurin-like phosphoesterase	Golgi apparatus	4	14	46.2	High
Metabolism	XP_010680529.1	PREDICTED: soyasapogenol B glucuronide galactosyltransferase [Beta vulgaris subsp. vulgaris]	0.830383	-0.268151	0.04555	down	yes	0.9757	1.175	1.265	1.194	1.067	1	0.9	1.027	------	------	------	------	------	------	------	------	PF00201.15	UDPGT	UDP-glucoronosyl and UDP-glucosyl transferase	cytoplasmic	9	19	55.2	High
Metabolism	XP_010690146.1	PREDICTED: purple acid phosphatase 1 [Beta vulgaris subsp. vulgaris]	0.846478	-0.240456	0.03928	down	yes	0.9853	1.164	1.274	1.091	1.127	1	0.947	1.009	------	------	------	------	------	------	------	------	PF03767.11	Acid_phosphat_B	HAD superfamily, subfamily IIIB	extracellular	8	32	30.4	High
Metabolism	XP_010687750.1	PREDICTED: caffeic acid 3-O-methyltransferase [Beta vulgaris subsp. vulgaris]	0.817897	-0.29001	0.00838	down	yes	0.9643	1.179	1.114	1.252	1.172	1	0.934	0.959	------	------	K13066	E2.1.1.68, COMT	bvg00940	Phenylpropanoid biosynthesis	------	------	PF00891.15;PF08100.8	Methyltransf_2;Dimerisation	O-methyltransferase;Dimerisation domain	cytoplasmic	2	8	42	High
Metabolism	XP_010688481.1	PREDICTED: afadin- and alpha-actinin-binding protein isoform X1 [Beta vulgaris subsp. vulgaris]	1.57019	0.650936	0.04309	up	yes	1.264	0.805	0.885	0.805	0.725	1	1.52	1.273	------	------	K06085	SSX2IP, ADIP	------	------	------	------	PF11559.5	ADIP	Afadin- and alpha -actinin-Binding	cytoplasmic	2	5	43.1	High
Metabolism	XP_010676988.1	PREDICTED: probable glucan 1,3-beta-glucosidase A [Beta vulgaris subsp. vulgaris]	1.2517	0.323888	0.02895	up	yes	1.013	0.8093	0.83	0.714	0.884	1	1.078	0.96	------	------	------	------	------	------	COG2730	G:Carbohydrate transport and metabolism	PF00150.15	Cellulase	Cellulase	ER	7	15	58.4	High
Metabolism	XP_010685545.1	PREDICTED: phosphoinositide phospholipase C 4 [Beta vulgaris subsp. vulgaris]	1.47041	0.556223	0.03045	up	yes	0.994	0.676	0.582	0.577	0.869	1	1.005	0.977	------	------	K05857	PLCD	bvg00562;bvg04933;bvg04070	Inositol phosphate metabolism;AGE-RAGE signaling pathway in diabetic complications;Phosphatidylinositol signaling system	------	------	PF00388.16;PF00387.16;PF00168.27	PI-PLC-X;PI-PLC-Y;C2	Phosphatidylinositol-specific phospholipase C, X domain;Phosphatidylinositol-specific phospholipase C, Y domain;C2 domain	cytoplasmic	4	7	66.3	High
Metabolism	XP_010678777.1	PREDICTED: iron-sulfur cluster assembly protein 1-like [Beta vulgaris subsp. vulgaris]	1.42582	0.51179	0.03313	up	yes	0.9543	0.6693	0.674	0.705	0.629	1	0.787	1.076	------	------	------	------	------	------	COG0822	C:Energy production and conversion	PF01592.13	NifU_N	NifU-like N terminal domain	mitochondrial	3	22	18.6	High
Metabolism	XP_010692820.1	PREDICTED: inactive purple acid phosphatase-like protein [Beta vulgaris subsp. vulgaris]	1.23244	0.301519	0.003433	up	yes	1.009	0.8187	0.795	0.79	0.871	1	0.987	1.04	------	------	------	------	------	------	------	------	------	------	------	cytoplasmic	2	4	51	High
Metabolism	XP_010673807.1	PREDICTED: protein DGS1, mitochondrial [Beta vulgaris subsp. vulgaris]	0.798287	-0.325021	0.003967	down	yes	1.025	1.284	1.326	1.245	1.281	1	0.978	1.097	------	------	K18158	NCA2	------	------	------	------	PF08637.7	NCA2	ATP synthase regulation protein NCA2	nuclear	7	10	69.2	High
Metabolism	XP_010680437.1	PREDICTED: phosphoglycerate mutase-like protein 4 isoform X1 [Beta vulgaris subsp. vulgaris]	0.797628	-0.326212	0.03942	down	yes	1.076	1.349	1.232	1.423	1.393	1	1.213	1.014	------	------	K15634	gpmB	bvg01200;bvg00260;bvg00010;bvg01230	Carbon metabolism;Glycine, serine and threonine metabolism;Glycolysis / Gluconeogenesis;Biosynthesis of amino acids	COG0406	G:Carbohydrate transport and metabolism	PF00300.19	His_Phos_1	Histidine phosphatase superfamily	mitochondrial	2	6	34.4	High
Stress and defense	XP_010680150.1	PREDICTED: tobamovirus multiplication protein 3 [Beta vulgaris subsp. vulgaris]	1.34084	0.423138	0.03459	up	yes	1.024	0.7637	0.922	0.701	0.668	1	1.004	1.069	------	------	------	------	------	------	------	------	PF06454.8	DUF1084	Protein of unknown function	plasma membrane	2	7	33.7	High
Stress and defense	XP_010692871.1	PREDICTED: basic blue protein [Beta vulgaris subsp. vulgaris]	0.790588	-0.339002	0.01177	down	yes	1.008	1.275	1.314	1.318	1.192	1	0.936	1.089	MF:electron carrier activity;	GO:0009055	------	------	------	------	------	------	PF02298.14	Cu_bind_like	Plastocyanin-like domain	extracellular	5	40	13.1	High
Stress and defense	XP_010688623.1	PREDICTED: antiviral protein MAP [Beta vulgaris subsp. vulgaris]	0.817518	-0.290677	0.000305	down	yes	1.008	1.233	1.219	1.223	1.257	1	0.987	1.037	------	------	------	------	------	------	------	------	PF00161.16	RIP	Ribosome inactivating protein	vacuolar	4	14	32.3	High
Stress and defense	XP_010676318.1	PREDICTED: salt-induced hydrophilic protein [Beta vulgaris subsp. vulgaris]	0.774766	-0.368168	0.01074	down	yes	0.9917	1.28	1.399	1.199	1.243	1	1.022	0.953	------	------	------	------	------	------	------	------	------	------	------	cytoplasmic	2	17	12.1	High
Stress and defense	XP_010674854.1	PREDICTED: pathogenesis-related protein PR-4 [Beta vulgaris subsp. vulgaris]	0.789474	-0.341037	0.03415	down	yes	1.065	1.349	1.2	1.481	1.365	1	1.067	1.129	------	------	------	------	------	------	COG3979	G:Carbohydrate transport and metabolism	PF00967.14	Barwin	Barwin family	extracellular	2	11	15.5	High
Stress and defense	XP_010688590.1	PREDICTED: low-temperature-induced cysteine proteinase [Beta vulgaris subsp. vulgaris]	0.799685	-0.322497	0.005268	down	yes	1.014	1.268	1.206	1.241	1.356	1	1.025	1.018	------	------	------	------	------	------	COG4870	O:Posttranslational modification, protein turnover, chaperones	PF00112.20;PF08246.9;PF00396.15	Peptidase_C1;Inhibitor_I29;Granulin	Papain family cysteine protease;Cathepsin propeptide inhibitor domain;Granulin	ER	6	17	51.3	High
Protein synthesis	XP_010688710.1	PREDICTED: nucleolin 1 [Beta vulgaris subsp. vulgaris]	0.845964	-0.241331	0.001679	down	yes	0.9957	1.177	1.151	1.196	1.184	1	0.959	1.028	------	------	K11294	NCL, NSR1	------	------	COG0724	R:General function prediction only	PF00076.19	RRM_1	RNA recognition motif.	nuclear	9	17	62.8	High
Protein synthesis	XP_010689852.1	PREDICTED: 30S ribosomal protein S31, chloroplastic [Beta vulgaris subsp. vulgaris]	1.46186	0.547802	0.03843	up	yes	1.167	0.7983	0.844	0.854	0.697	1	1.375	1.126	------	------	K19033	PSRP4	------	------	------	------	PF17067.2	RPS31	Ribosomal protein S31e	cytoplasmic	3	10	11	High
Protein synthesis	XP_010690525.1	PREDICTED: polyadenylate-binding protein 3-like isoform X1 [Beta vulgaris subsp. vulgaris]	1.2843	0.360979	0.04366	up	yes	0.997	0.7763	0.703	0.893	0.733	1	0.913	1.078	------	------	K14396	PABPN1, PABP2	bvg03015	mRNA surveillance pathway	------	------	PF00076.19	RRM_1	RNA recognition motif.	cytoplasmic	2	16	23.1	High
Photosynthesis	XP_010674460.1	PREDICTED: FK506-binding protein 5 isoform X1 [Beta vulgaris subsp. vulgaris]	0.797537	-0.326377	0.04621	down	yes	1.036	1.299	1.175	1.45	1.272	1	0.984	1.125	------	------	------	------	------	------	------	------	------	------	------	cytoplasmic	25	41	74.9	High
Photosynthesis	XP_010680191.1	PREDICTED: phytochrome A [Beta vulgaris subsp. vulgaris]	0.849498	-0.235317	0.006676	down	yes	1.016	1.196	1.202	1.176	1.21	1	0.968	1.08	------	------	K12120	PHYA	bvg04712	Circadian rhythm - plant	COG0642;COG4251	T:Signal transduction mechanisms;	PF00360.17;PF00989.22;PF08446.8;PF01590.23;PF08448.7;PF13426.4;PF02518.23;PF00512.22	PHY;PAS;PAS_2;GAF;PAS_4;PAS_9;HATPase_c;HisKA	Phytochrome region;PAS fold;PAS fold;GAF domain;PAS fold;PAS domain;Histidine kinase-, DNA gyrase B-, and HSP90-like ATPase;His Kinase A	cytoplasmic	2	2	124.2	High
Photosynthesis	XP_010680239.1	PREDICTED: probable NAD(P)H dehydrogenase subunit CRR3, chloroplastic [Beta vulgaris subsp. vulgaris]	1.22766	0.295914	0.000927	up	yes	1.003	0.817	0.844	0.826	0.781	1	1.022	0.988	------	------	------	------	------	------	------	------	------	------	------	extracellular	2	12	17	High
Photosynthesis	XP_010681717.1	PREDICTED: photosynthetic NDH subunit of subcomplex B 5, chloroplastic [Beta vulgaris subsp. vulgaris]	1.30282	0.381633	0.02934	up	yes	0.9207	0.7067	0.636	0.767	0.717	1	0.823	0.939	------	------	------	------	------	------	------	------	------	------	------	chloroplast	2	12	25	High
Transcription related protein	XP_010678479.1	PREDICTED: FHA domain-containing protein DDL-like [Beta vulgaris subsp. vulgaris]	0.452055	-1.14543	0.00036	down	yes	1.188	2.628	2.748	2.497	2.64	1	1.366	1.199	------	------	K13108	SNIP1	------	------	------	------	PF00498.23	FHA	FHA domain	nuclear	2	4	49.4	High
Transcription related protein	XP_019107341.1	PREDICTED: homeobox-DDT domain protein RLT2 isoform X1 [Beta vulgaris subsp. vulgaris]	0.752348	-0.410528	0.001419	down	yes	0.9773	1.299	1.32	1.351	1.225	1	0.948	0.984	------	------	------	------	------	------	------	------	PF02791.14;PF00046.26;PF05066.10;PF15613.3;PF15612.3	DDT;Homeobox;HARE-HTH;WSD;WHIM1	DDT domain;Homeobox domain;HB1, ASXL, restriction endonuclease HTH domain;Williams-Beuren syndrome DDT;WSTF, HB1, Itc1p, MBD9 motif 1	nuclear	3	2	203.6	High
Transcription related protein	XP_010681135.1	PREDICTED: translin-associated protein X [Beta vulgaris subsp. vulgaris]	0.780347	-0.357812	0.00262	down	yes	0.9887	1.267	1.201	1.277	1.322	1	1.02	0.946	------	------	------	------	------	------	------	------	PF01997.13	Translin	Translin family	mitochondrial	2	10	32.5	High
Transcription related protein	XP_010679186.1	PREDICTED: histone H1 [Beta vulgaris subsp. vulgaris]	0.813663	-0.297497	0.00576	down	yes	0.9707	1.193	1.238	1.154	1.188	1	0.904	1.008	------	------	K11275	H1_5	------	------	------	------	PF00538.16	Linker_histone	linker histone H1 and H5 family	nuclear	7	22	31.7	High
Transcription related protein	XP_010686514.1	PREDICTED: RNA polymerase II transcription factor B subunit 2 [Beta vulgaris subsp. vulgaris]	0.826246	-0.275357	0.02922	down	yes	0.9287	1.124	1.204	1.122	1.046	1	0.91	0.876	------	------	K03144	TFIIH4, GTF2H4, TFB2	bvg03022;bvg03420	Basal transcription factors;Nucleotide excision repair	COG5144	K:Transcription	PF03849.11;PF13625.3	Tfb2;Helicase_C_3	Transcription factor Tfb2;Helicase conserved C-terminal domain	cytoplasmic	2	5	51.7	High
Transcription related protein	XP_010695237.1	PREDICTED: transcription factor TCP17 [Beta vulgaris subsp. vulgaris]	1.38518	0.470075	0.007061	up	yes	0.9983	0.7207	0.618	0.765	0.779	1	1.029	0.966	------	------	------	------	------	------	------	------	PF03634.10	TCP	TCP family transcription factor	cytoplasmic	2	5	43.7	High
Transcription related protein	XP_010668228.1	PREDICTED: helicase with zinc finger protein [Beta vulgaris subsp. vulgaris]	0.798151	-0.325266	0.02298	down	yes	0.9067	1.136	1.054	1.195	1.16	1	0.841	0.879	------	------	------	------	------	------	------	------	PF09713.7	A_thal_3526	Plant protein 1589 of unknown function	cytoplasmic	2	6	40.2	High
Protein folding and degradation	XP_010688964.1	PREDICTED: induced stolen tip protein TUB8 [Beta vulgaris subsp. vulgaris]	0.692107	-0.530933	0.03575	down	yes	1.061	1.533	1.49	1.598	1.511	1	0.84	1.342	------	------	------	------	------	------	------	------	------	------	------	cytoplasmic	4	16	28.6	High
Protein folding and degradation	XP_010668109.1	PREDICTED: probable prefoldin subunit 2 [Beta vulgaris subsp. vulgaris]	0.84019	-0.251213	0.006353	down	yes	1.062	1.264	1.238	1.258	1.295	1	1.12	1.066	BP:protein folding;CC:prefoldin complex;MF:unfolded protein binding;	GO:0006457;GO:0016272;GO:0051082	K09549	PFDN2	------	------	------	------	PF01920.17	Prefoldin_2	Prefoldin subunit	cytoplasmic	8	59	16.7	High
Protein folding and degradation	XP_010676543.1	PREDICTED: plant UBX domain-containing protein 8 [Beta vulgaris subsp. vulgaris]	0.837209	-0.25634	0.03318	down	yes	1.044	1.247	1.188	1.344	1.21	1	1.005	1.126	------	------	------	------	------	------	------	------	PF00789.17;PF14555.3	UBX;UBA_4	UBX domain;UBA-like domain	cytoplasmic	4	6	65.9	High
Protein folding and degradation	XP_010674666.1	PREDICTED: kunitz-type trypsin inhibitor alpha chain [Beta vulgaris subsp. vulgaris]	0.809129	-0.305559	0.02156	down	yes	0.975	1.205	1.126	1.23	1.259	1	0.882	1.043	------	------	------	------	------	------	------	------	PF00197.15	Kunitz_legume	Trypsin and protease inhibitor	extracellular	6	31	21.2	High
Protein folding and degradation	XP_010680550.1	PREDICTED: BTB/POZ domain-containing protein DOT3 [Beta vulgaris subsp. vulgaris]	1.92215	0.942724	0.005849	up	yes	0.9457	0.492	0.421	0.421	0.634	1	0.854	0.983	------	------	------	------	------	------	------	------	PF03000.11;PF00651.28	NPH3;BTB	NPH3 family;BTB/POZ domain	cytoplasmic	6	13	71.2	High
Signaling transduction	XP_010691534.1	PREDICTED: inositol-tetrakisphosphate 1-kinase 3-like [Beta vulgaris subsp. vulgaris]	0.842617	-0.247051	0.0304	down	yes	0.953	1.131	1.065	1.135	1.192	1	0.874	0.985	------	------	K00913	ITPK1	bvg00562;bvg04070	Inositol phosphate metabolism;Phosphatidylinositol signaling system	------	------	PF05770.8	Ins134_P3_kin	Inositol 1, 3, 4-trisphosphate 5/6-kinase	cytoplasmic	2	11	38.6	High
Signaling transduction	XP_010694176.1	PREDICTED:low-density lipoprotein receptor-related protein 2-like [Beta vulgaris subsp. vulgaris]	0.770648	-0.375857	0.04464	down	yes	0.9163	1.189	1.263	1.277	1.028	1	0.83	0.919	------	------	------	------	------	------	------	------	------	------	------	extracellular	2	27	16.6	High
Signaling transduction	XP_010671155.1	PREDICTED: probable gluconokinase isoform X1 [Beta vulgaris subsp. vulgaris]	0.836047	-0.258345	0.02248	down	yes	0.9347	1.118	1.047	1.142	1.164	1	0.877	0.927	------	------	K00851	E2.7.1.12, gntK, idnK	bvg01200;bvg00030	Carbon metabolism;Pentose phosphate pathway	COG3265	G:Carbohydrate transport and metabolism	PF01202.19;PF13671.3;PF13238.3	SKI;AAA_33;AAA_18	Shikimate kinase;AAA domain;AAA domain	cytoplasmic	2	8	20.9	High
Signaling transduction	XP_010694526.1	PREDICTED: cAMP-regulated phosphoprotein 21 [Beta vulgaris subsp. vulgaris]	0.819039	-0.287995	0.04227	down	yes	0.955	1.166	1.187	1.225	1.086	1	0.839	1.026	------	------	------	------	------	------	------	------	PF12752.4;PF01424.19	SUZ;R3H	SUZ domain;R3H domain	cytoplasmic	2	4	51.8	High
Transport related protein	XP_010675923.1	PREDICTED: glutamic acid-rich protein [Beta vulgaris subsp. vulgaris]	0.781367	-0.355927	0.02013	down	yes	1.04	1.331	1.341	1.443	1.21	1	1.002	1.118	------	------	K17046	DEK	------	------	------	------	PF08766.8	DEK_C	DEK C terminal domain	nuclear	2	2	85.3	High
Transport related protein	XP_010682775.1	PREDICTED: REF/SRPP-like protein At1g67360 [Beta vulgaris subsp. vulgaris]	0.838863	-0.253494	0.02416	down	yes	1.062	1.266	1.32	1.208	1.27	1	1.156	1.03	------	------	------	------	------	------	------	------	PF05755.9	REF	Rubber elongation factor protein	cytoplasmic	7	35	25.5	High
Transport related protein	XP_010673845.1	PREDICTED: conserved oligomeric Golgi complex subunit 1 [Beta vulgaris subsp. vulgaris]	0.846466	-0.240475	0.001469	down	yes	1.042	1.231	1.221	1.226	1.245	1	1.045	1.08	------	------	K20288	COG1	------	------	------	------	PF08700.8	Vps51	Vps51/Vps67	cytoplasmic	13	15	118.3	High
Transport related protein	XP_010679078.1	PREDICTED: ABC transporter F family member 4 [Beta vulgaris subsp. vulgaris]	0.834286	-0.261387	0.01605	down	yes	1.022	1.225	1.251	1.254	1.171	1	0.962	1.105	------	------	K06184	ABCF1	------	------	------	------	PF00005.24;PF13304.3;PF02463.16;PF03193.13;PF13555.3;PF01926.20;PF00004.26;PF13476.3	ABC_tran;AAA_21;SMC_N;DUF258;AAA_29;MMR_HSR1;AAA;AAA_23	ABC transporter;AAA domain, putative AbiEii toxin, Type IV TA system;RecF/RecN/SMC N terminal domain;Protein of unknown function, DUF258;P-loop containing region of AAA domain;50S ribosome-binding GTPase;ATPase family associated with various cellular activities;AAA domain	cytoplasmic	6	9	79.8	High
Transport related protein	XP_010680343.1	PREDICTED: mechanosensitive ion channel protein 2, chloroplastic [Beta vulgaris subsp. vulgaris]	1.2755	0.351067	0.04376	up	yes	0.994	0.7793	0.725	0.916	0.697	1	1.037	0.945	------	------	------	------	------	------	------	------	PF00924.15	MS_channel	Mechanosensitive ion channel	chloroplast	2	4	78.6	High
Transport related protein	XP_010668210.1	PREDICTED: bark storage protein B [Beta vulgaris subsp. vulgaris]	0.845423	-0.242254	0.03327	down	yes	0.9883	1.169	1.228	1.219	1.06	1	0.958	1.007	------	------	------	------	------	------	COG0775	F:Nucleotide transport and metabolism	PF01048.17	PNP_UDP_1	Phosphorylase superfamily	extracellular	5	27	38	High
Transport related protein	XP_010690583.1	PREDICTED: brefeldin A-inhibited guanine nucleotide-exchange protein 1 isoform X1 [Beta vulgaris subsp. vulgaris]	0.817138	-0.291349	0.01102	down	yes	0.925	1.132	1.114	1.098	1.185	1	0.896	0.879	------	------	K18442	ARFGEF, BIG	bvg04144	Endocytosis	COG5307	R:General function prediction only	PF01369.17;PF12783.4;PF09324.7;PF16213.2;PF16206.2	Sec7;Sec7_N;DUF1981;DCB;Mon2_C	Sec7 domain;Guanine nucleotide exchange factor in Golgi transport N-terminal;Domain of unknown function;Dimerisation and cyclophilin-binding domain of Mon2;C-terminal region of Mon2 protein	cytoplasmic	4	3	194.9	High
Transport related protein	XP_010672428.1	PREDICTED: bet1-like protein At4g14600 [Beta vulgaris subsp. vulgaris]	1.23344	0.302693	0.03323	up	yes	1.071	0.8683	0.961	0.822	0.822	1	1.063	1.15	------	------	K08505	SFT1	bvg04130	SNARE interactions in vesicular transport	------	------	------	------	------	mitochondrial	3	28	14.4	High
Transport related protein	XP_010682711.1	PREDICTED: ACT domain-containing protein ACR4 [Beta vulgaris subsp. vulgaris]	1.24349	0.314392	0.0488	up	yes	1.074	0.8637	0.865	0.94	0.786	1	1.028	1.194	------	------	------	------	------	------	------	------	PF01842.22;PF13291.3;PF13740.3	ACT;ACT_4;ACT_6	ACT domain;ACT domain;ACT domain	cytoplasmic	2	5	50.8	High
Transport related protein	XP_010670153.1	PREDICTED: ABC transporter I family member 19 [Beta vulgaris subsp. vulgaris]	1.22405	0.291663	0.04275	up	yes	0.967	0.79	0.892	0.695	0.783	1	0.97	0.931	------	------	K12608	CAF16	bvg03018	RNA degradation	COG4586	R:General function prediction only	PF00005.24;PF13304.3	ABC_tran;AAA_21	ABC transporter;AAA domain, putative AbiEii toxin, Type IV TA system	cytoplasmic	2	6	32.5	High
Transport related protein	XP_010691103.1	PREDICTED:PX domain-containing protein EREX isoform X1 [Beta vulgaris subsp. vulgaris]	0.69215	-0.530843	0.000268	down	yes	1.014	1.465	1.481	1.508	1.407	1	1.057	0.985	------	------	------	------	------	------	------	------	PF00787.21	PX	PX domain	cytoplasmic	3	4	77.2	High
Transport related protein	XP_010691722.1	PREDICTED:putative lipid-transfer protein DIR1 [Beta vulgaris subsp. vulgaris]	0.777749	-0.362623	0.02108	down	yes	0.9123	1.173	1.237	1.211	1.07	1	0.835	0.902	------	------	------	------	------	------	------	------	PF14368.3;PF00234.19	LTP_2;Tryp_alpha_amyl	Probable lipid transfer;Protease inhibitor/seed storage/LTP family	extracellular	2	21	12.3	High
Others	XP_019106240.1	PREDICTED: DNA topoisomerase 2 isoform X2 [Beta vulgaris subsp. vulgaris]	0.829753	-0.269245	0.03214	down	yes	1.043	1.257	1.341	1.285	1.146	1	1.021	1.107	------	------	K03164	TOP2	------	------	------	------	PF00521.17	DNA_topoisoIV	DNA gyrase/topoisomerase IV, subunit A	nuclear	2	4	62.5	High
Others	XP_010692310.1	PREDICTED: protein trichome birefringence-like 19 [Beta vulgaris subsp. vulgaris]	0.732782	-0.448543	0.00079	down	yes	1.064	1.452	1.423	1.427	1.505	1	1.083	1.109	------	------	------	------	------	------	------	------	PF13839.3;PF14416.3	PC-Esterase;PMR5N	GDSL/SGNH-like Acyl-Esterase family found in Pmr5 and Cas1p;PMR5 N terminal Domain	ER	4	11	48	High
Others	XP_010665767.1	PREDICTED: nuclear-pore anchor [Beta vulgaris subsp. vulgaris]	0.739789	-0.434814	0.004108	down	yes	0.9817	1.327	1.353	1.245	1.384	1	0.904	1.041	BP:protein import into nucleus;CC:cell;	GO:0006606;GO:0005623	K09291	TPR, MLP1, MLP2	bvg03013	RNA transport	------	------	PF07926.9	TPR_MLP1_2	TPR/MLP1/MLP2-like protein	cytoplasmic	6	3	239.5	High
Others	XP_010692443.1	PREDICTED: protein CROWDED NUCLEI 1 isoform X1 [Beta vulgaris subsp. vulgaris]	0.843172	-0.246101	0.03815	down	yes	0.957	1.135	1.167	1.102	1.137	1	0.847	1.024	------	------	------	------	------	------	------	------	------	------	------	cytoplasmic	16	12	133	High
Others	XP_010671707.1	PREDICTED: albumin-2 [Beta vulgaris subsp. vulgaris]	0.837907	-0.255137	0.001535	down	yes	0.977	1.166	1.177	1.195	1.126	1	0.954	0.977	------	------	------	------	------	------	------	------	PF00045.16	Hemopexin	Hemopexin	cytoplasmic	2	8	26.7	High
Unknown	XP_010687165.1	PREDICTED: uncharacterized protein LOC104901308 [Beta vulgaris subsp. vulgaris]	0.801858	-0.318582	0.01566	down	yes	1.036	1.292	1.382	1.229	1.266	1	0.985	1.123	------	------	------	------	------	------	------	------	PF07468.8	Agglutinin	Agglutinin domain	peroxisomal	17	52	57.4	High
Unknown	XP_010668006.1	PREDICTED: uncharacterized protein LOC104884995 [Beta vulgaris subsp. vulgaris]	0.844871	-0.243197	0.003439	down	yes	1.013	1.199	1.181	1.256	1.16	1	1.023	1.017	------	------	------	------	------	------	------	------	------	------	------	extracellular	4	55	11.9	High
Unknown	XP_010686225.1	PREDICTED: uncharacterized protein C594.04c [Beta vulgaris subsp. vulgaris]	1.41167	0.497402	0.00661	up	yes	1.038	0.7353	0.672	0.755	0.779	1	0.979	1.134	------	------	------	------	------	------	COG3752	S:Function unknown	PF06966.9;PF04191.10	DUF1295;PEMT	Protein of unknown function;Phospholipid methyltransferase	extracellular	4	8	39	High
